# Supplementary material for: Tardigrade Community Microbiomes in North American Orchards Include Putative Endosymbionts and Plant Pathogens
Source: Front Microbiol. 2022 Jul 18;13:866930. doi: 10.3389/fmicb.2022.866930 (PMC9340075; doi:10.3389/fmicb.2022.866930)
Supplement: Supplementary Table S1 — Mothur classification and decontam score for all OTUs with more than 10 reads in experimental samples. OTUs with decontam score below the 0.25 threshold are marked as contaminants. [file Table_1.XLSX]

## Sheet: Table S1
OTU	Kingdom	Phylum	Class	Order	Family	Genus	Decontam score	Is.Contaminant
Otu000001	Bacteria	Proteobacteria	Alphaproteobacteria	Rhizobiales	Xanthobacteraceae	Bradyrhizobium	0.354316	FALSE
Otu000002	Bacteria	Proteobacteria	Gammaproteobacteria	Enterobacterales	Enterobacteriaceae	Enterobacteriaceae_unclassified	0.99595	FALSE
Otu000003	Bacteria	Bacteroidota	Bacteroidia	Chitinophagales	Chitinophagaceae	Sediminibacterium	0.0987966	TRUE
Otu000004	Bacteria	Proteobacteria	Gammaproteobacteria	Pseudomonadales	Pseudomonadaceae	Pseudomonas	0.849542	FALSE
Otu000005	Bacteria	Firmicutes	Bacilli	Staphylococcales	Staphylococcaceae	Staphylococcus	0.126591	TRUE
Otu000006	Bacteria	Firmicutes	Bacilli	Lactobacillales	Streptococcaceae	Streptococcus	0.0371614	TRUE
Otu000007	Bacteria	Proteobacteria	Gammaproteobacteria	Pseudomonadales	Moraxellaceae	Acinetobacter	0.15106	TRUE
Otu000008	Bacteria	Actinobacteriota	Actinobacteria	Micrococcales	Micrococcaceae	Micrococcus	0.3115	FALSE
Otu000009	Bacteria	Proteobacteria	Gammaproteobacteria	Burkholderiales	Neisseriaceae	uncultured	0.0510969	TRUE
Otu000010	Bacteria	Firmicutes	Bacilli	Lactobacillales	Listeriaceae	Listeria	0.854678	FALSE
Otu000011	Bacteria	Proteobacteria	Gammaproteobacteria	Burkholderiales	Comamonadaceae	Delftia	0.142509	TRUE
Otu000012	Bacteria	Proteobacteria	Gammaproteobacteria	Pseudomonadales	Pseudomonadaceae	Pseudomonas	0.800258	FALSE
Otu000013	Bacteria	Firmicutes	Bacilli	Mycoplasmatales	Mycoplasmataceae	Mycoplasma	0.5	FALSE
Otu000014	Bacteria	Proteobacteria	Gammaproteobacteria	Burkholderiales	Oxalobacteraceae	Oxalobacteraceae_unclassified	0.0185049	TRUE
Otu000015	Bacteria	Actinobacteriota	Actinobacteria	Micrococcales	Micrococcaceae	Rothia	0.159729	TRUE
Otu000016	Bacteria	Proteobacteria	Gammaproteobacteria	Pseudomonadales	Moraxellaceae	Acinetobacter	0.344003	FALSE
Otu000017	Bacteria	Bacteria_unclassified	Bacteria_unclassified	Bacteria_unclassified	Bacteria_unclassified	Bacteria_unclassified	0.237942	TRUE
Otu000018	Bacteria	Acidobacteriota	Blastocatellia	Blastocatellales	Blastocatellaceae	Blastocatella	0.340238	FALSE
Otu000019	Bacteria	Bacteroidota	Bacteroidia	Chitinophagales	Chitinophagaceae	Ferruginibacter	0.58364	FALSE
Otu000020	Bacteria	Proteobacteria	Gammaproteobacteria	Enterobacterales	Enterobacteriaceae	Escherichia-Shigella	0.849542	FALSE
Otu000021	Bacteria	Proteobacteria	Alphaproteobacteria	Sphingomonadales	Sphingomonadaceae	Sphingomonas	0.188832	TRUE
Otu000022	Bacteria	Proteobacteria	Gammaproteobacteria	Pseudomonadales	Moraxellaceae	Enhydrobacter	0.92605	FALSE
Otu000023	Bacteria	Cyanobacteria	Cyanobacteriia	Chloroplast	Chloroplast_fa	Chloroplast_ge	0.142509	TRUE
Otu000024	Bacteria	Proteobacteria	Gammaproteobacteria	Pasteurellales	Pasteurellaceae	Pasteurellaceae_unclassified	0.113225	TRUE
Otu000025	Bacteria	Bacteroidota	Bacteroidia	Chitinophagales	Chitinophagaceae	Aurantisolimonas	0.989388	FALSE
Otu000026	Bacteria	Firmicutes	Bacilli	Lactobacillales	Lactobacillaceae	Lactobacillus	0.148427	TRUE
Otu000027	Bacteria	Actinobacteriota	Actinobacteria	Micrococcales	Intrasporangiaceae	Janibacter	0.169356	TRUE
Otu000028	Bacteria	Proteobacteria	Alphaproteobacteria	Rhodobacterales	Rhodobacteraceae	Paracoccus	0.556543	FALSE
Otu000029	Bacteria	Proteobacteria	Alphaproteobacteria	Acetobacterales	Acetobacteraceae	Acidiphilium	0.977577	FALSE
Otu000030	Bacteria	Firmicutes	Bacilli	Lactobacillales	Streptococcaceae	Streptococcus	0.00947478	TRUE
Otu000031	Bacteria	Proteobacteria	Gammaproteobacteria	Oceanospirillales	Endozoicomonadaceae	Endozoicomonas	0.290699	FALSE
Otu000032	Bacteria	Proteobacteria	Alphaproteobacteria	Rhizobiales	Xanthobacteraceae	Afipia	0.023169	TRUE
Otu000033	Bacteria	Actinobacteriota	Actinobacteria	Frankiales	Nakamurellaceae	Nakamurella	0.968605	FALSE
Otu000034	Bacteria	Actinobacteriota	Actinobacteria	Corynebacteriales	Corynebacteriaceae	Corynebacterium	0.19536	TRUE
Otu000035	Bacteria	Firmicutes	Bacilli	Lactobacillales	Streptococcaceae	Streptococcus	0.0151335	TRUE
Otu000036	Bacteria	Actinobacteriota	Actinobacteria	Micrococcales	Brevibacteriaceae	Brevibacterium	0.90573	FALSE
Otu000037	Bacteria	Proteobacteria	Gammaproteobacteria	Pseudomonadales	Pseudomonadaceae	Pseudomonas	0.702968	FALSE
Otu000038	Bacteria	Actinobacteriota	Actinobacteria	Micromonosporales	Micromonosporaceae	Micromonosporaceae_unclassified	0.188832	TRUE
Otu000039	Bacteria	Bacteroidota	Bacteroidia	Bacteroidia_unclassified	Bacteroidia_unclassified	Bacteroidia_unclassified	0.800258	FALSE
Otu000040	Bacteria	Firmicutes	Clostridia	Peptostreptococcales-Tissierellales	Peptostreptococcaceae	Romboutsia	0.308116	FALSE
Otu000041	unknown	unknown_unclassified	unknown_unclassified	unknown_unclassified	unknown_unclassified	unknown_unclassified	0.100212	TRUE
Otu000042	Bacteria	Proteobacteria	Gammaproteobacteria	Burkholderiales	Comamonadaceae	Comamonadaceae_unclassified	0.792094	FALSE
Otu000043	unknown	unknown_unclassified	unknown_unclassified	unknown_unclassified	unknown_unclassified	unknown_unclassified	0.564393	FALSE
Otu000044	Bacteria	Proteobacteria	Gammaproteobacteria	Pseudomonadales	Moraxellaceae	Moraxella	0.5	FALSE
Otu000045	Bacteria	Proteobacteria	Gammaproteobacteria	Burkholderiales	Oxalobacteraceae	Massilia	0.779896	FALSE
Otu000046	Bacteria	Actinobacteriota	Actinobacteria	Pseudonocardiales	Pseudonocardiaceae	Actinomycetospora	0.855969	FALSE
Otu000047	Bacteria	Proteobacteria	Alphaproteobacteria	Sphingomonadales	Sphingomonadaceae	Sphingomonas	0.626183	FALSE
Otu000048	Bacteria	Actinobacteriota	Actinobacteria	Streptomycetales	Streptomycetaceae	Streptomycetaceae_unclassified	0.186992	TRUE
Otu000049	Bacteria	Cyanobacteria	Cyanobacteriia	Cyanobacteriia_unclassified	Cyanobacteriia_unclassified	Cyanobacteriia_unclassified	0.61661	FALSE
Otu000050	Bacteria	Proteobacteria	Gammaproteobacteria	Pseudomonadales	Pseudomonadaceae	Pseudomonas	0.6885	FALSE
Otu000051	Bacteria	Proteobacteria	Gammaproteobacteria	Burkholderiales	Comamonadaceae	Comamonadaceae_unclassified	0.751098	FALSE
Otu000052	Bacteria	Proteobacteria	Gammaproteobacteria	Pseudomonadales	Moraxellaceae	Acinetobacter	0.617535	FALSE
Otu000053	Bacteria	Proteobacteria	Gammaproteobacteria	Aeromonadales	Succinivibrionaceae	Ruminobacter	0.288734	FALSE
Otu000054	Bacteria	Proteobacteria	Alphaproteobacteria	Acetobacterales	Acetobacteraceae	Acetobacteraceae_unclassified	0.507371	FALSE
Otu000055	Bacteria	Actinobacteriota	Actinobacteria	Corynebacteriales	Corynebacteriaceae	Corynebacterium	0.150458	TRUE
Otu000056	Bacteria	Firmicutes	Clostridia	Clostridiales	Clostridiaceae	Clostridium_sensu_stricto_1	0.823946	FALSE
Otu000057	Bacteria	Bacteroidota	Bacteroidia	Chitinophagales	Chitinophagaceae	Flavisolibacter	0.288734	FALSE
Otu000058	Bacteria	Acidobacteriota	Blastocatellia	Blastocatellales	Blastocatellaceae	Blastocatella	0.880559	FALSE
Otu000059	Bacteria	Proteobacteria	Alphaproteobacteria	Rhodobacterales	Rhodobacteraceae	Rubellimicrobium	0.645684	FALSE
Otu000060	Bacteria	Cyanobacteria	Cyanobacteriia	Chloroplast	Chloroplast_fa	Chloroplast_ge	0.308606	FALSE
Otu000061	Bacteria	Firmicutes	Bacilli	Staphylococcales	Gemellaceae	Gemella	0.00980447	TRUE
Otu000062	Bacteria	Bacteroidota	Bacteroidia	Chitinophagales	Chitinophagaceae	Chitinophagaceae_unclassified	0.940701	FALSE
Otu000063	Bacteria	Firmicutes	Bacilli	Lactobacillales	Streptococcaceae	Streptococcus	0.18891	TRUE
Otu000064	Bacteria	Acidobacteriota	Blastocatellia	Blastocatellales	Blastocatellaceae	Blastocatella	0.792094	FALSE
Otu000065	Bacteria	Bacteroidota	Bacteroidia	Cytophagales	Spirosomaceae	Spirosoma	0.645684	FALSE
Otu000066	Bacteria	Bacteroidota	Bacteroidia	Bacteroidales	Prevotellaceae	Prevotellaceae_UCG-003	0.0414555	TRUE
Otu000067	Bacteria	Actinobacteriota	Actinobacteria	Pseudonocardiales	Pseudonocardiaceae	Pseudonocardia	0.751098	FALSE
Otu000068	Bacteria	Proteobacteria	Gammaproteobacteria	Burkholderiales	Comamonadaceae	Comamonadaceae_unclassified	0.702701	FALSE
Otu000069	Bacteria	Cyanobacteria	Cyanobacteriia	Chloroplast	Chloroplast_fa	Chloroplast_ge	0.147133	TRUE
Otu000070	Bacteria	Proteobacteria	Alphaproteobacteria	Acetobacterales	Acetobacteraceae	Belnapia	0.37921	FALSE
Otu000071	Bacteria	Bacteroidota	Bacteroidia	Cytophagales	Spirosomaceae	Spirosoma	0.751098	FALSE
Otu000072	Bacteria	Cyanobacteria	Cyanobacteriia	Chloroplast	Chloroplast_fa	Chloroplast_ge	0.00202165	TRUE
Otu000073	Bacteria	Proteobacteria	Gammaproteobacteria	Burkholderiales	Oxalobacteraceae	Massilia	0.58364	FALSE
Otu000074	Bacteria	Proteobacteria	Alphaproteobacteria	Rhodobacterales	Rhodobacteraceae	Rubellimicrobium	0.308606	FALSE
Otu000075	Bacteria	Proteobacteria	Gammaproteobacteria	Xanthomonadales	Xanthomonadaceae	Xanthomonadaceae_unclassified	0.995798	FALSE
Otu000076	Bacteria	Actinobacteriota	Actinobacteria	Micromonosporales	Micromonosporaceae	Actinoplanes	0.445584	FALSE
Otu000077	Bacteria	Proteobacteria	Gammaproteobacteria	Pasteurellales	Pasteurellaceae	Bibersteinia	0.148427	TRUE
Otu000078	Bacteria	Bacteroidota	Bacteroidia	Chitinophagales	Chitinophagaceae	Chitinophagaceae_unclassified	0.944974	FALSE
Otu000079	Bacteria	Proteobacteria	Alphaproteobacteria	Azospirillales	Azospirillaceae	Azospirillum	0.230769	TRUE
Otu000080	Bacteria	Proteobacteria	Alphaproteobacteria	Acetobacterales	Acetobacteraceae	Acidiphilium	0.645684	FALSE
Otu000081	Bacteria	Proteobacteria	Alphaproteobacteria	Rhodobacterales	Rhodobacteraceae	Rubellimicrobium	0.826745	FALSE
Otu000082	Bacteria	Proteobacteria	Gammaproteobacteria	Burkholderiales	Comamonadaceae	Comamonadaceae_unclassified	0.776471	FALSE
Otu000083	Bacteria	Proteobacteria	Alphaproteobacteria	Acetobacterales	Acetobacteraceae	Acidiphilium	0.991414	FALSE
Otu000084	Bacteria	Proteobacteria	Gammaproteobacteria	Burkholderiales	Neisseriaceae	Neisseriaceae_unclassified	0.21472	TRUE
Otu000085	Bacteria	Bacteroidota	Bacteroidia	Chitinophagales	Chitinophagaceae	Chitinophagaceae_unclassified	0.0889986	TRUE
Otu000086	Bacteria	Proteobacteria	Alphaproteobacteria	Caulobacterales	Caulobacteraceae	Brevundimonas	0.472018	FALSE
Otu000087	Bacteria	Abditibacteriota	Abditibacteria	Abditibacteriales	Abditibacteriaceae	Abditibacterium	0.826745	FALSE
Otu000088	Bacteria	Proteobacteria	Gammaproteobacteria	Pseudomonadales	Moraxellaceae	Acinetobacter	0.538598	FALSE
Otu000089	Bacteria	Proteobacteria	Gammaproteobacteria	Pseudomonadales	Pseudomonadaceae	Pseudomonas	0.984867	FALSE
Otu000090	Bacteria	Verrucomicrobiota	Verrucomicrobiae	Chthoniobacterales	Chthoniobacteraceae	Candidatus_Udaeobacter	0.918493	FALSE
Otu000091	Bacteria	Firmicutes	Clostridia	Lachnospirales	Lachnospiraceae	Lachnospiraceae_unclassified	0.0273792	TRUE
Otu000092	Bacteria	Proteobacteria	Gammaproteobacteria	Burkholderiales	Comamonadaceae	Paucibacter	0.252816	FALSE
Otu000093	Bacteria	Firmicutes	Negativicutes	Veillonellales-Selenomonadales	Veillonellaceae	Veillonella	0.142509	TRUE
Otu000094	Bacteria	Proteobacteria	Gammaproteobacteria	Burkholderiales	Neisseriaceae	uncultured	0.826745	FALSE
Otu000095	Bacteria	Acidobacteriota	Vicinamibacteria	Vicinamibacterales	uncultured	uncultured_ge	0.751098	FALSE
Otu000096	Bacteria	Proteobacteria	Alphaproteobacteria	Rhodobacterales	Rhodobacteraceae	Rubellimicrobium	0.702701	FALSE
Otu000097	unknown	unknown_unclassified	unknown_unclassified	unknown_unclassified	unknown_unclassified	unknown_unclassified	0.011619	TRUE
Otu000098	Bacteria	Bacteroidota	Bacteroidia	Chitinophagales	Chitinophagaceae	Ferruginibacter	0.237942	TRUE
Otu000099	Bacteria	Actinobacteriota	Actinobacteria	Corynebacteriales	Corynebacteriaceae	Corynebacterium	0.22551	TRUE
Otu000100	Bacteria	Proteobacteria	Alphaproteobacteria	Rhizobiales	Rhizobiaceae	Rhizobiaceae_unclassified	0.899947	FALSE
Otu000101	Bacteria	Proteobacteria	Alphaproteobacteria	Acetobacterales	Acetobacteraceae	Acetobacteraceae_unclassified	0.340238	FALSE
Otu000102	Bacteria	Firmicutes	Clostridia	Oscillospirales	Oscillospiraceae	UCG-005	0.442174	FALSE
Otu000103	Bacteria	Firmicutes	Bacilli	Staphylococcales	Staphylococcaceae	Staphylococcus	0.235737	TRUE
Otu000104	Bacteria	Proteobacteria	Gammaproteobacteria	Burkholderiales	Oxalobacteraceae	Massilia	0.0261922	TRUE
Otu000105	Bacteria	Proteobacteria	Alphaproteobacteria	Sphingomonadales	Sphingomonadaceae	Sphingomonas	0.564393	FALSE
Otu000106	Bacteria	Actinobacteriota	Actinobacteria	Micromonosporales	Micromonosporaceae	Micromonosporaceae_unclassified	0.751098	FALSE
Otu000107	Bacteria	Proteobacteria	Gammaproteobacteria	Pseudomonadales	Pseudomonadaceae	Pseudomonas	0.873409	FALSE
Otu000108	Bacteria	Proteobacteria	Gammaproteobacteria	Oceanospirillales	Endozoicomonadaceae	Endozoicomonas	0.275471	FALSE
Otu000109	Bacteria	Proteobacteria	Alphaproteobacteria	Sphingomonadales	Sphingomonadaceae	Sphingomonadaceae_unclassified	0.391619	FALSE
Otu000110	Bacteria	Proteobacteria	Gammaproteobacteria	Burkholderiales	Comamonadaceae	Comamonadaceae_unclassified	0.987912	FALSE
Otu000111	Bacteria	Proteobacteria	Alphaproteobacteria	Rhizobiales	Beijerinckiaceae	Microvirga	0.0177528	TRUE
Otu000112	Bacteria	Firmicutes	Negativicutes	Acidaminococcales	Acidaminococcaceae	Phascolarctobacterium	0.340238	FALSE
Otu000113	Bacteria	Actinobacteriota	Actinobacteria	Micromonosporales	Micromonosporaceae	Micromonospora	0.991414	FALSE
Otu000114	Bacteria	Proteobacteria	Gammaproteobacteria	Pasteurellales	Pasteurellaceae	Haemophilus	0.0642769	TRUE
Otu000115	Bacteria	Firmicutes	Clostridia	Oscillospirales	Oscillospiraceae	UCG-005	0.288734	FALSE
Otu000116	Bacteria	Actinobacteriota	Actinobacteria	Corynebacteriales	Corynebacteriaceae	Corynebacterium	0.37921	FALSE
Otu000117	Bacteria	Proteobacteria	Alphaproteobacteria	Sphingomonadales	Sphingomonadaceae	Sphingomonas	0.351112	FALSE
Otu000118	Bacteria	Proteobacteria	Alphaproteobacteria	Rhizobiales	Beijerinckiaceae	Psychroglaciecola	0.968605	FALSE
Otu000119	Bacteria	Proteobacteria	Alphaproteobacteria	Sphingomonadales	Sphingomonadaceae	Sphingomonadaceae_unclassified	0.0633035	TRUE
Otu000120	Bacteria	Actinobacteriota	Actinobacteria	Corynebacteriales	Corynebacteriaceae	Corynebacterium	0.705882	FALSE
Otu000121	Bacteria	Actinobacteriota	Actinobacteria	Corynebacteriales	Dietziaceae	Dietzia	0.702701	FALSE
Otu000122	Bacteria	Bacteroidota	Bacteroidia	Bacteroidales	Prevotellaceae	Prevotellaceae_unclassified	0.564393	FALSE
Otu000123	Bacteria	Bacteroidota	Bacteroidia	Sphingobacteriales	Sphingobacteriaceae	Pedobacter	0.234352	TRUE
Otu000124	Bacteria	Proteobacteria	Gammaproteobacteria	Oceanospirillales	Endozoicomonadaceae	Endozoicomonas	0.234352	TRUE
Otu000125	Bacteria	Proteobacteria	Alphaproteobacteria	Acetobacterales	Acetobacteraceae	Acidiphilium	0.0633035	TRUE
Otu000126	Bacteria	Deinococcota	Deinococci	Deinococcales	Deinococcaceae	Deinococcus	0.114762	TRUE
Otu000127	Bacteria	Campilobacterota	Campylobacteria	Campylobacterales	Helicobacteraceae	Helicobacter	0.705882	FALSE
Otu000128	Bacteria	Actinobacteriota	Actinobacteria	Micrococcales	Micrococcaceae	Pseudarthrobacter	0.779896	FALSE
Otu000129	Bacteria	Firmicutes	Clostridia	Peptostreptococcales-Tissierellales	Peptostreptococcales-Tissierellales_fa	Peptoniphilus	0.432196	FALSE
Otu000130	Bacteria	Actinobacteriota	Rubrobacteria	Rubrobacterales	Rubrobacteriaceae	Rubrobacter	0.61661	FALSE
Otu000131	Bacteria	Proteobacteria	Gammaproteobacteria	Xanthomonadales	Xanthomonadaceae	Xanthomonadaceae_unclassified	0.645684	FALSE
Otu000132	Bacteria	Proteobacteria	Alphaproteobacteria	Rhizobiales	Beijerinckiaceae	Beijerinckiaceae_unclassified	0.445584	FALSE
Otu000133	Bacteria	Firmicutes	Clostridia	Peptostreptococcales-Tissierellales	Peptostreptococcaceae	Peptoclostridium	0.0551243	TRUE
Otu000134	Bacteria	Abditibacteriota	Abditibacteria	Abditibacteriales	Abditibacteriaceae	Abditibacterium	0.995008	FALSE
Otu000135	Bacteria	Proteobacteria	Gammaproteobacteria	Pseudomonadales	Pseudomonadaceae	Pseudomonadaceae_unclassified		FALSE
Otu000136	Bacteria	Firmicutes	Clostridia	Peptostreptococcales-Tissierellales	Peptostreptococcaceae	Peptostreptococcaceae_unclassified	0.1994	TRUE
Otu000137	Bacteria	Proteobacteria	Gammaproteobacteria	Pasteurellales	Pasteurellaceae	Pasteurellaceae_unclassified	0.0557135	TRUE
Otu000138	Bacteria	Bacteroidota	Bacteroidia	Bacteroidia_unclassified	Bacteroidia_unclassified	Bacteroidia_unclassified	0.705882	FALSE
Otu000139	Bacteria	Spirochaetota	Spirochaetia	Spirochaetales	Spirochaetaceae	Treponema	0.445584	FALSE
Otu000140	Bacteria	Bacteria_unclassified	Bacteria_unclassified	Bacteria_unclassified	Bacteria_unclassified	Bacteria_unclassified	0.995008	FALSE
Otu000141	Bacteria	Proteobacteria	Alphaproteobacteria	Rhizobiales	Rhizobiaceae	Rhizobiaceae_unclassified	0.702701	FALSE
Otu000142	Bacteria	Proteobacteria	Gammaproteobacteria	Burkholderiales	Comamonadaceae	Ramlibacter	0.901203	FALSE
Otu000143	Bacteria	Bacteroidota	Bacteroidia	Flavobacteriales	Weeksellaceae	Chryseobacterium	0.873409	FALSE
Otu000144	Bacteria	Bacteroidota	Bacteroidia	Bacteroidales	Rikenellaceae	Rikenellaceae_RC9_gut_group	0.443457	FALSE
Otu000145	Bacteria	Actinobacteriota	Actinobacteria	Actinobacteria_unclassified	Actinobacteria_unclassified	Actinobacteria_unclassified	0.0177528	TRUE
Otu000146	Bacteria	Bacteria_unclassified	Bacteria_unclassified	Bacteria_unclassified	Bacteria_unclassified	Bacteria_unclassified	0.234352	TRUE
Otu000147	Bacteria	Bacteroidota	Bacteroidia	Chitinophagales	Chitinophagaceae	Edaphobaculum	0.702701	FALSE
Otu000148	Bacteria	Spirochaetota	Spirochaetia	Spirochaetales	Spirochaetaceae	Treponema	0.230769	TRUE
Otu000149	Bacteria	Proteobacteria	Alphaproteobacteria	Rhodobacterales	Rhodobacteraceae	Rubellimicrobium	0.0633035	TRUE
Otu000150	Bacteria	Proteobacteria	Alphaproteobacteria	Rhodobacterales	Rhodobacteraceae	Paracoccus	0.00980447	TRUE
Otu000151	Bacteria	Proteobacteria	Gammaproteobacteria	Burkholderiales	Oxalobacteraceae	Duganella	0.225623	TRUE
Otu000152	Bacteria	Bacteroidota	Bacteroidia	Bacteroidales	Prevotellaceae	Prevotella	0.0804194	TRUE
Otu000153	Bacteria	Firmicutes	Bacilli	Lactobacillales	Carnobacteriaceae	Granulicatella	0.445584	FALSE
Otu000154	Bacteria	Actinobacteriota	Actinobacteria	Micromonosporales	Micromonosporaceae	Micromonosporaceae_unclassified	0.884536	FALSE
Otu000155	Bacteria	Proteobacteria	Alphaproteobacteria	Acetobacterales	Acetobacteraceae	Acidiphilium	0.234352	TRUE
Otu000156	Bacteria	Bacteroidota	Bacteroidia	Chitinophagales	Chitinophagaceae	Flavisolibacter	0.507371	FALSE
Otu000157	Bacteria	Proteobacteria	Alphaproteobacteria	Rhizobiales	Beijerinckiaceae	Methylobacterium-Methylorubrum	0.119292	TRUE
Otu000158	Bacteria	Proteobacteria	Alphaproteobacteria	Sphingomonadales	Sphingomonadaceae	Sphingomonadaceae_unclassified	0.779896	FALSE
Otu000159	Bacteria	Firmicutes	Bacilli	Staphylococcales	Staphylococcaceae	Jeotgalicoccus	0.702701	FALSE
Otu000160	Bacteria	Verrucomicrobiota	Verrucomicrobiae	Verrucomicrobiales	Verrucomicrobiales_unclassified	Verrucomicrobiales_unclassified	0.991414	FALSE
Otu000161	Bacteria	Actinobacteriota	Actinobacteria	Actinomycetales	Actinomycetaceae	Actinomyces	0.0427543	TRUE
Otu000162	Bacteria	Proteobacteria	Gammaproteobacteria	Pseudomonadales	Pseudomonadaceae	Pseudomonas	0.776471	FALSE
Otu000163	Bacteria	Actinobacteriota	Actinobacteria	Micrococcales	Brevibacteriaceae	Brevibacterium	0.918493	FALSE
Otu000164	Bacteria	Actinobacteriota	Actinobacteria	Corynebacteriales	Mycobacteriaceae	Mycobacterium	0.950087	FALSE
Otu000165	Bacteria	Proteobacteria	Alphaproteobacteria	Rickettsiales	Mitochondria	Mitochondria_ge	0.703114	FALSE
Otu000166	Bacteria	Firmicutes	Clostridia	Clostridiales	Clostridiaceae	Clostridium_sensu_stricto_1	0.146492	TRUE
Otu000167	Bacteria	Actinobacteriota	Actinobacteria	Pseudonocardiales	Pseudonocardiaceae	Actinomycetospora	0.0427543	TRUE
Otu000168	Bacteria	Actinobacteriota	Actinobacteria	Micromonosporales	Micromonosporaceae	Actinoplanes	0.142509	TRUE
Otu000169	Bacteria	Firmicutes	Firmicutes_unclassified	Firmicutes_unclassified	Firmicutes_unclassified	Firmicutes_unclassified	0.443457	FALSE
Otu000170	Bacteria	Proteobacteria	Alphaproteobacteria	Acetobacterales	Acetobacteraceae	Roseomonas	0.119292	TRUE
Otu000171	Bacteria	Proteobacteria	Alphaproteobacteria	Rhodobacterales	Rhodobacteraceae	Rubellimicrobium	0.792094	FALSE
Otu000172	Bacteria	Proteobacteria	Alphaproteobacteria	Acetobacterales	Acetobacteraceae	Acidiphilium	0.999279	FALSE
Otu000173	Bacteria	Proteobacteria	Alphaproteobacteria	Sphingomonadales	Sphingomonadaceae	Sphingomonas	0.837418	FALSE
Otu000174	Bacteria	Firmicutes	Clostridia	Oscillospirales	Oscillospiraceae	UCG-005	0.432196	FALSE
Otu000175	Bacteria	Proteobacteria	Alphaproteobacteria	Sphingomonadales	Sphingomonadaceae	Sphingomonas	0.308606	FALSE
Otu000176	Bacteria	Actinobacteriota	Actinobacteria	Actinobacteria_unclassified	Actinobacteria_unclassified	Actinobacteria_unclassified	0.792094	FALSE
Otu000177	Bacteria	Proteobacteria	Gammaproteobacteria	Aeromonadales	Succinivibrionaceae	Succinivibrionaceae_UCG-001	0.142509	TRUE
Otu000178	Bacteria	Myxococcota	Polyangia	Polyangiales	Sandaracinaceae	uncultured	0.995008	FALSE
Otu000179	Bacteria	Actinobacteriota	Actinobacteria	Micromonosporales	Micromonosporaceae	Dactylosporangium	0.445584	FALSE
Otu000180	Bacteria	Proteobacteria	Alphaproteobacteria	Rickettsiales	Rickettsiaceae	Rickettsiaceae_unclassified	0.980864	FALSE
Otu000181	Bacteria	Firmicutes	Bacilli	Lactobacillales	Carnobacteriaceae	Granulicatella	0.0642769	TRUE
Otu000182	Bacteria	Firmicutes	Bacilli	Lactobacillales	Streptococcaceae	Streptococcus	0.445584	FALSE
Otu000183	Bacteria	Firmicutes	Clostridia	Clostridiales	Clostridiaceae	Clostridium_sensu_stricto_1	0.61661	FALSE
Otu000184	Bacteria	Proteobacteria	Alphaproteobacteria	Rhodobacterales	Rhodobacteraceae	Rubellimicrobium	0.645684	FALSE
Otu000185	Bacteria	Proteobacteria	Gammaproteobacteria	Burkholderiales	Comamonadaceae	Variovorax	0.970128	FALSE
Otu000186	Bacteria	Bacteroidota	Bacteroidia	Chitinophagales	Chitinophagaceae	uncultured	0.308606	FALSE
Otu000187	Bacteria	Actinobacteriota	Actinobacteria	Corynebacteriales	Dietziaceae	Dietzia	0.776471	FALSE
Otu000188	Bacteria	Firmicutes	Clostridia	Christensenellales	Christensenellaceae	Christensenellaceae_R-7_group	0.288734	FALSE
Otu000189	Bacteria	Proteobacteria	Alphaproteobacteria	Rhizobiales	Devosiaceae	Devosia	0.188832	TRUE
Otu000190	Bacteria	Actinobacteriota	Actinobacteria	Actinomycetales	Actinomycetaceae	Actinomyces	0.161718	TRUE
Otu000191	Bacteria	Bacteroidota	Bacteroidia	Cytophagales	Spirosomaceae	Spirosoma	0.157303	TRUE
Otu000192	Bacteria	Firmicutes	Bacilli	Lactobacillales	Lactobacillaceae	Lactobacillus	0.975779	FALSE
Otu000193	Bacteria	Proteobacteria	Alphaproteobacteria	Sphingomonadales	Sphingomonadaceae	Sphingomonadaceae_unclassified	0.234352	TRUE
Otu000194	Bacteria	Actinobacteriota	Thermoleophilia	Solirubrobacterales	Solirubrobacteraceae	Solirubrobacter	0.234352	TRUE
Otu000195	Bacteria	Proteobacteria	Alphaproteobacteria	Acetobacterales	Acetobacteraceae	Acidiphilium	0.157303	TRUE
Otu000196	Bacteria	Proteobacteria	Alphaproteobacteria	Rhizobiales	Beijerinckiaceae	Methylobacterium-Methylorubrum	0.308606	FALSE
Otu000197	Bacteria	Firmicutes	Clostridia	Oscillospirales	Oscillospiraceae	UCG-005	0.702701	FALSE
Otu000198	Bacteria	Firmicutes	Clostridia	Lachnospirales	Lachnospiraceae	Lachnospiraceae_XPB1014_group	0.308606	FALSE
Otu000199	Bacteria	Bacteroidota	Bacteroidia	Bacteroidia_unclassified	Bacteroidia_unclassified	Bacteroidia_unclassified	0.998671	FALSE
Otu000200	Bacteria	Proteobacteria	Alphaproteobacteria	Rhodobacterales	Rhodobacteraceae	Rhodobacteraceae_unclassified	0.771485	FALSE
Otu000201	Bacteria	Proteobacteria	Alphaproteobacteria	Acetobacterales	Acetobacteraceae	Acidiphilium	0.968605	FALSE
Otu000202	Bacteria	Proteobacteria	Alphaproteobacteria	Rhizobiales	D05-2	D05-2_ge	0.645684	FALSE
Otu000203	Bacteria	Bacteroidota	Bacteroidia	Sphingobacteriales	Sphingobacteriaceae	Pedobacter	0.751098	FALSE
Otu000204	Bacteria	Firmicutes	Clostridia	Peptostreptococcales-Tissierellales	Peptostreptococcales-Tissierellales_fa	Finegoldia	0.421685	FALSE
Otu000205	Bacteria	Bacteroidota	Bacteroidia	Chitinophagales	Chitinophagaceae	Chitinophagaceae_unclassified	0.810437	FALSE
Otu000206	Bacteria	Bacteroidota	Bacteroidia	Flavobacteriales	Weeksellaceae	Chryseobacterium	0.901203	FALSE
Otu000207	Bacteria	Proteobacteria	Alphaproteobacteria	Sphingomonadales	Sphingomonadaceae	Sphingomonadaceae_unclassified	0.995008	FALSE
Otu000208	Bacteria	Proteobacteria	Gammaproteobacteria	Enterobacterales	Enterobacterales_unclassified	Enterobacterales_unclassified	0.975779	FALSE
Otu000209	Bacteria	Bacteroidota	Bacteroidia	Bacteroidia_unclassified	Bacteroidia_unclassified	Bacteroidia_unclassified	0.991414	FALSE
Otu000210	Bacteria	Bacteroidota	Bacteroidia	Chitinophagales	Chitinophagaceae	Flavisolibacter	0.751098	FALSE
Otu000211	unknown	unknown_unclassified	unknown_unclassified	unknown_unclassified	unknown_unclassified	unknown_unclassified	0.901101	FALSE
Otu000212	Bacteria	Firmicutes	Clostridia	Clostridiales	Clostridiaceae	Clostridium_sensu_stricto_3	0.564393	FALSE
Otu000213	Bacteria	Proteobacteria	Gammaproteobacteria	Pseudomonadales	Moraxellaceae	Acinetobacter	0.0889986	TRUE
Otu000214	Bacteria	Bacteroidota	Bacteroidia	Bacteroidales	Prevotellaceae	Prevotella	0.147133	TRUE
Otu000215	Bacteria	Armatimonadota	Fimbriimonadia	Fimbriimonadales	Fimbriimonadaceae	Fimbriimonadaceae_ge	0.702701	FALSE
Otu000216	Bacteria	Proteobacteria	Gammaproteobacteria	Burkholderiales	Comamonadaceae	Comamonadaceae_unclassified	0.308606	FALSE
Otu000217	Bacteria	Proteobacteria	Alphaproteobacteria	Rhodobacterales	Rhodobacteraceae	Paracoccus	0.340238	FALSE
Otu000218	Bacteria	Proteobacteria	Gammaproteobacteria	Burkholderiales	Comamonadaceae	Comamonadaceae_unclassified	0.923784	FALSE
Otu000219	Bacteria	Firmicutes	Clostridia	Oscillospirales	Oscillospiraceae	UCG-002	0.535834	FALSE
Otu000220	Bacteria	Abditibacteriota	Abditibacteria	Abditibacteriales	Abditibacteriaceae	Abditibacterium	0.995008	FALSE
Otu000221	Bacteria	Bacteria_unclassified	Bacteria_unclassified	Bacteria_unclassified	Bacteria_unclassified	Bacteria_unclassified	0.564393	FALSE
Otu000222	Bacteria	Bacteroidota	Bacteroidia	Bacteroidales	Rikenellaceae	Rikenellaceae_RC9_gut_group	0.308606	FALSE
Otu000223	Bacteria	Proteobacteria	Alphaproteobacteria	Rhizobiales	Xanthobacteraceae	Xanthobacteraceae_unclassified	0.234352	TRUE
Otu000224	Bacteria	Proteobacteria	Gammaproteobacteria	Pasteurellales	Pasteurellaceae	Haemophilus	0.645684	FALSE
Otu000225	Bacteria	Bacteroidota	Bacteroidia	Bacteroidales	Bacteroidaceae	Bacteroides	0.980425	FALSE
Otu000226	Bacteria	Bacteroidota	Bacteroidia	Bacteroidales	Prevotellaceae	Prevotellaceae_unclassified	0.183714	TRUE
Otu000227	Bacteria	Proteobacteria	Gammaproteobacteria	Pseudomonadales	Pseudomonadaceae	Pseudomonas	0.664092	FALSE
Otu000228	Bacteria	Abditibacteriota	Abditibacteria	Abditibacteriales	Abditibacteriaceae	Abditibacterium	0.991414	FALSE
Otu000229	Bacteria	Proteobacteria	Alphaproteobacteria	Sphingomonadales	Sphingomonadaceae	Sphingomonas	0.61661	FALSE
Otu000230	Bacteria	Bacteroidota	Bacteroidia	Bacteroidales	Prevotellaceae	Prevotellaceae_UCG-003	0.0633035	TRUE
Otu000231	Bacteria	Bacteroidota	Bacteroidia	Cytophagales	Hymenobacteraceae	Hymenobacter	0.564393	FALSE
Otu000232	Bacteria	Proteobacteria	Alphaproteobacteria	Sphingomonadales	Sphingomonadaceae	Ellin6055	0.100212	TRUE
Otu000233	Bacteria	Proteobacteria	Alphaproteobacteria	Sphingomonadales	Sphingomonadaceae	Rhizorhapis	0.992654	FALSE
Otu000234	Bacteria	Actinobacteriota	Actinobacteria	Micrococcales	Microbacteriaceae	Curtobacterium	0.58364	FALSE
Otu000235	Bacteria	Proteobacteria	Alphaproteobacteria	Sphingomonadales	Sphingomonadaceae	Sphingomonas	0.689878	FALSE
Otu000236	Bacteria	Proteobacteria	Gammaproteobacteria	Burkholderiales	Comamonadaceae	Comamonadaceae_unclassified	0.61661	FALSE
Otu000237	Bacteria	Acidobacteriota	Blastocatellia	Blastocatellales	Blastocatellaceae	Blastocatellaceae_unclassified	0.308606	FALSE
Otu000238	Bacteria	Bacteroidota	Bacteroidia	Sphingobacteriales	Sphingobacteriaceae	Sphingobacterium	0.855969	FALSE
Otu000239	Bacteria	Bacteroidota	Bacteroidia	Cytophagales	Spirosomaceae	Spirosoma	0.0332544	TRUE
Otu000240	Bacteria	Bacteroidota	Bacteroidia	Flavobacteriales	Flavobacteriaceae	Flavobacterium	0.932937	FALSE
Otu000241	Bacteria	Bacteroidota	Bacteroidia	Chitinophagales	Chitinophagaceae	Edaphobaculum	0.884536	FALSE
Otu000242	Bacteria	Proteobacteria	Gammaproteobacteria	Burkholderiales	Neisseriaceae	Neisseria	0.100212	TRUE
Otu000243	Bacteria	Bacteroidota	Bacteroidia	Chitinophagales	Chitinophagaceae	Edaphobaculum	0.37921	FALSE
Otu000244	Bacteria	Actinobacteriota	Actinobacteria	Micrococcales	Microbacteriaceae	Microbacteriaceae_unclassified	0.157303	TRUE
Otu000245	Bacteria	Bacteroidota	Bacteroidia	Flavobacteriales	Weeksellaceae	Chryseobacterium	0.61661	FALSE
Otu000246	Bacteria	Verrucomicrobiota	Verrucomicrobiae	Chthoniobacterales	Chthoniobacteraceae	Chthoniobacter	0.991414	FALSE
Otu000247	Bacteria	Firmicutes	Bacilli	Mycoplasmatales	Mycoplasmataceae	Mycoplasma	0.234352	TRUE
Otu000248	Bacteria	Proteobacteria	Alphaproteobacteria	Rickettsiales	Mitochondria	Mitochondria_ge	0.643942	FALSE
Otu000249	Archaea	Thermoplasmatota	Thermoplasmata	Methanomassiliicoccales	Methanomethylophilaceae	uncultured	0.0633035	TRUE
Otu000250	Bacteria	Actinobacteriota	Actinobacteria	Frankiales	Nakamurellaceae	Nakamurella	0.702701	FALSE
Otu000251	Bacteria	Acidobacteriota	Holophagae	Subgroup_7	Subgroup_7_fa	Subgroup_7_ge	0.157303	TRUE
Otu000252	Bacteria	Actinobacteriota	Actinobacteria	Micromonosporales	Micromonosporaceae	Actinoplanes	0.702701	FALSE
Otu000253	Bacteria	Bacteroidota	Bacteroidia	Chitinophagales	Chitinophagaceae	Ferruginibacter	0.157303	TRUE
Otu000254	Bacteria	Proteobacteria	Alphaproteobacteria	Sphingomonadales	Sphingomonadaceae	Sphingomonas	0.0735005	TRUE
Otu000255	Bacteria	Firmicutes	Bacilli	Lactobacillales	Lactobacillaceae	Lactobacillus	0.15106	TRUE
Otu000256	Bacteria	Actinobacteriota	Actinobacteria	Micromonosporales	Micromonosporaceae	Micromonosporaceae_unclassified	0.995008	FALSE
Otu000257	Bacteria	Bacteroidota	Bacteroidia	Chitinophagales	Chitinophagaceae	uncultured	0.999453	FALSE
Otu000258	Bacteria	Actinobacteriota	Actinobacteria	Corynebacteriales	Dietziaceae	Dietzia	0.118238	TRUE
Otu000259	Bacteria	Acidobacteriota	Vicinamibacteria	Vicinamibacterales	uncultured	uncultured_ge	0.157303	TRUE
Otu000260	Bacteria	Proteobacteria	Alphaproteobacteria	Rhizobiales	Xanthobacteraceae	Xanthobacteraceae_unclassified	0.984867	FALSE
Otu000261	Bacteria	Proteobacteria	Gammaproteobacteria	Burkholderiales	Burkholderiaceae	Ralstonia	0.393452	FALSE
Otu000262	Bacteria	Bacteroidota	Bacteroidia	Bacteroidales	Rikenellaceae	Rikenellaceae_RC9_gut_group	0.341176	FALSE
Otu000263	Bacteria	Verrucomicrobiota	Verrucomicrobiae	Chthoniobacterales	Chthoniobacteraceae	Chthoniobacter	0.991414	FALSE
Otu000264	Bacteria	Proteobacteria	Alphaproteobacteria	Rickettsiales	Mitochondria	Mitochondria_ge	0.230769	TRUE
Otu000265	Bacteria	Acidobacteriota	Blastocatellia	Blastocatellales	Blastocatellaceae	Blastocatella	0.968605	FALSE
Otu000266	Bacteria	Cyanobacteria	Cyanobacteriia	Chloroplast	Chloroplast_fa	Chloroplast_ge	0.831212	FALSE
Otu000267	Bacteria	Proteobacteria	Alphaproteobacteria	Rhizobiales	Rhizobiaceae	Aureimonas	0.157303	TRUE
Otu000268	Bacteria	Proteobacteria	Alphaproteobacteria	Rhodobacterales	Rhodobacteraceae	Rubellimicrobium	0.994188	FALSE
Otu000269	Bacteria	Actinobacteriota	Actinobacteria	Micromonosporales	Micromonosporaceae	Dactylosporangium	0.702701	FALSE
Otu000270	Bacteria	Campilobacterota	Campylobacteria	Campylobacterales	Campylobacteraceae	Campylobacter	0.157303	TRUE
Otu000271	Bacteria	Proteobacteria	Alphaproteobacteria	Caulobacterales	Caulobacteraceae	Caulobacter	0.626183	FALSE
Otu000272	Bacteria	Firmicutes	Bacilli	Lactobacillales	Lactobacillaceae	Lactobacillus	0.341176	FALSE
Otu000273	Bacteria	Proteobacteria	Alphaproteobacteria	Sphingomonadales	Sphingomonadaceae	Sphingomonas	0.855969	FALSE
Otu000274	Bacteria	Bacteroidota	Bacteroidia	Chitinophagales	Chitinophagaceae	Chitinophagaceae_unclassified	0.705882	FALSE
Otu000275	Bacteria	Proteobacteria	Alphaproteobacteria	Sphingomonadales	Sphingomonadaceae	Novosphingobium	0.61661	FALSE
Otu000276	Bacteria	Bacteria_unclassified	Bacteria_unclassified	Bacteria_unclassified	Bacteria_unclassified	Bacteria_unclassified	0.308606	FALSE
Otu000277	Bacteria	Bacteroidota	Bacteroidia	Bacteroidales	Rikenellaceae	Rikenellaceae_RC9_gut_group	0.645684	FALSE
Otu000278	Bacteria	Bacteroidota	Bacteroidia	Chitinophagales	Chitinophagaceae	Aurantisolimonas	0.019393	TRUE
Otu000279	Archaea	Crenarchaeota	Nitrososphaeria	Nitrososphaerales	Nitrososphaeraceae	Nitrososphaeraceae_ge	0.442174	FALSE
Otu000280	Bacteria	Bacteroidota	Bacteroidia	Bacteroidales	Rikenellaceae	Alistipes	0.702701	FALSE
Otu000281	Bacteria	Armatimonadota	Fimbriimonadia	Fimbriimonadales	Fimbriimonadales_unclassified	Fimbriimonadales_unclassified	0.999453	FALSE
Otu000282	Bacteria	Bacteroidota	Bacteroidia	Bacteroidales	Porphyromonadaceae	Porphyromonas	0.0665941	TRUE
Otu000283	Bacteria	Fusobacteriota	Fusobacteriia	Fusobacteriales	Leptotrichiaceae	Streptobacillus	0.308606	FALSE
Otu000284	Bacteria	Bacteroidota	Bacteroidia	Chitinophagales	Chitinophagaceae	Chitinophagaceae_unclassified	0.873409	FALSE
Otu000285	Bacteria	Actinobacteriota	Actinobacteria	Micrococcales	Microbacteriaceae	Herbiconiux	0.968605	FALSE
Otu000286	Bacteria	Bacteroidota	Bacteroidia	Cytophagales	Spirosomaceae	Fibrella	0.645684	FALSE
Otu000287	Bacteria	Chloroflexi	Chloroflexia	Thermomicrobiales	JG30-KF-CM45	JG30-KF-CM45_ge	0.751098	FALSE
Otu000288	Bacteria	Actinobacteriota	Actinobacteria	Frankiales	Nakamurellaceae	Nakamurella	0.645684	FALSE
Otu000289	Bacteria	Bacteroidota	Rhodothermia	Rhodothermales	Rhodothermaceae	Rubrivirga	0.157303	TRUE
Otu000290	Bacteria	Bacteroidota	Bacteroidia	Flavobacteriales	Flavobacteriaceae	Flavobacteriaceae_unclassified	0.234352	TRUE
Otu000291	Bacteria	Proteobacteria	Alphaproteobacteria	Sphingomonadales	Sphingomonadaceae	Sphingomonadaceae_unclassified	0.645684	FALSE
Otu000292	Bacteria	Proteobacteria	Alphaproteobacteria	Acetobacterales	Acetobacteraceae	Acetobacteraceae_unclassified	0.995008	FALSE
Otu000293	Bacteria	Actinobacteriota	Actinobacteria	Kineosporiales	Kineosporiaceae	Kineosporia	0.999453	FALSE
Otu000294	Bacteria	Bacteroidota	Bacteroidia	Flavobacteriales	Weeksellaceae	Chryseobacterium	0.776471	FALSE
Otu000295	Bacteria	Proteobacteria	Gammaproteobacteria	Burkholderiales	Oxalobacteraceae	Duganella	0.702701	FALSE
Otu000296	Bacteria	Actinobacteriota	Actinobacteria	Kineosporiales	Kineosporiaceae	Kineosporia	0.995008	FALSE
Otu000297	Bacteria	Proteobacteria	Alphaproteobacteria	Rhizobiales	Beijerinckiaceae	Methylobacterium-Methylorubrum	0.0140246	TRUE
Otu000298	Bacteria	Firmicutes	Bacilli	Bacillales	Bacillaceae	Oceanobacillus	0.702701	FALSE
Otu000299	Bacteria	Proteobacteria	Alphaproteobacteria	Rhizobiales	Xanthobacteraceae	Tardiphaga	0.959953	FALSE
Otu000300	Bacteria	Verrucomicrobiota	Verrucomicrobiae	Chthoniobacterales	Chthoniobacteraceae	Chthoniobacter	0.999453	FALSE
Otu000301	Bacteria	Proteobacteria	Alphaproteobacteria	Sphingomonadales	Sphingomonadaceae	Novosphingobium	0.751098	FALSE
Otu000302	Bacteria	Deinococcota	Deinococci	Deinococcales	Deinococcaceae	Deinococcus	0.645684	FALSE
Otu000303	Bacteria	Firmicutes	Clostridia	Oscillospirales	Oscillospiraceae	UCG-005	0.826745	FALSE
Otu000304	Bacteria	Actinobacteriota	Actinobacteria	Corynebacteriales	Corynebacteriaceae	Corynebacterium	0.0988498	TRUE
Otu000305	Bacteria	Proteobacteria	Alphaproteobacteria	Rhizobiales	Rhizobiaceae	Allorhizobium-Neorhizobium-Pararhizobium-Rhizobium	0.751098	FALSE
Otu000306	Bacteria	Proteobacteria	Gammaproteobacteria	Pseudomonadales	Moraxellaceae	Acinetobacter	0.855969	FALSE
Otu000307	Bacteria	Proteobacteria	Gammaproteobacteria	Gammaproteobacteria_unclassified	Gammaproteobacteria_unclassified	Gammaproteobacteria_unclassified	0.188832	TRUE
Otu000308	Bacteria	Proteobacteria	Alphaproteobacteria	Rickettsiales	Mitochondria	Mitochondria_ge	0.884536	FALSE
Otu000309	Bacteria	Proteobacteria	Alphaproteobacteria	Sphingomonadales	Sphingomonadaceae	Sphingomonadaceae_unclassified	0.95699	FALSE
Otu000310	Bacteria	Bacteroidota	Bacteroidia	Chitinophagales	Chitinophagaceae	Edaphobaculum	0.507371	FALSE
Otu000311	Bacteria	Actinobacteriota	Thermoleophilia	Thermoleophilia_unclassified	Thermoleophilia_unclassified	Thermoleophilia_unclassified	0.995008	FALSE
Otu000312	Bacteria	Firmicutes	Clostridia	Oscillospirales	Ruminococcaceae	Faecalibacterium	0.0557135	TRUE
Otu000313	Bacteria	Proteobacteria	Alphaproteobacteria	Rhizobiales	Beijerinckiaceae	Beijerinckiaceae_unclassified	0.0633035	TRUE
Otu000314	Bacteria	Proteobacteria	Gammaproteobacteria	Burkholderiales	Burkholderiaceae	Ralstonia	0.00224848	TRUE
Otu000315	Bacteria	Bacteroidota	Bacteroidia	Chitinophagales	Chitinophagaceae	Chitinophagaceae_unclassified	0.645684	FALSE
Otu000316	Bacteria	Bacteria_unclassified	Bacteria_unclassified	Bacteria_unclassified	Bacteria_unclassified	Bacteria_unclassified	0.234352	TRUE
Otu000317	Bacteria	Proteobacteria	Gammaproteobacteria	Burkholderiales	Oxalobacteraceae	Massilia	0.880559	FALSE
Otu000318	Archaea	Crenarchaeota	Nitrososphaeria	Nitrososphaerales	Nitrososphaeraceae	Nitrososphaeraceae_ge	0.308606	FALSE
Otu000319	Bacteria	Firmicutes	Bacilli	Bacillales	Bacillales_unclassified	Bacillales_unclassified	0.142509	TRUE
Otu000320	Bacteria	Proteobacteria	Alphaproteobacteria	Rickettsiales	Mitochondria	Mitochondria_ge	0.538598	FALSE
Otu000321	Bacteria	Proteobacteria	Alphaproteobacteria	Rhodobacterales	Rhodobacteraceae	Rubellimicrobium	0.751098	FALSE
Otu000322	Bacteria	Spirochaetota	Spirochaetia	Spirochaetales	Spirochaetaceae	Treponema	0.234352	TRUE
Otu000323	Bacteria	Proteobacteria	Gammaproteobacteria	Burkholderiales	Oxalobacteraceae	Oxalobacteraceae_unclassified	0.880559	FALSE
Otu000324	Bacteria	Bacteroidota	Bacteroidia	Bacteroidales	Bacteroidaceae	Bacteroides	0.645684	FALSE
Otu000325	Bacteria	Fusobacteriota	Fusobacteriia	Fusobacteriales	Fusobacteriaceae	Cetobacterium	0.702701	FALSE
Otu000326	Bacteria	Actinobacteriota	Actinobacteria	Frankiales	Cryptosporangiaceae	Cryptosporangium	0.968605	FALSE
Otu000327	Bacteria	Bacteroidota	Bacteroidia	Chitinophagales	Chitinophagaceae	Chitinophagaceae_unclassified	0.792094	FALSE
Otu000328	Bacteria	Proteobacteria	Alphaproteobacteria	Rhizobiales	Devosiaceae	Devosiaceae_unclassified	0.995008	FALSE
Otu000329	Bacteria	Proteobacteria	Alphaproteobacteria	Sphingomonadales	Sphingomonadaceae	Sphingomonas	0.564393	FALSE
Otu000330	Bacteria	Bacteroidota	Bacteroidia	Bacteroidales	Rikenellaceae	dgA-11_gut_group	0.578586	FALSE
Otu000331	Bacteria	Firmicutes	Clostridia	Peptostreptococcales-Tissierellales	Peptostreptococcales-Tissierellales_fa	Anaerococcus	0.142509	TRUE
Otu000332	Bacteria	Firmicutes	Bacilli	Lactobacillales	Carnobacteriaceae	Atopostipes		FALSE
Otu000333	Bacteria	Myxococcota	Polyangia	Haliangiales	Haliangiaceae	Haliangium	0.995008	FALSE
Otu000334	Bacteria	Bacteroidota	Bacteroidia	Bacteroidales	Prevotellaceae	Alloprevotella	0.230769	TRUE
Otu000335	Bacteria	Actinobacteriota	Thermoleophilia	Solirubrobacterales	67-14	67-14_ge	0.308606	FALSE
Otu000336	Bacteria	Cyanobacteria	Cyanobacteriia	Chloroplast	Chloroplast_fa	Chloroplast_ge	0.702701	FALSE
Otu000337	Bacteria	Bacteroidota	Bacteroidia	Flavobacteriales	Weeksellaceae	Chryseobacterium	0.826745	FALSE
Otu000338	Bacteria	Bacteroidota	Bacteroidia	Cytophagales	Spirosomaceae	Spirosoma	0.995008	FALSE
Otu000339	Bacteria	Bacteroidota	Bacteroidia	Chitinophagales	Chitinophagaceae	Segetibacter	0.0332544	TRUE
Otu000340	Bacteria	Proteobacteria	Proteobacteria_unclassified	Proteobacteria_unclassified	Proteobacteria_unclassified	Proteobacteria_unclassified		FALSE
Otu000341	Bacteria	Firmicutes	Negativicutes	Veillonellales-Selenomonadales	Veillonellaceae	Veillonella	0.0988498	TRUE
Otu000342	Bacteria	Proteobacteria	Gammaproteobacteria	Cellvibrionales	Cellvibrionaceae	Cellvibrio	0.645684	FALSE
Otu000343	Bacteria	Bacteroidota	Bacteroidia	Chitinophagales	Chitinophagaceae	Chitinophagaceae_unclassified	0.37921	FALSE
Otu000344	Bacteria	Firmicutes	Clostridia	Lachnospirales	Lachnospiraceae	Blautia	0.792094	FALSE
Otu000345	Bacteria	Proteobacteria	Gammaproteobacteria	Burkholderiales	Neisseriaceae	Neisseria	0.0140246	TRUE
Otu000346	Bacteria	Proteobacteria	Gammaproteobacteria	Pseudomonadales	Pseudomonadaceae	Pseudomonas	0.702701	FALSE
Otu000347	Bacteria	Bacteroidota	Bacteroidia	Bacteroidales	Muribaculaceae	Muribaculaceae_ge	0.0066259	TRUE
Otu000348	Bacteria	Proteobacteria	Alphaproteobacteria	Rhizobiales	Beijerinckiaceae	Bosea	0.146492	TRUE
Otu000349	Bacteria	Proteobacteria	Alphaproteobacteria	Rhizobiales	Rhizobiaceae	Allorhizobium-Neorhizobium-Pararhizobium-Rhizobium	0.991414	FALSE
Otu000350	Bacteria	Proteobacteria	Gammaproteobacteria	Pasteurellales	Pasteurellaceae	Haemophilus	0.0665941	TRUE
Otu000351	Bacteria	Proteobacteria	Alphaproteobacteria	Sphingomonadales	Sphingomonadaceae	Sphingomonadaceae_unclassified	0.995008	FALSE
Otu000352	Bacteria	Bacteroidota	Bacteroidia	Flavobacteriales	Weeksellaceae	Chryseobacterium	0.705882	FALSE
Otu000353	Bacteria	Gemmatimonadota	Gemmatimonadetes	Gemmatimonadales	Gemmatimonadaceae	Gemmatimonas	0.95699	FALSE
Otu000354	Bacteria	Firmicutes	Clostridia	Oscillospirales	Butyricicoccaceae	UCG-009	0.230769	TRUE
Otu000355	Bacteria	Actinobacteriota	Actinobacteria	Corynebacteriales	Corynebacteriaceae	Corynebacterium	0.234352	TRUE
Otu000356	Bacteria	Proteobacteria	Gammaproteobacteria	Burkholderiales	Oxalobacteraceae	Janthinobacterium	0.749161	FALSE
Otu000357	Bacteria	Bacteroidota	Bacteroidia	Flavobacteriales	Weeksellaceae	Chryseobacterium	0.445584	FALSE
Otu000358	Bacteria	Bacteria_unclassified	Bacteria_unclassified	Bacteria_unclassified	Bacteria_unclassified	Bacteria_unclassified	0.308606	FALSE
Otu000359	Bacteria	Firmicutes	Clostridia	Oscillospirales	Ruminococcaceae	Subdoligranulum	0.0633035	TRUE
Otu000360	Bacteria	Firmicutes	Negativicutes	Acidaminococcales	Acidaminococcaceae	Acidaminococcus	0.705882	FALSE
Otu000361	Bacteria	Bacteroidota	Bacteroidia	Sphingobacteriales	Sphingobacteriaceae	Pedobacter	0.751098	FALSE
Otu000362	Bacteria	Bacteroidota	Bacteroidia	Cytophagales	Spirosomaceae	Spirosoma	0.884536	FALSE
Otu000363	Bacteria	Verrucomicrobiota	Verrucomicrobiae	Verrucomicrobiae_unclassified	Verrucomicrobiae_unclassified	Verrucomicrobiae_unclassified	0.999453	FALSE
Otu000364	Bacteria	Proteobacteria	Alphaproteobacteria	Rhodobacterales	Rhodobacteraceae	Paracoccus	0.432196	FALSE
Otu000365	Bacteria	Bacteroidota	Bacteroidia	Bacteroidales	Bacteroidaceae	Bacteroides	0.354048	FALSE
Otu000366	Bacteria	Proteobacteria	Alphaproteobacteria	Rhodobacterales	Rhodobacteraceae	Rubellimicrobium	0.645684	FALSE
Otu000367	Bacteria	Firmicutes	Bacilli	Lactobacillales	Streptococcaceae	Streptococcus	0.000829548	TRUE
Otu000368	Bacteria	Bacteroidota	Bacteroidia	Cytophagales	Spirosomaceae	Spirosoma	0.234352	TRUE
Otu000369	Bacteria	Chloroflexi	Anaerolineae	RBG-13-54-9	RBG-13-54-9_fa	RBG-13-54-9_ge	0.751098	FALSE
Otu000370	Bacteria	Firmicutes	Bacilli	Lactobacillales	Enterococcaceae	Enterococcus	0.61661	FALSE
Otu000371	Bacteria	Verrucomicrobiota	Verrucomicrobiae	Chthoniobacterales	Chthoniobacteraceae	Chthoniobacter	0.999453	FALSE
Otu000372	Bacteria	Bacteroidota	Bacteroidia	Chitinophagales	Chitinophagaceae	Segetibacter	0.157303	TRUE
Otu000373	Bacteria	Firmicutes	Bacilli	Staphylococcales	Staphylococcaceae	Staphylococcaceae_unclassified	0.37921	FALSE
Otu000374	Bacteria	Bacteroidota	Bacteroidia	Cytophagales	Hymenobacteraceae	Hymenobacter	0.980425	FALSE
Otu000375	Bacteria	Proteobacteria	Gammaproteobacteria	Pseudomonadales	Moraxellaceae	Acinetobacter	0.792094	FALSE
Otu000376	Bacteria	Bacteroidota	Bacteroidia	Bacteroidales	Prevotellaceae	Prevotella	0.37921	FALSE
Otu000377	Bacteria	Proteobacteria	Gammaproteobacteria	Oceanospirillales	Endozoicomonadaceae	Endozoicomonas		FALSE
Otu000378	Bacteria	Bacteroidota	Bacteroidia	Chitinophagales	Chitinophagaceae	Chitinophagaceae_unclassified	0.234352	TRUE
Otu000379	Bacteria	Bacteroidota	Bacteroidia	Cytophagales	Spirosomaceae	Spirosoma	0.999453	FALSE
Otu000380	Bacteria	Actinobacteriota	Thermoleophilia	Solirubrobacterales	67-14	67-14_ge	0.011619	TRUE
Otu000381	Bacteria	Bacteroidota	Bacteroidia	Cytophagales	Hymenobacteraceae	Adhaeribacter	0.997978	FALSE
Otu000382	Bacteria	Proteobacteria	Gammaproteobacteria	Burkholderiales	Oxalobacteraceae	Noviherbaspirillum	0.751098	FALSE
Otu000383	Bacteria	Bacteroidota	Bacteroidia	Cytophagales	Hymenobacteraceae	Hymenobacter	0.810437	FALSE
Otu000384	Bacteria	Bacteroidota	Bacteroidia	Chitinophagales	Chitinophagaceae	Chitinophagaceae_unclassified	0.999658	FALSE
Otu000385	Bacteria	Proteobacteria	Gammaproteobacteria	Pseudomonadales	Pseudomonadaceae	Pseudomonas	0.749161	FALSE
Otu000386	Bacteria	Firmicutes	Clostridia	Peptostreptococcales-Tissierellales	Peptostreptococcales-Tissierellales_fa	Anaerococcus	0.1994	TRUE
Otu000387	Bacteria	Proteobacteria	Gammaproteobacteria	Burkholderiales	Neisseriaceae	Conchiformibius	0.188832	TRUE
Otu000388	Bacteria	Proteobacteria	Alphaproteobacteria	Azospirillales	Azospirillaceae	Skermanella	0.996968	FALSE
Otu000389	Bacteria	Abditibacteriota	Abditibacteria	Abditibacteriales	Abditibacteriaceae	Abditibacterium	0.995008	FALSE
Otu000390	Bacteria	Proteobacteria	Gammaproteobacteria	Pasteurellales	Pasteurellaceae	Actinobacillus	0.751098	FALSE
Otu000391	Bacteria	Actinobacteriota	Thermoleophilia	Gaiellales	Gaiellaceae	Gaiella	0.308606	FALSE
Otu000392	Bacteria	Firmicutes	Bacilli	Bacillales	Planococcaceae	Lysinibacillus	0.0261922	TRUE
Otu000393	Bacteria	Proteobacteria	Gammaproteobacteria	Xanthomonadales	Xanthomonadaceae	Stenotrophomonas	0.873409	FALSE
Otu000394	Bacteria	Bacteria_unclassified	Bacteria_unclassified	Bacteria_unclassified	Bacteria_unclassified	Bacteria_unclassified	0.705882	FALSE
Otu000395	Bacteria	Proteobacteria	Gammaproteobacteria	Burkholderiales	Comamonadaceae	Comamonadaceae_unclassified	0.992654	FALSE
Otu000396	Bacteria	Proteobacteria	Gammaproteobacteria	Gammaproteobacteria_Incertae_Sedis	Unknown_Family	Acidibacter	0.230769	TRUE
Otu000397	Bacteria	Chloroflexi	KD4-96	KD4-96_or	KD4-96_fa	KD4-96_ge	0.645684	FALSE
Otu000398	Bacteria	Verrucomicrobiota	Verrucomicrobiae	Chthoniobacterales	Chthoniobacteraceae	Chthoniobacter	0.999453	FALSE
Otu000399	Bacteria	Bacteroidota	Bacteroidia	Cytophagales	Hymenobacteraceae	Hymenobacter	0.992654	FALSE
Otu000400	Bacteria	Proteobacteria	Alphaproteobacteria	Tistrellales	Geminicoccaceae	Candidatus_Alysiosphaera	0.157303	TRUE
Otu000401	Bacteria	Proteobacteria	Alphaproteobacteria	Rhizobiales	Rhizobiaceae	Allorhizobium-Neorhizobium-Pararhizobium-Rhizobium	0.445584	FALSE
Otu000402	Bacteria	Firmicutes	Clostridia	Clostridia_vadinBB60_group	Clostridia_vadinBB60_group_fa	Clostridia_vadinBB60_group_ge	0.0696833	TRUE
Otu000403	Bacteria	Bacteroidota	Bacteroidia	Bacteroidales	Rikenellaceae	Rikenellaceae_RC9_gut_group	0.645684	FALSE
Otu000404	Bacteria	Bacteroidota	Bacteroidia	Chitinophagales	Chitinophagaceae	Edaphobaculum	0.645684	FALSE
Otu000405	Bacteria	Proteobacteria	Alphaproteobacteria	Caulobacterales	Caulobacteraceae	uncultured	0.991414	FALSE
Otu000406	Bacteria	Proteobacteria	Gammaproteobacteria	Enterobacterales	Enterobacterales_unclassified	Enterobacterales_unclassified	0.643942	FALSE
Otu000407	Bacteria	Actinobacteriota	Thermoleophilia	Solirubrobacterales	Solirubrobacteraceae	Solirubrobacteraceae_unclassified	0.968605	FALSE
Otu000408	Bacteria	Proteobacteria	Gammaproteobacteria	Burkholderiales	Comamonadaceae	Comamonadaceae_unclassified	0.880559	FALSE
Otu000409	Bacteria	Bacteroidota	Bacteroidia	Bacteroidales	Prevotellaceae	Alloprevotella	0.643942	FALSE
Otu000410	Bacteria	Proteobacteria	Gammaproteobacteria	Pseudomonadales	Pseudomonadaceae	Pseudomonas	0.341176	FALSE
Otu000411	Bacteria	Proteobacteria	Gammaproteobacteria	Pseudomonadales	Pseudomonadaceae	Pseudomonas	0.645684	FALSE
Otu000412	Bacteria	Proteobacteria	Alphaproteobacteria	Rhizobiales	Rhizobiaceae	Aureimonas	0.100212	TRUE
Otu000413	Bacteria	Proteobacteria	Alphaproteobacteria	Rhizobiales	Rhizobiaceae	Mesorhizobium	0.99914	FALSE
Otu000414	Bacteria	Bacteroidota	Bacteroidia	Chitinophagales	Chitinophagaceae	Ferruginibacter	0.702701	FALSE
Otu000415	Bacteria	Bacteroidota	Bacteroidia	Cytophagales	Hymenobacteraceae	Hymenobacter	0.999453	FALSE
Otu000416	Bacteria	Verrucomicrobiota	Verrucomicrobiae	Chthoniobacterales	Chthoniobacteraceae	Chthoniobacter	0.99914	FALSE
Otu000417	Bacteria	Bacteroidota	Bacteroidia	Chitinophagales	Chitinophagaceae	Chitinophagaceae_unclassified	0.702701	FALSE
Otu000418	Bacteria	Firmicutes	Bacilli	Erysipelotrichales	Erysipelotrichaceae	Turicibacter	0.61661	FALSE
Otu000419	Bacteria	Bacteroidota	Bacteroidia	Sphingobacteriales	Sphingobacteriaceae	Sphingobacteriaceae_unclassified	0.157303	TRUE
Otu000420	Bacteria	Proteobacteria	Gammaproteobacteria	Burkholderiales	Oxalobacteraceae	Massilia	0.188832	TRUE
Otu000421	Bacteria	Acidobacteriota	Blastocatellia	Blastocatellales	Blastocatellaceae	Blastocatella	0.999658	FALSE
Otu000422	Bacteria	Bacteroidota	Bacteroidia	Chitinophagales	Chitinophagaceae	Edaphobaculum	0.645684	FALSE
Otu000423	Bacteria	Gemmatimonadota	Gemmatimonadetes	Gemmatimonadales	Gemmatimonadaceae	Roseisolibacter	0.445584	FALSE
Otu000424	Bacteria	Proteobacteria	Gammaproteobacteria	Enterobacterales	Morganellaceae	Morganella	0.157303	TRUE
Otu000425	Bacteria	Bacteroidota	Bacteroidia	Cytophagales	Hymenobacteraceae	Hymenobacter	0.702701	FALSE
Otu000426	Bacteria	Proteobacteria	Alphaproteobacteria	Rhizobiales	Xanthobacteraceae	Tardiphaga	0.011619	TRUE
Otu000427	Bacteria	Proteobacteria	Gammaproteobacteria	Burkholderiales	Comamonadaceae	Comamonadaceae_unclassified	0.445584	FALSE
Otu000428	Bacteria	Actinobacteriota	Actinobacteria	Pseudonocardiales	Pseudonocardiaceae	Actinomycetospora	0.999658	FALSE
Otu000429	Bacteria	Actinobacteriota	Actinobacteria	Pseudonocardiales	Pseudonocardiaceae	Pseudonocardia	0.995008	FALSE
Otu000430	Bacteria	Bacteria_unclassified	Bacteria_unclassified	Bacteria_unclassified	Bacteria_unclassified	Bacteria_unclassified	0.645684	FALSE
Otu000431	Bacteria	Verrucomicrobiota	Verrucomicrobiae	Chthoniobacterales	Chthoniobacteraceae	Chthoniobacter	0.996968	FALSE
Otu000432	Bacteria	Abditibacteriota	Abditibacteria	Abditibacteriales	Abditibacteriaceae	Abditibacterium	0.999658	FALSE
Otu000433	Bacteria	Proteobacteria	Alphaproteobacteria	Rickettsiales	Mitochondria	Mitochondria_ge	0.157303	TRUE
Otu000434	Bacteria	Bacteroidota	Bacteroidia	Cytophagales	Hymenobacteraceae	Hymenobacter	0.645684	FALSE
Otu000435	Bacteria	Proteobacteria	Gammaproteobacteria	Enterobacterales	Enterobacterales_unclassified	Enterobacterales_unclassified	0.792094	FALSE
Otu000436	Bacteria	Actinobacteriota	Actinobacteria	Micromonosporales	Micromonosporaceae	Actinoplanes	0.999453	FALSE
Otu000437	Bacteria	Proteobacteria	Alphaproteobacteria	Rhizobiales	Rhizobiaceae	Aureimonas	0.751098	FALSE
Otu000438	Bacteria	Bacteroidota	Bacteroidia	Bacteroidales	Muribaculaceae	Muribaculaceae_ge	0.308606	FALSE
Otu000439	Bacteria	Proteobacteria	Alphaproteobacteria	Sphingomonadales	Sphingomonadaceae	Novosphingobium	0.234352	TRUE
Otu000440	Bacteria	Actinobacteriota	Actinobacteria	Micromonosporales	Micromonosporaceae	Micromonosporaceae_unclassified	0.946067	FALSE
Otu000441	Bacteria	Firmicutes	Clostridia	Oscillospirales	UCG-010	UCG-010_ge	0.234352	TRUE
Otu000442	Bacteria	Verrucomicrobiota	Verrucomicrobiae	Chthoniobacterales	Chthoniobacteraceae	Chthoniobacter	0.999658	FALSE
Otu000443	Bacteria	Firmicutes	Bacilli	Lactobacillales	Carnobacteriaceae	Atopostipes	0.230769	TRUE
Otu000444	Bacteria	Bacteroidota	Bacteroidia	Cytophagales	Cytophagales_unclassified	Cytophagales_unclassified	0.645684	FALSE
Otu000445	Bacteria	Bacteroidota	Bacteroidia	Chitinophagales	Chitinophagaceae	Segetibacter		FALSE
Otu000446	Bacteria	Proteobacteria	Alphaproteobacteria	Rhizobiales	Devosiaceae	Devosia	0.999658	FALSE
Otu000447	Bacteria	Actinobacteriota	Actinobacteria	Micrococcales	Dermacoccaceae	Dermacoccaceae_unclassified	0.0145431	TRUE
Otu000448	Bacteria	Bacteroidota	Bacteroidia	Chitinophagales	Chitinophagaceae	Terrimonas	0.37921	FALSE
Otu000449	Bacteria	Proteobacteria	Alphaproteobacteria	Caulobacterales	Caulobacteraceae	Caulobacteraceae_unclassified	0.157303	TRUE
Otu000450	Bacteria	Acidobacteriota	Acidobacteriae	Bryobacterales	Bryobacteraceae	Bryobacter	0.751098	FALSE
Otu000451	Bacteria	Bacteroidota	Bacteroidia	Chitinophagales	Chitinophagaceae	Segetibacter	0.234352	TRUE
Otu000452	Bacteria	Firmicutes	Clostridia	Clostridiales	Clostridiaceae	Clostridiaceae_unclassified	0.645684	FALSE
Otu000453	Bacteria	Actinobacteriota	Actinobacteria	Pseudonocardiales	Pseudonocardiaceae	Pseudonocardia	0.751098	FALSE
Otu000454	Bacteria	Bacteroidota	Bacteroidia	Bacteroidales	Prevotellaceae	Prevotella	0.645684	FALSE
Otu000455	Bacteria	Firmicutes	Clostridia	Oscillospirales	Ruminococcaceae	Ruminococcus	0.230769	TRUE
Otu000456	Bacteria	Bacteroidota	Bacteroidia	Cytophagales	Spirosomaceae	Spirosomaceae_unclassified	0.95699	FALSE
Otu000457	Bacteria	Fusobacteriota	Fusobacteriia	Fusobacteriales	Leptotrichiaceae	Leptotrichiaceae_unclassified	0.234352	TRUE
Otu000458	Bacteria	Proteobacteria	Gammaproteobacteria	Burkholderiales	Comamonadaceae	Comamonadaceae_unclassified	0.705882	FALSE
Otu000459	Bacteria	Proteobacteria	Alphaproteobacteria	Sphingomonadales	Sphingomonadaceae	Sphingomonas	0.0633035	TRUE
Otu000460	Bacteria	Actinobacteriota	Actinobacteria	Frankiales	Frankiaceae	Jatrophihabitans	0.751098	FALSE
Otu000461	Bacteria	Proteobacteria	Gammaproteobacteria	Cellvibrionales	Cellvibrionaceae	Cellvibrio	0.998671	FALSE
Otu000462	Bacteria	Proteobacteria	Alphaproteobacteria	Caulobacterales	Caulobacteraceae	Brevundimonas	0.100212	TRUE
Otu000463	Bacteria	Bacteroidota	Bacteroidia	Chitinophagales	Chitinophagaceae	Flavisolibacter	0.234352	TRUE
Otu000464	Bacteria	Bacteroidota	Bacteroidia	Cytophagales	Hymenobacteraceae	Hymenobacter	0.999453	FALSE
Otu000465	Bacteria	Proteobacteria	Alphaproteobacteria	Rickettsiales	Mitochondria	Mitochondria_ge	0.157303	TRUE
Otu000466	Bacteria	Firmicutes	Bacilli	Lactobacillales	Streptococcaceae	Streptococcus	0.116598	TRUE
Otu000467	Bacteria	Bacteroidota	Bacteroidia	Cytophagales	Spirosomaceae	Spirosoma	0.998853	FALSE
Otu000468	Bacteria	Firmicutes	Clostridia	Oscillospirales	Oscillospiraceae	UCG-005	0.645684	FALSE
Otu000469	Bacteria	Firmicutes	Bacilli	Paenibacillales	Paenibacillaceae	Paenibacillus	0.792094	FALSE
Otu000470	Bacteria	Firmicutes	Negativicutes	Veillonellales-Selenomonadales	Veillonellaceae	Negativicoccus	0.37921	FALSE
Otu000471	Bacteria	Proteobacteria	Alphaproteobacteria	Rhizobiales	Rhizobiaceae	Allorhizobium-Neorhizobium-Pararhizobium-Rhizobium	0.998671	FALSE
Otu000472	Bacteria	Proteobacteria	Alphaproteobacteria	Acetobacterales	Acetobacteraceae	Acetobacteraceae_unclassified	0.999453	FALSE
Otu000473	Bacteria	Actinobacteriota	Actinobacteria	Actinomycetales	Actinomycetaceae	Flaviflexus		FALSE
Otu000474	Bacteria	Verrucomicrobiota	Verrucomicrobiae	Verrucomicrobiales	Verrucomicrobiaceae	uncultured	0.157303	TRUE
Otu000475	Bacteria	Proteobacteria	Gammaproteobacteria	Burkholderiales	Comamonadaceae	Comamonadaceae_unclassified	0.995008	FALSE
Otu000476	Bacteria	Actinobacteriota	Actinobacteria	Corynebacteriales	Corynebacteriaceae	Corynebacterium	0.230769	TRUE
Otu000477	Bacteria	Proteobacteria	Alphaproteobacteria	Acetobacterales	Acetobacteraceae	Acetobacteraceae_unclassified	0.999453	FALSE
Otu000478	Bacteria	Actinobacteriota	Actinobacteria	Frankiales	Geodermatophilaceae	Modestobacter	0.95699	FALSE
Otu000479	Bacteria	Campilobacterota	Campylobacteria	Campylobacterales	Campylobacteraceae	Campylobacter	0.0180811	TRUE
Otu000480	Bacteria	Bacteria_unclassified	Bacteria_unclassified	Bacteria_unclassified	Bacteria_unclassified	Bacteria_unclassified	0.234352	TRUE
Otu000481	Bacteria	Proteobacteria	Alphaproteobacteria	Rhizobiales	Beijerinckiaceae	Methylobacterium-Methylorubrum	0.702701	FALSE
Otu000482	Bacteria	Proteobacteria	Alphaproteobacteria	Rhizobiales	Devosiaceae	Devosia	0.157303	TRUE
Otu000483	Bacteria	Firmicutes	Bacilli	Staphylococcales	Staphylococcaceae	Aliicoccus		FALSE
Otu000484	Bacteria	Bacteroidota	Bacteroidia	Cytophagales	Hymenobacteraceae	Hymenobacter	0.705882	FALSE
Otu000485	Bacteria	Proteobacteria	Gammaproteobacteria	Burkholderiales	Oxalobacteraceae	Duganella	0.751098	FALSE
Otu000486	Bacteria	Proteobacteria	Alphaproteobacteria	Sphingomonadales	Sphingomonadaceae	Sphingomonadaceae_unclassified	0.234352	TRUE
Otu000487	Bacteria	Actinobacteriota	Actinobacteria	Micromonosporales	Micromonosporaceae	Micromonosporaceae_unclassified	0.993441	FALSE
Otu000488	Bacteria	Proteobacteria	Alphaproteobacteria	Tistrellales	Geminicoccaceae	Geminicoccus	0.999453	FALSE
Otu000489	Bacteria	Actinobacteriota	Thermoleophilia	Gaiellales	uncultured	uncultured_ge	0.645684	FALSE
Otu000490	Archaea	Euryarchaeota	Methanobacteria	Methanobacteriales	Methanobacteriaceae	Methanobrevibacter	0.702701	FALSE
Otu000491	Bacteria	Bacteroidota	Bacteroidia	Chitinophagales	Chitinophagaceae	Edaphobaculum	0.645684	FALSE
Otu000492	Bacteria	Proteobacteria	Gammaproteobacteria	Pseudomonadales	Moraxellaceae	Psychrobacter	0.702701	FALSE
Otu000493	Bacteria	Proteobacteria	Gammaproteobacteria	Burkholderiales	Comamonadaceae	Roseateles		FALSE
Otu000494	Bacteria	Bacteroidota	Bacteroidia	Cytophagales	Spirosomaceae	Dyadobacter	0.792094	FALSE
Otu000495	Bacteria	Bacteroidota	Bacteroidia	Cytophagales	Hymenobacteraceae	Hymenobacter	0.645684	FALSE
Otu000496	Bacteria	Proteobacteria	Gammaproteobacteria	Burkholderiales	Burkholderiales_unclassified	Burkholderiales_unclassified	0.992654	FALSE
Otu000497	Bacteria	Proteobacteria	Alphaproteobacteria	Rhizobiales	Rhizobiaceae	Mesorhizobium	0.999453	FALSE
Otu000498	Bacteria	Firmicutes	Clostridia	Lachnospirales	Lachnospiraceae	Blautia	0.341176	FALSE
Otu000499	Bacteria	Actinobacteriota	Actinobacteria	Micrococcales	Intrasporangiaceae	Intrasporangiaceae_unclassified	0.445584	FALSE
Otu000500	Bacteria	Firmicutes	Clostridia	Clostridiales	Clostridiaceae	Clostridium_sensu_stricto_1	0.230769	TRUE
Otu000501	Bacteria	Proteobacteria	Gammaproteobacteria	Enterobacterales	Enterobacterales_unclassified	Enterobacterales_unclassified	0.901203	FALSE
Otu000502	Bacteria	Proteobacteria	Alphaproteobacteria	Sphingomonadales	Sphingomonadaceae	Sphingomonas	0.645684	FALSE
Otu000503	Bacteria	Proteobacteria	Gammaproteobacteria	Burkholderiales	Comamonadaceae	Comamonadaceae_unclassified	0.705882	FALSE
Otu000504	Bacteria	Actinobacteriota	Thermoleophilia	Solirubrobacterales	Solirubrobacteraceae	Solirubrobacter	0.993441	FALSE
Otu000505	Bacteria	Bacteroidota	Bacteroidia	Sphingobacteriales	Sphingobacteriales_unclassified	Sphingobacteriales_unclassified		FALSE
Otu000506	Bacteria	Actinobacteriota	Actinobacteria	Frankiales	Nakamurellaceae	Nakamurella	0.617535	FALSE
Otu000507	Bacteria	Bacteroidota	Bacteroidia	Chitinophagales	Chitinophagaceae	Flavisolibacter	0.702701	FALSE
Otu000508	Bacteria	Firmicutes	Clostridia	Lachnospirales	Lachnospiraceae	Coprococcus	0.645684	FALSE
Otu000509	Bacteria	Verrucomicrobiota	Verrucomicrobiae	Chthoniobacterales	Chthoniobacteraceae	Chthoniobacter	0.997978	FALSE
Otu000510	Bacteria	Bacteroidota	Bacteroidia	Chitinophagales	Chitinophagaceae	Puia	0.755336	FALSE
Otu000511	Bacteria	Bacteroidota	Bacteroidia	Flavobacteriales	Flavobacteriaceae	Flavobacterium	0.234352	TRUE
Otu000512	Bacteria	Proteobacteria	Alphaproteobacteria	Rhizobiales	Beijerinckiaceae	Psychroglaciecola	0.826745	FALSE
Otu000513	Bacteria	Myxococcota	Polyangia	Polyangiales	Polyangiaceae	Aetherobacter	0.996968	FALSE
Otu000514	Bacteria	Gemmatimonadota	Longimicrobia	Longimicrobiales	Longimicrobiaceae	Longimicrobium	0.354048	FALSE
Otu000515	Bacteria	Proteobacteria	Gammaproteobacteria	Burkholderiales	Comamonadaceae	Comamonadaceae_unclassified	0.230769	TRUE
Otu000516	Bacteria	Myxococcota	Polyangia	Polyangiales	Polyangiaceae	uncultured	0.999453	FALSE
Otu000517	Bacteria	Firmicutes	Bacilli	Bacillales	Bacillaceae	Bacillus	0.535834	FALSE
Otu000518	Bacteria	Firmicutes	Bacilli	Lactobacillales	Streptococcaceae	Streptococcus	0.100212	TRUE
Otu000519	Bacteria	Proteobacteria	Alphaproteobacteria	Sphingomonadales	Sphingomonadaceae	Novosphingobium	0.645684	FALSE
Otu000520	Bacteria	Proteobacteria	Gammaproteobacteria	Burkholderiales	Comamonadaceae	Comamonadaceae_unclassified	0.992654	FALSE
Otu000521	Bacteria	Cyanobacteria	Cyanobacteriia	Chloroplast	Chloroplast_fa	Chloroplast_ge	0.0665941	TRUE
Otu000524	Bacteria	Firmicutes	Clostridia	Oscillospirales	Ruminococcaceae	Faecalibacterium	0.705882	FALSE
Otu000525	Bacteria	Firmicutes	Clostridia	Lachnospirales	Lachnospiraceae	Lachnospiraceae_unclassified	0.645684	FALSE
Otu000526	Bacteria	Proteobacteria	Alphaproteobacteria	Rhizobiales	Beijerinckiaceae	Psychroglaciecola	0.645684	FALSE
Otu000527	Bacteria	Actinobacteriota	Actinobacteria	Corynebacteriales	Corynebacteriaceae	Corynebacterium	0.275471	FALSE
Otu000528	Bacteria	Campilobacterota	Campylobacteria	Campylobacterales	Helicobacteraceae	Helicobacter	0.702701	FALSE
Otu000529	Bacteria	Proteobacteria	Gammaproteobacteria	Oceanospirillales	Halomonadaceae	Halomonas	0.308606	FALSE
Otu000530	Bacteria	Verrucomicrobiota	Verrucomicrobiae	Verrucomicrobiales	Akkermansiaceae	Akkermansia	0.645684	FALSE
Otu000531	Bacteria	Firmicutes	Clostridia	Lachnospirales	Lachnospiraceae	Lachnospiraceae_unclassified	0.702701	FALSE
Otu000532	Bacteria	Cyanobacteria	Cyanobacteriia	Chloroplast	Chloroplast_fa	Chloroplast_ge	0.800258	FALSE
Otu000533	Bacteria	Proteobacteria	Alphaproteobacteria	Sphingomonadales	Sphingomonadaceae	Sphingomonadaceae_unclassified	0.645684	FALSE
Otu000534	Bacteria	Firmicutes	Clostridia	Peptostreptococcales-Tissierellales	Peptostreptococcales-Tissierellales_fa	Anaerococcus	0.308606	FALSE
Otu000535	Bacteria	Bacteroidota	Bacteroidia	Cytophagales	Hymenobacteraceae	Hymenobacter	0.00160262	TRUE
Otu000536	Bacteria	Proteobacteria	Gammaproteobacteria	Burkholderiales	Neisseriaceae	Neisseria	0.535834	FALSE
Otu000537	Bacteria	Gemmatimonadota	Gemmatimonadetes	Gemmatimonadales	Gemmatimonadaceae	Roseisolibacter	0.998671	FALSE
Otu000538	Bacteria	Proteobacteria	Alphaproteobacteria	Caulobacterales	Caulobacteraceae	Caulobacteraceae_unclassified	0.992654	FALSE
Otu000539	Bacteria	Bacteroidota	Bacteroidia	Cytophagales	Spirosomaceae	Spirosoma	0.995008	FALSE
Otu000540	Bacteria	Bacteroidota	Bacteroidia	Chitinophagales	Chitinophagaceae	Chitinophagaceae_unclassified	0.645684	FALSE
Otu000541	Bacteria	Actinobacteriota	Actinobacteria	Frankiales	Nakamurellaceae	Nakamurella	0.999658	FALSE
Otu000542	Bacteria	Bacteroidota	Bacteroidia	Bacteroidales	Prevotellaceae	Alloprevotella	0.167695	TRUE
Otu000543	Bacteria	Actinobacteriota	Actinobacteria	Propionibacteriales	Nocardioidaceae	Nocardioides	0.645684	FALSE
Otu000544	Bacteria	Firmicutes	Clostridia	Lachnospirales	Lachnospiraceae	Blautia	0.167695	TRUE
Otu000545	Bacteria	Bacteroidota	Bacteroidia	Bacteroidales	Prevotellaceae	Prevotellaceae_NK3B31_group	0.705882	FALSE
Otu000546	Bacteria	Bacteroidota	Bacteroidia	Bacteroidales	Muribaculaceae	Muribaculaceae_ge	0.645684	FALSE
Otu000547	Bacteria	Proteobacteria	Alphaproteobacteria	Caulobacterales	Caulobacteraceae	Brevundimonas	0.702701	FALSE
Otu000548	Bacteria	Proteobacteria	Gammaproteobacteria	Burkholderiales	Neisseriaceae	Kingella	0.443457	FALSE
Otu000549	Bacteria	Cyanobacteria	Cyanobacteriia	Chloroplast	Chloroplast_fa	Chloroplast_ge	0.995008	FALSE
Otu000550	Bacteria	Bacteroidota	Bacteroidia	Cytophagales	Spirosomaceae	Spirosoma	0.996968	FALSE
Otu000551	Bacteria	Proteobacteria	Alphaproteobacteria	Rhizobiales	Rhizobiaceae	Aureimonas	0.798459	FALSE
Otu000552	Bacteria	Proteobacteria	Alphaproteobacteria	Sphingomonadales	Sphingomonadaceae	Sphingomonadaceae_unclassified	0.645684	FALSE
Otu000553	Bacteria	Bacteroidota	Bacteroidia	Bacteroidales	Rikenellaceae	Rikenellaceae_RC9_gut_group		FALSE
Otu000554	Bacteria	Proteobacteria	Gammaproteobacteria	Burkholderiales	TRA3-20	TRA3-20_ge	0.645684	FALSE
Otu000555	Bacteria	Actinobacteriota	Actinobacteria	Corynebacteriales	Nocardiaceae	Williamsia	0.0889986	TRUE
Otu000556	Bacteria	Bacteroidota	Bacteroidia	Bacteroidales	Bacteroidaceae	Bacteroides	0.702701	FALSE
Otu000557	Bacteria	Bacteroidota	Bacteroidia	Cytophagales	Hymenobacteraceae	Hymenobacter	0.702701	FALSE
Otu000558	Bacteria	Firmicutes	Firmicutes_unclassified	Firmicutes_unclassified	Firmicutes_unclassified	Firmicutes_unclassified	0.705882	FALSE
Otu000559	Bacteria	Firmicutes	Clostridia	Oscillospirales	Oscillospiraceae	NK4A214_group	0.831212	FALSE
Otu000560	Bacteria	Bacteroidota	Bacteroidia	Bacteroidales	Bacteroidales_unclassified	Bacteroidales_unclassified		FALSE
Otu000561	Bacteria	Actinobacteriota	Actinobacteria	Kineosporiales	Kineosporiaceae	Kineococcus	0.645684	FALSE
Otu000562	Bacteria	Acidobacteriota	Vicinamibacteria	Vicinamibacterales	Vicinamibacteraceae	Vicinamibacteraceae_unclassified	0.234352	TRUE
Otu000563	Bacteria	Firmicutes	Clostridia	Oscillospirales	Ruminococcaceae	Subdoligranulum		FALSE
Otu000564	Bacteria	Proteobacteria	Alphaproteobacteria	Rhizobiales	Xanthobacteraceae	Bradyrhizobium	0.237942	TRUE
Otu000565	Bacteria	Bacteroidota	Bacteroidia	Bacteroidales	Prevotellaceae	Prevotellaceae_NK3B31_group	0.702701	FALSE
Otu000566	Bacteria	Proteobacteria	Gammaproteobacteria	Enterobacterales	Morganellaceae	Proteus	0.702701	FALSE
Otu000567	Bacteria	Actinobacteriota	Actinobacteria	Actinobacteria_unclassified	Actinobacteria_unclassified	Actinobacteria_unclassified	0.188832	TRUE
Otu000568	Bacteria	Actinobacteriota	Thermoleophilia	Solirubrobacterales	Solirubrobacterales_unclassified	Solirubrobacterales_unclassified	0.702701	FALSE
Otu000569	Bacteria	Proteobacteria	Alphaproteobacteria	Rhodobacterales	Rhodobacteraceae	Rubellimicrobium	0.702701	FALSE
Otu000570	Bacteria	Proteobacteria	Alphaproteobacteria	Rhodobacterales	Rhodobacteraceae	Paracoccus	0.275471	FALSE
Otu000571	Bacteria	Bacteroidota	Bacteroidia	Chitinophagales	Chitinophagaceae	Niastella	0.645684	FALSE
Otu000572	Bacteria	Firmicutes	Bacilli	Erysipelotrichales	Erysipelatoclostridiaceae	Erysipelotrichaceae_UCG-002	0.645684	FALSE
Otu000573	Bacteria	Proteobacteria	Gammaproteobacteria	PLTA13	PLTA13_fa	PLTA13_ge		FALSE
Otu000574	Bacteria	Proteobacteria	Gammaproteobacteria	Burkholderiales	Comamonadaceae	Rhodoferax	0.998671	FALSE
Otu000575	Bacteria	Deinococcota	Deinococci	Deinococcales	Trueperaceae	Truepera	0.645684	FALSE
Otu000576	Bacteria	Proteobacteria	Alphaproteobacteria	Acetobacterales	Acetobacteraceae	Acidiphilium	0.995008	FALSE
Otu000577	Bacteria	Proteobacteria	Alphaproteobacteria	Sphingomonadales	Sphingomonadaceae	Sphingomonadaceae_unclassified	0.792094	FALSE
Otu000578	Bacteria	Firmicutes	Clostridia	Clostridia_UCG-014	Clostridia_UCG-014_fa	Clostridia_UCG-014_ge	0.645684	FALSE
Otu000579	Bacteria	Bacteroidota	Bacteroidia	Cytophagales	Hymenobacteraceae	Hymenobacter	0.99914	FALSE
Otu000580	Bacteria	Acidobacteriota	Vicinamibacteria	Vicinamibacterales	uncultured	uncultured_ge	0.993441	FALSE
Otu000581	Bacteria	Bacteroidota	Bacteroidia	Sphingobacteriales	Sphingobacteriaceae	Pedobacter	0.995008	FALSE
Otu000582	Bacteria	Proteobacteria	Alphaproteobacteria	Sphingomonadales	Sphingomonadaceae	Ellin6055	0.645684	FALSE
Otu000583	Bacteria	Firmicutes	Clostridia	Clostridiales	Clostridiaceae	Clostridium_sensu_stricto_5	0.792094	FALSE
Otu000584	Bacteria	Proteobacteria	Alphaproteobacteria	Acetobacterales	Acetobacteraceae	Roseomonas	0.157303	TRUE
Otu000585	Bacteria	Bacteroidota	Bacteroidia	Chitinophagales	Chitinophagaceae	Segetibacter	0.995008	FALSE
Otu000586	Bacteria	Firmicutes	Clostridia	Lachnospirales	Lachnospiraceae	Lachnospiraceae_unclassified	0.831212	FALSE
Otu000587	Bacteria	Bacteroidota	Bacteroidia	Flavobacteriales	Flavobacteriaceae	Flavobacterium	0.989372	FALSE
Otu000588	Bacteria	Proteobacteria	Alphaproteobacteria	Rhizobiales	Xanthobacteraceae	Xanthobacteraceae_unclassified	0.842712	FALSE
Otu000589	Bacteria	Spirochaetota	Spirochaetia	Spirochaetales	Spirochaetaceae	Treponema	0.234352	TRUE
Otu000590	Bacteria	Cyanobacteria	Cyanobacteriia	Chloroplast	Chloroplast_fa	Chloroplast_ge	0.157303	TRUE
Otu000591	Bacteria	Proteobacteria	Alphaproteobacteria	Rhizobiales	Rhizobiaceae	Rhizobiaceae_unclassified	0.230769	TRUE
Otu000592	Bacteria	Proteobacteria	Gammaproteobacteria	Pseudomonadales	Pseudomonadaceae	Pseudomonas	0.157303	TRUE
Otu000593	Bacteria	Firmicutes	Clostridia	Oscillospirales	Oscillospiraceae	UCG-005	0.157303	TRUE
Otu000594	Bacteria	Proteobacteria	Alphaproteobacteria	Rhizobiales	Rhizobiaceae	Aureimonas	0.157303	TRUE
Otu000595	Bacteria	Bacteroidota	Bacteroidia	Chitinophagales	Chitinophagaceae	Edaphobaculum	0.702701	FALSE
Otu000596	Bacteria	Actinobacteriota	Actinobacteria	Propionibacteriales	Nocardioidaceae	Aeromicrobium	0.702701	FALSE
Otu000597	Bacteria	Proteobacteria	Alphaproteobacteria	Sphingomonadales	Sphingomonadaceae	Novosphingobium	0.923784	FALSE
Otu000598	Bacteria	Firmicutes	Clostridia	Oscillospirales	Oscillospiraceae	UCG-005	0.230769	TRUE
Otu000599	Bacteria	Proteobacteria	Gammaproteobacteria	Xanthomonadales	Xanthomonadaceae	Xanthomonas	0.157303	TRUE
Otu000600	Bacteria	Acidobacteriota	Acidobacteriae	Bryobacterales	Bryobacteraceae	Bryobacter	0.999658	FALSE
Otu000601	Bacteria	Firmicutes	Bacilli	Izemoplasmatales	Izemoplasmatales_fa	Izemoplasmatales_ge	0.234352	TRUE
Otu000602	Bacteria	Bacteroidota	Bacteroidia	Chitinophagales	Chitinophagaceae	Chitinophaga	0.157303	TRUE
Otu000603	Bacteria	Bacteroidota	Bacteroidia	Cytophagales	Spirosomaceae	Spirosomaceae_unclassified	0.999658	FALSE
Otu000604	Bacteria	Proteobacteria	Alphaproteobacteria	Rhizobiales	Rhizobiaceae	Allorhizobium-Neorhizobium-Pararhizobium-Rhizobium	0.234352	TRUE
Otu000606	Bacteria	Proteobacteria	Alphaproteobacteria	Acetobacterales	Acetobacteraceae	Acetobacteraceae_unclassified	0.702701	FALSE
Otu000607	Bacteria	Actinobacteriota	Thermoleophilia	Solirubrobacterales	Solirubrobacteraceae	Conexibacter	0.999453	FALSE
Otu000608	Bacteria	Actinobacteriota	Actinobacteria	Corynebacteriales	Corynebacteriaceae	Corynebacterium	0.116598	TRUE
Otu000609	Bacteria	Proteobacteria	Alphaproteobacteria	Sphingomonadales	Sphingomonadaceae	Sphingomonadaceae_unclassified	0.999453	FALSE
Otu000610	Bacteria	Firmicutes	Clostridia	Peptostreptococcales-Tissierellales	Anaerovoracaceae	Mogibacterium	0.645684	FALSE
Otu000611	Bacteria	Cyanobacteria	Cyanobacteriia	Chloroplast	Chloroplast_fa	Chloroplast_ge	0.230769	TRUE
Otu000612	Bacteria	Firmicutes	Clostridia	Lachnospirales	Lachnospiraceae	Coprococcus	0.0696833	TRUE
Otu000613	Bacteria	Proteobacteria	Alphaproteobacteria	Rickettsiales	Mitochondria	Mitochondria_ge	0.705882	FALSE
Otu000614	Bacteria	Bacteroidota	Bacteroidia	Cytophagales	Hymenobacteraceae	Hymenobacter	0.664092	FALSE
Otu000615	Bacteria	Bacteroidota	Bacteroidia	Chitinophagales	Chitinophagaceae	Segetibacter	0.905719	FALSE
Otu000616	Bacteria	Actinobacteriota	Actinobacteria	Micrococcales	Microbacteriaceae	Microbacteriaceae_unclassified	0.995008	FALSE
Otu000617	Bacteria	Proteobacteria	Gammaproteobacteria	Burkholderiales	Burkholderiaceae	Burkholderia-Caballeronia-Paraburkholderia	0.308606	FALSE
Otu000618	Bacteria	Firmicutes	Clostridia	Lachnospirales	Lachnospiraceae	Lachnospiraceae_unclassified	0.705882	FALSE
Otu000619	Bacteria	Bacteroidota	Bacteroidia	Sphingobacteriales	Sphingobacteriaceae	Pedobacter	0.995512	FALSE
Otu000620	Bacteria	Actinobacteriota	Actinobacteria	Micrococcales	Microbacteriaceae	Microbacteriaceae_unclassified	0.61661	FALSE
Otu000621	Bacteria	Bacteroidota	Bacteroidia	Chitinophagales	Chitinophagaceae	Edaphobaculum	0.880559	FALSE
Otu000622	Bacteria	Proteobacteria	Alphaproteobacteria	Rhizobiales	Rhizobiaceae	Allorhizobium-Neorhizobium-Pararhizobium-Rhizobium	0.308606	FALSE
Otu000623	Bacteria	Bacteroidota	Bacteroidia	Bacteroidales	Muribaculaceae	Muribaculaceae_ge	0.157303	TRUE
Otu000624	Bacteria	Proteobacteria	Gammaproteobacteria	Burkholderiales	Comamonadaceae	Comamonadaceae_unclassified	0.999453	FALSE
Otu000625	Bacteria	Actinobacteriota	Actinobacteria	Streptosporangiales	Nocardiopsaceae	Nocardiopsis	0.645684	FALSE
Otu000626	Bacteria	Firmicutes	Bacilli	Erysipelotrichales	Erysipelatoclostridiaceae	Catenibacterium	0.751098	FALSE
Otu000627	Bacteria	Proteobacteria	Alphaproteobacteria	Acetobacterales	Acetobacteraceae	Acidiphilium	0.995008	FALSE
Otu000628	Bacteria	Bacteroidota	Bacteroidia	Chitinophagales	Chitinophagaceae	Chitinophaga	0.702701	FALSE
Otu000629	Bacteria	Myxococcota	Polyangia	Polyangiales	Polyangiaceae	Pajaroellobacter	0.645684	FALSE
Otu000630	Bacteria	Cyanobacteria	Cyanobacteriia	Chloroplast	Chloroplast_fa	Chloroplast_ge	0.998671	FALSE
Otu000631	Bacteria	Bacteroidota	Bacteroidia	Sphingobacteriales	Sphingobacteriaceae	Pedobacter	0.535834	FALSE
Otu000632	Bacteria	Firmicutes	Clostridia	Peptostreptococcales-Tissierellales	Anaerovoracaceae	Family_XIII_AD3011_group	0.157303	TRUE
Otu000633	Bacteria	Chloroflexi	Anaerolineae	Caldilineales	Caldilineaceae	uncultured		FALSE
Otu000634	Bacteria	Bacteroidota	Bacteroidia	Chitinophagales	Chitinophagaceae	Terrimonas	0.645684	FALSE
Otu000635	Bacteria	Proteobacteria	Alphaproteobacteria	Rickettsiales	Candidatus_Hepatincola	Candidatus_Hepatincola_ge	0.645684	FALSE
Otu000636	Bacteria	Bacteroidota	Bacteroidia	Chitinophagales	Chitinophagaceae	Chitinophagaceae_unclassified	0.855969	FALSE
Otu000637	Bacteria	Proteobacteria	Gammaproteobacteria	Burkholderiales	Comamonadaceae	Comamonadaceae_unclassified	0.998671	FALSE
Otu000638	Bacteria	Proteobacteria	Alphaproteobacteria	Sphingomonadales	Sphingomonadaceae	Sphingomonas	0.991414	FALSE
Otu000639	Bacteria	Firmicutes	Clostridia	Oscillospirales	Ruminococcaceae	Faecalibacterium	0.230769	TRUE
Otu000640	Bacteria	Bacteroidota	Bacteroidia	Cytophagales	Spirosomaceae	Dyadobacter	0.157303	TRUE
Otu000641	Bacteria	Bacteroidota	Bacteroidia	Chitinophagales	Chitinophagaceae	Ferruginibacter	0.99914	FALSE
Otu000642	Bacteria	Proteobacteria	Alphaproteobacteria	Rhodobacterales	Rhodobacteraceae	Rhodobacteraceae_unclassified	0.645684	FALSE
Otu000643	Bacteria	Bacteroidota	Bacteroidia	Chitinophagales	Chitinophagaceae	Chitinophagaceae_unclassified	0.645684	FALSE
Otu000644	Bacteria	Actinobacteriota	Actinobacteria	Propionibacteriales	Nocardioidaceae	Marmoricola	0.445584	FALSE
Otu000645	Bacteria	Actinobacteriota	Actinobacteria	Micrococcales	Micrococcaceae	Rothia	0.0633035	TRUE
Otu000646	Bacteria	Actinobacteriota	Thermoleophilia	Solirubrobacterales	67-14	67-14_ge	0.995008	FALSE
Otu000647	Bacteria	Proteobacteria	Alphaproteobacteria	Rhizobiales	Beijerinckiaceae	Bosea	0.0633035	TRUE
Otu000648	Bacteria	Bacteroidota	Bacteroidia	Bacteroidales	Rikenellaceae	Rikenellaceae_RC9_gut_group	0.341176	FALSE
Otu000649	Bacteria	Firmicutes	Clostridia	Clostridia_UCG-014	Clostridia_UCG-014_fa	Clostridia_UCG-014_ge		FALSE
Otu000650	Bacteria	Firmicutes	Negativicutes	Veillonellales-Selenomonadales	Veillonellaceae	Megasphaera	0.705882	FALSE
Otu000651	Bacteria	Firmicutes	Clostridia	Oscillospirales	Oscillospiraceae	NK4A214_group	0.308606	FALSE
Otu000652	Bacteria	Proteobacteria	Alphaproteobacteria	Sphingomonadales	Sphingomonadaceae	Sphingomonas	0.999453	FALSE
Otu000653	Bacteria	Proteobacteria	Gammaproteobacteria	Burkholderiales	Comamonadaceae	Comamonadaceae_unclassified	0.61661	FALSE
Otu000654	Bacteria	Proteobacteria	Gammaproteobacteria	Burkholderiales	Oxalobacteraceae	Noviherbaspirillum		FALSE
Otu000655	Bacteria	Bacteroidota	Bacteroidia	Chitinophagales	Chitinophagaceae	Ferruginibacter	0.0273792	TRUE
Otu000656	Bacteria	Firmicutes	Clostridia	Oscillospirales	Oscillospiraceae	Flavonifractor	0.234352	TRUE
Otu000657	Bacteria	Bacteroidota	Bacteroidia	Chitinophagales	Chitinophagaceae	Chitinophagaceae_unclassified	0.702701	FALSE
Otu000658	Bacteria	Acidobacteriota	Vicinamibacteria	Vicinamibacterales	uncultured	uncultured_ge	0.996968	FALSE
Otu000659	Bacteria	Actinobacteriota	Acidimicrobiia	uncultured	uncultured_fa	uncultured_ge	0.995008	FALSE
Otu000660	Bacteria	Proteobacteria	Gammaproteobacteria	Burkholderiales	Oxalobacteraceae	Massilia	0.999658	FALSE
Otu000661	Bacteria	Bacteroidota	Bacteroidia	Bacteroidales	Muribaculaceae	Muribaculaceae_unclassified	0.645684	FALSE
Otu000662	Bacteria	Bacteroidota	Bacteroidia	Cytophagales	Spirosomaceae	Spirosomaceae_unclassified	0.995008	FALSE
Otu000663	Bacteria	Deinococcota	Deinococci	Deinococcales	Deinococcaceae	Deinococcus	0.0665941	TRUE
Otu000664	Bacteria	Proteobacteria	Alphaproteobacteria	Rhodobacterales	Rhodobacteraceae	Rubellimicrobium	0.999658	FALSE
Otu000665	Bacteria	Myxococcota	Myxococcia	Myxococcales	Myxococcaceae	Melittangium	0.995008	FALSE
Otu000666	Bacteria	Bacteroidota	Bacteroidia	Bacteroidales	Rikenellaceae	dgA-11_gut_group		FALSE
Otu000667	Bacteria	Bacteroidota	Bacteroidia	Cytophagales	Hymenobacteraceae	Hymenobacter	0.645684	FALSE
Otu000668	Bacteria	Firmicutes	Clostridia	Lachnospirales	Lachnospiraceae	Lachnospiraceae_unclassified	0.702701	FALSE
Otu000669	Bacteria	Chloroflexi	Chloroflexia	Chloroflexales	Roseiflexaceae	uncultured	0.0332544	TRUE
Otu000670	Bacteria	Actinobacteriota	Actinobacteria	Micrococcales	Dermabacteraceae	Brachybacterium	0.645684	FALSE
Otu000671	Bacteria	Firmicutes	Clostridia	Lachnospirales	Lachnospiraceae	Dorea		FALSE
Otu000672	Bacteria	Proteobacteria	Alphaproteobacteria	Sphingomonadales	Sphingomonadaceae	Sphingomonas	0.977577	FALSE
Otu000673	Bacteria	Bacteroidota	Bacteroidia	Cytophagales	Cytophagales_unclassified	Cytophagales_unclassified	0.999658	FALSE
Otu000674	Bacteria	Actinobacteriota	Actinobacteria	Micromonosporales	Micromonosporaceae	Micromonosporaceae_unclassified	0.88061	FALSE
Otu000675	Bacteria	Bacteroidota	Bacteroidia	Chitinophagales	Chitinophagaceae	Chitinophagaceae_unclassified	0.995512	FALSE
Otu000676	Bacteria	Actinobacteriota	Actinobacteria	Pseudonocardiales	Pseudonocardiaceae	Pseudonocardia	0.792094	FALSE
Otu000677	Bacteria	Proteobacteria	Alphaproteobacteria	Sphingomonadales	Sphingomonadaceae	Sphingomonadaceae_unclassified	0.234352	TRUE
Otu000678	Bacteria	Bacteroidota	Bacteroidia	Flavobacteriales	Flavobacteriaceae	Capnocytophaga	0.705882	FALSE
Otu000679	Bacteria	Proteobacteria	Alphaproteobacteria	Sphingomonadales	Sphingomonadaceae	Sphingomonadaceae_unclassified	0.989372	FALSE
Otu000680	Bacteria	Firmicutes	Clostridia	Lachnospirales	Lachnospiraceae	Lachnospiraceae_unclassified	0.234352	TRUE
Otu000681	Bacteria	Actinobacteriota	Actinobacteria	Pseudonocardiales	Pseudonocardiaceae	Pseudonocardia	0.995008	FALSE
Otu000682	Bacteria	Proteobacteria	Alphaproteobacteria	Sphingomonadales	Sphingomonadaceae	Sphingomonas	0.999453	FALSE
Otu000683	Bacteria	Firmicutes	Bacilli	Erysipelotrichales	Erysipelotrichaceae	Erysipelotrichaceae_unclassified	0.157303	TRUE
Otu000684	Bacteria	Firmicutes	Clostridia	Lachnospirales	Lachnospiraceae	Dorea		FALSE
Otu000685	Bacteria	Proteobacteria	Alphaproteobacteria	Sphingomonadales	Sphingomonadaceae	Sphingomonadaceae_unclassified	0.995008	FALSE
Otu000686	Bacteria	Myxococcota	Polyangia	Polyangiales	Polyangiaceae	Pajaroellobacter	0.776471	FALSE
Otu000687	Bacteria	Verrucomicrobiota	Verrucomicrobiae	Chthoniobacterales	Chthoniobacteraceae	Chthoniobacter	0.995512	FALSE
Otu000688	unknown	unknown_unclassified	unknown_unclassified	unknown_unclassified	unknown_unclassified	unknown_unclassified	0.234352	TRUE
Otu000689	Bacteria	Proteobacteria	Gammaproteobacteria	Burkholderiales	Comamonadaceae	Comamonadaceae_unclassified	0.157303	TRUE
Otu000690	Bacteria	Acidobacteriota	Vicinamibacteria	Vicinamibacterales	uncultured	uncultured_ge	0.998671	FALSE
Otu000691	Bacteria	Firmicutes	Clostridia	Peptostreptococcales-Tissierellales	Peptostreptococcaceae	Clostridioides		FALSE
Otu000692	Bacteria	Actinobacteriota	Actinobacteria	Catenulisporales	Actinospicaceae	Actinospica	0.011619	TRUE
Otu000693	Bacteria	Bacteroidota	Bacteroidia	Chitinophagales	Chitinophagaceae	Segetibacter	0.992654	FALSE
Otu000694	Bacteria	Firmicutes	Bacilli	RF39	RF39_fa	RF39_ge		FALSE
Otu000695	Bacteria	Bacteroidota	Bacteroidia	Bacteroidales	Prevotellaceae	Alloprevotella	0.705882	FALSE
Otu000696	Bacteria	Proteobacteria	Gammaproteobacteria	R7C24	R7C24_fa	R7C24_ge		FALSE
Otu000697	Bacteria	Proteobacteria	Alphaproteobacteria	Rickettsiales	Mitochondria	Mitochondria_ge	0.666044	FALSE
Otu000698	Bacteria	Bacteroidota	Bacteroidia	Bacteroidales	Prevotellaceae	Prevotellaceae_unclassified	0.855969	FALSE
Otu000699	Bacteria	Proteobacteria	Alphaproteobacteria	Acetobacterales	Acetobacteraceae	Craurococcus-Caldovatus	0.157303	TRUE
Otu000700	Bacteria	Actinobacteriota	Actinobacteria	Micrococcales	Micrococcaceae	Micrococcaceae_unclassified	0.645684	FALSE
Otu000701	Bacteria	Planctomycetota	Planctomycetes	Pirellulales	Pirellulaceae	p-1088-a5_gut_group	0.702701	FALSE
Otu000702	Bacteria	Bacteroidota	Bacteroidia	Cytophagales	Hymenobacteraceae	Hymenobacter	0.999453	FALSE
Otu000703	Bacteria	Proteobacteria	Alphaproteobacteria	Rhizobiales	Beijerinckiaceae	Methylobacterium-Methylorubrum	0.855969	FALSE
Otu000704	Bacteria	Planctomycetota	Planctomycetes	Gemmatales	Gemmataceae	uncultured		FALSE
Otu000705	Bacteria	Campilobacterota	Campylobacteria	Campylobacterales	Helicobacteraceae	Helicobacter	0.142509	TRUE
Otu000706	Bacteria	Bacteroidota	Bacteroidia	Flavobacteriales	Flavobacteriaceae	Flavobacteriaceae_unclassified		FALSE
Otu000707	Bacteria	Bacteroidota	Bacteroidia	Bacteroidales	Porphyromonadaceae	Porphyromonas	0.443457	FALSE
Otu000708	Bacteria	Acidobacteriota	Blastocatellia	Blastocatellales	Blastocatellaceae	Blastocatellaceae_unclassified	0.962839	FALSE
Otu000709	Bacteria	Bacteroidota	Bacteroidia	Chitinophagales	Chitinophagaceae	Chitinophagaceae_unclassified	0.880559	FALSE
Otu000710	Bacteria	Bacteroidota	Bacteroidia	Chitinophagales	Chitinophagaceae	Flavitalea	0.751098	FALSE
Otu000711	Bacteria	Proteobacteria	Alphaproteobacteria	Sphingomonadales	Sphingomonadaceae	Sphingomonadaceae_unclassified	0.999453	FALSE
Otu000712	Bacteria	Myxococcota	Polyangia	Polyangiales	Phaselicystidaceae	Phaselicystis	0.992654	FALSE
Otu000713	Bacteria	Firmicutes	Clostridia	Lachnospirales	Lachnospiraceae	Lachnospiraceae_unclassified		FALSE
Otu000714	Bacteria	Proteobacteria	Alphaproteobacteria	Sphingomonadales	Sphingomonadaceae	Ellin6055	0.959953	FALSE
Otu000715	Bacteria	Spirochaetota	Spirochaetia	Spirochaetales	Spirochaetaceae	Treponema	0.702701	FALSE
Otu000716	Bacteria	Actinobacteriota	Actinobacteria	Frankiales	Frankiales_unclassified	Frankiales_unclassified	0.994188	FALSE
Otu000717	Bacteria	Firmicutes	Clostridia	Lachnospirales	Lachnospiraceae	Lachnospiraceae_unclassified		FALSE
Otu000718	Bacteria	Proteobacteria	Alphaproteobacteria	Rhizobiales	Rhizobiaceae	Aureimonas	0.989372	FALSE
Otu000719	Bacteria	Bacteroidota	Bacteroidia	Flavobacteriales	Flavobacteriaceae	Flavobacteriaceae_unclassified		FALSE
Otu000720	Bacteria	Proteobacteria	Alphaproteobacteria	Rhizobiales	Beijerinckiaceae	Methylobacterium-Methylorubrum	0.991414	FALSE
Otu000721	Bacteria	Proteobacteria	Gammaproteobacteria	Burkholderiales	Oxalobacteraceae	Noviherbaspirillum	0.645684	FALSE
Otu000722	Bacteria	Bacteroidota	Bacteroidia	Chitinophagales	Chitinophagaceae	Segetibacter	0.989372	FALSE
Otu000723	Bacteria	Bacteroidota	Bacteroidia	Cytophagales	Hymenobacteraceae	Hymenobacter	0.996968	FALSE
Otu000724	Bacteria	Actinobacteriota	Actinobacteria	Pseudonocardiales	Pseudonocardiaceae	Pseudonocardia	0.959953	FALSE
Otu000725	Bacteria	Bacteroidota	Bacteroidia	Bacteroidales	Prevotellaceae	Alloprevotella		FALSE
Otu000726	Bacteria	Actinobacteriota	Thermoleophilia	Gaiellales	uncultured	uncultured_ge	0.873409	FALSE
Otu000728	Bacteria	Acidobacteriota	Vicinamibacteria	Vicinamibacterales	uncultured	uncultured_ge	0.999453	FALSE
Otu000729	Bacteria	Proteobacteria	Gammaproteobacteria	Burkholderiales	Burkholderiaceae	Burkholderia-Caballeronia-Paraburkholderia	0.157303	TRUE
Otu000730	Bacteria	Firmicutes	Bacilli	Paenibacillales	Paenibacillaceae	Paenibacillus	0.776471	FALSE
Otu000731	Bacteria	Proteobacteria	Alphaproteobacteria	Caulobacterales	Caulobacteraceae	Phenylobacterium	0.998671	FALSE
Otu000732	Bacteria	Proteobacteria	Alphaproteobacteria	Sphingomonadales	Sphingomonadaceae	Sphingomonadaceae_unclassified	0.157303	TRUE
Otu000733	Bacteria	Deinococcota	Deinococci	Deinococcales	Trueperaceae	Truepera	0.645684	FALSE
Otu000734	Bacteria	Firmicutes	Clostridia	Clostridiales	Clostridiaceae	Clostridium_sensu_stricto_1		FALSE
Otu000735	Bacteria	Firmicutes	Clostridia	Lachnospirales	Lachnospiraceae	Lachnospiraceae_unclassified	0.702701	FALSE
Otu000736	Bacteria	Firmicutes	Clostridia	Oscillospirales	Oscillospiraceae	UCG-005		FALSE
Otu000737	Bacteria	Bacteroidota	Bacteroidia	Chitinophagales	Chitinophagaceae	Flavisolibacter	0.702701	FALSE
Otu000738	Bacteria	Actinobacteriota	Actinobacteria	Streptomycetales	Streptomycetaceae	Streptomyces	0.0665941	TRUE
Otu000739	Bacteria	Bacteroidota	Bacteroidia	Chitinophagales	Chitinophagaceae	Ferruginibacter	0.999453	FALSE
Otu000740	Bacteria	Bacteroidota	Bacteroidia	Bacteroidales	Muribaculaceae	Muribaculaceae_ge		FALSE
Otu000741	Bacteria	Proteobacteria	Alphaproteobacteria	Rhizobiales	Hyphomicrobiaceae	Hyphomicrobium	0.0696833	TRUE
Otu000742	Bacteria	Myxococcota	Polyangia	Polyangiales	Polyangiaceae	Polyangiaceae_unclassified	0.999453	FALSE
Otu000743	Bacteria	Firmicutes	Clostridia	Oscillospirales	Oscillospiraceae	UCG-005		FALSE
Otu000744	Bacteria	Proteobacteria	Alphaproteobacteria	Rhizobiales	Rhizobiaceae	Aureimonas	0.991414	FALSE
Otu000745	Bacteria	Cyanobacteria	Cyanobacteriia	Chloroplast	Chloroplast_fa	Chloroplast_ge	0.157303	TRUE
Otu000746	Bacteria	Bacteroidota	Bacteroidia	Sphingobacteriales	Sphingobacteriaceae	Mucilaginibacter	0.705882	FALSE
Otu000748	Bacteria	Bacteroidota	Bacteroidia	Cytophagales	Hymenobacteraceae	Hymenobacter	0.308606	FALSE
Otu000749	Bacteria	Actinobacteriota	Actinobacteria	Frankiales	uncultured	uncultured_ge	0.991414	FALSE
Otu000750	Bacteria	Bacteroidota	Bacteroidia	Cytophagales	Hymenobacteraceae	Hymenobacter	0.645684	FALSE
Otu000751	Bacteria	Bacteroidota	Bacteroidia	Sphingobacteriales	Sphingobacteriaceae	Sphingobacteriaceae_unclassified	0.995008	FALSE
Otu000752	Bacteria	Bacteroidota	Bacteroidia	Chitinophagales	Chitinophagaceae	Chitinophagaceae_unclassified	0.970646	FALSE
Otu000753	Bacteria	Bacteroidota	Bacteroidia	Cytophagales	Hymenobacteraceae	Adhaeribacter	0.989372	FALSE
Otu000754	Bacteria	Actinobacteriota	Actinobacteria	Propionibacteriales	Nocardioidaceae	Nocardioides	0.645684	FALSE
Otu000755	Bacteria	Myxococcota	Polyangia	Polyangiales	Phaselicystidaceae	Phaselicystis	0.999453	FALSE
Otu000756	Bacteria	Fusobacteriota	Fusobacteriia	Fusobacteriales	Leptotrichiaceae	Leptotrichia	0.129412	TRUE
Otu000757	Bacteria	Bacteroidota	Bacteroidia	Cytophagales	Spirosomaceae	Dyadobacter	0.702701	FALSE
Otu000758	Bacteria	Proteobacteria	Gammaproteobacteria	Oceanospirillales	Halomonadaceae	Halomonas		FALSE
Otu000759	Bacteria	Actinobacteriota	Actinobacteria	Frankiales	Geodermatophilaceae	Blastococcus	0.991414	FALSE
Otu000760	Bacteria	Firmicutes	Clostridia	Peptostreptococcales-Tissierellales	Anaerovoracaceae	Mogibacterium	0.645684	FALSE
Otu000761	Bacteria	Bacteroidota	Bacteroidia	Flavobacteriales	Flavobacteriaceae	Flavobacterium	0.995512	FALSE
Otu000762	Bacteria	Proteobacteria	Gammaproteobacteria	Cellvibrionales	Cellvibrionaceae	Cellvibrio	0.999453	FALSE
Otu000763	Bacteria	Bacteroidota	Bacteroidia	Bacteroidales	Rikenellaceae	U29-B03		FALSE
Otu000764	Bacteria	Chloroflexi	TK10	TK10_or	TK10_fa	TK10_ge	0.991414	FALSE
Otu000765	Bacteria	Proteobacteria	Alphaproteobacteria	Tistrellales	Geminicoccaceae	Geminicoccus	0.995008	FALSE
Otu000766	Bacteria	Spirochaetota	Spirochaetia	Spirochaetales	Spirochaetaceae	Treponema	0.234352	TRUE
Otu000767	Bacteria	Chloroflexi	Chloroflexia	Thermomicrobiales	JG30-KF-CM45	JG30-KF-CM45_ge	0.995008	FALSE
Otu000768	Bacteria	Myxococcota	Polyangia	Polyangiales	BIrii41	BIrii41_ge	0.977577	FALSE
Otu000770	Bacteria	Bacteroidota	Bacteroidia	Chitinophagales	Chitinophagaceae	Flavitalea	0.991414	FALSE
Otu000771	Bacteria	Bacteria_unclassified	Bacteria_unclassified	Bacteria_unclassified	Bacteria_unclassified	Bacteria_unclassified	0.991414	FALSE
Otu000772	Bacteria	Proteobacteria	Alphaproteobacteria	Rhizobiales	Rhizobiaceae	Mesorhizobium	0.751098	FALSE
Otu000773	Bacteria	Bacteroidota	Bacteroidia	Chitinophagales	Chitinophagaceae	Edaphobaculum	0.995512	FALSE
Otu000774	Bacteria	Bacteroidota	Bacteroidia	Flavobacteriales	Weeksellaceae	Chryseobacterium	0.705882	FALSE
Otu000775	Bacteria	Firmicutes	Bacilli	Lactobacillales	Streptococcaceae	Streptococcus	0.308606	FALSE
Otu000776	Bacteria	Proteobacteria	Alphaproteobacteria	Caulobacterales	Caulobacteraceae	Caulobacteraceae_unclassified	0.996968	FALSE
Otu000777	Bacteria	Bacteroidota	Bacteroidia	Sphingobacteriales	Sphingobacteriaceae	Sphingobacteriaceae_unclassified	0.995008	FALSE
Otu000778	Bacteria	Proteobacteria	Alphaproteobacteria	Sphingomonadales	Sphingomonadaceae	Rhizorhapis	0.970646	FALSE
Otu000779	Bacteria	Proteobacteria	Alphaproteobacteria	Sphingomonadales	Sphingomonadaceae	Sphingomonas	0.751098	FALSE
Otu000780	Bacteria	Bacteroidota	Bacteroidia	Chitinophagales	Chitinophagaceae	Chitinophagaceae_unclassified	0.995008	FALSE
Otu000781	Bacteria	Firmicutes	Clostridia	Clostridia_unclassified	Clostridia_unclassified	Clostridia_unclassified	0.645684	FALSE
Otu000782	Bacteria	Actinobacteriota	Actinobacteria	Micromonosporales	Micromonosporaceae	Micromonosporaceae_unclassified	0.234352	TRUE
Otu000783	Bacteria	Bacteroidota	Bacteroidia	Bacteroidales	Porphyromonadaceae	Porphyromonas	0.0557135	TRUE
Otu000784	Bacteria	Verrucomicrobiota	Verrucomicrobiae	Chthoniobacterales	Chthoniobacteraceae	Chthoniobacter	0.989372	FALSE
Otu000785	Bacteria	Firmicutes	Clostridia	Lachnospirales	Lachnospiraceae	Lachnospiraceae_UCG-004	0.341176	FALSE
Otu000786	Bacteria	Firmicutes	Bacilli	Bacillales	Planococcaceae	Planococcaceae_unclassified	0.645684	FALSE
Otu000787	Bacteria	Bacteroidota	Bacteroidia	Chitinophagales	Chitinophagaceae	Chitinophagaceae_unclassified	0.645684	FALSE
Otu000789	Bacteria	Proteobacteria	Alphaproteobacteria	Rhizobiales	Rhizobiaceae	Rhizobiaceae_unclassified	0.751098	FALSE
Otu000790	Bacteria	Firmicutes	Symbiobacteriia	Symbiobacteriales	Symbiobacteraceae	Symbiobacterium	0.230769	TRUE
Otu000791	Bacteria	Proteobacteria	Alphaproteobacteria	Caulobacterales	Caulobacteraceae	uncultured	0.157303	TRUE
Otu000792	Bacteria	Verrucomicrobiota	Verrucomicrobiae	Chthoniobacterales	Chthoniobacteraceae	Chthoniobacter	0.999453	FALSE
Otu000793	Bacteria	Firmicutes	Bacilli	Mycoplasmatales	Mycoplasmataceae	Mycoplasma		FALSE
Otu000794	Bacteria	Proteobacteria	Alphaproteobacteria	Sphingomonadales	Sphingomonadaceae	Sphingomonadaceae_unclassified	0.308606	FALSE
Otu000795	Bacteria	Bacteroidota	Bacteroidia	Chitinophagales	Chitinophagaceae	Flavisolibacter	0.99914	FALSE
Otu000796	Bacteria	Proteobacteria	Alphaproteobacteria	Rhizobiales	Beijerinckiaceae	Methylobacterium-Methylorubrum	0.645684	FALSE
Otu000797	Bacteria	Actinobacteriota	Actinobacteria	Propionibacteriales	Nocardioidaceae	Nocardioides	0.999453	FALSE
Otu000798	Bacteria	Proteobacteria	Alphaproteobacteria	Sphingomonadales	Sphingomonadaceae	Sphingomonas	0.157303	TRUE
Otu000799	Bacteria	Bacteroidota	Bacteroidia	Chitinophagales	Chitinophagaceae	Edaphobaculum	0.999453	FALSE
Otu000800	Bacteria	Firmicutes	Negativicutes	Veillonellales-Selenomonadales	Selenomonadaceae	Anaerovibrio		FALSE
Otu000801	Bacteria	Myxococcota	Polyangia	Nannocystales	Nannocystaceae	Nannocystis	0.998671	FALSE
Otu000802	Bacteria	Firmicutes	Clostridia	Oscillospirales	Oscillospiraceae	UCG-005	0.751098	FALSE
Otu000803	Bacteria	Bacteroidota	Bacteroidia	Chitinophagales	Chitinophagaceae	Edaphobaculum	0.991414	FALSE
Otu000804	Bacteria	Verrucomicrobiota	Verrucomicrobiae	Verrucomicrobiales	Akkermansiaceae	Akkermansia	0.702701	FALSE
Otu000805	Bacteria	Proteobacteria	Gammaproteobacteria	Cellvibrionales	Cellvibrionaceae	Cellvibrio	0.999453	FALSE
Otu000806	Bacteria	Bacteria_unclassified	Bacteria_unclassified	Bacteria_unclassified	Bacteria_unclassified	Bacteria_unclassified	0.978773	FALSE
Otu000807	Bacteria	Bacteroidota	Bacteroidia	Cytophagales	Hymenobacteraceae	Hymenobacter	0.645684	FALSE
Otu000808	Bacteria	Proteobacteria	Gammaproteobacteria	Burkholderiales	Comamonadaceae	Polaromonas	0.751098	FALSE
Otu000809	Bacteria	Myxococcota	Polyangia	Haliangiales	Haliangiaceae	Haliangium		FALSE
Otu000810	Bacteria	Proteobacteria	Alphaproteobacteria	Acetobacterales	Acetobacteraceae	Acidiphilium	0.995512	FALSE
Otu000811	Bacteria	Actinobacteriota	Actinobacteria	Propionibacteriales	Nocardioidaceae	Nocardioides	0.645684	FALSE
Otu000812	Bacteria	Acidobacteriota	Blastocatellia	DS-100	DS-100_fa	DS-100_ge	0.995512	FALSE
Otu000813	Bacteria	Firmicutes	Bacilli	Staphylococcales	Gemellaceae	Gemella	0.167695	TRUE
Otu000814	Bacteria	Gemmatimonadota	Longimicrobia	Longimicrobiales	Longimicrobiaceae	Longimicrobium	0.970646	FALSE
Otu000815	Bacteria	Actinobacteriota	Thermoleophilia	Solirubrobacterales	Solirubrobacterales_unclassified	Solirubrobacterales_unclassified	0.37921	FALSE
Otu000816	Bacteria	Planctomycetota	Phycisphaerae	Tepidisphaerales	WD2101_soil_group	WD2101_soil_group_ge		FALSE
Otu000817	Bacteria	Bacteroidota	Bacteroidia	Sphingobacteriales	Sphingobacteriaceae	Sphingobacteriaceae_unclassified	0.999453	FALSE
Otu000818	Bacteria	Abditibacteriota	Abditibacteria	Abditibacteriales	Abditibacteriaceae	Abditibacterium	0.645684	FALSE
Otu000819	Bacteria	Spirochaetota	Spirochaetia	Spirochaetales	Spirochaetaceae	Treponema		FALSE
Otu000820	Bacteria	Proteobacteria	Alphaproteobacteria	Rhizobiales	Xanthobacteraceae	uncultured	0.645684	FALSE
Otu000821	Bacteria	Fusobacteriota	Fusobacteriia	Fusobacteriales	Fusobacteriaceae	Fusobacterium	0.617535	FALSE
Otu000822	Bacteria	Firmicutes	Clostridia	Lachnospirales	Lachnospiraceae	Lachnospiraceae_unclassified	0.645684	FALSE
Otu000823	Bacteria	Actinobacteriota	Actinobacteria	Propionibacteriales	Nocardioidaceae	Marmoricola	0.702701	FALSE
Otu000824	Bacteria	Bacteroidota	Bacteroidia	Cytophagales	Spirosomaceae	Spirosoma	0.993441	FALSE
Otu000825	Bacteria	Bacteroidota	Bacteroidia	Chitinophagales	Chitinophagaceae	Edaphobaculum	0.99914	FALSE
Otu000827	Bacteria	Bacteroidota	Bacteroidia	Flavobacteriales	Flavobacteriaceae	Flavobacterium	0.99914	FALSE
Otu000828	Bacteria	Actinobacteriota	Actinobacteria	Corynebacteriales	Corynebacteriaceae	Corynebacterium	0.157303	TRUE
Otu000829	Bacteria	Firmicutes	Clostridia	Oscillospirales	Oscillospiraceae	UCG-005		FALSE
Otu000830	Bacteria	Bdellovibrionota	Oligoflexia	Oligoflexales	Oligoflexales_fa	Oligoflexus	0.999453	FALSE
Otu000831	Bacteria	Verrucomicrobiota	Verrucomicrobiae	Chthoniobacterales	Chthoniobacteraceae	Chthoniobacter	0.702701	FALSE
Otu000832	Bacteria	Proteobacteria	Alphaproteobacteria	Rhizobiales	Xanthobacteraceae	Xanthobacteraceae_unclassified	0.999453	FALSE
Otu000833	Bacteria	Firmicutes	Bacilli	Lactobacillales	Lactobacillaceae	Lactobacillus	0.443457	FALSE
Otu000834	Bacteria	Proteobacteria	Alphaproteobacteria	Sphingomonadales	Sphingomonadaceae	Sphingomonas	0.999453	FALSE
Otu000835	Bacteria	Bacteroidota	Bacteroidia	Bacteroidales	Muribaculaceae	Muribaculaceae_ge	0.0248869	TRUE
Otu000836	Bacteria	Bacteroidota	Bacteroidia	Bacteroidales	Prevotellaceae	Prevotella	0.705882	FALSE
Otu000837	Bacteria	Actinobacteriota	Actinobacteria	Pseudonocardiales	Pseudonocardiaceae	Pseudonocardiaceae_unclassified		FALSE
Otu000838	Bacteria	Bacteroidota	Bacteroidia	Cytophagales	Spirosomaceae	Dyadobacter	0.999658	FALSE
Otu000839	Bacteria	Firmicutes	Clostridia	Oscillospirales	Oscillospiraceae	UCG-005		FALSE
Otu000840	Bacteria	Firmicutes	Clostridia	Lachnospirales	Lachnospiraceae	Lachnospiraceae_unclassified	0.645684	FALSE
Otu000841	Bacteria	Proteobacteria	Alphaproteobacteria	Rhizobiales	Xanthobacteraceae	Xanthobacteraceae_unclassified	0.877528	FALSE
Otu000842	Bacteria	Firmicutes	Bacilli	Erysipelotrichales	Erysipelotrichaceae	Turicibacter	0.751098	FALSE
Otu000844	Bacteria	Actinobacteriota	Actinobacteria	Micrococcales	Microbacteriaceae	Microbacteriaceae_unclassified	0.999453	FALSE
Otu000845	Bacteria	Proteobacteria	Alphaproteobacteria	Acetobacterales	Acetobacteraceae	Belnapia	0.999658	FALSE
Otu000846	Bacteria	Proteobacteria	Alphaproteobacteria	Sphingomonadales	Sphingomonadaceae	Sphingomonas	0.645684	FALSE
Otu000847	Bacteria	Firmicutes	Clostridia	Lachnospirales	Lachnospiraceae	Lachnoanaerobaculum	0.776471	FALSE
Otu000848	Bacteria	Firmicutes	Clostridia	Oscillospirales	Oscillospirales_unclassified	Oscillospirales_unclassified		FALSE
Otu000849	Bacteria	Bacteroidota	Bacteroidia	Cytophagales	Spirosomaceae	Spirosomaceae_unclassified	0.999453	FALSE
Otu000850	Bacteria	Bacteroidota	Bacteroidia	Bacteroidales	Prevotellaceae	Prevotellaceae_unclassified	0.157303	TRUE
Otu000851	Bacteria	Acidobacteriota	Vicinamibacteria	Vicinamibacterales	uncultured	uncultured_ge	0.993441	FALSE
Otu000852	Bacteria	Bacteria_unclassified	Bacteria_unclassified	Bacteria_unclassified	Bacteria_unclassified	Bacteria_unclassified		FALSE
Otu000853	Bacteria	Proteobacteria	Alphaproteobacteria	Rhizobiales	Beijerinckiaceae	Microvirga	0.288533	FALSE
Otu000854	Bacteria	Actinobacteriota	Actinobacteria	Propionibacteriales	Nocardioidaceae	Nocardioides	0.995008	FALSE
Otu000855	Bacteria	Bacteroidota	Bacteroidia	Flavobacteriales	Weeksellaceae	Chryseobacterium	0.702701	FALSE
Otu000856	Bacteria	Proteobacteria	Alphaproteobacteria	Sphingomonadales	Sphingomonadaceae	Sphingomonas	0.905719	FALSE
Otu000857	Bacteria	Proteobacteria	Gammaproteobacteria	Burkholderiales	Oxalobacteraceae	Massilia	0.831212	FALSE
Otu000858	Bacteria	Firmicutes	Bacilli	Lactobacillales	Streptococcaceae	Lactococcus	0.011084	TRUE
Otu000859	Bacteria	Bacteroidota	Bacteroidia	Sphingobacteriales	Sphingobacteriaceae	Arcticibacter	0.995512	FALSE
Otu000860	Bacteria	Actinobacteriota	Actinobacteria	Actinomycetales	Actinomycetaceae	Actinomycetaceae_unclassified	0.157303	TRUE
Otu000861	Bacteria	Firmicutes	Clostridia	Oscillospirales	Ruminococcaceae	Ruminococcus	0.645684	FALSE
Otu000862	Bacteria	Proteobacteria	Alphaproteobacteria	Rhizobiales	Beijerinckiaceae	Psychroglaciecola	0.99914	FALSE
Otu000863	Bacteria	Firmicutes	Clostridia	Oscillospirales	Oscillospirales_fa	Oscillospirales_ge		FALSE
Otu000864	Bacteria	Firmicutes	Clostridia	Oscillospirales	Oscillospiraceae	UCG-005	0.341176	FALSE
Otu000865	Bacteria	Bacteroidota	Bacteroidia	Chitinophagales	Chitinophagaceae	Ferruginibacter	0.990525	FALSE
Otu000866	Bacteria	Spirochaetota	Spirochaetia	Spirochaetales	Spirochaetaceae	Treponema		FALSE
Otu000867	Bacteria	Armatimonadota	Fimbriimonadia	Fimbriimonadales	Fimbriimonadaceae	Fimbriimonadaceae_ge	0.990525	FALSE
Otu000868	unknown	unknown_unclassified	unknown_unclassified	unknown_unclassified	unknown_unclassified	unknown_unclassified	0.997978	FALSE
Otu000869	Bacteria	Firmicutes	Clostridia	Oscillospirales	Ruminococcaceae	uncultured	0.645684	FALSE
Otu000870	Bacteria	Proteobacteria	Alphaproteobacteria	Sphingomonadales	Sphingomonadaceae	Qipengyuania	0.702701	FALSE
Otu000871	Bacteria	Chloroflexi	Chloroflexia	Thermomicrobiales	JG30-KF-CM45	JG30-KF-CM45_ge	0.999453	FALSE
Otu000872	Bacteria	Myxococcota	Polyangia	Haliangiales	Haliangiaceae	Haliangium	0.998671	FALSE
Otu000873	Bacteria	Proteobacteria	Alphaproteobacteria	Rickettsiales	Mitochondria	Mitochondria_ge	0.445584	FALSE
Otu000874	Bacteria	Fusobacteriota	Fusobacteriia	Fusobacteriales	Leptotrichiaceae	Leptotrichia	0.157303	TRUE
Otu000875	Bacteria	Actinobacteriota	Actinobacteria	Pseudonocardiales	Pseudonocardiaceae	Pseudonocardia	0.0427543	TRUE
Otu000876	Bacteria	Proteobacteria	Alphaproteobacteria	Rhizobiales	Beijerinckiaceae	Beijerinckiaceae_unclassified	0.999453	FALSE
Otu000877	Bacteria	Firmicutes	Clostridia	Monoglobales	Monoglobaceae	Monoglobus		FALSE
Otu000878	Bacteria	Firmicutes	Clostridia	Oscillospirales	Ruminococcaceae	Subdoligranulum	0.702701	FALSE
Otu000879	Bacteria	Proteobacteria	Alphaproteobacteria	Rhizobiales	Rhizobiaceae	Aureimonas	0.873409	FALSE
Otu000880	Bacteria	Bacteroidota	Bacteroidia	Chitinophagales	Chitinophagaceae	Edaphobaculum	0.996968	FALSE
Otu000881	Bacteria	Bacteroidota	Bacteroidia	Bacteroidales	Prevotellaceae	Prevotellaceae_UCG-001	0.702701	FALSE
Otu000882	unknown	unknown_unclassified	unknown_unclassified	unknown_unclassified	unknown_unclassified	unknown_unclassified	0.901101	FALSE
Otu000883	Bacteria	Firmicutes	Bacilli	Bacillales	Planococcaceae	Paenisporosarcina	0.776471	FALSE
Otu000884	Bacteria	Bacteroidota	Bacteroidia	Cytophagales	Spirosomaceae	Larkinella	0.989372	FALSE
Otu000885	Bacteria	Bacteroidota	Bacteroidia	Chitinophagales	Chitinophagaceae	Chitinophagaceae_unclassified	0.645684	FALSE
Otu000886	Bacteria	Bacteroidota	Bacteroidia	Cytophagales	Hymenobacteraceae	Hymenobacter	0.995512	FALSE
Otu000887	Bacteria	Proteobacteria	Alphaproteobacteria	Rhizobiales	Xanthobacteraceae	Xanthobacteraceae_unclassified	0.705882	FALSE
Otu000888	Bacteria	Firmicutes	Clostridia	Oscillospirales	Oscillospirales_fa	Oscillospirales_ge		FALSE
Otu000889	Bacteria	Proteobacteria	Gammaproteobacteria	Burkholderiales	Sutterellaceae	Parasutterella		FALSE
Otu000890	Bacteria	Bacteroidota	Bacteroidia	Sphingobacteriales	AKYH767	AKYH767_ge	0.157303	TRUE
Otu000891	Bacteria	Firmicutes	Clostridia	Oscillospirales	UCG-010	UCG-010_ge		FALSE
Otu000892	Bacteria	Proteobacteria	Gammaproteobacteria	Xanthomonadales	Xanthomonadaceae	Stenotrophomonas	0.37921	FALSE
Otu000893	Bacteria	Firmicutes	Negativicutes	Veillonellales-Selenomonadales	Veillonellaceae	Megasphaera		FALSE
Otu000894	Bacteria	Bacteroidota	Bacteroidia	Chitinophagales	Chitinophagaceae	Flavisolibacter	0.443457	FALSE
Otu000895	Bacteria	Bacteroidota	Bacteroidia	Flavobacteriales	Crocinitomicaceae	Fluviicola	0.705882	FALSE
Otu000896	Bacteria	Bacteria_unclassified	Bacteria_unclassified	Bacteria_unclassified	Bacteria_unclassified	Bacteria_unclassified	0.999453	FALSE
Otu000897	Bacteria	Proteobacteria	Gammaproteobacteria	Burkholderiales	Comamonadaceae	Caenimonas	0.995008	FALSE
Otu000898	Bacteria	Bacteroidota	Bacteroidia	Bacteroidales	Bacteroidales_RF16_group	Bacteroidales_RF16_group_ge		FALSE
Otu000899	Bacteria	Proteobacteria	Alphaproteobacteria	Rhizobiales	Beijerinckiaceae	Psychroglaciecola	0.234352	TRUE
Otu000900	Bacteria	Verrucomicrobiota	Verrucomicrobiae	Opitutales	Opitutaceae	Opitutus	0.999453	FALSE
Otu000901	Bacteria	Bacteroidota	Bacteroidia	Chitinophagales	Chitinophagaceae	Chitinophagaceae_unclassified	0.157303	TRUE
Otu000902	unknown	unknown_unclassified	unknown_unclassified	unknown_unclassified	unknown_unclassified	unknown_unclassified	0.956706	FALSE
Otu000903	Bacteria	Bacteroidota	Bacteroidia	Bacteroidia_unclassified	Bacteroidia_unclassified	Bacteroidia_unclassified	0.702701	FALSE
Otu000904	Bacteria	Bacteroidota	Bacteroidia	Bacteroidales	Tannerellaceae	Parabacteroides	0.702701	FALSE
Otu000905	Bacteria	Firmicutes	Clostridia	Peptostreptococcales-Tissierellales	Anaerovoracaceae	Family_XIII_AD3011_group	0.645684	FALSE
Otu000906	Bacteria	Bacteroidota	Bacteroidia	Bacteroidales	Bacteroidaceae	Bacteroides	0.157303	TRUE
Otu000907	Bacteria	Cyanobacteria	Vampirivibrionia	Vampirovibrionales	Vampirovibrionales_fa	Vampirovibrionales_ge	0.993441	FALSE
Otu000908	Bacteria	Firmicutes	Clostridia	Lachnospirales	Lachnospiraceae	Lachnospiraceae_unclassified		FALSE
Otu000909	Bacteria	Proteobacteria	Alphaproteobacteria	Acetobacterales	Acetobacteraceae	Roseococcus	0.995008	FALSE
Otu000910	Bacteria	Proteobacteria	Alphaproteobacteria	Sphingomonadales	Sphingomonadaceae	Sphingomonadaceae_unclassified	0.995008	FALSE
Otu000911	Bacteria	Verrucomicrobiota	Verrucomicrobiae	Chthoniobacterales	Chthoniobacteraceae	Chthoniobacter	0.999453	FALSE
Otu000912	Bacteria	Actinobacteriota	Actinobacteria	Micrococcales	Cellulomonadaceae	Cellulomonas	0.826745	FALSE
Otu000913	Bacteria	Bacteroidota	Bacteroidia	Chitinophagales	Chitinophagaceae	Chitinophagaceae_unclassified	0.986465	FALSE
Otu000914	Bacteria	Cyanobacteria	Cyanobacteriia	Cyanobacteriia_unclassified	Cyanobacteriia_unclassified	Cyanobacteriia_unclassified	0.999453	FALSE
Otu000915	Bacteria	Bacteroidota	Bacteroidia	Chitinophagales	Chitinophagaceae	Chitinophagaceae_unclassified	0.970646	FALSE
Otu000916	Bacteria	Actinobacteriota	Actinobacteria	Micrococcales	Intrasporangiaceae	Ornithinimicrobium	0.645684	FALSE
Otu000917	Bacteria	Bacteroidota	Bacteroidia	Chitinophagales	Chitinophagaceae	Flavitalea	0.995512	FALSE
Otu000918	Bacteria	Verrucomicrobiota	Verrucomicrobiae	Chthoniobacterales	Chthoniobacteraceae	Chthoniobacter	0.996968	FALSE
Otu000919	Bacteria	Proteobacteria	Alphaproteobacteria	Rhizobiales	Rhizobiaceae	Aureimonas	0.0332544	TRUE
Otu000920	Bacteria	Bacteroidota	Bacteroidia	Bacteroidales	Porphyromonadaceae	Porphyromonas	0.0409364	TRUE
Otu000922	Bacteria	Bacteroidota	Bacteroidia	Bacteroidales	Prevotellaceae	Prevotellaceae_unclassified	0.645684	FALSE
Otu000923	Bacteria	Firmicutes	Clostridia	Lachnospirales	Lachnospiraceae	Agathobacter	0.705882	FALSE
Otu000924	Bacteria	Bacteroidota	Bacteroidia	Chitinophagales	Chitinophagaceae	Flavisolibacter	0.645684	FALSE
Otu000925	Bacteria	Firmicutes	Clostridia	Lachnospirales	Lachnospiraceae	Blautia	0.705882	FALSE
Otu000926	Bacteria	Bacteroidota	Bacteroidia	Sphingobacteriales	Sphingobacteriaceae	Pedobacter	0.998671	FALSE
Otu000927	Bacteria	Actinobacteriota	Actinobacteria	Streptomycetales	Streptomycetaceae	Streptomycetaceae_unclassified	0.0696833	TRUE
Otu000928	Bacteria	Proteobacteria	Alphaproteobacteria	Rhizobiales	Beijerinckiaceae	Bosea		FALSE
Otu000929	Bacteria	Proteobacteria	Alphaproteobacteria	Acetobacterales	Acetobacteraceae	Roseococcus	0.999453	FALSE
Otu000930	Bacteria	Actinobacteriota	Actinobacteria	Streptomycetales	Streptomycetaceae	Streptomyces	0.230769	TRUE
Otu000931	Bacteria	Bacteroidota	Bacteroidia	Cytophagales	Spirosomaceae	Spirosoma	0.90573	FALSE
Otu000932	Bacteria	Proteobacteria	Gammaproteobacteria	Burkholderiales	Oxalobacteraceae	Duganella	0.234352	TRUE
Otu000933	Bacteria	Acidobacteriota	Vicinamibacteria	Vicinamibacterales	uncultured	uncultured_ge	0.234352	TRUE
Otu000934	Bacteria	Proteobacteria	Alphaproteobacteria	Rhizobiales	Rhizobiales_unclassified	Rhizobiales_unclassified	0.308606	FALSE
Otu000935	Bacteria	Gemmatimonadota	Longimicrobia	Longimicrobiales	Longimicrobiaceae	Longimicrobium	0.980864	FALSE
Otu000936	Bacteria	Bacteroidota	Bacteroidia	Flavobacteriales	Weeksellaceae	Bergeyella	0.230769	TRUE
Otu000937	Bacteria	Firmicutes	Clostridia	Lachnospirales	Lachnospiraceae	Lachnospiraceae_unclassified	0.702701	FALSE
Otu000938	Bacteria	Myxococcota	Polyangia	Polyangiales	Sandaracinaceae	uncultured	0.999453	FALSE
Otu000939	Bacteria	Bacteroidota	Bacteroidia	Cytophagales	Spirosomaceae	Spirosoma	0.999453	FALSE
Otu000940	Bacteria	Proteobacteria	Alphaproteobacteria	Sphingomonadales	Sphingomonadaceae	Blastomonas	0.996968	FALSE
Otu000941	Bacteria	Firmicutes	Clostridia	Oscillospirales	UCG-010	UCG-010_ge	0.234352	TRUE
Otu000942	Bacteria	Actinobacteriota	Actinobacteria	Kineosporiales	Kineosporiaceae	Kineosporiaceae_unclassified	0.617535	FALSE
Otu000943	Bacteria	Bacteroidota	Bacteroidia	Chitinophagales	Chitinophagaceae	Segetibacter	0.445584	FALSE
Otu000944	Bacteria	Proteobacteria	Alphaproteobacteria	Sphingomonadales	Sphingomonadaceae	Sphingomonas	0.751098	FALSE
Otu000945	Bacteria	Proteobacteria	Alphaproteobacteria	Rhizobiales	Rhizobiaceae	Allorhizobium-Neorhizobium-Pararhizobium-Rhizobium	0.995008	FALSE
Otu000947	Bacteria	Firmicutes	Clostridia	Oscillospirales	Oscillospiraceae	Oscillospiraceae_unclassified		FALSE
Otu000948	Bacteria	Bacteroidota	Bacteroidia	Chitinophagales	Chitinophagaceae	Chitinophagaceae_unclassified	0.996968	FALSE
Otu000949	Bacteria	Bacteroidota	Bacteroidia	Chitinophagales	Chitinophagaceae	Chitinophagaceae_unclassified	0.999453	FALSE
Otu000950	Bacteria	Firmicutes	Clostridia	Oscillospirales	Oscillospiraceae	Oscillospira		FALSE
Otu000952	Bacteria	Bacteroidota	Bacteroidia	Bacteroidales	Muribaculaceae	Muribaculaceae_unclassified	0.234352	TRUE
Otu000953	Bacteria	Bacteroidota	Bacteroidia	Bacteroidales	Prevotellaceae	Prevotella	0.776471	FALSE
Otu000954	Bacteria	Actinobacteriota	Actinobacteria	Frankiales	Nakamurellaceae	Nakamurella	0.997978	FALSE
Otu000955	Bacteria	Bacteroidota	Bacteroidia	Bacteroidia_unclassified	Bacteroidia_unclassified	Bacteroidia_unclassified	0.989372	FALSE
Otu000956	Bacteria	Firmicutes	Clostridia	Peptostreptococcales-Tissierellales	Peptostreptococcales-Tissierellales_fa	Peptoniphilus	0.1994	TRUE
Otu000957	Bacteria	Verrucomicrobiota	Chlamydiae	Chlamydiales	Chlamydiaceae	Chlamydia	0.645684	FALSE
Otu000958	Bacteria	Proteobacteria	Alphaproteobacteria	Caulobacterales	Caulobacteraceae	Brevundimonas	0.702701	FALSE
Otu000959	Bacteria	Firmicutes	Bacilli	Bacillales	Planococcaceae	Planococcaceae_unclassified	0.702701	FALSE
Otu000960	Bacteria	Myxococcota	Myxococcia	Myxococcales	Myxococcaceae	Myxococcaceae_unclassified	0.831212	FALSE
Otu000961	Bacteria	Firmicutes	Clostridia	Oscillospirales	UCG-010	UCG-010_ge		FALSE
Otu000962	Bacteria	Firmicutes	Bacilli	Erysipelotrichales	Erysipelotrichaceae	Erysipelothrix	0.645684	FALSE
Otu000963	Bacteria	Chloroflexi	Chloroflexi_unclassified	Chloroflexi_unclassified	Chloroflexi_unclassified	Chloroflexi_unclassified	0.995008	FALSE
Otu000964	Bacteria	Proteobacteria	Alphaproteobacteria	Sphingomonadales	Sphingomonadaceae	Sphingomonas	0.157303	TRUE
Otu000965	Bacteria	Firmicutes	Clostridia	Oscillospirales	Oscillospiraceae	UCG-005	0.645684	FALSE
Otu000966	Bacteria	Verrucomicrobiota	Verrucomicrobiae	Verrucomicrobiales	Verrucomicrobiaceae	uncultured	0.999658	FALSE
Otu000967	Bacteria	Proteobacteria	Gammaproteobacteria	R7C24	R7C24_fa	R7C24_ge	0.989372	FALSE
Otu000968	Bacteria	Firmicutes	Clostridia	Oscillospirales	Oscillospiraceae	Oscillospiraceae_unclassified	0.157303	TRUE
Otu000969	Bacteria	Proteobacteria	Gammaproteobacteria	Vibrionales	Vibrionaceae	Vibrionaceae_unclassified		FALSE
Otu000970	Bacteria	Bacteroidota	Bacteroidia	Sphingobacteriales	Sphingobacteriaceae	Mucilaginibacter	0.962839	FALSE
Otu000971	Bacteria	Actinobacteriota	Thermoleophilia	Solirubrobacterales	Solirubrobacteraceae	Solirubrobacter	0.995008	FALSE
Otu000972	Bacteria	Firmicutes	Bacilli	Lactobacillales	Aerococcaceae	Abiotrophia	0.167695	TRUE
Otu000973	Bacteria	Planctomycetota	Planctomycetes	Gemmatales	Gemmataceae	Gemmata	0.645684	FALSE
Otu000974	Bacteria	Planctomycetota	Phycisphaerae	Tepidisphaerales	WD2101_soil_group	WD2101_soil_group_ge		FALSE
Otu000975	Bacteria	Fusobacteriota	Fusobacteriia	Fusobacteriales	Fusobacteriaceae	Fusobacterium	0.157303	TRUE
Otu000976	Bacteria	Firmicutes	Clostridia	Clostridiales	Clostridiaceae	Clostridium_sensu_stricto_9	0.705882	FALSE
Otu000977	Bacteria	Actinobacteriota	Actinobacteria	Micrococcales	Micrococcales_unclassified	Micrococcales_unclassified	0.995008	FALSE
Otu000978	Bacteria	Proteobacteria	Gammaproteobacteria	Burkholderiales	Comamonadaceae	Comamonadaceae_unclassified	0.999453	FALSE
Otu000979	Bacteria	Firmicutes	Clostridia	Oscillospirales	Ruminococcaceae	Pygmaiobacter	0.645684	FALSE
Otu000980	Bacteria	Proteobacteria	Alphaproteobacteria	Rhizobiales	Rhizobiaceae	Rhizobiaceae_unclassified	0.99914	FALSE
Otu000981	Bacteria	Bacteroidota	Bacteroidia	Bacteroidales	Muribaculaceae	Muribaculaceae_ge		FALSE
Otu000982	Bacteria	Proteobacteria	Gammaproteobacteria	Vibrionales	Vibrionaceae	Thaumasiovibrio		FALSE
Otu000983	Bacteria	Actinobacteriota	Actinobacteria	Propionibacteriales	Nocardioidaceae	Nocardioides	0.998671	FALSE
Otu000984	Bacteria	Bacteroidota	Bacteroidia	Chitinophagales	Chitinophagaceae	Chitinophagaceae_unclassified	0.826745	FALSE
Otu000985	Bacteria	Proteobacteria	Alphaproteobacteria	Sphingomonadales	Sphingomonadaceae	Sphingomonadaceae_unclassified	0.645684	FALSE
Otu000986	Bacteria	Bacteroidota	Bacteroidia	Bacteroidales	Bacteroidaceae	Bacteroides	0.705882	FALSE
Otu000987	Bacteria	Actinobacteriota	Actinobacteria	Frankiales	Geodermatophilaceae	Klenkia	0.0261922	TRUE
Otu000988	Bacteria	Actinobacteriota	Thermoleophilia	Solirubrobacterales	Solirubrobacteraceae	Solirubrobacter	0.995008	FALSE
Otu000989	Bacteria	Proteobacteria	Alphaproteobacteria	Caulobacterales	Caulobacteraceae	Caulobacteraceae_unclassified	0.443457	FALSE
Otu000990	Bacteria	Abditibacteriota	Abditibacteria	Abditibacteriales	Abditibacteriaceae	Abditibacterium	0.901101	FALSE
Otu000991	Bacteria	Actinobacteriota	Actinobacteria	Frankiales	Geodermatophilaceae	Blastococcus	0.234352	TRUE
Otu000992	Bacteria	Proteobacteria	Alphaproteobacteria	Rhizobiales	Beijerinckiaceae	Beijerinckiaceae_unclassified		FALSE
Otu000993	Bacteria	Proteobacteria	Alphaproteobacteria	Sphingomonadales	Sphingomonadaceae	Novosphingobium	0.645684	FALSE
Otu000994	Bacteria	Bacteroidota	Bacteroidia	Flavobacteriales	Weeksellaceae	Chryseobacterium	0.645684	FALSE
Otu000995	Bacteria	Firmicutes	Clostridia	Lachnospirales	Lachnospiraceae	Blautia		FALSE
Otu000996	Bacteria	Abditibacteriota	Abditibacteria	Abditibacteriales	Abditibacteriaceae	Abditibacterium	0.999453	FALSE
Otu000997	Bacteria	Firmicutes	Clostridia	Peptostreptococcales-Tissierellales	Anaerovoracaceae	Family_XIII_AD3011_group	0.157303	TRUE
Otu000998	Bacteria	Bacteroidota	Bacteroidia	Cytophagales	Hymenobacteraceae	Hymenobacter	0.996968	FALSE
Otu000999	Bacteria	Firmicutes	Bacilli	Bacillales	Bacillaceae	Anoxybacillus	0.157303	TRUE
Otu001000	Bacteria	Proteobacteria	Alphaproteobacteria	Rhizobiales	Rhizobiales_unclassified	Rhizobiales_unclassified	0.995008	FALSE
Otu001001	Bacteria	Firmicutes	Bacilli	Lactobacillales	Carnobacteriaceae	Alkalibacterium	0.645684	FALSE
Otu001002	Bacteria	Gemmatimonadota	Gemmatimonadetes	Gemmatimonadales	Gemmatimonadaceae	Gemmatimonadaceae_unclassified	0.702701	FALSE
Otu001003	Bacteria	Bacteroidota	Bacteroidia	Bacteroidales	Muribaculaceae	Muribaculaceae_unclassified		FALSE
Otu001004	Bacteria	Bacteroidota	Bacteroidia	Chitinophagales	Chitinophagaceae	Chitinophagaceae_unclassified	0.978773	FALSE
Otu001005	Bacteria	Verrucomicrobiota	Verrucomicrobiae	Chthoniobacterales	Chthoniobacteraceae	Chthoniobacter	0.995512	FALSE
Otu001006	Bacteria	Acidobacteriota	Vicinamibacteria	Vicinamibacterales	Vicinamibacteraceae	uncultured	0.970646	FALSE
Otu001007	Bacteria	Planctomycetota	Planctomycetes	Gemmatales	Gemmataceae	Fimbriiglobus	0.999453	FALSE
Otu001008	Bacteria	Proteobacteria	Alphaproteobacteria	Rhizobiales	uncultured	uncultured_ge	0.999453	FALSE
Otu001009	Bacteria	Bacteroidota	Bacteroidia	Cytophagales	Hymenobacteraceae	Hymenobacter	0.984867	FALSE
Otu001010	Bacteria	Bacteroidota	Bacteroidia	Bacteroidales	Prevotellaceae	Prevotellaceae_unclassified		FALSE
Otu001011	Bacteria	Verrucomicrobiota	Verrucomicrobiae	Verrucomicrobiales	Rubritaleaceae	Luteolibacter	0.999453	FALSE
Otu001012	Bacteria	Proteobacteria	Gammaproteobacteria	Pasteurellales	Pasteurellaceae	Pasteurellaceae_unclassified	0.443457	FALSE
Otu001013	Bacteria	Firmicutes	Clostridia	Lachnospirales	Lachnospiraceae	Coprococcus		FALSE
Otu001014	Bacteria	Actinobacteriota	Actinobacteria	Propionibacteriales	Nocardioidaceae	Marmoricola	0.308606	FALSE
Otu001015	Bacteria	Actinobacteriota	Actinobacteria	Micrococcales	Brevibacteriaceae	Brevibacterium	0.645684	FALSE
Otu001016	Bacteria	Firmicutes	Bacilli	Staphylococcales	Staphylococcaceae	Jeotgalicoccus		FALSE
Otu001018	Bacteria	Proteobacteria	Alphaproteobacteria	Rhizobiales	Xanthobacteraceae	Xanthobacteraceae_unclassified	0.0633035	TRUE
Otu001019	Bacteria	Verrucomicrobiota	Verrucomicrobiae	Verrucomicrobiae_unclassified	Verrucomicrobiae_unclassified	Verrucomicrobiae_unclassified	0.989372	FALSE
Otu001020	Bacteria	Bacteroidota	Bacteroidia	Cytophagales	Hymenobacteraceae	Hymenobacter	0.999453	FALSE
Otu001021	Bacteria	Actinobacteriota	Actinobacteria	Propionibacteriales	Nocardioidaceae	Nocardioides	0.0332544	TRUE
Otu001022	Bacteria	Chloroflexi	Chloroflexia	Thermomicrobiales	JG30-KF-CM45	JG30-KF-CM45_ge	0.234352	TRUE
Otu001023	Bacteria	Proteobacteria	Alphaproteobacteria	Caulobacterales	Caulobacteraceae	Caulobacter	0.702701	FALSE
Otu001024	Bacteria	Bdellovibrionota	Bdellovibrionia	Bdellovibrionales	Bdellovibrionaceae	OM27_clade	0.995008	FALSE
Otu001025	Bacteria	Bacteroidota	Bacteroidia	Bacteroidia_unclassified	Bacteroidia_unclassified	Bacteroidia_unclassified	0.998671	FALSE
Otu001026	Bacteria	Verrucomicrobiota	Verrucomicrobiae	Chthoniobacterales	Chthoniobacteraceae	Chthoniobacter	0.995512	FALSE
Otu001027	Bacteria	Gemmatimonadota	Gemmatimonadetes	Gemmatimonadales	Gemmatimonadaceae	Roseisolibacter	0.997978	FALSE
Otu001028	Bacteria	Actinobacteriota	Actinobacteria	Frankiales	uncultured	uncultured_ge	0.234352	TRUE
Otu001029	Bacteria	Proteobacteria	Gammaproteobacteria	Gammaproteobacteria_unclassified	Gammaproteobacteria_unclassified	Gammaproteobacteria_unclassified	0.157303	TRUE
Otu001030	Bacteria	Bacteroidota	Bacteroidia	Cytophagales	Spirosomaceae	Dyadobacter	0.997978	FALSE
Otu001031	Bacteria	Firmicutes	Clostridia	Clostridiales	Clostridiaceae	Clostridium_sensu_stricto_1	0.645684	FALSE
Otu001032	Bacteria	Proteobacteria	Alphaproteobacteria	Rhizobiales	Rhizobiaceae	Allorhizobium-Neorhizobium-Pararhizobium-Rhizobium	0.928262	FALSE
Otu001033	Bacteria	Bacteroidota	Bacteroidia	Cytophagales	Spirosomaceae	Spirosoma	0.996968	FALSE
Otu001034	Bacteria	Actinobacteriota	Actinobacteria	Corynebacteriales	Mycobacteriaceae	Mycobacterium	0.645684	FALSE
Otu001035	Bacteria	Bacteroidota	Bacteroidia	Bacteroidales	Prevotellaceae	Prevotellaceae_NK3B31_group	0.705882	FALSE
Otu001037	Bacteria	Proteobacteria	Gammaproteobacteria	Pseudomonadales	Moraxellaceae	Psychrobacter	0.826745	FALSE
Otu001038	Bacteria	Firmicutes	Clostridia	Oscillospirales	Oscillospiraceae	UCG-002	0.705882	FALSE
Otu001039	Bacteria	Firmicutes	Clostridia	Lachnospirales	Lachnospiraceae	Lachnospiraceae_unclassified	0.308606	FALSE
Otu001040	Bacteria	Proteobacteria	Alphaproteobacteria	Sphingomonadales	Sphingomonadaceae	Sphingomonas	0.308606	FALSE
Otu001041	Bacteria	Actinobacteriota	Actinobacteria	Micrococcales	Intrasporangiaceae	Intrasporangiaceae_unclassified	0.645684	FALSE
Otu001042	Bacteria	Bacteroidota	Bacteroidia	Cytophagales	Amoebophilaceae	Candidatus_Amoebophilus	0.157303	TRUE
Otu001043	Bacteria	Proteobacteria	Alphaproteobacteria	Sphingomonadales	Sphingomonadaceae	Sphingomonadaceae_unclassified	0.996968	FALSE
Otu001044	Bacteria	Verrucomicrobiota	Verrucomicrobiae	Chthoniobacterales	Chthoniobacteraceae	Candidatus_Udaeobacter	0.157303	TRUE
Otu001045	Bacteria	Proteobacteria	Gammaproteobacteria	Oceanospirillales	Endozoicomonadaceae	Endozoicomonas	0.011084	TRUE
Otu001046	Bacteria	Bacteroidota	Bacteroidia	Chitinophagales	Chitinophagaceae	Ferruginibacter	0.999453	FALSE
Otu001047	Bacteria	Actinobacteriota	Actinobacteria	Micrococcales	Microbacteriaceae	Amnibacterium	0.995008	FALSE
Otu001048	Bacteria	Deferribacterota	Deferribacteres	Deferribacterales	Deferribacteraceae	Mucispirillum		FALSE
Otu001049	Bacteria	Firmicutes	Bacilli	Lactobacillales	Streptococcaceae	Lactococcus		FALSE
Otu001050	Bacteria	Proteobacteria	Gammaproteobacteria	Burkholderiales	Comamonadaceae	Comamonadaceae_unclassified	0.986465	FALSE
Otu001051	Bacteria	Myxococcota	bacteriap25	bacteriap25_or	bacteriap25_fa	bacteriap25_ge		FALSE
Otu001052	Bacteria	Bacteroidota	Bacteroidia	Cytophagales	Microscillaceae	uncultured	0.645684	FALSE
Otu001053	Bacteria	Bacteroidota	Bacteroidia	Chitinophagales	Chitinophagaceae	Ferruginibacter	0.999453	FALSE
Otu001055	Bacteria	Proteobacteria	Alphaproteobacteria	Sphingomonadales	Sphingomonadaceae	Altererythrobacter	0.984867	FALSE
Otu001056	Bacteria	Gemmatimonadota	Gemmatimonadetes	Gemmatimonadales	Gemmatimonadaceae	Gemmatimonadaceae_unclassified	0.984867	FALSE
Otu001057	Bacteria	Proteobacteria	Alphaproteobacteria	Caulobacterales	Caulobacteraceae	PMMR1	0.991414	FALSE
Otu001058	Bacteria	Proteobacteria	Alphaproteobacteria	Sphingomonadales	Sphingomonadaceae	Sphingomonadaceae_unclassified	0.645684	FALSE
Otu001059	Bacteria	Myxococcota	Polyangia	Haliangiales	Haliangiaceae	Haliangium	0.705882	FALSE
Otu001060	Bacteria	Actinobacteriota	Actinobacteria	Micrococcales	Micrococcaceae	Glutamicibacter	0.37921	FALSE
Otu001061	Bacteria	Proteobacteria	Alphaproteobacteria	Rhizobiales	Beijerinckiaceae	Beijerinckiaceae_unclassified	0.999658	FALSE
Otu001062	Bacteria	Bacteroidota	Bacteroidia	Sphingobacteriales	Sphingobacteriaceae	Sphingobacteriaceae_unclassified	0.942116	FALSE
Otu001063	Bacteria	Acidobacteriota	Blastocatellia	Pyrinomonadales	Pyrinomonadaceae	Pyrinomonadaceae_unclassified	0.99914	FALSE
Otu001064	Bacteria	Bacteroidota	Bacteroidia	Chitinophagales	Chitinophagaceae	Chitinophagaceae_unclassified		FALSE
Otu001065	Bacteria	Proteobacteria	Alphaproteobacteria	Rhizobiales	Beijerinckiaceae	Beijerinckiaceae_unclassified	0.011619	TRUE
Otu001066	Bacteria	Proteobacteria	Alphaproteobacteria	Acetobacterales	Acetobacteraceae	Acetobacteraceae_unclassified	0.959953	FALSE
Otu001068	Bacteria	Bacteroidota	Bacteroidia	Cytophagales	Cytophagaceae	Cytophaga	0.873409	FALSE
Otu001069	Bacteria	Bacteroidota	Bacteroidia	Chitinophagales	Chitinophagaceae	Chitinophagaceae_unclassified	0.234352	TRUE
Otu001070	Bacteria	Firmicutes	Clostridia	Oscillospirales	Oscillospiraceae	UCG-005	0.645684	FALSE
Otu001071	Bacteria	Actinobacteriota	Thermoleophilia	Gaiellales	uncultured	uncultured_ge	0.705882	FALSE
Otu001072	unknown	unknown_unclassified	unknown_unclassified	unknown_unclassified	unknown_unclassified	unknown_unclassified	0.702701	FALSE
Otu001073	Bacteria	Proteobacteria	Alphaproteobacteria	Rhizobiales	Devosiaceae	Devosia	0.995008	FALSE
Otu001074	Bacteria	Chloroflexi	TK10	TK10_or	TK10_fa	TK10_ge	0.999658	FALSE
Otu001075	Bacteria	Bacteria_unclassified	Bacteria_unclassified	Bacteria_unclassified	Bacteria_unclassified	Bacteria_unclassified	0.831212	FALSE
Otu001076	Bacteria	Proteobacteria	Alphaproteobacteria	Rhodobacterales	Rhodobacteraceae	Paracoccus	0.617535	FALSE
Otu001077	Bacteria	Bacteroidota	Bacteroidia	Bacteroidales	Bacteroidales_unclassified	Bacteroidales_unclassified		FALSE
Otu001078	Bacteria	Verrucomicrobiota	Verrucomicrobiae	Verrucomicrobiae_unclassified	Verrucomicrobiae_unclassified	Verrucomicrobiae_unclassified	0.999453	FALSE
Otu001079	Bacteria	Bacteroidota	Bacteroidia	Cytophagales	Hymenobacteraceae	Adhaeribacter	0.751098	FALSE
Otu001080	Bacteria	Proteobacteria	Alphaproteobacteria	Acetobacterales	Acetobacteraceae	Acetobacteraceae_unclassified	0.842712	FALSE
Otu001081	Bacteria	Bacteroidota	Bacteroidia	Cytophagales	Spirosomaceae	Spirosoma	0.999453	FALSE
Otu001082	Bacteria	Bacteroidota	Bacteroidia	Cytophagales	Hymenobacteraceae	Hymenobacter	0.645684	FALSE
Otu001083	Bacteria	Myxococcota	Polyangia	Haliangiales	Haliangiaceae	Haliangium	0.873457	FALSE
Otu001084	Bacteria	Firmicutes	Clostridia	Clostridia_or	Clostridia_or_unclassified	Clostridia_or_unclassified	0.702701	FALSE
Otu001085	Bacteria	Bacteroidota	Bacteroidia	Chitinophagales	Chitinophagaceae	Chitinophagaceae_unclassified	0.997978	FALSE
Otu001087	Bacteria	Gemmatimonadota	Gemmatimonadetes	Gemmatimonadales	Gemmatimonadaceae	uncultured	0.970646	FALSE
Otu001088	Bacteria	Firmicutes	Clostridia	Lachnospirales	Lachnospiraceae	Blautia		FALSE
Otu001089	Bacteria	Actinobacteriota	Actinobacteria	Micromonosporales	Micromonosporaceae	Actinoplanes	0.308606	FALSE
Otu001090	Bacteria	Proteobacteria	Alphaproteobacteria	Sphingomonadales	Sphingomonadaceae	Novosphingobium	0.998853	FALSE
Otu001091	Bacteria	Bacteroidota	Bacteroidia	Bacteroidales	Bacteroidaceae	Bacteroides		FALSE
Otu001092	Bacteria	Actinobacteriota	Actinobacteria	Kineosporiales	Kineosporiaceae	Kineosporiaceae_unclassified	0.95699	FALSE
Otu001093	Bacteria	Firmicutes	Negativicutes	Acidaminococcales	Acidaminococcaceae	Succiniclasticum		FALSE
Otu001094	Bacteria	Bacteria_unclassified	Bacteria_unclassified	Bacteria_unclassified	Bacteria_unclassified	Bacteria_unclassified	0.999453	FALSE
Otu001096	Bacteria	Proteobacteria	Alphaproteobacteria	Acetobacterales	Acetobacteraceae	Acetobacteraceae_unclassified	0.999453	FALSE
Otu001097	Bacteria	Actinobacteriota	Actinobacteria	Corynebacteriales	Nocardiaceae	Williamsia	0.998671	FALSE
Otu001098	Bacteria	Gemmatimonadota	Gemmatimonadetes	Gemmatimonadales	Gemmatimonadaceae	Roseisolibacter	0.991414	FALSE
Otu001099	Bacteria	Verrucomicrobiota	Verrucomicrobiae	Chthoniobacterales	Chthoniobacteraceae	Chthoniobacter	0.973209	FALSE
Otu001100	Bacteria	Firmicutes	Clostridia	Clostridia_or	Hungateiclostridiaceae	Saccharofermentans	0.702701	FALSE
Otu001102	Bacteria	Proteobacteria	Alphaproteobacteria	Rhizobiales	Beijerinckiaceae	Psychroglaciecola	0.995008	FALSE
Otu001103	Bacteria	Armatimonadota	Fimbriimonadia	Fimbriimonadales	Fimbriimonadaceae	Fimbriimonadaceae_unclassified	0.999453	FALSE
Otu001104	Bacteria	Proteobacteria	Alphaproteobacteria	Sphingomonadales	Sphingomonadaceae	Sphingomonas	0.308606	FALSE
Otu001105	Bacteria	Firmicutes	Clostridia	Peptostreptococcales-Tissierellales	Peptostreptococcales-Tissierellales_fa	Peptoniphilus	0.751098	FALSE
Otu001106	Archaea	Crenarchaeota	Nitrososphaeria	Nitrososphaerales	Nitrososphaeraceae	Nitrososphaeraceae_ge	0.990525	FALSE
Otu001107	Bacteria	Firmicutes	Bacilli	Bacillales	Planococcaceae	Planococcaceae_unclassified	0.645684	FALSE
Otu001109	Archaea	Crenarchaeota	Nitrososphaeria	Nitrososphaerales	Nitrososphaeraceae	Candidatus_Nitrososphaera		FALSE
Otu001110	Bacteria	Actinobacteriota	Actinobacteria	Actinomycetales	Actinomycetaceae	F0332	0.645684	FALSE
Otu001112	Bacteria	Bacteria_unclassified	Bacteria_unclassified	Bacteria_unclassified	Bacteria_unclassified	Bacteria_unclassified	0.999453	FALSE
Otu001113	Bacteria	Proteobacteria	Alphaproteobacteria	Sphingomonadales	Sphingomonadaceae	Sphingopyxis	0.129412	TRUE
Otu001114	Bacteria	Firmicutes	Clostridia	Oscillospirales	Oscillospiraceae	UCG-005		FALSE
Otu001115	Bacteria	Firmicutes	Bacilli	Bacillales	Bacillaceae	Ureibacillus	0.645684	FALSE
Otu001117	Bacteria	Proteobacteria	Alphaproteobacteria	Rhizobiales	Rhizobiaceae	Aureimonas	0.989372	FALSE
Otu001118	Bacteria	Firmicutes	Clostridia	Oscillospirales	Oscillospirales_unclassified	Oscillospirales_unclassified	0.645684	FALSE
Otu001119	Bacteria	Armatimonadota	Fimbriimonadia	Fimbriimonadales	Fimbriimonadaceae	Fimbriimonadaceae_unclassified	0.999453	FALSE
Otu001120	Bacteria	Bacteroidota	Bacteroidia	Chitinophagales	Chitinophagaceae	Taibaiella	0.995008	FALSE
Otu001121	Bacteria	Verrucomicrobiota	Verrucomicrobiae	Chthoniobacterales	Chthoniobacterales_unclassified	Chthoniobacterales_unclassified	0.999453	FALSE
Otu001122	Bacteria	Proteobacteria	Alphaproteobacteria	Rhizobiales	D05-2	D05-2_ge	0.702701	FALSE
Otu001123	Bacteria	Firmicutes	Bacilli	Erysipelotrichales	Erysipelotrichaceae	uncultured		FALSE
Otu001124	Bacteria	Proteobacteria	Alphaproteobacteria	Tistrellales	Geminicoccaceae	uncultured	0.702701	FALSE
Otu001125	Bacteria	Bacteroidota	Bacteroidia	Cytophagales	Hymenobacteraceae	Hymenobacter	0.995008	FALSE
Otu001126	Bacteria	Firmicutes	Clostridia	Lachnospirales	Lachnospiraceae	Lachnospiraceae_unclassified		FALSE
Otu001127	Bacteria	Proteobacteria	Alphaproteobacteria	Sphingomonadales	Sphingomonadaceae	Sphingomonas	0.702701	FALSE
Otu001128	Bacteria	Proteobacteria	Gammaproteobacteria	Xanthomonadales	Xanthomonadaceae	Stenotrophomonas		FALSE
Otu001129	Bacteria	Proteobacteria	Gammaproteobacteria	Vibrionales	Vibrionaceae	Vibrionaceae_unclassified		FALSE
Otu001130	Bacteria	Myxococcota	Polyangia	Polyangiales	Phaselicystidaceae	Phaselicystis	0.999453	FALSE
Otu001131	Bacteria	Actinobacteriota	Actinobacteria	Actinomycetales	Actinomycetaceae	Actinomyces	0.705882	FALSE
Otu001132	Bacteria	Bacteroidota	Bacteroidia	Chitinophagales	Chitinophagaceae	Flavisolibacter	0.842712	FALSE
Otu001133	Bacteria	Bacteria_unclassified	Bacteria_unclassified	Bacteria_unclassified	Bacteria_unclassified	Bacteria_unclassified		FALSE
Otu001134	Bacteria	Firmicutes	Bacilli	Erysipelotrichales	Erysipelatoclostridiaceae	UCG-004		FALSE
Otu001135	Bacteria	Actinobacteriota	Actinobacteria	Propionibacteriales	Propionibacteriaceae	Cutibacterium	0.138066	TRUE
Otu001136	Bacteria	Actinobacteriota	Actinobacteria	Propionibacteriales	Nocardioidaceae	Nocardioides	0.308606	FALSE
Otu001137	Bacteria	Firmicutes	Clostridia	Lachnospirales	Lachnospiraceae	Blautia	0.288533	FALSE
Otu001138	Bacteria	Gemmatimonadota	Gemmatimonadetes	Gemmatimonadales	Gemmatimonadaceae	Roseisolibacter	0.995008	FALSE
Otu001139	Bacteria	Firmicutes	Clostridia	Clostridiales	Clostridiaceae	Clostridium_sensu_stricto_1	0.702701	FALSE
Otu001140	Bacteria	Proteobacteria	Alphaproteobacteria	Azospirillales	Azospirillaceae	Skermanella	0.970646	FALSE
Otu001141	Bacteria	Proteobacteria	Alphaproteobacteria	Rhizobiales	Rhizobiaceae	Aureimonas	0.751098	FALSE
Otu001142	Bacteria	Actinobacteriota	Actinobacteria	Micrococcales	Micrococcaceae	Paenarthrobacter	0.702701	FALSE
Otu001143	Bacteria	Proteobacteria	Alphaproteobacteria	Rhizobiales	Beijerinckiaceae	Psychroglaciecola	0.999453	FALSE
Otu001144	Bacteria	Planctomycetota	Planctomycetes	Gemmatales	Gemmataceae	Gemmata		FALSE
Otu001145	Bacteria	Bacteroidota	Bacteroidia	Chitinophagales	Chitinophagaceae	Segetibacter	0.0332544	TRUE
Otu001146	Bacteria	Firmicutes	Clostridia	Lachnospirales	Lachnospiraceae	Lachnospiraceae_unclassified		FALSE
Otu001147	Bacteria	Proteobacteria	Gammaproteobacteria	Burkholderiales	Comamonadaceae	Comamonadaceae_unclassified	0.157303	TRUE
Otu001148	Bacteria	Proteobacteria	Alphaproteobacteria	Sphingomonadales	Sphingomonadaceae	Sphingomonas	0.995512	FALSE
Otu001149	Bacteria	Firmicutes	Clostridia	Oscillospirales	Oscillospiraceae	Oscillospiraceae_unclassified	0.645684	FALSE
Otu001150	Bacteria	Chloroflexi	Chloroflexi_unclassified	Chloroflexi_unclassified	Chloroflexi_unclassified	Chloroflexi_unclassified	0.702701	FALSE
Otu001151	unknown	unknown_unclassified	unknown_unclassified	unknown_unclassified	unknown_unclassified	unknown_unclassified	0.959953	FALSE
Otu001152	Bacteria	Proteobacteria	Gammaproteobacteria	Pseudomonadales	Pseudomonadaceae	Pseudomonas		FALSE
Otu001153	Bacteria	Proteobacteria	Alphaproteobacteria	Rhizobiales	Beijerinckiaceae	Psychroglaciecola	0.992654	FALSE
Otu001154	Bacteria	Bacteroidota	Bacteroidia	Chitinophagales	Chitinophagaceae	Segetibacter	0.999658	FALSE
Otu001155	Bacteria	Bacteroidota	Bacteroidia	Chitinophagales	Chitinophagaceae	Chitinophagaceae_unclassified	0.999453	FALSE
Otu001156	Bacteria	Actinobacteriota	Actinobacteria	Propionibacteriales	Nocardioidaceae	Nocardioides	0.95699	FALSE
Otu001157	Bacteria	Bacteroidota	Bacteroidia	Sphingobacteriales	Sphingobacteriaceae	Sphingobacteriaceae_unclassified		FALSE
Otu001158	Bacteria	Actinobacteriota	Actinobacteria	Micrococcales	Sanguibacteraceae	Sanguibacter	0.831212	FALSE
Otu001159	Bacteria	Bacteroidota	Bacteroidia	Cytophagales	Spirosomaceae	Dyadobacter	0.999453	FALSE
Otu001160	Bacteria	Proteobacteria	Alphaproteobacteria	Sphingomonadales	Sphingomonadaceae	Sphingomonadaceae_unclassified	0.999453	FALSE
Otu001161	Bacteria	Spirochaetota	Spirochaetia	Spirochaetales	Spirochaetaceae	Treponema		FALSE
Otu001162	Bacteria	Actinobacteriota	Actinobacteria	Micrococcales	Micrococcaceae	Micrococcus	0.645684	FALSE
Otu001163	Bacteria	Bacteroidota	Bacteroidia	Chitinophagales	Chitinophagaceae	Taibaiella	0.792094	FALSE
Otu001164	Bacteria	Planctomycetota	Planctomycetes	Planctomycetales	Planctomycetales_unclassified	Planctomycetales_unclassified		FALSE
Otu001165	Bacteria	Proteobacteria	Gammaproteobacteria	Pseudomonadales	Pseudomonadaceae	Pseudomonas	0.705882	FALSE
Otu001166	Bacteria	Acidobacteriota	Thermoanaerobaculia	Thermoanaerobaculales	Thermoanaerobaculaceae	Subgroup_10		FALSE
Otu001167	Bacteria	Bacteroidota	Bacteroidia	Chitinophagales	Chitinophagaceae	Chitinophagaceae_unclassified	0.995512	FALSE
Otu001168	Bacteria	Bacteroidota	Bacteroidia	Chitinophagales	Chitinophagaceae	Edaphobaculum	0.999453	FALSE
Otu001169	Bacteria	Proteobacteria	Alphaproteobacteria	Sphingomonadales	Sphingomonadaceae	Sphingomonas	0.445584	FALSE
Otu001170	Bacteria	Proteobacteria	Alphaproteobacteria	Rhizobiales	uncultured	uncultured_ge	0.95699	FALSE
Otu001171	Bacteria	Proteobacteria	Alphaproteobacteria	Sphingomonadales	Sphingomonadaceae	Novosphingobium	0.986465	FALSE
Otu001172	Bacteria	Verrucomicrobiota	Verrucomicrobiae	Chthoniobacterales	Chthoniobacteraceae	Chthoniobacter	0.995008	FALSE
Otu001173	Bacteria	Proteobacteria	Gammaproteobacteria	Diplorickettsiales	Diplorickettsiaceae	Aquicella		FALSE
Otu001174	Bacteria	Proteobacteria	Alphaproteobacteria	Rhizobiales	Rhizobiaceae	Allorhizobium-Neorhizobium-Pararhizobium-Rhizobium	0.0180811	TRUE
Otu001175	Bacteria	Bacteria_unclassified	Bacteria_unclassified	Bacteria_unclassified	Bacteria_unclassified	Bacteria_unclassified		FALSE
Otu001176	Bacteria	Bacteroidota	Bacteroidia	Bacteroidales	Rikenellaceae	Alistipes		FALSE
Otu001177	Bacteria	Spirochaetota	Spirochaetia	Spirochaetales	Spirochaetaceae	Treponema		FALSE
Otu001178	Bacteria	Bacteroidota	Bacteroidia	Bacteroidales	Muribaculaceae	Muribaculaceae_ge	0.702701	FALSE
Otu001179	Bacteria	Cyanobacteria	Cyanobacteriia	Chloroplast	Chloroplast_fa	Chloroplast_ge		FALSE
Otu001180	Bacteria	Planctomycetota	Planctomycetes	Gemmatales	Gemmataceae	Gemmata	0.998671	FALSE
Otu001181	Bacteria	Proteobacteria	Alphaproteobacteria	Rhizobiales	Devosiaceae	Devosia	0.996968	FALSE
Otu001182	Bacteria	Proteobacteria	Alphaproteobacteria	Sphingomonadales	Sphingomonadaceae	Sphingomonas	0.751098	FALSE
Otu001183	Bacteria	Actinobacteriota	Thermoleophilia	Solirubrobacterales	Solirubrobacteraceae	Solirubrobacteraceae_unclassified	0.157303	TRUE
Otu001184	Bacteria	Chloroflexi	Dehalococcoidia	SAR202_clade	SAR202_clade_fa	SAR202_clade_ge	0.705882	FALSE
Otu001185	Bacteria	Proteobacteria	Alphaproteobacteria	Sphingomonadales	Sphingomonadaceae	Sphingomonadaceae_unclassified	0.645684	FALSE
Otu001186	Bacteria	Verrucomicrobiota	Verrucomicrobiae	Chthoniobacterales	Chthoniobacteraceae	Chthoniobacter	0.999453	FALSE
Otu001187	Bacteria	Bacteroidota	Bacteroidia	Chitinophagales	Chitinophagaceae	Chitinophagaceae_unclassified	0.989372	FALSE
Otu001188	Bacteria	Abditibacteriota	Abditibacteria	Abditibacteriales	Abditibacteriaceae	Abditibacterium	0.999453	FALSE
Otu001189	Bacteria	Actinobacteriota	Actinobacteria	Micrococcales	Micrococcaceae	Micrococcaceae_unclassified	0.831212	FALSE
Otu001190	Bacteria	Verrucomicrobiota	Verrucomicrobiae	Chthoniobacterales	Chthoniobacteraceae	Chthoniobacter	0.999453	FALSE
Otu001191	Bacteria	Bacteroidota	Bacteroidia	Chitinophagales	Chitinophagaceae	Chitinophagaceae_unclassified	0.998671	FALSE
Otu001192	Bacteria	Firmicutes	Clostridia	Oscillospirales	Oscillospiraceae	UCG-005	0.645684	FALSE
Otu001193	Bacteria	Proteobacteria	Gammaproteobacteria	Burkholderiales	Comamonadaceae	Comamonadaceae_unclassified	0.157303	TRUE
Otu001194	Bacteria	Planctomycetota	Phycisphaerae	Tepidisphaerales	Tepidisphaerales_unclassified	Tepidisphaerales_unclassified	0.992654	FALSE
Otu001195	Bacteria	Proteobacteria	Alphaproteobacteria	Rhizobiales	Beijerinckiaceae	Beijerinckiaceae_unclassified	0.997978	FALSE
Otu001196	Bacteria	Proteobacteria	Alphaproteobacteria	Sphingomonadales	Sphingomonadaceae	Sphingomonas	0.95699	FALSE
Otu001197	Bacteria	Bacteroidota	Bacteroidia	Bacteroidales	Muribaculaceae	Muribaculaceae_ge		FALSE
Otu001198	Bacteria	Planctomycetota	Planctomycetes	Gemmatales	Gemmataceae	Gemmataceae_unclassified	0.999453	FALSE
Otu001199	Bacteria	Actinobacteriota	Thermoleophilia	Solirubrobacterales	Solirubrobacteraceae	Solirubrobacter	0.991414	FALSE
Otu001200	Bacteria	Firmicutes	Clostridia	Oscillospirales	UCG-010	UCG-010_ge		FALSE
Otu001201	Bacteria	Proteobacteria	Alphaproteobacteria	Rhizobiales	Methylopilaceae	Hansschlegelia	0.999658	FALSE
Otu001202	Bacteria	Proteobacteria	Gammaproteobacteria	Enterobacterales	Enterobacterales_unclassified	Enterobacterales_unclassified	0.990525	FALSE
Otu001203	Bacteria	Actinobacteriota	Thermoleophilia	Solirubrobacterales	Solirubrobacteraceae	Solirubrobacteraceae_unclassified	0.771485	FALSE
Otu001204	Bacteria	Actinobacteriota	Actinobacteria	Frankiales	Nakamurellaceae	Nakamurella	0.157303	TRUE
Otu001205	Bacteria	Proteobacteria	Alphaproteobacteria	Caulobacterales	Caulobacteraceae	Brevundimonas	0.992654	FALSE
Otu001206	Bacteria	Proteobacteria	Alphaproteobacteria	Rhizobiales	D05-2	D05-2_ge	0.980864	FALSE
Otu001207	Bacteria	Proteobacteria	Alphaproteobacteria	Acetobacterales	Acetobacteraceae	uncultured	0.999453	FALSE
Otu001208	Bacteria	Fusobacteriota	Fusobacteriia	Fusobacteriales	Leptotrichiaceae	Leptotrichia		FALSE
Otu001209	Bacteria	Proteobacteria	Alphaproteobacteria	Caulobacterales	Caulobacteraceae	Caulobacter	0.989372	FALSE
Otu001210	Bacteria	Cyanobacteria	Vampirivibrionia	Gastranaerophilales	Gastranaerophilales_fa	Gastranaerophilales_ge		FALSE
Otu001211	Bacteria	Chloroflexi	KD4-96	KD4-96_or	KD4-96_fa	KD4-96_ge		FALSE
Otu001212	Bacteria	Firmicutes	Clostridia	Lachnospirales	Lachnospiraceae	Lachnospiraceae_unclassified	0.645684	FALSE
Otu001213	Bacteria	Firmicutes	Firmicutes_unclassified	Firmicutes_unclassified	Firmicutes_unclassified	Firmicutes_unclassified		FALSE
Otu001214	Bacteria	Proteobacteria	Alphaproteobacteria	Sphingomonadales	Sphingomonadaceae	Sphingomonadaceae_unclassified	0.645684	FALSE
Otu001215	Bacteria	Firmicutes	Bacilli	Paenibacillales	Paenibacillaceae	Paenibacillus	0.702701	FALSE
Otu001216	Archaea	Crenarchaeota	Nitrososphaeria	Nitrososphaerales	Nitrososphaeraceae	Nitrososphaeraceae_ge		FALSE
Otu001217	Bacteria	Bacteria_unclassified	Bacteria_unclassified	Bacteria_unclassified	Bacteria_unclassified	Bacteria_unclassified	0.234352	TRUE
Otu001218	Bacteria	Verrucomicrobiota	Verrucomicrobiae	Chthoniobacterales	Chthoniobacteraceae	Chthoniobacter	0.996968	FALSE
Otu001219	Bacteria	Proteobacteria	Gammaproteobacteria	Burkholderiales	Oxalobacteraceae	Massilia	0.792094	FALSE
Otu001220	Bacteria	Actinobacteriota	Actinobacteria	Corynebacteriales	Corynebacteriaceae	Lawsonella	0.341176	FALSE
Otu001221	Bacteria	Firmicutes	Clostridia	Clostridia_unclassified	Clostridia_unclassified	Clostridia_unclassified		FALSE
Otu001222	Bacteria	Acidobacteriota	Blastocatellia	Blastocatellales	Blastocatellaceae	Blastocatella	0.99914	FALSE
Otu001223	Bacteria	Proteobacteria	Gammaproteobacteria	Vibrionales	Vibrionaceae	Vibrio	0.308606	FALSE
Otu001224	Bacteria	Bacteroidota	Bacteroidia	Chitinophagales	Chitinophagaceae	Ferruginibacter	0.999453	FALSE
Otu001225	Bacteria	Proteobacteria	Alphaproteobacteria	Rhizobiales	Xanthobacteraceae	Pseudorhodoplanes	0.999453	FALSE
Otu001226	Bacteria	Actinobacteriota	Coriobacteriia	Coriobacteriales	Atopobiaceae	Atopobium	0.776471	FALSE
Otu001227	Bacteria	Bacteroidota	Bacteroidia	Cytophagales	Spirosomaceae	Spirosoma	0.999453	FALSE
Otu001228	Bacteria	Bacteroidota	Bacteroidia	Cytophagales	Spirosomaceae	Spirosoma	0.999453	FALSE
Otu001229	Bacteria	Bacteroidota	Bacteroidia	Bacteroidales	Prevotellaceae	Prevotellaceae_unclassified	0.776471	FALSE
Otu001230	Bacteria	Firmicutes	Bacilli	Bacillales	Planococcaceae	Planococcaceae_unclassified		FALSE
Otu001231	Bacteria	Firmicutes	Clostridia	Oscillospirales	Ruminococcaceae	Fournierella		FALSE
Otu001232	Bacteria	Abditibacteriota	Abditibacteria	Abditibacteriales	Abditibacteriaceae	Abditibacterium	0.997978	FALSE
Otu001233	Bacteria	Firmicutes	Clostridia	Lachnospirales	Lachnospiraceae	Blautia		FALSE
Otu001234	Bacteria	Cyanobacteria	Cyanobacteriia	Cyanobacteriia_unclassified	Cyanobacteriia_unclassified	Cyanobacteriia_unclassified	0.956706	FALSE
Otu001235	Bacteria	Proteobacteria	Alphaproteobacteria	Rickettsiales	Mitochondria	Mitochondria_ge	0.0180811	TRUE
Otu001237	Bacteria	Proteobacteria	Alphaproteobacteria	Sphingomonadales	Sphingomonadaceae	Sphingomonas	0.234352	TRUE
Otu001238	Bacteria	Firmicutes	Bacilli	Paenibacillales	Paenibacillaceae	Paenibacillus	0.702701	FALSE
Otu001239	Bacteria	Actinobacteriota	Actinobacteria	Actinobacteria_unclassified	Actinobacteria_unclassified	Actinobacteria_unclassified	0.999453	FALSE
Otu001240	Bacteria	Bacteroidota	Bacteroidia	Chitinophagales	Chitinophagaceae	Flavisolibacter	0.234352	TRUE
Otu001241	Bacteria	Acidobacteriota	Vicinamibacteria	Vicinamibacterales	uncultured	uncultured_ge	0.157303	TRUE
Otu001242	Bacteria	Verrucomicrobiota	Verrucomicrobiae	Chthoniobacterales	Chthoniobacteraceae	Chthoniobacter	0.99914	FALSE
Otu001243	Bacteria	Proteobacteria	Gammaproteobacteria	Burkholderiales	Rhodocyclaceae	Uliginosibacterium	0.997978	FALSE
Otu001244	Bacteria	Proteobacteria	Gammaproteobacteria	Pseudomonadales	Pseudomonadaceae	Pseudomonadaceae_unclassified		FALSE
Otu001245	Bacteria	Bacteroidota	Bacteroidia	Cytophagales	Spirosomaceae	Spirosoma		FALSE
Otu001246	Bacteria	Verrucomicrobiota	Verrucomicrobiae	Methylacidiphilales	Methylacidiphilaceae	uncultured	0.962839	FALSE
Otu001247	Bacteria	Proteobacteria	Alphaproteobacteria	Caulobacterales	Caulobacteraceae	Phenylobacterium	0.535834	FALSE
Otu001248	Bacteria	Acidobacteriota	Blastocatellia	Blastocatellales	Blastocatellaceae	Blastocatellaceae_unclassified	0.996968	FALSE
Otu001249	Bacteria	Actinobacteriota	Actinobacteria	Micromonosporales	Micromonosporaceae	Micromonosporaceae_unclassified	0.705882	FALSE
Otu001250	Bacteria	Bacteroidota	Bacteroidia	Chitinophagales	Chitinophagaceae	Chitinophagaceae_unclassified	0.999453	FALSE
Otu001251	Bacteria	Actinobacteriota	Actinobacteriota_unclassified	Actinobacteriota_unclassified	Actinobacteriota_unclassified	Actinobacteriota_unclassified	0.100212	TRUE
Otu001252	Bacteria	Proteobacteria	Alphaproteobacteria	Caulobacterales	Caulobacteraceae	Phenylobacterium	0.996968	FALSE
Otu001253	Bacteria	Proteobacteria	Alphaproteobacteria	Rhizobiales	Devosiaceae	Devosiaceae_unclassified	0.157303	TRUE
Otu001254	Bacteria	Firmicutes	Clostridia	Lachnospirales	Lachnospiraceae	Lachnospiraceae_unclassified	0.341176	FALSE
Otu001255	Bacteria	Proteobacteria	Gammaproteobacteria	Alteromonadales	Idiomarinaceae	Aliidiomarina		FALSE
Otu001256	Bacteria	Firmicutes	Clostridia	Peptostreptococcales-Tissierellales	Anaerovoracaceae	Family_XIII_AD3011_group	0.645684	FALSE
Otu001257	Bacteria	Proteobacteria	Alphaproteobacteria	Rhizobiales	Rhizobiaceae	Rhizobiaceae_unclassified	0.999658	FALSE
Otu001258	Bacteria	Acidobacteriota	Vicinamibacteria	Vicinamibacterales	uncultured	uncultured_ge	0.645684	FALSE
Otu001259	Bacteria	Firmicutes	Bacilli	Lactobacillales	Carnobacteriaceae	Atopostipes		FALSE
Otu001260	Bacteria	Bacteroidota	Bacteroidia	Chitinophagales	Chitinophagaceae	Chitinophagaceae_unclassified	0.999658	FALSE
Otu001261	Bacteria	Proteobacteria	Gammaproteobacteria	Burkholderiales	Comamonadaceae	Comamonadaceae_unclassified	0.341176	FALSE
Otu001262	Bacteria	Proteobacteria	Gammaproteobacteria	Xanthomonadales	Xanthomonadaceae	Pseudoxanthomonas	0.645684	FALSE
Otu001263	Bacteria	Gemmatimonadota	Gemmatimonadetes	Gemmatimonadales	Gemmatimonadaceae	Gemmatimonas	0.999453	FALSE
Otu001266	Bacteria	Proteobacteria	Alphaproteobacteria	Sphingomonadales	Sphingomonadaceae	Ellin6055	0.973209	FALSE
Otu001267	Bacteria	Firmicutes	Clostridia	Oscillospirales	Butyricicoccaceae	UCG-008	0.702701	FALSE
Otu001268	Bacteria	Bacteroidota	Bacteroidia	Flavobacteriales	Flavobacteriaceae	Flavobacterium	0.645684	FALSE
Otu001269	Bacteria	Actinobacteriota	Actinobacteria	Micrococcales	Micrococcaceae	Kocuria	0.776471	FALSE
Otu001270	Bacteria	Firmicutes	Bacilli	Acholeplasmatales	Acholeplasmataceae	Anaeroplasma	0.645684	FALSE
Otu001271	Bacteria	Bacteroidota	Bacteroidia	Chitinophagales	Chitinophagaceae	Flavisolibacter	0.973209	FALSE
Otu001272	Bacteria	Firmicutes	Clostridia	Oscillospirales	Oscillospiraceae	Oscillibacter		FALSE
Otu001273	Bacteria	Acidobacteriota	Blastocatellia	Blastocatellales	Blastocatellaceae	Blastocatellaceae_unclassified	0.997978	FALSE
Otu001274	Bacteria	Firmicutes	Bacilli	Staphylococcales	Staphylococcaceae	Staphylococcaceae_unclassified		FALSE
Otu001275	Bacteria	Bacteroidota	Bacteroidia	Chitinophagales	Chitinophagaceae	Ferruginibacter	0.970646	FALSE
Otu001276	Bacteria	Proteobacteria	Alphaproteobacteria	Sphingomonadales	Sphingomonadaceae	Sphingomonas	0.90573	FALSE
Otu001277	Bacteria	Bacteroidota	Bacteroidia	Chitinophagales	Chitinophagaceae	Ferruginibacter	0.99914	FALSE
Otu001278	Bacteria	Firmicutes	Clostridia	Peptostreptococcales-Tissierellales	Peptostreptococcaceae	Romboutsia	0.157303	TRUE
Otu001279	Bacteria	Myxococcota	Polyangia	Nannocystales	Nannocystaceae	Nannocystis	0.99914	FALSE
Otu001280	Bacteria	Verrucomicrobiota	Verrucomicrobiae	Chthoniobacterales	Chthoniobacteraceae	Chthoniobacter	0.999453	FALSE
Otu001281	Bacteria	Bacteroidota	Bacteroidia	Cytophagales	Hymenobacteraceae	Adhaeribacter	0.645684	FALSE
Otu001282	Bacteria	Bacteroidota	Bacteroidia	Flavobacteriales	Weeksellaceae	Chryseobacterium	0.826745	FALSE
Otu001283	Bacteria	Verrucomicrobiota	Verrucomicrobiae	Chthoniobacterales	Chthoniobacteraceae	Chthoniobacter	0.990525	FALSE
Otu001284	Bacteria	Firmicutes	Clostridia	Peptostreptococcales-Tissierellales	Peptostreptococcaceae	Terrisporobacter	0.37921	FALSE
Otu001285	Bacteria	Bacteroidota	Bacteroidia	Chitinophagales	Chitinophagaceae	Terrimonas	0.645684	FALSE
Otu001286	Bacteria	Actinobacteriota	Actinobacteria	Micrococcales	Intrasporangiaceae	Phycicoccus		FALSE
Otu001287	Bacteria	Proteobacteria	Gammaproteobacteria	Burkholderiales	Comamonadaceae	Comamonadaceae_unclassified	0.999453	FALSE
Otu001288	Bacteria	Proteobacteria	Alphaproteobacteria	Sphingomonadales	Sphingomonadaceae	Ellin6055	0.996968	FALSE
Otu001291	Bacteria	Proteobacteria	Gammaproteobacteria	Oceanospirillales	Endozoicomonadaceae	Endozoicomonas	0.0248869	TRUE
Otu001292	Bacteria	Verrucomicrobiota	Verrucomicrobiae	Chthoniobacterales	Chthoniobacteraceae	Chthoniobacter	0.993441	FALSE
Otu001293	Bacteria	Abditibacteriota	Abditibacteria	Abditibacteriales	Abditibacteriaceae	Abditibacterium	0.999453	FALSE
Otu001294	Bacteria	Actinobacteriota	Acidimicrobiia	Microtrichales	Ilumatobacteraceae	uncultured	0.996968	FALSE
Otu001295	Bacteria	Firmicutes	Clostridia	Oscillospirales	Ruminococcaceae	Ruminococcaceae_unclassified		FALSE
Otu001296	Bacteria	Proteobacteria	Alphaproteobacteria	Rhizobiales	Beijerinckiaceae	Methylobacterium-Methylorubrum	0.0248869	TRUE
Otu001297	Bacteria	Verrucomicrobiota	Verrucomicrobiae	Chthoniobacterales	Chthoniobacteraceae	Chthoniobacter	0.99914	FALSE
Otu001298	Archaea	Euryarchaeota	Methanobacteria	Methanobacteriales	Methanobacteriaceae	Methanobrevibacter		FALSE
Otu001299	Bacteria	Bacteroidota	Bacteroidia	Chitinophagales	Chitinophagaceae	Segetibacter	0.0427543	TRUE
Otu001300	Bacteria	Cyanobacteria	Vampirivibrionia	Gastranaerophilales	Gastranaerophilales_fa	Gastranaerophilales_ge		FALSE
Otu001301	Bacteria	Campilobacterota	Campylobacteria	Campylobacterales	Campylobacteraceae	Campylobacter		FALSE
Otu001302	Bacteria	Proteobacteria	Alphaproteobacteria	Acetobacterales	Acetobacteraceae	Acidiphilium	0.999453	FALSE
Otu001303	Bacteria	Verrucomicrobiota	Verrucomicrobiae	Chthoniobacterales	Chthoniobacterales_unclassified	Chthoniobacterales_unclassified	0.999453	FALSE
Otu001304	Bacteria	Bacteroidota	Bacteroidia	Bacteroidales	Prevotellaceae	Alloprevotella	0.645684	FALSE
Otu001305	Bacteria	Firmicutes	Negativicutes	Veillonellales-Selenomonadales	Veillonellaceae	Megasphaera		FALSE
Otu001306	Bacteria	Bacteroidota	Bacteroidia	Bacteroidales	Prevotellaceae	Prevotellaceae_UCG-003		FALSE
Otu001307	Bacteria	Bacteroidota	Bacteroidia	Cytophagales	Spirosomaceae	Spirosoma	0.995008	FALSE
Otu001308	Bacteria	Proteobacteria	Gammaproteobacteria	Gammaproteobacteria_unclassified	Gammaproteobacteria_unclassified	Gammaproteobacteria_unclassified		FALSE
Otu001309	Bacteria	Verrucomicrobiota	Verrucomicrobiae	Verrucomicrobiae_unclassified	Verrucomicrobiae_unclassified	Verrucomicrobiae_unclassified	0.157303	TRUE
Otu001310	Bacteria	Actinobacteriota	Actinobacteria	Frankiales	Frankiales_unclassified	Frankiales_unclassified	0.928262	FALSE
Otu001311	Bacteria	Campilobacterota	Campylobacteria	Campylobacterales	Arcobacteraceae	Pseudarcobacter	0.230769	TRUE
Otu001312	Bacteria	Bacteroidota	Bacteroidia	Sphingobacteriales	Sphingobacteriaceae	Mucilaginibacter	0.980864	FALSE
Otu001313	Archaea	Crenarchaeota	Nitrososphaeria	Nitrososphaerales	Nitrososphaeraceae	Nitrososphaeraceae_unclassified	0.645684	FALSE
Otu001314	Bacteria	Abditibacteriota	Abditibacteria	Abditibacteriales	Abditibacteriaceae	Abditibacterium	0.995008	FALSE
Otu001315	Bacteria	Bacteroidota	Bacteroidia	Cytophagales	Spirosomaceae	Spirosoma	0.99914	FALSE
Otu001316	Bacteria	Proteobacteria	Alphaproteobacteria	Sphingomonadales	Sphingomonadaceae	Novosphingobium	0.986465	FALSE
Otu001317	Bacteria	Acidobacteriota	Blastocatellia	Blastocatellales	Blastocatellaceae	uncultured	0.999453	FALSE
Otu001318	Bacteria	Proteobacteria	Alphaproteobacteria	Rhodobacterales	Rhodobacteraceae	Paracoccus	0.645684	FALSE
Otu001319	Bacteria	Bacteroidota	Bacteroidia	Cytophagales	Hymenobacteraceae	Hymenobacter	0.992654	FALSE
Otu001320	Bacteria	Bacteroidota	Bacteroidia	Cytophagales	Spirosomaceae	Spirosoma	0.999453	FALSE
Otu001321	Bacteria	Verrucomicrobiota	Verrucomicrobiae	Chthoniobacterales	Chthoniobacteraceae	Chthoniobacter	0.995512	FALSE
Otu001322	Bacteria	Actinobacteriota	Actinobacteria	Propionibacteriales	Nocardioidaceae	Nocardioides	0.751098	FALSE
Otu001323	Bacteria	Gemmatimonadota	Gemmatimonadetes	Gemmatimonadales	Gemmatimonadaceae	Gemmatimonas	0.998671	FALSE
Otu001324	Bacteria	Bacteroidota	Bacteroidia	Flavobacteriales	Weeksellaceae	Chryseobacterium	0.645684	FALSE
Otu001325	Bacteria	Firmicutes	Bacilli	Lactobacillales	Lactobacillaceae	Lactobacillus	0.157303	TRUE
Otu001326	Bacteria	Firmicutes	Clostridia	Lachnospirales	Lachnospiraceae	Lachnospiraceae_unclassified	0.645684	FALSE
Otu001327	Bacteria	Actinobacteriota	Actinobacteria	Micrococcales	Promicromonosporaceae	Cellulosimicrobium	0.705882	FALSE
Otu001328	Bacteria	Proteobacteria	Gammaproteobacteria	Burkholderiales	Comamonadaceae	Comamonadaceae_unclassified	0.90573	FALSE
Otu001329	Bacteria	Proteobacteria	Gammaproteobacteria	Oceanospirillales	Pseudohongiellaceae	BIyi10	0.999453	FALSE
Otu001330	Bacteria	Proteobacteria	Alphaproteobacteria	Rhizobiales	Beijerinckiaceae	Psychroglaciecola	0.999453	FALSE
Otu001331	Bacteria	Firmicutes	Clostridia	Lachnospirales	Lachnospiraceae	Lachnospiraceae_unclassified	0.776471	FALSE
Otu001332	Bacteria	Actinobacteriota	MB-A2-108	MB-A2-108_or	MB-A2-108_fa	MB-A2-108_ge		FALSE
Otu001333	Bacteria	Bacteroidota	Bacteroidia	Bacteroidales	Prevotellaceae	Prevotella	0.645684	FALSE
Otu001334	Bacteria	Proteobacteria	Alphaproteobacteria	Dongiales	Dongiaceae	Dongia		FALSE
Otu001335	Bacteria	Bacteroidota	Bacteroidia	Cytophagales	Hymenobacteraceae	Adhaeribacter	0.999453	FALSE
Otu001336	Bacteria	Actinobacteriota	Actinobacteria	Micrococcales	Microbacteriaceae	Microbacteriaceae_unclassified	0.157303	TRUE
Otu001337	Bacteria	Proteobacteria	Gammaproteobacteria	Burkholderiales	Oxalobacteraceae	Oxalobacteraceae_unclassified	0.751098	FALSE
Otu001338	Bacteria	Firmicutes	Clostridia	Clostridia_unclassified	Clostridia_unclassified	Clostridia_unclassified	0.157303	TRUE
Otu001339	Bacteria	Cyanobacteria	Cyanobacteriia	Chloroplast	Chloroplast_fa	Chloroplast_ge	0.230769	TRUE
Otu001340	Bacteria	Actinobacteriota	Actinobacteria	Actinobacteria_unclassified	Actinobacteria_unclassified	Actinobacteria_unclassified		FALSE
Otu001341	Bacteria	Verrucomicrobiota	Verrucomicrobiae	Chthoniobacterales	Chthoniobacteraceae	Chthoniobacter	0.990525	FALSE
Otu001344	Bacteria	Proteobacteria	Alphaproteobacteria	Sphingomonadales	Sphingomonadaceae	Sphingomonas	0.992654	FALSE
Otu001345	Bacteria	Actinobacteriota	Actinobacteria	Pseudonocardiales	Pseudonocardiaceae	Saccharopolyspora	0.0332544	TRUE
Otu001346	Bacteria	Proteobacteria	Alphaproteobacteria	Sphingomonadales	Sphingomonadaceae	Qipengyuania	0.999658	FALSE
Otu001347	Bacteria	Planctomycetota	Phycisphaerae	Tepidisphaerales	Tepidisphaeraceae	Tepidisphaeraceae_ge	0.999453	FALSE
Otu001348	Bacteria	Proteobacteria	Gammaproteobacteria	Pasteurellales	Pasteurellaceae	Pasteurellaceae_unclassified		FALSE
Otu001349	Bacteria	Proteobacteria	Alphaproteobacteria	Rickettsiales	Mitochondria	Mitochondria_ge	0.986465	FALSE
Otu001350	Bacteria	Firmicutes	Clostridia	Clostridia_UCG-014	Clostridia_UCG-014_fa	Clostridia_UCG-014_ge		FALSE
Otu001351	Bacteria	Firmicutes	Clostridia	Clostridiales	Clostridiaceae	Clostridium_sensu_stricto_1	0.776471	FALSE
Otu001352	Bacteria	Firmicutes	Clostridia	Oscillospirales	Oscillospiraceae	UCG-005		FALSE
Otu001353	Bacteria	Proteobacteria	Gammaproteobacteria	Burkholderiales	Oxalobacteraceae	Oxalobacteraceae_unclassified		FALSE
Otu001354	Bacteria	Abditibacteriota	Abditibacteria	Abditibacteriales	Abditibacteriaceae	Abditibacterium	0.995008	FALSE
Otu001355	Bacteria	Actinobacteriota	Actinobacteria	Corynebacteriales	Nocardiaceae	Rhodococcus	0.702701	FALSE
Otu001356	Bacteria	Actinobacteriota	Actinobacteria	Propionibacteriales	Nocardioidaceae	Marmoricola	0.308606	FALSE
Otu001357	Bacteria	Bacteroidota	Bacteroidia	Bacteroidales	Muribaculaceae	Muribaculaceae_ge		FALSE
Otu001358	Bacteria	Verrucomicrobiota	Verrucomicrobiae	Chthoniobacterales	Chthoniobacteraceae	Chthoniobacter	0.970646	FALSE
Otu001359	Bacteria	Bacteroidota	Bacteroidia	Sphingobacteriales	Sphingobacteriaceae	Pedobacter	0.999658	FALSE
Otu001360	Bacteria	Bacteroidota	Bacteroidia	Cytophagales	Spirosomaceae	Spirosoma	0.999453	FALSE
Otu001361	Bacteria	Proteobacteria	Alphaproteobacteria	Sphingomonadales	Sphingomonadaceae	Sphingomonadaceae_unclassified	0.998671	FALSE
Otu001362	Bacteria	Bacteroidota	Bacteroidia	Chitinophagales	Chitinophagaceae	Edaphobaculum	0.999453	FALSE
Otu001363	Bacteria	Myxococcota	Polyangia	Haliangiales	Haliangiaceae	Haliangium	0.999453	FALSE
Otu001364	Bacteria	Bacteroidota	Bacteroidia	Chitinophagales	Chitinophagaceae	Segetibacter	0.99914	FALSE
Otu001365	Bacteria	Actinobacteriota	Actinobacteria	Actinobacteria_unclassified	Actinobacteria_unclassified	Actinobacteria_unclassified	0.999453	FALSE
Otu001366	Bacteria	Proteobacteria	Gammaproteobacteria	Oceanospirillales	Endozoicomonadaceae	Endozoicomonas	0.645684	FALSE
Otu001367	Bacteria	Bacteroidota	Bacteroidia	Chitinophagales	Chitinophagaceae	Chitinophagaceae_unclassified	0.99914	FALSE
Otu001368	Bacteria	Abditibacteriota	Abditibacteria	Abditibacteriales	Abditibacteriaceae	Abditibacterium	0.996968	FALSE
Otu001369	Bacteria	Actinobacteriota	Actinobacteria	Micrococcales	Microbacteriaceae	Microbacteriaceae_unclassified	0.999453	FALSE
Otu001370	Bacteria	Acidobacteriota	Subgroup_5	Subgroup_5_or	Subgroup_5_fa	Subgroup_5_ge	0.705882	FALSE
Otu001371	Bacteria	Actinobacteriota	Actinobacteria	Frankiales	Nakamurellaceae	Nakamurella	0.998671	FALSE
Otu001372	Bacteria	Firmicutes	Bacilli	Lactobacillales	Lactobacillaceae	Lactobacillus		FALSE
Otu001373	Bacteria	Bacteroidota	Bacteroidia	Cytophagales	Microscillaceae	Ohtaekwangia	0.986465	FALSE
Otu001374	Bacteria	Verrucomicrobiota	Verrucomicrobiae	Chthoniobacterales	Chthoniobacteraceae	Candidatus_Udaeobacter		FALSE
Otu001375	Bacteria	Bacteroidota	Bacteroidia	Bacteroidales	Prevotellaceae	Prevotella	0.705882	FALSE
Otu001376	Bacteria	Actinobacteriota	Coriobacteriia	Coriobacteriales	Atopobiaceae	Olsenella	0.645684	FALSE
Otu001377	Bacteria	Bacteroidota	Bacteroidia	Sphingobacteriales	Sphingobacteriaceae	uncultured		FALSE
Otu001378	Bacteria	Firmicutes	Clostridia	Oscillospirales	Oscillospirales_fa	Oscillospirales_ge		FALSE
Otu001379	Bacteria	Proteobacteria	Alphaproteobacteria	Rhizobiales	Beijerinckiaceae	Methylobacterium-Methylorubrum	0.645684	FALSE
Otu001380	Bacteria	Cyanobacteria	Cyanobacteriia	Chloroplast	Chloroplast_fa	Chloroplast_ge		FALSE
Otu001381	Bacteria	Bacteroidota	Rhodothermia	Rhodothermales	Rhodothermaceae	Rubrivirga	0.645684	FALSE
Otu001382	Bacteria	Proteobacteria	Alphaproteobacteria	Sphingomonadales	Sphingomonadaceae	Novosphingobium	0.992654	FALSE
Otu001384	Bacteria	Bacteroidota	Bacteroidia	Sphingobacteriales	Sphingobacteriaceae	Sphingobacterium		FALSE
Otu001385	Bacteria	Bacteroidota	Bacteroidia	Cytophagales	Hymenobacteraceae	Adhaeribacter	0.980864	FALSE
Otu001386	Bacteria	Bacteroidota	Bacteroidia	Bacteroidales	Muribaculaceae	Muribaculaceae_unclassified		FALSE
Otu001387	Bacteria	Bacteroidota	Bacteroidia	Chitinophagales	Chitinophagaceae	Segetibacter	0.702701	FALSE
Otu001388	Bacteria	Myxococcota	Myxococcia	Myxococcales	Myxococcaceae	Cystobacter	0.984867	FALSE
Otu001389	Bacteria	Gemmatimonadota	Gemmatimonadetes	Gemmatimonadales	Gemmatimonadaceae	Gemmatimonadaceae_unclassified	0.999658	FALSE
Otu001390	Bacteria	Planctomycetota	Planctomycetes	Isosphaerales	Isosphaeraceae	Singulisphaera		FALSE
Otu001391	Bacteria	Actinobacteriota	Actinobacteria	Propionibacteriales	Propionibacteriaceae	Microlunatus		FALSE
Otu001392	Bacteria	Bacteroidota	Bacteroidia	Bacteroidales	Prevotellaceae	Alloprevotella	0.705882	FALSE
Otu001393	Bacteria	Planctomycetota	Planctomycetes	Gemmatales	Gemmataceae	Fimbriiglobus	0.645684	FALSE
Otu001395	Bacteria	Bacteroidota	Bacteroidia	Chitinophagales	Chitinophagaceae	Segetibacter	0.999279	FALSE
Otu001396	Bacteria	Proteobacteria	Alphaproteobacteria	Caulobacterales	Caulobacteraceae	Phenylobacterium	0.645684	FALSE
Otu001397	Bacteria	Firmicutes	Bacilli	Bacillales	Planococcaceae	Planococcaceae_unclassified	0.100212	TRUE
Otu001398	Bacteria	Bacteroidota	Bacteroidia	Chitinophagales	Chitinophagaceae	Edaphobaculum	0.999453	FALSE
Otu001399	Bacteria	Acidobacteriota	Blastocatellia	Blastocatellales	Blastocatellaceae	uncultured	0.705882	FALSE
Otu001400	Bacteria	Nitrospirota	Nitrospiria	Nitrospirales	Nitrospiraceae	Nitrospira	0.645684	FALSE
Otu001401	Bacteria	Bacteroidota	Bacteroidia	Flavobacteriales	Flavobacteriaceae	Flavobacterium	0.989372	FALSE
Otu001402	Bacteria	Actinobacteriota	Thermoleophilia	Solirubrobacterales	Solirubrobacteraceae	Solirubrobacter	0.996968	FALSE
Otu001403	Bacteria	Bacteroidota	Bacteroidia	Cytophagales	Spirosomaceae	Spirosomaceae_unclassified	0.948903	FALSE
Otu001404	Bacteria	Bacteroidota	Bacteroidia	Flavobacteriales	Flavobacteriaceae	Flavobacterium	0.645684	FALSE
Otu001405	Bacteria	Proteobacteria	Alphaproteobacteria	Acetobacterales	Acetobacteraceae	Acidiphilium	0.998671	FALSE
Otu001406	Bacteria	Acidobacteriota	Blastocatellia	Blastocatellales	Blastocatellaceae	Blastocatellaceae_unclassified	0.986465	FALSE
Otu001407	Bacteria	Bacteroidota	Bacteroidia	Bacteroidales	Prevotellaceae	Alloprevotella	0.645684	FALSE
Otu001408	Bacteria	Bacteroidota	Bacteroidia	Sphingobacteriales	Sphingobacteriaceae	Sphingobacteriaceae_unclassified	0.99914	FALSE
Otu001409	Bacteria	Chloroflexi	Chloroflexia	Kallotenuales	AKIW781	AKIW781_ge	0.948903	FALSE
Otu001410	Bacteria	Bacteroidota	Bacteroidia	Cytophagales	Hymenobacteraceae	Hymenobacter	0.999453	FALSE
Otu001411	Bacteria	Armatimonadota	Armatimonadia	Armatimonadales	Armatimonadales_fa	Armatimonadales_ge	0.970646	FALSE
Otu001412	Bacteria	Chloroflexi	Chloroflexia	Chloroflexales	Herpetosiphonaceae	Herpetosiphon	0.995512	FALSE
Otu001413	Bacteria	Proteobacteria	Alphaproteobacteria	Rhizobiales	Beijerinckiaceae	Microvirga	0.942116	FALSE
Otu001414	Bacteria	Proteobacteria	Alphaproteobacteria	Caulobacterales	Caulobacteraceae	Caulobacter	0.645684	FALSE
Otu001415	Bacteria	Actinobacteriota	Actinobacteria	Corynebacteriales	Corynebacteriaceae	Corynebacterium	0.234352	TRUE
Otu001416	Bacteria	Proteobacteria	Alphaproteobacteria	Acetobacterales	Acetobacteraceae	Roseomonas	0.157303	TRUE
Otu001417	Bacteria	Actinobacteriota	Acidimicrobiia	Microtrichales	Ilumatobacteraceae	uncultured	0.986465	FALSE
Otu001418	Bacteria	Abditibacteriota	Abditibacteria	Abditibacteriales	Abditibacteriaceae	Abditibacterium	0.99914	FALSE
Otu001419	Bacteria	Bacteroidota	Bacteroidia	Chitinophagales	Chitinophagaceae	Segetibacter	0.994188	FALSE
Otu001420	Bacteria	Bacteroidota	Bacteroidia	Chitinophagales	Chitinophagaceae	Segetibacter	0.535834	FALSE
Otu001421	Bacteria	Verrucomicrobiota	Verrucomicrobiae	Chthoniobacterales	Chthoniobacteraceae	Chthoniobacter	0.999453	FALSE
Otu001422	Bacteria	Planctomycetota	Phycisphaerae	Tepidisphaerales	Tepidisphaeraceae	Tepidisphaera	0.992654	FALSE
Otu001423	Bacteria	Proteobacteria	Alphaproteobacteria	Acetobacterales	Acetobacteraceae	Acetobacteraceae_unclassified	0.999453	FALSE
Otu001424	Bacteria	Bacteroidota	Bacteroidia	Chitinophagales	Chitinophagaceae	Chitinophagaceae_unclassified	0.998671	FALSE
Otu001425	Bacteria	Bacteroidota	Bacteroidia	Chitinophagales	Chitinophagaceae	Edaphobaculum	0.989372	FALSE
Otu001426	Bacteria	Bacteroidota	Bacteroidia	Chitinophagales	Chitinophagaceae	Chitinophagaceae_unclassified	0.99914	FALSE
Otu001427	Bacteria	Bacteria_unclassified	Bacteria_unclassified	Bacteria_unclassified	Bacteria_unclassified	Bacteria_unclassified	0.99914	FALSE
Otu001428	Bacteria	Proteobacteria	Gammaproteobacteria	Steroidobacterales	Steroidobacteraceae	Steroidobacter	0.996968	FALSE
Otu001429	unknown	unknown_unclassified	unknown_unclassified	unknown_unclassified	unknown_unclassified	unknown_unclassified	0.99914	FALSE
Otu001430	Bacteria	Chloroflexi	Anaerolineae	Ardenticatenales	Ardenticatenaceae	uncultured	0.705882	FALSE
Otu001431	Bacteria	Planctomycetota	Phycisphaerae	Tepidisphaerales	Tepidisphaeraceae	Tepidisphaeraceae_ge	0.999453	FALSE
Otu001432	Bacteria	Firmicutes	Clostridia	Lachnospirales	Lachnospiraceae	Blautia	0.275471	FALSE
Otu001433	Bacteria	Firmicutes	Bacilli	Thermoactinomycetales	Thermoactinomycetaceae	Thermoactinomyces	0.308606	FALSE
Otu001434	Bacteria	Proteobacteria	Gammaproteobacteria	Burkholderiales	Oxalobacteraceae	Oxalobacteraceae_unclassified	0.702701	FALSE
Otu001435	Bacteria	Acidobacteriota	Blastocatellia	Blastocatellales	Blastocatellaceae	JGI_0001001-H03	0.705882	FALSE
Otu001436	Bacteria	Proteobacteria	Alphaproteobacteria	Rhizobiales	Xanthobacteraceae	Xanthobacteraceae_unclassified	0.997978	FALSE
Otu001437	Bacteria	Proteobacteria	Alphaproteobacteria	Acetobacterales	Acetobacteraceae	Acetobacteraceae_unclassified	0.995008	FALSE
Otu001438	Bacteria	Firmicutes	Bacilli	Bacillales	Planococcaceae	Planococcaceae_unclassified	0.776471	FALSE
Otu001439	Bacteria	Bacteria_unclassified	Bacteria_unclassified	Bacteria_unclassified	Bacteria_unclassified	Bacteria_unclassified		FALSE
Otu001440	Bacteria	Proteobacteria	Gammaproteobacteria	Burkholderiales	Burkholderiales_unclassified	Burkholderiales_unclassified	0.999453	FALSE
Otu001441	Bacteria	Bacteroidota	Bacteroidia	Chitinophagales	Chitinophagaceae	Edaphobaculum	0.507612	FALSE
Otu001442	Bacteria	Proteobacteria	Alphaproteobacteria	Rhizobiales	Beijerinckiaceae	Psychroglaciecola	0.999453	FALSE
Otu001443	Bacteria	Myxococcota	Polyangia	Polyangiales	Polyangiaceae	Polyangium	0.995512	FALSE
Otu001444	Bacteria	Bacteroidota	Bacteroidia	Chitinophagales	Chitinophagaceae	Chitinophagaceae_unclassified	0.995008	FALSE
Otu001445	Bacteria	Proteobacteria	Alphaproteobacteria	Acetobacterales	Acetobacteraceae	Acetobacteraceae_unclassified	0.999453	FALSE
Otu001446	Bacteria	Bacteroidota	Bacteroidia	Chitinophagales	Chitinophagaceae	Chitinophagaceae_unclassified	0.946067	FALSE
Otu001447	Bacteria	Proteobacteria	Alphaproteobacteria	Sphingomonadales	Sphingomonadaceae	Sphingomonadaceae_unclassified	0.99914	FALSE
Otu001448	Bacteria	Firmicutes	Bacilli	Staphylococcales	Staphylococcaceae	Staphylococcus	0.702701	FALSE
Otu001449	Bacteria	Verrucomicrobiota	Verrucomicrobiae	Chthoniobacterales	Chthoniobacteraceae	Chthoniobacter	0.995512	FALSE
Otu001450	Bacteria	Gemmatimonadota	Gemmatimonadetes	Gemmatimonadales	Gemmatimonadaceae	uncultured		FALSE
Otu001451	Bacteria	Actinobacteriota	Actinobacteria	Corynebacteriales	Mycobacteriaceae	Mycobacterium	0.432196	FALSE
Otu001452	Bacteria	Verrucomicrobiota	Verrucomicrobiae	Chthoniobacterales	Chthoniobacteraceae	Chthoniobacter	0.999453	FALSE
Otu001453	Bacteria	Proteobacteria	Gammaproteobacteria	Gammaproteobacteria_unclassified	Gammaproteobacteria_unclassified	Gammaproteobacteria_unclassified	0.990525	FALSE
Otu001454	Bacteria	Actinobacteriota	Actinobacteria	Propionibacteriales	Nocardioidaceae	Nocardioides	0.792094	FALSE
Otu001455	Bacteria	Bacteroidota	Bacteroidia	Chitinophagales	Chitinophagaceae	Chitinophagaceae_unclassified	0.99914	FALSE
Otu001456	Bacteria	Firmicutes	Clostridia	Clostridia_vadinBB60_group	Clostridia_vadinBB60_group_fa	Clostridia_vadinBB60_group_ge	0.157303	TRUE
Otu001457	Bacteria	Firmicutes	Clostridia	Lachnospirales	Lachnospiraceae	Oribacterium	0.37921	FALSE
Otu001458	Bacteria	Proteobacteria	Alphaproteobacteria	Rhodobacterales	Rhodobacteraceae	Rhodobacteraceae_unclassified	0.0248869	TRUE
Otu001459	Bacteria	Actinobacteriota	MB-A2-108	MB-A2-108_or	MB-A2-108_fa	MB-A2-108_ge	0.705882	FALSE
Otu001460	Bacteria	Bacteroidota	Bacteroidia	Bacteroidales	Prevotellaceae	Prevotellaceae_unclassified		FALSE
Otu001461	Bacteria	Proteobacteria	Alphaproteobacteria	Tistrellales	Geminicoccaceae	uncultured	0.230769	TRUE
Otu001462	Bacteria	Actinobacteriota	Thermoleophilia	Solirubrobacterales	Solirubrobacteraceae	Solirubrobacter	0.234352	TRUE
Otu001463	Bacteria	Proteobacteria	Alphaproteobacteria	Tistrellales	Geminicoccaceae	Candidatus_Alysiosphaera	0.998671	FALSE
Otu001464	Bacteria	Acidobacteriota	Vicinamibacteria	Vicinamibacterales	Vicinamibacteraceae	Vicinamibacteraceae_ge	0.999658	FALSE
Otu001465	Bacteria	Proteobacteria	Gammaproteobacteria	R7C24	R7C24_fa	R7C24_ge	0.702701	FALSE
Otu001467	Bacteria	Actinobacteriota	Actinobacteria	Corynebacteriales	Nocardiaceae	Gordonia	0.751098	FALSE
Otu001468	Bacteria	Abditibacteriota	Abditibacteria	Abditibacteriales	Abditibacteriaceae	Abditibacterium	0.991414	FALSE
Otu001469	Bacteria	Planctomycetota	Planctomycetes	Pirellulales	Pirellulaceae	Pirellula		FALSE
Otu001470	Bacteria	Verrucomicrobiota	Verrucomicrobiae	Pedosphaerales	Pedosphaeraceae	Ellin517		FALSE
Otu001471	Bacteria	Proteobacteria	Alphaproteobacteria	Sphingomonadales	Sphingomonadaceae	Sphingomonadaceae_unclassified	0.645684	FALSE
Otu001472	Bacteria	Chloroflexi	Chloroflexia	Thermomicrobiales	JG30-KF-CM45	JG30-KF-CM45_ge	0.705882	FALSE
Otu001473	Bacteria	Bacteroidota	Bacteroidia	Chitinophagales	Chitinophagaceae	Edaphobaculum	0.999453	FALSE
Otu001474	Bacteria	Proteobacteria	Gammaproteobacteria	Cardiobacteriales	Cardiobacteriaceae	Cardiobacterium	0.705882	FALSE
Otu001475	Bacteria	Acidobacteriota	Blastocatellia	Blastocatellales	Blastocatellaceae	Blastocatella	0.998671	FALSE
Otu001476	Bacteria	Proteobacteria	Gammaproteobacteria	Burkholderiales	Comamonadaceae	Comamonadaceae_unclassified	0.993441	FALSE
Otu001477	Bacteria	Bacteroidota	Bacteroidia	Flavobacteriales	Flavobacteriaceae	Flavobacterium	0.997978	FALSE
Otu001478	Bacteria	Bacteroidota	Bacteroidia	Bacteroidales	Barnesiellaceae	Barnesiella	0.234352	TRUE
Otu001479	Bacteria	Bacteroidota	Bacteroidia	Sphingobacteriales	NS11-12_marine_group	NS11-12_marine_group_ge	0.645684	FALSE
Otu001480	Bacteria	Proteobacteria	Alphaproteobacteria	Sphingomonadales	Sphingomonadaceae	Sphingomonadaceae_unclassified	0.999453	FALSE
Otu001481	Bacteria	Proteobacteria	Alphaproteobacteria	Rhizobiales	Rhizobiales_unclassified	Rhizobiales_unclassified	0.705882	FALSE
Otu001482	Bacteria	Firmicutes	Clostridia	Peptostreptococcales-Tissierellales	Anaerovoracaceae	Mogibacterium	0.645684	FALSE
Otu001483	Bacteria	Firmicutes	Negativicutes	Veillonellales-Selenomonadales	Selenomonadaceae	uncultured		FALSE
Otu001484	Bacteria	Proteobacteria	Alphaproteobacteria	Rhizobiales	Rhizobiaceae	Allorhizobium-Neorhizobium-Pararhizobium-Rhizobium	0.751098	FALSE
Otu001485	Bacteria	Proteobacteria	Alphaproteobacteria	Rhizobiales	Xanthobacteraceae	Xanthobacteraceae_unclassified	0.995512	FALSE
Otu001486	Bacteria	Firmicutes	Bacilli	Lactobacillales	Lactobacillaceae	Lactobacillus	0.751098	FALSE
Otu001487	Bacteria	Firmicutes	Clostridia	Oscillospirales	Ruminococcaceae	Ruminococcaceae_unclassified		FALSE
Otu001490	Bacteria	Bacteroidota	Bacteroidia	Flavobacteriales	Weeksellaceae	Chryseobacterium	0.645684	FALSE
Otu001491	Bacteria	Acidobacteriota	Acidobacteriae	Acidobacteriae_or	Acidobacteriae_fa	Paludibaculum	0.978773	FALSE
Otu001492	Bacteria	Patescibacteria	Gracilibacteria	JGI_0000069-P22	JGI_0000069-P22_fa	JGI_0000069-P22_ge		FALSE
Otu001493	Bacteria	Firmicutes	Clostridia	Lachnospirales	Lachnospiraceae	Lachnospiraceae_unclassified		FALSE
Otu001494	Bacteria	Acidobacteriota	Blastocatellia	Blastocatellales	Blastocatellaceae	Blastocatella	0.645684	FALSE
Otu001495	Bacteria	Chloroflexi	Ktedonobacteria	C0119	C0119_fa	C0119_ge	0.992654	FALSE
Otu001496	Bacteria	Firmicutes	Clostridia	Oscillospirales	Oscillospiraceae	UCG-005		FALSE
Otu001497	Bacteria	Bacteroidota	Bacteroidia	Cytophagales	Hymenobacteraceae	Hymenobacter	0.980864	FALSE
Otu001498	Bacteria	Verrucomicrobiota	Verrucomicrobiae	Chthoniobacterales	Chthoniobacteraceae	Chthoniobacter	0.996968	FALSE
Otu001499	Bacteria	Bacteroidota	Bacteroidia	Cytophagales	Hymenobacteraceae	Hymenobacter	0.999453	FALSE
Otu001500	Bacteria	Bacteroidota	Bacteroidia	Bacteroidia_unclassified	Bacteroidia_unclassified	Bacteroidia_unclassified	0.986465	FALSE
Otu001501	Bacteria	Firmicutes	Clostridia	Lachnospirales	Lachnospiraceae	Frisingicoccus	0.751098	FALSE
Otu001502	Bacteria	Acidobacteriota	Acidobacteriae	Acidobacteriae_unclassified	Acidobacteriae_unclassified	Acidobacteriae_unclassified	0.234352	TRUE
Otu001503	Bacteria	Proteobacteria	Alphaproteobacteria	Acetobacterales	Acetobacteraceae	Acetobacteraceae_unclassified	0.999453	FALSE
Otu001504	Bacteria	Verrucomicrobiota	Verrucomicrobiae	Chthoniobacterales	Chthoniobacteraceae	Chthoniobacter	0.993441	FALSE
Otu001505	Bacteria	Bacteroidota	Bacteroidia	Bacteroidales	Prevotellaceae	Prevotellaceae_UCG-004		FALSE
Otu001506	Bacteria	Actinobacteriota	Actinobacteria	Micrococcales	Intrasporangiaceae	Intrasporangiaceae_unclassified	0.0739496	TRUE
Otu001507	Bacteria	Bacteroidota	Bacteroidia	Cytophagales	Spirosomaceae	Spirosoma	0.999453	FALSE
Otu001508	Bacteria	Actinobacteriota	Actinobacteria	Actinobacteria_unclassified	Actinobacteria_unclassified	Actinobacteria_unclassified	0.995512	FALSE
Otu001510	Bacteria	Proteobacteria	Alphaproteobacteria	Rhodospirillales	uncultured	uncultured_ge	0.999453	FALSE
Otu001511	Bacteria	Proteobacteria	Gammaproteobacteria	Xanthomonadales	Xanthomonadaceae	Lysobacter	0.645684	FALSE
Otu001512	Bacteria	Bacteroidota	Bacteroidia	Bacteroidales	Rikenellaceae	Rikenellaceae_RC9_gut_group		FALSE
Otu001513	Bacteria	Bacteroidota	Bacteroidia	Chitinophagales	Chitinophagaceae	Edaphobaculum	0.968135	FALSE
Otu001514	Bacteria	Actinobacteriota	Actinobacteria	Micrococcales	Intrasporangiaceae	Ornithinimicrobium	0.230769	TRUE
Otu001515	Bacteria	Acidobacteriota	Blastocatellia	DS-100	DS-100_fa	DS-100_ge		FALSE
Otu001516	Bacteria	Proteobacteria	Alphaproteobacteria	Sphingomonadales	Sphingomonadaceae	Sphingomonadaceae_unclassified		FALSE
Otu001517	Bacteria	Actinobacteriota	Thermoleophilia	Solirubrobacterales	Solirubrobacteraceae	Solirubrobacter	0.702701	FALSE
Otu001518	Bacteria	Firmicutes	Clostridia	Lachnospirales	Lachnospiraceae	Lachnospiraceae_unclassified	0.645684	FALSE
Otu001519	Bacteria	Firmicutes	Clostridia	Lachnospirales	Lachnospiraceae	Blautia	0.705882	FALSE
Otu001520	Bacteria	Proteobacteria	Gammaproteobacteria	Burkholderiales	Methylophilaceae	Methylophilus	0.234352	TRUE
Otu001521	Bacteria	Actinobacteriota	Acidimicrobiia	Microtrichales	Microtrichaceae	uncultured	0.645684	FALSE
Otu001522	Bacteria	Bacteroidota	Bacteroidia	Chitinophagales	Chitinophagaceae	Edaphobaculum	0.999453	FALSE
Otu001523	Bacteria	Actinobacteriota	Thermoleophilia	Solirubrobacterales	67-14	67-14_ge	0.986465	FALSE
Otu001524	Bacteria	Bacteroidota	Bacteroidia	Chitinophagales	Chitinophagaceae	Segetibacter		FALSE
Otu001525	Bacteria	Proteobacteria	Alphaproteobacteria	Acetobacterales	Acetobacteraceae	Roseomonas	0.997978	FALSE
Otu001526	Bacteria	Proteobacteria	Gammaproteobacteria	Oceanospirillales	Endozoicomonadaceae	Endozoicomonas		FALSE
Otu001527	Bacteria	Actinobacteriota	Actinobacteria	Bifidobacteriales	Bifidobacteriaceae	Bifidobacterium	0.705882	FALSE
Otu001528	Bacteria	Proteobacteria	Alphaproteobacteria	Rhizobiales	Beijerinckiaceae	Microvirga	0.776471	FALSE
Otu001529	Bacteria	Actinobacteriota	Actinobacteria	Kineosporiales	Kineosporiaceae	Quadrisphaera	0.751098	FALSE
Otu001530	Bacteria	Proteobacteria	Alphaproteobacteria	Sphingomonadales	Sphingomonadaceae	Sphingomonadaceae_unclassified	0.997978	FALSE
Otu001531	Bacteria	Bacteroidota	Bacteroidia	Flavobacteriales	Flavobacteriaceae	Flavobacterium	0.992654	FALSE
Otu001532	Bacteria	Proteobacteria	Gammaproteobacteria	Xanthomonadales	Xanthomonadaceae	Arenimonas		FALSE
Otu001533	Bacteria	Actinobacteriota	Actinobacteria	Streptomycetales	Streptomycetaceae	Streptomycetaceae_unclassified	0.354048	FALSE
Otu001534	Bacteria	Proteobacteria	Alphaproteobacteria	Rhizobiales	D05-2	D05-2_ge	0.980864	FALSE
Otu001535	Bacteria	Actinobacteriota	Actinobacteria	Corynebacteriales	Mycobacteriaceae	Mycobacterium	0.157303	TRUE
Otu001536	Bacteria	Proteobacteria	Alphaproteobacteria	Sphingomonadales	Sphingomonadaceae	Sphingomonas	0.645684	FALSE
Otu001537	Bacteria	Actinobacteriota	Thermoleophilia	Solirubrobacterales	67-14	67-14_ge	0.873409	FALSE
Otu001538	Bacteria	Bacteroidota	Bacteroidia	Bacteroidales	Prevotellaceae	Prevotella	0.37921	FALSE
Otu001539	Bacteria	Bacteroidota	Bacteroidia	Cytophagales	Hymenobacteraceae	Hymenobacter	0.989372	FALSE
Otu001540	Bacteria	Acidobacteriota	Blastocatellia	Blastocatellales	Blastocatellaceae	Blastocatella	0.992654	FALSE
Otu001541	Bacteria	Bacteroidota	Bacteroidia	Cytophagales	Hymenobacteraceae	Hymenobacter	0.998671	FALSE
Otu001542	Bacteria	Planctomycetota	Phycisphaerae	Tepidisphaerales	WD2101_soil_group	WD2101_soil_group_ge	0.984867	FALSE
Otu001543	Bacteria	Proteobacteria	Alphaproteobacteria	Azospirillales	Azospirillaceae	Skermanella	0.230769	TRUE
Otu001544	Bacteria	Bacteroidota	Bacteroidia	Chitinophagales	Chitinophagaceae	Ferruginibacter	0.995008	FALSE
Otu001545	Bacteria	Fusobacteriota	Fusobacteriia	Fusobacteriales	Fusobacteriaceae	Fusobacterium		FALSE
Otu001546	Bacteria	Bacteroidota	Bacteroidia	Chitinophagales	Chitinophagaceae	Edaphobaculum	0.973209	FALSE
Otu001547	Bacteria	Proteobacteria	Gammaproteobacteria	Burkholderiales	B1-7BS	B1-7BS_ge		FALSE
Otu001548	Bacteria	Bacteroidota	Bacteroidia	Bacteroidales	Prevotellaceae	Prevotella		FALSE
Otu001549	Bacteria	Acidobacteriota	Vicinamibacteria	Vicinamibacterales	Vicinamibacteraceae	Vicinamibacteraceae_ge	0.230769	TRUE
Otu001550	Bacteria	Firmicutes	Bacilli	Bacillales	Bacillaceae	Anoxybacillus	0.645684	FALSE
Otu001551	Bacteria	Bacteroidota	Bacteroidia	Chitinophagales	Chitinophagaceae	Edaphobaculum	0.997978	FALSE
Otu001552	Bacteria	Verrucomicrobiota	Verrucomicrobiae	Chthoniobacterales	Chthoniobacteraceae	Chthoniobacter	0.998671	FALSE
Otu001553	Bacteria	Planctomycetota	Planctomycetes	Isosphaerales	Isosphaeraceae	Isosphaeraceae_unclassified		FALSE
Otu001554	Bacteria	Firmicutes	Bacilli	Bacilli_unclassified	Bacilli_unclassified	Bacilli_unclassified		FALSE
Otu001555	unknown	unknown_unclassified	unknown_unclassified	unknown_unclassified	unknown_unclassified	unknown_unclassified	0.970646	FALSE
Otu001556	Bacteria	Proteobacteria	Gammaproteobacteria	Burkholderiales	Burkholderiaceae	Ralstonia		FALSE
Otu001557	Bacteria	Bacteroidota	Bacteroidia	Cytophagales	Hymenobacteraceae	Hymenobacter	0.702968	FALSE
Otu001558	Bacteria	Bacteroidota	Bacteroidia	Chitinophagales	Chitinophagaceae	Segetibacter	0.645684	FALSE
Otu001559	Bacteria	Myxococcota	Polyangia	Polyangiales	BIrii41	BIrii41_ge	0.992654	FALSE
Otu001560	Bacteria	Bacteroidota	Bacteroidia	Chitinophagales	Chitinophagaceae	Edaphobaculum	0.997978	FALSE
Otu001561	Bacteria	Firmicutes	Clostridia	Lachnospirales	Lachnospiraceae	Lachnospiraceae_unclassified	0.702701	FALSE
Otu001563	Bacteria	Bacteroidota	Bacteroidia	Sphingobacteriales	Sphingobacteriaceae	Sphingobacteriaceae_unclassified	0.999453	FALSE
Otu001564	Bacteria	Abditibacteriota	Abditibacteria	Abditibacteriales	Abditibacteriaceae	Abditibacterium	0.999453	FALSE
Otu001565	Bacteria	Gemmatimonadota	Gemmatimonadetes	Gemmatimonadales	Gemmatimonadaceae	Gemmatimonas	0.996968	FALSE
Otu001566	Bacteria	Firmicutes	Negativicutes	Acidaminococcales	Acidaminococcaceae	Phascolarctobacterium		FALSE
Otu001567	Bacteria	Verrucomicrobiota	Verrucomicrobiae	Chthoniobacterales	Chthoniobacteraceae	Candidatus_Udaeobacter	0.831212	FALSE
Otu001568	Bacteria	Proteobacteria	Gammaproteobacteria	Burkholderiales	Alcaligenaceae	Paenalcaligenes	0.645684	FALSE
Otu001569	Bacteria	Bacteroidota	Bacteroidia	Sphingobacteriales	Sphingobacteriaceae	Mucilaginibacter	0.99914	FALSE
Otu001570	Bacteria	Firmicutes	Bacilli	Bacillales	Bacillaceae	uncultured		FALSE
Otu001571	Bacteria	Cyanobacteria	Cyanobacteriia	Chloroplast	Chloroplast_fa	Chloroplast_ge	0.0231777	TRUE
Otu001572	Bacteria	Proteobacteria	Alphaproteobacteria	Rhizobiales	Beijerinckiaceae	Methylobacterium-Methylorubrum	0.997978	FALSE
Otu001573	Bacteria	Gemmatimonadota	Longimicrobia	Longimicrobiales	Longimicrobiaceae	Longimicrobiaceae_unclassified	0.989372	FALSE
Otu001575	Bacteria	Bacteroidota	Bacteroidia	Sphingobacteriales	Sphingobacteriaceae	Mucilaginibacter	0.99914	FALSE
Otu001576	Bacteria	Proteobacteria	Gammaproteobacteria	Xanthomonadales	Xanthomonadaceae	Lysobacter		FALSE
Otu001577	Bacteria	Actinobacteriota	Actinobacteria	Glycomycetales	Glycomycetaceae	Glycomyces		FALSE
Otu001578	Bacteria	Proteobacteria	Gammaproteobacteria	Burkholderiales	Methylophilaceae	Methylotenera	0.645684	FALSE
Otu001579	Bacteria	Bacteroidota	Bacteroidia	Sphingobacteriales	Sphingobacteriaceae	Pedobacter	0.980864	FALSE
Otu001580	Bacteria	Acidobacteriota	Vicinamibacteria	Vicinamibacterales	uncultured	uncultured_ge		FALSE
Otu001581	Bacteria	Bacteroidota	Bacteroidia	Cytophagales	Hymenobacteraceae	Hymenobacter	0.997978	FALSE
Otu001582	Bacteria	Abditibacteriota	Abditibacteria	Abditibacteriales	Abditibacteriaceae	Abditibacterium	0.999453	FALSE
Otu001583	Bacteria	Bacteroidota	Bacteroidia	Chitinophagales	Chitinophagaceae	Ferruginibacter	0.99914	FALSE
Otu001584	Bacteria	Acidobacteriota	Vicinamibacteria	Vicinamibacterales	Vicinamibacteraceae	Vicinamibacteraceae_ge	0.776471	FALSE
Otu001585	Bacteria	Deinococcota	Deinococci	Deinococcales	Deinococcaceae	Deinococcus	0.992654	FALSE
Otu001586	Bacteria	Abditibacteriota	Abditibacteria	Abditibacteriales	Abditibacteriaceae	Abditibacterium	0.999453	FALSE
Otu001587	Bacteria	Acidobacteriota	Acidobacteriae	Acidobacteriales	uncultured	uncultured_ge		FALSE
Otu001588	Bacteria	Planctomycetota	Planctomycetes	Gemmatales	Gemmataceae	uncultured	0.157303	TRUE
Otu001589	Bacteria	Proteobacteria	Alphaproteobacteria	Caulobacterales	Caulobacteraceae	Caulobacter	0.998671	FALSE
Otu001590	Bacteria	Proteobacteria	Alphaproteobacteria	Micavibrionales	uncultured	uncultured_ge		FALSE
Otu001591	Bacteria	Actinobacteriota	Actinobacteria	Actinomycetales	Actinomycetaceae	Actinomyces	0.011084	TRUE
Otu001592	Bacteria	Firmicutes	Bacilli	Bacillales	Bacillales_unclassified	Bacillales_unclassified	0.645684	FALSE
Otu001593	Bacteria	Verrucomicrobiota	Verrucomicrobiae	Chthoniobacterales	Chthoniobacteraceae	Candidatus_Udaeobacter	0.990525	FALSE
Otu001594	Bacteria	Bacteroidota	Bacteroidia	Bacteroidales	Muribaculaceae	Muribaculaceae_ge		FALSE
Otu001595	Bacteria	Bacteria_unclassified	Bacteria_unclassified	Bacteria_unclassified	Bacteria_unclassified	Bacteria_unclassified	0.956706	FALSE
Otu001596	Bacteria	Verrucomicrobiota	Verrucomicrobiae	Opitutales	Opitutaceae	Opitutaceae_unclassified	0.99914	FALSE
Otu001597	Bacteria	Proteobacteria	Alphaproteobacteria	Acetobacterales	Acetobacteraceae	Acetobacteraceae_unclassified	0.996968	FALSE
Otu001598	Bacteria	Actinobacteriota	Thermoleophilia	Gaiellales	uncultured	uncultured_ge		FALSE
Otu001599	Bacteria	Verrucomicrobiota	Verrucomicrobiae	Chthoniobacterales	Chthoniobacteraceae	Chthoniobacter	0.995512	FALSE
Otu001600	Bacteria	Actinobacteriota	Acidimicrobiia	Microtrichales	uncultured	uncultured_ge	0.990525	FALSE
Otu001601	Bacteria	Bacteroidota	Bacteroidia	Chitinophagales	Chitinophagaceae	Segetibacter	0.99914	FALSE
Otu001603	unknown	unknown_unclassified	unknown_unclassified	unknown_unclassified	unknown_unclassified	unknown_unclassified	0.645684	FALSE
Otu001605	Bacteria	Actinobacteriota	Thermoleophilia	Solirubrobacterales	Solirubrobacteraceae	Solirubrobacteraceae_unclassified	0.999453	FALSE
Otu001606	Bacteria	Proteobacteria	Alphaproteobacteria	Rhizobiales	Xanthobacteraceae	Bradyrhizobium	0.0973697	TRUE
Otu001607	Bacteria	Firmicutes	Clostridia	Lachnospirales	Lachnospiraceae	Lachnospiraceae_unclassified		FALSE
Otu001608	Bacteria	Bacteroidota	Bacteroidia	Cytophagales	Cytophagaceae	Rhodocytophaga	0.0633035	TRUE
Otu001609	Bacteria	Proteobacteria	Alphaproteobacteria	Rhizobiales	Xanthobacteraceae	Xanthobacteraceae_unclassified		FALSE
Otu001610	Bacteria	Bacteroidota	Bacteroidia	Chitinophagales	Chitinophagaceae	Segetibacter	0.997978	FALSE
Otu001611	Bacteria	Proteobacteria	Alphaproteobacteria	Alphaproteobacteria_unclassified	Alphaproteobacteria_unclassified	Alphaproteobacteria_unclassified	0.999453	FALSE
Otu001612	Bacteria	Proteobacteria	Alphaproteobacteria	Rickettsiales	Mitochondria	Mitochondria_ge		FALSE
Otu001613	Bacteria	Gemmatimonadota	Gemmatimonadetes	Gemmatimonadales	Gemmatimonadaceae	Gemmatimonas	0.992654	FALSE
Otu001614	Bacteria	Acidobacteriota	Blastocatellia	Blastocatellales	Blastocatellaceae	uncultured	0.998671	FALSE
Otu001615	Bacteria	Verrucomicrobiota	Verrucomicrobiae	Chthoniobacterales	Chthoniobacteraceae	Candidatus_Udaeobacter	0.234352	TRUE
Otu001616	Bacteria	Bacteroidota	Bacteroidia	Cytophagales	Microscillaceae	Chryseolinea	0.984867	FALSE
Otu001617	Bacteria	Proteobacteria	Alphaproteobacteria	Caulobacterales	Caulobacteraceae	Caulobacter	0.645684	FALSE
Otu001618	Bacteria	Actinobacteriota	Thermoleophilia	Gaiellales	Gaiellaceae	Gaiella	0.341176	FALSE
Otu001619	Bacteria	Bacteroidota	Bacteroidia	Sphingobacteriales	Sphingobacteriaceae	Mucilaginibacter	0.990525	FALSE
Otu001620	Bacteria	Proteobacteria	Gammaproteobacteria	Enterobacterales	Pectobacteriaceae	Pectobacterium	0.535834	FALSE
Otu001621	Bacteria	Proteobacteria	Gammaproteobacteria	Gammaproteobacteria_unclassified	Gammaproteobacteria_unclassified	Gammaproteobacteria_unclassified		FALSE
Otu001622	Bacteria	Firmicutes	Bacilli	Paenibacillales	Paenibacillaceae	Paenibacillaceae_unclassified		FALSE
Otu001623	Bacteria	Actinobacteriota	Actinobacteria	Propionibacteriales	Nocardioidaceae	Nocardioides	0.578586	FALSE
Otu001624	Bacteria	Firmicutes	Clostridia	Clostridia_vadinBB60_group	Clostridia_vadinBB60_group_fa	Clostridia_vadinBB60_group_ge		FALSE
Otu001625	Bacteria	Gemmatimonadota	Gemmatimonadetes	Gemmatimonadales	Gemmatimonadaceae	Roseisolibacter	0.998671	FALSE
Otu001626	Bacteria	Bacteroidota	Bacteroidia	Bacteroidales	Prevotellaceae	Prevotella	0.645684	FALSE
Otu001627	Bacteria	Firmicutes	Bacilli	Thermoactinomycetales	Thermoactinomycetaceae	Thermoactinomyces	0.702701	FALSE
Otu001628	Bacteria	Abditibacteriota	Abditibacteria	Abditibacteriales	Abditibacteriaceae	Abditibacterium	0.999453	FALSE
Otu001629	Bacteria	Proteobacteria	Gammaproteobacteria	Burkholderiales	Alcaligenaceae	Pusillimonas		FALSE
Otu001630	Bacteria	Firmicutes	Bacilli	Bacillales	Planococcaceae	Planococcaceae_unclassified	0.705882	FALSE
Otu001631	Bacteria	Bacteria_unclassified	Bacteria_unclassified	Bacteria_unclassified	Bacteria_unclassified	Bacteria_unclassified		FALSE
Otu001632	Bacteria	Proteobacteria	Alphaproteobacteria	Rickettsiales	Mitochondria	Mitochondria_ge	0.230769	TRUE
Otu001633	Bacteria	Proteobacteria	Alphaproteobacteria	Acetobacterales	Acetobacteraceae	Acetobacteraceae_unclassified	0.645684	FALSE
Otu001634	Bacteria	Firmicutes	Clostridia	Lachnospirales	Lachnospiraceae	Lachnospiraceae_UCG-009		FALSE
Otu001635	Bacteria	Bacteroidota	Bacteroidia	Chitinophagales	Chitinophagaceae	Niabella	0.645684	FALSE
Otu001636	Bacteria	Bacteroidota	Bacteroidia	Chitinophagales	Chitinophagaceae	Ferruginibacter	0.956706	FALSE
Otu001637	Bacteria	Bacteroidota	Bacteroidia	Bacteroidia_unclassified	Bacteroidia_unclassified	Bacteroidia_unclassified	0.996968	FALSE
Otu001638	Bacteria	Proteobacteria	Gammaproteobacteria	Pseudomonadales	Moraxellaceae	Moraxella	0.443457	FALSE
Otu001639	Bacteria	Proteobacteria	Alphaproteobacteria	Rhizobiales	Pleomorphomonadaceae	Pleomorphomonadaceae_unclassified	0.993441	FALSE
Otu001640	Bacteria	Proteobacteria	Alphaproteobacteria	Sphingomonadales	Sphingomonadaceae	Sphingomonas		FALSE
Otu001641	Bacteria	Proteobacteria	Gammaproteobacteria	Burkholderiales	Oxalobacteraceae	Oxalicibacterium	0.999453	FALSE
Otu001642	Bacteria	Proteobacteria	Alphaproteobacteria	Rickettsiales	Mitochondria	Mitochondria_ge	0.142509	TRUE
Otu001643	Archaea	Euryarchaeota	Methanobacteria	Methanobacteriales	Methanobacteriaceae	Methanobrevibacter	0.702701	FALSE
Otu001644	Bacteria	Verrucomicrobiota	Verrucomicrobiae	Chthoniobacterales	Chthoniobacteraceae	Candidatus_Udaeobacter	0.702701	FALSE
Otu001645	Bacteria	Planctomycetota	Phycisphaerae	Tepidisphaerales	Tepidisphaerales_unclassified	Tepidisphaerales_unclassified	0.999453	FALSE
Otu001646	Bacteria	Cyanobacteria	Vampirivibrionia	Gastranaerophilales	Gastranaerophilales_fa	Gastranaerophilales_ge		FALSE
Otu001647	Bacteria	Bacteroidota	Bacteroidia	Sphingobacteriales	Sphingobacteriaceae	Pedobacter	0.996968	FALSE
Otu001648	Bacteria	Bacteroidota	Bacteroidia	Flavobacteriales	Flavobacteriaceae	Flavobacterium	0.6885	FALSE
Otu001649	Bacteria	Firmicutes	Clostridia	Clostridiales	Clostridiaceae	Clostridium_sensu_stricto_13	0.6885	FALSE
Otu001650	Bacteria	Acidobacteriota	Subgroup_11	Subgroup_11_or	Subgroup_11_fa	Subgroup_11_ge		FALSE
Otu001651	Bacteria	Actinobacteriota	Thermoleophilia	Solirubrobacterales	Solirubrobacteraceae	Solirubrobacter	0.999453	FALSE
Otu001652	Bacteria	Proteobacteria	Alphaproteobacteria	Rhizobiales	Beijerinckiaceae	Beijerinckiaceae_unclassified	0.995008	FALSE
Otu001653	Bacteria	Armatimonadota	Armatimonadia	Armatimonadales	Armatimonadales_fa	Armatimonadales_ge	0.978773	FALSE
Otu001654	Bacteria	Verrucomicrobiota	Verrucomicrobiae	Chthoniobacterales	Chthoniobacteraceae	Chthoniobacter	0.443457	FALSE
Otu001656	Bacteria	Proteobacteria	Gammaproteobacteria	Burkholderiales	Rhodocyclaceae	Rhodocyclaceae_unclassified		FALSE
Otu001657	Bacteria	Bacteroidota	Bacteroidia	Chitinophagales	Chitinophagaceae	Segetibacter	0.999453	FALSE
Otu001658	Bacteria	Bacteroidota	Kapabacteria	Kapabacteriales	Kapabacteriales_fa	Kapabacteriales_ge	0.99914	FALSE
Otu001659	Bacteria	Bacteroidota	Bacteroidia	Chitinophagales	Chitinophagaceae	Taibaiella	0.986465	FALSE
Otu001660	Bacteria	Proteobacteria	Alphaproteobacteria	Sphingomonadales	Sphingomonadaceae	Sphingomonadaceae_unclassified	0.986465	FALSE
Otu001661	Bacteria	Proteobacteria	Gammaproteobacteria	Gammaproteobacteria_unclassified	Gammaproteobacteria_unclassified	Gammaproteobacteria_unclassified	0.880559	FALSE
Otu001662	Bacteria	Bacteroidota	Bacteroidia	Cytophagales	Hymenobacteraceae	Hymenobacter	0.978773	FALSE
Otu001663	Bacteria	Bacteroidota	Bacteroidia	Chitinophagales	Chitinophagaceae	Segetibacter	0.995512	FALSE
Otu001665	Bacteria	Verrucomicrobiota	Verrucomicrobiae	Chthoniobacterales	Chthoniobacteraceae	Chthoniobacter	0.998671	FALSE
Otu001666	Bacteria	Bacteroidota	Bacteroidia	Cytophagales	Spirosomaceae	Spirosomaceae_unclassified	0.999453	FALSE
Otu001667	Bacteria	Proteobacteria	Alphaproteobacteria	Caulobacterales	Caulobacteraceae	Phenylobacterium		FALSE
Otu001668	Bacteria	Bacteroidota	Bacteroidia	Chitinophagales	Chitinophagaceae	uncultured	0.997978	FALSE
Otu001669	Bacteria	Bacteroidota	Bacteroidia	Chitinophagales	Chitinophagaceae	Segetibacter	0.962839	FALSE
Otu001670	Bacteria	Proteobacteria	Alphaproteobacteria	Sphingomonadales	Sphingomonadaceae	Sphingomonadaceae_unclassified	0.998671	FALSE
Otu001671	Bacteria	Proteobacteria	Alphaproteobacteria	Caulobacterales	Caulobacteraceae	uncultured	0.157303	TRUE
Otu001672	Bacteria	Firmicutes	Clostridia	Oscillospirales	UCG-010	UCG-010_ge		FALSE
Otu001673	Bacteria	Proteobacteria	Alphaproteobacteria	Rickettsiales	Mitochondria	Mitochondria_ge	0.0696833	TRUE
Otu001674	Bacteria	Bacteria_unclassified	Bacteria_unclassified	Bacteria_unclassified	Bacteria_unclassified	Bacteria_unclassified	0.999453	FALSE
Otu001675	Bacteria	Proteobacteria	Alphaproteobacteria	Rhodobacterales	Rhodobacteraceae	Rhodobacteraceae_unclassified	0.999658	FALSE
Otu001676	Bacteria	Proteobacteria	Alphaproteobacteria	Acetobacterales	Acetobacteraceae	Roseomonas	0.995008	FALSE
Otu001677	Bacteria	Bdellovibrionota	Bdellovibrionia	Bacteriovoracales	Bacteriovoracaceae	Bacteriovorax	0.831212	FALSE
Otu001678	Bacteria	Myxococcota	Myxococcia	Myxococcales	Myxococcaceae	Myxococcaceae_unclassified	0.90573	FALSE
Otu001679	Bacteria	Bacteroidota	Bacteroidia	Bacteroidales	Prevotellaceae	Prevotellaceae_unclassified		FALSE
Otu001680	Bacteria	Abditibacteriota	Abditibacteria	Abditibacteriales	Abditibacteriaceae	Abditibacterium	0.999453	FALSE
Otu001681	Bacteria	Chloroflexi	Chloroflexia	Thermomicrobiales	JG30-KF-CM45	JG30-KF-CM45_ge	0.998671	FALSE
Otu001682	Bacteria	Proteobacteria	Alphaproteobacteria	Tistrellales	Geminicoccaceae	Candidatus_Alysiosphaera		FALSE
Otu001683	Bacteria	Bacteroidota	Bacteroidia	Cytophagales	Hymenobacteraceae	Hymenobacter	0.980864	FALSE
Otu001684	Bacteria	Chloroflexi	Chloroflexia	Kallotenuales	AKIW781	AKIW781_ge	0.989372	FALSE
Otu001685	Bacteria	Bacteroidota	Bacteroidia	Chitinophagales	Chitinophagaceae	Chitinophagaceae_unclassified	0.645684	FALSE
Otu001686	Bacteria	Actinobacteriota	Thermoleophilia	Solirubrobacterales	Solirubrobacteraceae	Solirubrobacter	0.99914	FALSE
Otu001687	Bacteria	Bacteroidota	Bacteroidia	Chitinophagales	Chitinophagaceae	Chitinophagaceae_unclassified	0.986465	FALSE
Otu001688	Bacteria	Chloroflexi	Chloroflexia	Thermomicrobiales	JG30-KF-CM45	JG30-KF-CM45_ge	0.995008	FALSE
Otu001689	Bacteria	Bacteroidota	Bacteroidia	Cytophagales	Cytophagales_unclassified	Cytophagales_unclassified	0.99914	FALSE
Otu001690	Bacteria	Proteobacteria	Alphaproteobacteria	Sphingomonadales	Sphingomonadaceae	Novosphingobium	0.992654	FALSE
Otu001691	Bacteria	Acidobacteriota	Blastocatellia	Blastocatellales	Blastocatellaceae	Blastocatellaceae_unclassified	0.999453	FALSE
Otu001692	Bacteria	Proteobacteria	Alphaproteobacteria	Rhizobiales	Rhizobiales_unclassified	Rhizobiales_unclassified	0.997978	FALSE
Otu001693	Bacteria	Verrucomicrobiota	Verrucomicrobiae	Chthoniobacterales	Chthoniobacteraceae	Chthoniobacter	0.998671	FALSE
Otu001694	Bacteria	Bacteroidota	Bacteroidia	Flavobacteriales	Flavobacteriaceae	Flavobacteriaceae_unclassified	0.980864	FALSE
Otu001695	Bacteria	Proteobacteria	Gammaproteobacteria	Xanthomonadales	Rhodanobacteraceae	Rhodanobacteraceae_unclassified		FALSE
Otu001696	Bacteria	Bacteroidota	Bacteroidia	Cytophagales	Spirosomaceae	Spirosoma	0.980864	FALSE
Otu001697	Bacteria	Bacteroidota	Bacteroidia	Cytophagales	Hymenobacteraceae	Hymenobacter	0.980864	FALSE
Otu001698	Bacteria	Verrucomicrobiota	Verrucomicrobiae	Chthoniobacterales	Chthoniobacteraceae	Chthoniobacter	0.995512	FALSE
Otu001699	Bacteria	Proteobacteria	Alphaproteobacteria	Sphingomonadales	Sphingomonadaceae	Sphingomonadaceae_unclassified	0.995008	FALSE
Otu001700	Bacteria	Actinobacteriota	Thermoleophilia	Gaiellales	uncultured	uncultured_ge		FALSE
Otu001701	Bacteria	Cyanobacteria	Cyanobacteriia	Chloroplast	Chloroplast_fa	Chloroplast_ge	0.873409	FALSE
Otu001702	Bacteria	Firmicutes	Clostridia	Oscillospirales	Ruminococcaceae	Ruminococcaceae_unclassified		FALSE
Otu001703	Bacteria	Proteobacteria	Alphaproteobacteria	Rickettsiales	SM2D12	SM2D12_ge	0.999453	FALSE
Otu001704	Bacteria	Firmicutes	Clostridia	Peptostreptococcales-Tissierellales	Peptostreptococcaceae	Paeniclostridium		FALSE
Otu001705	Bacteria	Bacteroidota	Bacteroidia	Sphingobacteriales	Sphingobacteriaceae	Pedobacter	0.993441	FALSE
Otu001707	Bacteria	Proteobacteria	Gammaproteobacteria	Aeromonadales	Succinivibrionaceae	Ruminobacter		FALSE
Otu001708	Bacteria	Bacteroidota	Bacteroidia	Cytophagales	Spirosomaceae	Spirosoma	0.995512	FALSE
Otu001709	Bacteria	Firmicutes	Clostridia	Clostridiales	Clostridiaceae	Clostridiaceae_unclassified	0.157303	TRUE
Otu001710	Bacteria	Bacteroidota	Bacteroidia	Cytophagales	Spirosomaceae	Spirosoma	0.997978	FALSE
Otu001711	Bacteria	Bacteroidota	Bacteroidia	Chitinophagales	Chitinophagaceae	Edaphobaculum	0.999453	FALSE
Otu001712	Bacteria	Bacteroidota	Bacteroidia	Chitinophagales	Chitinophagaceae	Chitinophagaceae_unclassified	0.995512	FALSE
Otu001713	Bacteria	Actinobacteriota	Actinobacteria	Micrococcales	Microbacteriaceae	Microbacteriaceae_unclassified	0.992654	FALSE
Otu001715	Bacteria	Firmicutes	Clostridia	Peptostreptococcales-Tissierellales	Anaerovoracaceae	Anaerovoracaceae_unclassified		FALSE
Otu001716	Bacteria	Actinobacteriota	Actinobacteriota_unclassified	Actinobacteriota_unclassified	Actinobacteriota_unclassified	Actinobacteriota_unclassified		FALSE
Otu001717	Bacteria	Bacteroidota	Bacteroidia	Chitinophagales	Chitinophagaceae	Chitinophagaceae_unclassified	0.99914	FALSE
Otu001718	Bacteria	Bacteroidota	Bacteroidia	Chitinophagales	Chitinophagaceae	Chitinophagaceae_unclassified	0.962839	FALSE
Otu001719	Bacteria	Myxococcota	Polyangia	Polyangiales	Phaselicystidaceae	Phaselicystis	0.99914	FALSE
Otu001720	Bacteria	Proteobacteria	Alphaproteobacteria	Rhizobiales	Rhizobiaceae	Aminobacter	0.968135	FALSE
Otu001721	Bacteria	Proteobacteria	Alphaproteobacteria	Sphingomonadales	Sphingomonadaceae	Sphingomonas	0.996968	FALSE
Otu001722	Bacteria	Firmicutes	Bacilli	Lactobacillales	Lactobacillaceae	Lactobacillus	0.0248869	TRUE
Otu001723	Bacteria	Actinobacteriota	Acidimicrobiia	Microtrichales	Iamiaceae	Iamia	0.99914	FALSE
Otu001724	Bacteria	Bacteroidota	Bacteroidia	Chitinophagales	Chitinophagaceae	Segetibacter	0.645684	FALSE
Otu001725	Bacteria	Bacteroidota	Bacteroidia	Bacteroidales	Bacteroidales_RF16_group	Bacteroidales_RF16_group_ge		FALSE
Otu001728	Bacteria	Bacteroidota	Bacteroidia	Sphingobacteriales	env.OPS_17	env.OPS_17_ge	0.90573	FALSE
Otu001729	Bacteria	Proteobacteria	Alphaproteobacteria	Sphingomonadales	Sphingomonadaceae	Sphingomonadaceae_unclassified	0.645684	FALSE
Otu001731	Bacteria	Proteobacteria	Alphaproteobacteria	Sphingomonadales	Sphingomonadaceae	Ellin6055	0.645684	FALSE
Otu001732	Bacteria	Actinobacteriota	Actinobacteria	Propionibacteriales	Nocardioidaceae	Aeromicrobium	0.999453	FALSE
Otu001733	Bacteria	Actinobacteriota	Thermoleophilia	Solirubrobacterales	67-14	67-14_ge	0.341176	FALSE
Otu001734	Bacteria	Planctomycetota	Planctomycetes	Planctomycetales	Rubinisphaeraceae	SH-PL14	0.986465	FALSE
Otu001735	Bacteria	Planctomycetota	Planctomycetes	Gemmatales	Gemmataceae	Gemmataceae_unclassified	0.230769	TRUE
Otu001736	Bacteria	Firmicutes	Clostridia	Oscillospirales	UCG-010	UCG-010_ge		FALSE
Otu001737	Bacteria	Proteobacteria	Alphaproteobacteria	Sphingomonadales	Sphingomonadaceae	Sphingomonadaceae_unclassified	0.995512	FALSE
Otu001738	Bacteria	Proteobacteria	Alphaproteobacteria	Sphingomonadales	Sphingomonadaceae	Sphingomonadaceae_unclassified		FALSE
Otu001739	Bacteria	Acidobacteriota	Vicinamibacteria	Vicinamibacterales	Vicinamibacteraceae	Vicinamibacteraceae_ge	0.959953	FALSE
Otu001740	Bacteria	Bacteria_unclassified	Bacteria_unclassified	Bacteria_unclassified	Bacteria_unclassified	Bacteria_unclassified	0.645684	FALSE
Otu001741	Bacteria	Bacteroidota	Bacteroidia	Sphingobacteriales	Sphingobacteriaceae	Sphingobacteriaceae_unclassified	0.997978	FALSE
Otu001742	Bacteria	Actinobacteriota	Actinobacteria	Micrococcales	Micrococcales_unclassified	Micrococcales_unclassified	0.702701	FALSE
Otu001743	Bacteria	Proteobacteria	Gammaproteobacteria	Alteromonadales	Pseudoalteromonadaceae	Pseudoalteromonadaceae_unclassified		FALSE
Otu001744	Bacteria	Verrucomicrobiota	Verrucomicrobiae	Pedosphaerales	Pedosphaeraceae	uncultured		FALSE
Otu001745	Bacteria	Firmicutes	Clostridia	Oscillospirales	Ruminococcaceae	Candidatus_Soleaferrea	0.645684	FALSE
Otu001746	Bacteria	Myxococcota	Polyangia	Polyangiales	Sandaracinaceae	uncultured	0.999453	FALSE
Otu001747	Bacteria	Chloroflexi	Chloroflexia	Kallotenuales	AKIW781	AKIW781_ge	0.999453	FALSE
Otu001748	Bacteria	Proteobacteria	Alphaproteobacteria	Sphingomonadales	Sphingomonadaceae	Novosphingobium	0.973209	FALSE
Otu001749	Bacteria	Firmicutes	Clostridia	Lachnospirales	Lachnospiraceae	Lachnospiraceae_unclassified		FALSE
Otu001750	Bacteria	Firmicutes	Bacilli	Staphylococcales	Staphylococcaceae	Staphylococcus	0.702701	FALSE
Otu001751	Bacteria	Actinobacteriota	Actinobacteria	Corynebacteriales	Corynebacteriaceae	Corynebacterium	0.705882	FALSE
Otu001752	Bacteria	Armatimonadota	Fimbriimonadia	Fimbriimonadales	Fimbriimonadaceae	Fimbriimonadaceae_ge	0.996968	FALSE
Otu001753	Bacteria	Proteobacteria	Alphaproteobacteria	Rhizobiales	Beijerinckiaceae	Beijerinckiaceae_unclassified	0.998671	FALSE
Otu001754	Bacteria	Actinobacteriota	Thermoleophilia	Solirubrobacterales	Solirubrobacteraceae	Solirubrobacteraceae_unclassified	0.928262	FALSE
Otu001755	Bacteria	Bacteroidota	Bacteroidia	Cytophagales	Hymenobacteraceae	Hymenobacter	0.978773	FALSE
Otu001756	Bacteria	Proteobacteria	Alphaproteobacteria	Rhizobiales	Beijerinckiaceae	Methylobacterium-Methylorubrum		FALSE
Otu001757	Bacteria	Proteobacteria	Alphaproteobacteria	Acetobacterales	Acetobacteraceae	Craurococcus-Caldovatus	0.978773	FALSE
Otu001758	Bacteria	Proteobacteria	Alphaproteobacteria	Rhizobiales	Xanthobacteraceae	Rhodopseudomonas	0.995008	FALSE
Otu001759	Bacteria	Proteobacteria	Gammaproteobacteria	Burkholderiales	Comamonadaceae	Comamonadaceae_unclassified	0.948903	FALSE
Otu001760	Bacteria	Bacteroidota	Bacteroidia	Cytophagales	Hymenobacteraceae	Hymenobacter	0.973209	FALSE
Otu001761	Bacteria	Actinobacteriota	Thermoleophilia	Solirubrobacterales	67-14	67-14_ge	0.993441	FALSE
Otu001762	Bacteria	Actinobacteriota	Actinobacteria	Propionibacteriales	Nocardioidaceae	Nocardioides	0.999453	FALSE
Otu001763	Bacteria	Armatimonadota	Armatimonadia	Armatimonadales	Armatimonadales_fa	Armatimonadales_ge	0.37921	FALSE
Otu001764	Bacteria	Bacteroidota	Bacteroidia	Bacteroidales	Prevotellaceae	Prevotellaceae_unclassified		FALSE
Otu001765	Bacteria	Firmicutes	Clostridia	Peptostreptococcales-Tissierellales	Peptostreptococcales-Tissierellales_fa	Tissierella		FALSE
Otu001766	Bacteria	Proteobacteria	Gammaproteobacteria	Pseudomonadales	Moraxellaceae	Acinetobacter	0.705882	FALSE
Otu001767	Bacteria	Proteobacteria	Gammaproteobacteria	Burkholderiales	Oxalobacteraceae	Massilia	0.705882	FALSE
Otu001768	Bacteria	Verrucomicrobiota	Verrucomicrobiae	Chthoniobacterales	Xiphinematobacteraceae	Candidatus_Xiphinematobacter	0.645684	FALSE
Otu001769	Bacteria	Firmicutes	Clostridia	Oscillospirales	Oscillospiraceae	UCG-005		FALSE
Otu001770	Bacteria	Acidobacteriota	Blastocatellia	Blastocatellales	Blastocatellaceae	Blastocatellaceae_unclassified		FALSE
Otu001771	Bacteria	Bacteroidota	Bacteroidia	Sphingobacteriales	env.OPS_17	env.OPS_17_ge		FALSE
Otu001772	Bacteria	Bacteroidota	Bacteroidia	Chitinophagales	Chitinophagaceae	Ferruginibacter	0.999453	FALSE
Otu001773	Bacteria	Firmicutes	Clostridia	Lachnospirales	Lachnospiraceae	Lachnospiraceae_unclassified		FALSE
Otu001774	Bacteria	Bacteroidota	Bacteroidia	Cytophagales	Microscillaceae	uncultured		FALSE
Otu001775	Bacteria	Proteobacteria	Gammaproteobacteria	Burkholderiales	Rhodocyclaceae	Dechloromonas		FALSE
Otu001777	Bacteria	Chloroflexi	Chloroflexia	Thermomicrobiales	JG30-KF-CM45	JG30-KF-CM45_ge	0.95699	FALSE
Otu001778	Bacteria	Bacteroidota	Bacteroidia	Chitinophagales	Chitinophagaceae	Segetibacter	0.842712	FALSE
Otu001779	Bacteria	Bacteroidota	Bacteroidia	Bacteroidales	Prevotellaceae	Prevotellaceae_NK3B31_group		FALSE
Otu001780	Bacteria	Bacteroidota	Bacteroidia	Chitinophagales	Chitinophagaceae	Segetibacter	0.99914	FALSE
Otu001781	Bacteria	Firmicutes	Bacilli	RF39	RF39_fa	RF39_ge		FALSE
Otu001782	Bacteria	Firmicutes	Bacilli	Paenibacillales	Paenibacillaceae	Paenibacillus	0.234352	TRUE
Otu001783	Bacteria	Bacteria_unclassified	Bacteria_unclassified	Bacteria_unclassified	Bacteria_unclassified	Bacteria_unclassified	0.999453	FALSE
Otu001785	Bacteria	Actinobacteriota	Actinobacteria	Micrococcales	Microbacteriaceae	Agromyces	0.1994	TRUE
Otu001786	Bacteria	Actinobacteriota	Actinobacteria	Micrococcales	Cellulomonadaceae	Cellulomonas	0.705882	FALSE
Otu001787	Bacteria	Acidobacteriota	Vicinamibacteria	Vicinamibacterales	uncultured	uncultured_ge	0.948903	FALSE
Otu001788	Bacteria	Firmicutes	Clostridia	Oscillospirales	Oscillospirales_fa	Oscillospirales_ge		FALSE
Otu001789	Bacteria	Planctomycetota	Planctomycetes	Isosphaerales	Isosphaeraceae	Singulisphaera	0.157303	TRUE
Otu001790	Bacteria	Acidobacteriota	Vicinamibacteria	Vicinamibacterales	uncultured	uncultured_ge	0.705882	FALSE
Otu001791	Bacteria	Proteobacteria	Alphaproteobacteria	Rhizobiales	Devosiaceae	Devosiaceae_unclassified	0.996968	FALSE
Otu001792	Bacteria	Actinobacteriota	Actinobacteria	Corynebacteriales	Nocardiaceae	Rhodococcus	0.507371	FALSE
Otu001793	Bacteria	Bacteroidota	Bacteroidia	Bacteroidales	Dysgonomonadaceae	Fermentimonas		FALSE
Otu001795	Bacteria	Actinobacteriota	Actinobacteria	Frankiales	Frankiales_unclassified	Frankiales_unclassified	0.705882	FALSE
Otu001796	Bacteria	Gemmatimonadota	Longimicrobia	Longimicrobiales	Longimicrobiaceae	Longimicrobium	0.645684	FALSE
Otu001797	Bacteria	Bacteroidota	Bacteroidia	Cytophagales	Spirosomaceae	Spirosoma	0.99914	FALSE
Otu001798	Bacteria	Deinococcota	Deinococci	Deinococcales	Deinococcaceae	Deinococcus	0.645684	FALSE
Otu001799	Archaea	Crenarchaeota	Nitrososphaeria	Nitrososphaerales	Nitrososphaeraceae	Nitrososphaeraceae_ge		FALSE
Otu001800	Bacteria	Bacteroidota	Bacteroidia	Chitinophagales	Chitinophagaceae	Flavitalea	0.973209	FALSE
Otu001801	Bacteria	Actinobacteriota	Thermoleophilia	Solirubrobacterales	Solirubrobacterales_unclassified	Solirubrobacterales_unclassified	0.999453	FALSE
Otu001802	Bacteria	Firmicutes	Clostridia	Peptostreptococcales-Tissierellales	Peptostreptococcales-Tissierellales_fa	Anaerococcus	0.157303	TRUE
Otu001803	Bacteria	Proteobacteria	Alphaproteobacteria	Rhizobiales	Beijerinckiaceae	Methylobacterium-Methylorubrum	0.998671	FALSE
Otu001804	Bacteria	Actinobacteriota	Acidimicrobiia	Microtrichales	Microtrichales_unclassified	Microtrichales_unclassified		FALSE
Otu001805	Bacteria	Verrucomicrobiota	Verrucomicrobiae	Chthoniobacterales	Chthoniobacterales_unclassified	Chthoniobacterales_unclassified	0.99914	FALSE
Otu001806	Bacteria	Proteobacteria	Alphaproteobacteria	Tistrellales	Geminicoccaceae	Candidatus_Alysiosphaera	0.999453	FALSE
Otu001807	Bacteria	Proteobacteria	Alphaproteobacteria	Rhizobiales	Beijerinckiaceae	uncultured	0.645684	FALSE
Otu001808	Bacteria	Firmicutes	Bacilli	Lactobacillales	Lactobacillaceae	Lactobacillus	0.705882	FALSE
Otu001809	Bacteria	Deinococcota	Deinococci	Deinococcales	Deinococcaceae	Deinococcus	0.443457	FALSE
Otu001810	Bacteria	Proteobacteria	Alphaproteobacteria	Alphaproteobacteria_unclassified	Alphaproteobacteria_unclassified	Alphaproteobacteria_unclassified	0.702701	FALSE
Otu001811	Bacteria	Verrucomicrobiota	Verrucomicrobiae	Chthoniobacterales	Chthoniobacteraceae	Chthoniobacter	0.998671	FALSE
Otu001812	Bacteria	Proteobacteria	Gammaproteobacteria	Burkholderiales	Comamonadaceae	Comamonadaceae_unclassified	0.702701	FALSE
Otu001813	Bacteria	Bacteroidota	Bacteroidia	Cytophagales	Cytophagales_unclassified	Cytophagales_unclassified	0.993441	FALSE
Otu001814	Bacteria	Proteobacteria	Alphaproteobacteria	Rhizobiales	Xanthobacteraceae	Bradyrhizobium	0.13245	TRUE
Otu001815	Bacteria	Bacteroidota	Bacteroidia	Chitinophagales	Chitinophagaceae	Chitinophaga	0.645684	FALSE
Otu001816	Bacteria	Myxococcota	Polyangia	Polyangiales	Polyangiaceae	Polyangiaceae_unclassified	0.99914	FALSE
Otu001817	Bacteria	Proteobacteria	Alphaproteobacteria	Rhodobacterales	Rhodobacteraceae	Rhodobacteraceae_unclassified		FALSE
Otu001818	Bacteria	Proteobacteria	Alphaproteobacteria	Rickettsiales	Mitochondria	Mitochondria_ge	0.188832	TRUE
Otu001819	Bacteria	Bacteroidota	Bacteroidia	Cytophagales	Hymenobacteraceae	Hymenobacter	0.978773	FALSE
Otu001820	Bacteria	Proteobacteria	Alphaproteobacteria	Rhizobiales	Beijerinckiaceae	Beijerinckiaceae_unclassified	0.995008	FALSE
Otu001821	Bacteria	Proteobacteria	Alphaproteobacteria	Sphingomonadales	Sphingomonadaceae	Rhizorhapis	0.948903	FALSE
Otu001822	Bacteria	Actinobacteriota	Thermoleophilia	uncultured	uncultured_fa	uncultured_ge		FALSE
Otu001823	Bacteria	Actinobacteriota	Actinobacteria	Corynebacteriales	Corynebacteriaceae	Corynebacterium	0.230769	TRUE
Otu001824	Bacteria	Firmicutes	Negativicutes	Acidaminococcales	Acidaminococcaceae	Phascolarctobacterium	0.230769	TRUE
Otu001825	Bacteria	Firmicutes	Clostridia	Oscillospirales	Oscillospiraceae	UCG-002		FALSE
Otu001826	Bacteria	Bacteroidota	Rhodothermia	Rhodothermales	Rhodothermaceae	Rhodothermaceae_ge	0.989372	FALSE
Otu001827	Bacteria	Actinobacteriota	Actinobacteria	Micrococcales	Micrococcaceae	Rothia	0.0696833	TRUE
Otu001828	Bacteria	Acidobacteriota	Blastocatellia	Blastocatellales	Blastocatellaceae	Blastocatella	0.995008	FALSE
Otu001829	Bacteria	Chloroflexi	Ktedonobacteria	C0119	C0119_fa	C0119_ge	0.157303	TRUE
Otu001830	Bacteria	Firmicutes	Bacilli	Lactobacillales	Aerococcaceae	Aerococcaceae_unclassified		FALSE
Otu001831	Bacteria	Actinobacteriota	Thermoleophilia	Gaiellales	uncultured	uncultured_ge	0.999453	FALSE
Otu001832	Bacteria	Actinobacteriota	Actinobacteria	Frankiales	Frankiales_unclassified	Frankiales_unclassified	0.999453	FALSE
Otu001833	Bacteria	Proteobacteria	Alphaproteobacteria	Rickettsiales	Mitochondria	Mitochondria_ge	0.157303	TRUE
Otu001834	Bacteria	Proteobacteria	Alphaproteobacteria	Sphingomonadales	Sphingomonadaceae	Sphingomonas	0.645684	FALSE
Otu001835	Bacteria	Firmicutes	Desulfotomaculia	Desulfotomaculales	Desulfotomaculales_fa	Desulfotomaculales_fa_unclassified		FALSE
Otu001836	Bacteria	Bacteroidota	Bacteroidia	Flavobacteriales	Flavobacteriaceae	Flavobacterium	0.645684	FALSE
Otu001838	Bacteria	Planctomycetota	Phycisphaerae	Tepidisphaerales	WD2101_soil_group	WD2101_soil_group_ge	0.992654	FALSE
Otu001839	Bacteria	Proteobacteria	Gammaproteobacteria	Burkholderiales	Comamonadaceae	Comamonadaceae_unclassified	0.645684	FALSE
Otu001840	Bacteria	Proteobacteria	Gammaproteobacteria	Burkholderiales	SC-I-84	SC-I-84_ge	0.831212	FALSE
Otu001841	Bacteria	Bacteroidota	Bacteroidia	Bacteroidales	Prevotellaceae	Prevotellaceae_NK3B31_group		FALSE
Otu001842	Bacteria	Bacteroidota	Bacteroidia	Chitinophagales	Chitinophagaceae	Ferruginibacter	0.990525	FALSE
Otu001843	Bacteria	Planctomycetota	Planctomycetes	Gemmatales	Gemmataceae	Fimbriiglobus	0.905719	FALSE
Otu001844	Bacteria	Actinobacteriota	Thermoleophilia	Solirubrobacterales	67-14	67-14_ge	0.942116	FALSE
Otu001845	Bacteria	Bacteroidota	Bacteroidia	Cytophagales	Hymenobacteraceae	Hymenobacter	0.993441	FALSE
Otu001847	Bacteria	Verrucomicrobiota	Verrucomicrobiae	Chthoniobacterales	Chthoniobacteraceae	Chthoniobacter	0.99914	FALSE
Otu001848	unknown	unknown_unclassified	unknown_unclassified	unknown_unclassified	unknown_unclassified	unknown_unclassified		FALSE
Otu001849	Bacteria	Gemmatimonadota	Gemmatimonadetes	Gemmatimonadales	Gemmatimonadaceae	Gemmatimonas		FALSE
Otu001850	Bacteria	Proteobacteria	Alphaproteobacteria	Sphingomonadales	Sphingomonadaceae	Sphingomonadaceae_unclassified	0.986465	FALSE
Otu001851	Bacteria	Bacteroidota	Bacteroidia	Cytophagales	Hymenobacteraceae	Hymenobacter	0.995008	FALSE
Otu001852	Bacteria	Bacteroidota	Bacteroidia	Bacteroidales	Muribaculaceae	Muribaculaceae_ge		FALSE
Otu001853	Bacteria	Fusobacteriota	Fusobacteriia	Fusobacteriales	Fusobacteriaceae	Fusobacterium	0.702701	FALSE
Otu001854	Bacteria	Bacteria_unclassified	Bacteria_unclassified	Bacteria_unclassified	Bacteria_unclassified	Bacteria_unclassified	0.645684	FALSE
Otu001855	Bacteria	Proteobacteria	Gammaproteobacteria	Enterobacterales	Morganellaceae	Morganella	0.157303	TRUE
Otu001856	Bacteria	Actinobacteriota	Actinobacteria	Streptomycetales	Streptomycetaceae	Streptomyces	0.645684	FALSE
Otu001857	Bacteria	Bacteria_unclassified	Bacteria_unclassified	Bacteria_unclassified	Bacteria_unclassified	Bacteria_unclassified	0.989372	FALSE
Otu001858	Bacteria	Actinobacteriota	Actinobacteria	Actinobacteria_unclassified	Actinobacteria_unclassified	Actinobacteria_unclassified	0.776471	FALSE
Otu001859	Bacteria	Bacteroidota	Bacteroidia	Cytophagales	Spirosomaceae	Fibrella	0.999453	FALSE
Otu001860	Bacteria	Planctomycetota	Phycisphaerae	Tepidisphaerales	WD2101_soil_group	WD2101_soil_group_ge	0.705882	FALSE
Otu001861	Bacteria	Proteobacteria	Gammaproteobacteria	Xanthomonadales	Rhodanobacteraceae	Luteibacter	0.995512	FALSE
Otu001862	Bacteria	Proteobacteria	Alphaproteobacteria	Tistrellales	Geminicoccaceae	Geminicoccaceae_unclassified	0.999453	FALSE
Otu001863	Bacteria	Bacteroidota	Bacteroidia	Cytophagales	Microscillaceae	Chryseolinea	0.998671	FALSE
Otu001864	Bacteria	Firmicutes	Bacilli	Lactobacillales	Lactobacillaceae	Lactobacillus	0.705882	FALSE
Otu001865	Bacteria	Bacteria_unclassified	Bacteria_unclassified	Bacteria_unclassified	Bacteria_unclassified	Bacteria_unclassified	0.751098	FALSE
Otu001866	Bacteria	Abditibacteriota	Abditibacteria	Abditibacteriales	Abditibacteriaceae	Abditibacterium	0.980864	FALSE
Otu001867	Bacteria	Actinobacteriota	Actinobacteria	Corynebacteriales	Mycobacteriaceae	Mycobacterium	0.702701	FALSE
Otu001868	Bacteria	Firmicutes	Clostridia	Oscillospirales	Ruminococcaceae	Ruminococcaceae_unclassified		FALSE
Otu001869	Bacteria	Proteobacteria	Alphaproteobacteria	Rhizobiales	Beijerinckiaceae	Beijerinckiaceae_unclassified	0.99914	FALSE
Otu001870	Bacteria	Proteobacteria	Alphaproteobacteria	Azospirillales	Azospirillaceae	uncultured	0.995008	FALSE
Otu001871	Bacteria	Acidobacteriota	Blastocatellia	Blastocatellales	Blastocatellaceae	Blastocatellaceae_unclassified	0.970646	FALSE
Otu001872	Bacteria	Firmicutes	Clostridia	Clostridiales	Clostridiaceae	Clostridium_sensu_stricto_12	0.751098	FALSE
Otu001873	Bacteria	Armatimonadota	Fimbriimonadia	Fimbriimonadales	Fimbriimonadaceae	Fimbriimonadaceae_ge	0.999453	FALSE
Otu001874	Bacteria	Actinobacteriota	Acidimicrobiia	Microtrichales	Iamiaceae	Iamia	0.990525	FALSE
Otu001875	Bacteria	Proteobacteria	Alphaproteobacteria	Rickettsiales	SM2D12	SM2D12_ge	0.157303	TRUE
Otu001876	Bacteria	Myxococcota	Polyangia	Polyangiales	Phaselicystidaceae	Phaselicystis	0.993441	FALSE
Otu001877	Bacteria	Firmicutes	Clostridia	Oscillospirales	UCG-010	UCG-010_ge		FALSE
Otu001878	Bacteria	Proteobacteria	Gammaproteobacteria	Burkholderiales	Comamonadaceae	Comamonadaceae_unclassified		FALSE
Otu001879	Bacteria	Planctomycetota	Planctomycetes	Gemmatales	Gemmataceae	uncultured	0.999453	FALSE
Otu001880	Bacteria	Proteobacteria	Gammaproteobacteria	Burkholderiales	Oxalobacteraceae	Massilia	0.995512	FALSE
Otu001881	unknown	unknown_unclassified	unknown_unclassified	unknown_unclassified	unknown_unclassified	unknown_unclassified	0.999453	FALSE
Otu001882	Bacteria	Verrucomicrobiota	Verrucomicrobiae	Chthoniobacterales	Chthoniobacteraceae	Chthoniobacter	0.999658	FALSE
Otu001883	Bacteria	Bacteroidota	Bacteroidia	Bacteroidales	Prevotellaceae	Prevotellaceae_UCG-004		FALSE
Otu001884	Bacteria	Verrucomicrobiota	Verrucomicrobiae	Chthoniobacterales	Chthoniobacteraceae	Chthoniobacter	0.990525	FALSE
Otu001885	Bacteria	Armatimonadota	Armatimonadia	Armatimonadales	Armatimonadales_fa	Armatimonadales_ge	0.37921	FALSE
Otu001886	Bacteria	Proteobacteria	Alphaproteobacteria	Caulobacterales	Caulobacteraceae	Phenylobacterium	0.99914	FALSE
Otu001887	Bacteria	Firmicutes	Negativicutes	Veillonellales-Selenomonadales	Veillonellaceae	Veillonella	0.0739496	TRUE
Otu001888	Bacteria	Actinobacteriota	Thermoleophilia	Solirubrobacterales	Solirubrobacteraceae	Solirubrobacter	0.999453	FALSE
Otu001889	Bacteria	Firmicutes	Clostridia	Clostridia_or	Hungateiclostridiaceae	Anaerobacterium		FALSE
Otu001890	Bacteria	Proteobacteria	Gammaproteobacteria	Burkholderiales	Comamonadaceae	Schlegelella	0.0248869	TRUE
Otu001891	Bacteria	Myxococcota	Polyangia	Haliangiales	Haliangiaceae	Haliangium	0.984867	FALSE
Otu001892	Bacteria	Chloroflexi	Chloroflexia	Chloroflexales	Herpetosiphonaceae	Herpetosiphon	0.645684	FALSE
Otu001893	Bacteria	Bacteroidota	Bacteroidia	Chitinophagales	Chitinophagaceae	Chitinophagaceae_unclassified	0.792094	FALSE
Otu001894	Bacteria	Proteobacteria	Alphaproteobacteria	Rickettsiales	Mitochondria	Mitochondria_ge	0.962839	FALSE
Otu001895	Bacteria	Fusobacteriota	Fusobacteriia	Fusobacteriales	Fusobacteriaceae	Fusobacterium	0.157303	TRUE
Otu001896	Bacteria	Proteobacteria	Alphaproteobacteria	Sphingomonadales	Sphingomonadaceae	Sphingobium	0.705882	FALSE
Otu001897	Bacteria	Actinobacteriota	Thermoleophilia	Gaiellales	uncultured	uncultured_ge		FALSE
Otu001898	Bacteria	Bacteroidota	Bacteroidia	Bacteroidales	Muribaculaceae	Muribaculaceae_ge		FALSE
Otu001899	Bacteria	Proteobacteria	Gammaproteobacteria	Burkholderiales	Burkholderiales_unclassified	Burkholderiales_unclassified	0.980864	FALSE
Otu001900	Bacteria	Proteobacteria	Alphaproteobacteria	Rhizobiales	Beijerinckiaceae	Psychroglaciecola	0.999453	FALSE
Otu001901	Bacteria	Actinobacteriota	Actinobacteria	Actinobacteria_unclassified	Actinobacteria_unclassified	Actinobacteria_unclassified	0.999453	FALSE
Otu001902	Bacteria	Chloroflexi	KD4-96	KD4-96_or	KD4-96_fa	KD4-96_ge	0.157303	TRUE
Otu001903	Bacteria	Bacteroidota	Bacteroidia	Cytophagales	Spirosomaceae	Fibrella	0.999658	FALSE
Otu001904	Bacteria	Bacteroidota	Bacteroidia	Cytophagales	Spirosomaceae	Spirosoma	0.157303	TRUE
Otu001905	Bacteria	Bdellovibrionota	Bdellovibrionia	Bdellovibrionales	Bdellovibrionaceae	Bdellovibrio	0.705882	FALSE
Otu001906	Bacteria	Proteobacteria	Gammaproteobacteria	Pseudomonadales	Pseudomonadaceae	Pseudomonas	0.645684	FALSE
Otu001907	Bacteria	Proteobacteria	Alphaproteobacteria	Rhizobiales	Devosiaceae	uncultured	0.99914	FALSE
Otu001908	Bacteria	Bacteroidota	Bacteroidia	Cytophagales	Spirosomaceae	Spirosoma	0.996968	FALSE
Otu001909	Bacteria	Acidobacteriota	Vicinamibacteria	Vicinamibacterales	uncultured	uncultured_ge		FALSE
Otu001910	Bacteria	Actinobacteriota	Actinobacteria	Pseudonocardiales	Pseudonocardiaceae	Pseudonocardia	0.443457	FALSE
Otu001911	Bacteria	Proteobacteria	Alphaproteobacteria	Sphingomonadales	Sphingomonadaceae	Sphingomonas	0.984867	FALSE
Otu001912	Bacteria	Myxococcota	Polyangia	Polyangiales	Phaselicystidaceae	Phaselicystis	0.995512	FALSE
Otu001914	Bacteria	Proteobacteria	Alphaproteobacteria	Sphingomonadales	Sphingomonadaceae	Blastomonas	0.0332544	TRUE
Otu001915	Bacteria	Abditibacteriota	Abditibacteria	Abditibacteriales	Abditibacteriaceae	Abditibacterium	0.901101	FALSE
Otu001916	Bacteria	Firmicutes	Clostridia	Lachnospirales	Lachnospiraceae	Lachnospiraceae_unclassified		FALSE
Otu001917	Bacteria	Firmicutes	Bacilli	Lactobacillales	Aerococcaceae	Facklamia		FALSE
Otu001918	Bacteria	Actinobacteriota	Actinobacteria	Pseudonocardiales	Pseudonocardiaceae	Pseudonocardia	0.996968	FALSE
Otu001919	Bacteria	Verrucomicrobiota	Verrucomicrobiae	Chthoniobacterales	Chthoniobacteraceae	Chthoniobacter	0.999453	FALSE
Otu001921	Bacteria	Bacteria_unclassified	Bacteria_unclassified	Bacteria_unclassified	Bacteria_unclassified	Bacteria_unclassified		FALSE
Otu001922	Bacteria	Proteobacteria	Alphaproteobacteria	Sphingomonadales	Sphingomonadaceae	Sphingomonadaceae_unclassified	0.997978	FALSE
Otu001923	Bacteria	Bacteroidota	Bacteroidia	Bacteroidales	Prevotellaceae	Prevotellaceae_UCG-001		FALSE
Otu001924	Bacteria	Proteobacteria	Gammaproteobacteria	Burkholderiales	Comamonadaceae	Pseudorhodoferax		FALSE
Otu001926	Bacteria	Proteobacteria	Alphaproteobacteria	Acetobacterales	Acetobacteraceae	Acetobacteraceae_unclassified	0.999453	FALSE
Otu001927	Bacteria	Proteobacteria	Alphaproteobacteria	Rickettsiales	Mitochondria	Mitochondria_ge	0.157303	TRUE
Otu001928	Bacteria	Bacteroidota	Bacteroidia	Cytophagales	Spirosomaceae	Spirosoma	0.645684	FALSE
Otu001929	Bacteria	Bacteroidota	Bacteroidia	Chitinophagales	Chitinophagaceae	Aurantisolimonas	0.705882	FALSE
Otu001930	Bacteria	Firmicutes	Bacilli	Lactobacillales	Lactobacillaceae	Lactobacillus	0.873409	FALSE
Otu001931	Bacteria	Bacteroidota	Bacteroidia	Chitinophagales	Chitinophagaceae	Segetibacter	0.997978	FALSE
Otu001932	Bacteria	Actinobacteriota	Actinobacteria	Propionibacteriales	Nocardioidaceae	Nocardioides	0.645684	FALSE
Otu001933	Bacteria	Bacteria_unclassified	Bacteria_unclassified	Bacteria_unclassified	Bacteria_unclassified	Bacteria_unclassified	0.999453	FALSE
Otu001934	Bacteria	Bdellovibrionota	Bdellovibrionia	Bdellovibrionales	Bdellovibrionaceae	OM27_clade	0.999658	FALSE
Otu001935	Bacteria	Proteobacteria	Alphaproteobacteria	Acetobacterales	Acetobacteraceae	Acetobacteraceae_unclassified		FALSE
Otu001936	Bacteria	Bacteroidota	Bacteroidia	Flavobacteriales	Weeksellaceae	Chryseobacterium	0.564393	FALSE
Otu001937	Bacteria	Gemmatimonadota	Gemmatimonadetes	Gemmatimonadales	Gemmatimonadaceae	uncultured		FALSE
Otu001938	Bacteria	Firmicutes	Clostridia	Lachnospirales	Lachnospiraceae	Lachnospiraceae_unclassified		FALSE
Otu001939	Bacteria	Proteobacteria	Gammaproteobacteria	Burkholderiales	Comamonadaceae	Comamonadaceae_unclassified		FALSE
Otu001940	Bacteria	Myxococcota	Polyangia	Polyangiales	Sandaracinaceae	uncultured	0.996968	FALSE
Otu001941	Bacteria	Bacteroidota	Bacteroidia	Chitinophagales	Chitinophagaceae	Chitinophagaceae_unclassified	0.995008	FALSE
Otu001942	Bacteria	Firmicutes	Clostridia	Clostridia_or	Hungateiclostridiaceae	Fastidiosipila	0.157303	TRUE
Otu001943	Bacteria	Verrucomicrobiota	Verrucomicrobiae	Chthoniobacterales	Chthoniobacteraceae	Chthoniobacter	0.99914	FALSE
Otu001944	Bacteria	Bacteroidota	Bacteroidia	Bacteroidales	Prevotellaceae	Prevotellaceae_unclassified		FALSE
Otu001945	Bacteria	Proteobacteria	Alphaproteobacteria	Sphingomonadales	Sphingomonadaceae	Sphingomonadaceae_unclassified	0.999453	FALSE
Otu001946	Bacteria	Gemmatimonadota	Gemmatimonadetes	Gemmatimonadales	Gemmatimonadaceae	Roseisolibacter	0.776471	FALSE
Otu001947	Bacteria	Gemmatimonadota	Longimicrobia	Longimicrobiales	Longimicrobiaceae	Longimicrobium	0.973209	FALSE
Otu001948	Bacteria	Actinobacteriota	Actinobacteria	Micrococcales	Dermacoccaceae	Kytococcus	0.645684	FALSE
Otu001949	Bacteria	Bacteroidota	Bacteroidia	Bacteroidales	Prevotellaceae	Prevotella	0.230769	TRUE
Otu001950	Bacteria	Proteobacteria	Gammaproteobacteria	Xanthomonadales	Xanthomonadaceae	Luteimonas	0.999453	FALSE
Otu001951	Bacteria	Proteobacteria	Gammaproteobacteria	Burkholderiales	Rhodocyclaceae	Dechloromonas		FALSE
Otu001952	Bacteria	Proteobacteria	Alphaproteobacteria	Rhizobiales	Beijerinckiaceae	Psychroglaciecola	0.99914	FALSE
Otu001953	Bacteria	Bacteroidota	Bacteroidia	Bacteroidales	Tannerellaceae	Parabacteroides	0.0248869	TRUE
Otu001954	Bacteria	Proteobacteria	Alphaproteobacteria	Rhizobiales	uncultured	uncultured_ge	0.995008	FALSE
Otu001955	Bacteria	Firmicutes	Clostridia	Oscillospirales	Oscillospirales_unclassified	Oscillospirales_unclassified		FALSE
Otu001956	Bacteria	Planctomycetota	Planctomycetes	Gemmatales	Gemmataceae	Fimbriiglobus		FALSE
Otu001957	Bacteria	Actinobacteriota	Coriobacteriia	Coriobacteriales	Eggerthellaceae	Slackia		FALSE
Otu001958	Bacteria	Proteobacteria	Alphaproteobacteria	Thalassobaculales	uncultured	uncultured_ge	0.999453	FALSE
Otu001959	Bacteria	Firmicutes	Clostridia	Lachnospirales	Lachnospiraceae	Lachnospiraceae_unclassified	0.230769	TRUE
Otu001960	Bacteria	Bacteroidota	Bacteroidia	Cytophagales	Hymenobacteraceae	Hymenobacter	0.978773	FALSE
Otu001961	Bacteria	Bacteroidota	Bacteroidia	Chitinophagales	Chitinophagaceae	Chitinophagaceae_unclassified	0.999453	FALSE
Otu001962	Bacteria	Proteobacteria	Alphaproteobacteria	Rhizobiales	Xanthobacteraceae	Bradyrhizobium	0.0591219	TRUE
Otu001963	Bacteria	Firmicutes	Bacilli	Erysipelotrichales	Erysipelatoclostridiaceae	Erysipelotrichaceae_UCG-003		FALSE
Otu001964	Bacteria	Bacteroidota	Bacteroidia	Cytophagales	Microscillaceae	uncultured		FALSE
Otu001965	Bacteria	Firmicutes	Clostridia	Lachnospirales	Lachnospiraceae	Lachnospiraceae_unclassified		FALSE
Otu001966	Bacteria	Bacteroidota	Bacteroidia	Cytophagales	Spirosomaceae	uncultured	0.989372	FALSE
Otu001967	Bacteria	Firmicutes	Clostridia	Oscillospirales	UCG-010	UCG-010_ge		FALSE
Otu001968	Bacteria	Bacteroidota	Bacteroidia	Chitinophagales	Chitinophagaceae	Edaphobaculum	0.990525	FALSE
Otu001969	Bacteria	Proteobacteria	Alphaproteobacteria	Sphingomonadales	Sphingomonadaceae	Sphingomonas	0.995008	FALSE
Otu001970	Bacteria	Bacteroidota	Bacteroidia	Bacteroidales	Tannerellaceae	Parabacteroides	0.645684	FALSE
Otu001971	Bacteria	Planctomycetota	Phycisphaerae	Tepidisphaerales	WD2101_soil_group	WD2101_soil_group_ge	0.99914	FALSE
Otu001972	Bacteria	Bacteroidota	Bacteroidia	Cytophagales	Spirosomaceae	Spirosoma	0.999453	FALSE
Otu001973	Bacteria	Chloroflexi	Chloroflexia	Kallotenuales	AKIW781	AKIW781_ge	0.999453	FALSE
Otu001974	Bacteria	Bacteroidota	Bacteroidia	Chitinophagales	Chitinophagaceae	Chitinophagaceae_unclassified	0.157303	TRUE
Otu001975	Bacteria	Firmicutes	Bacilli	Mycoplasmatales	Mycoplasmataceae	Mycoplasma		FALSE
Otu001976	Bacteria	Proteobacteria	Gammaproteobacteria	Burkholderiales	Comamonadaceae	Tepidimonas	0.751098	FALSE
Otu001977	Bacteria	Chloroflexi	Chloroflexia	Thermomicrobiales	JG30-KF-CM45	JG30-KF-CM45_ge	0.997978	FALSE
Otu001978	Bacteria	Actinobacteriota	Actinobacteria	Propionibacteriales	Nocardioidaceae	Nocardioides	0.999453	FALSE
Otu001979	Bacteria	Bacteroidota	Bacteroidia	Bacteroidales	Muribaculaceae	Muribaculaceae_ge		FALSE
Otu001980	Bacteria	Bacteroidota	Bacteroidia	Cytophagales	Spirosomaceae	Spirosomaceae_unclassified	0.751098	FALSE
Otu001981	Bacteria	Verrucomicrobiota	Verrucomicrobiae	Chthoniobacterales	Chthoniobacteraceae	Chthoniobacter	0.996968	FALSE
Otu001982	Bacteria	Firmicutes	Bacilli	Staphylococcales	Staphylococcaceae	Jeotgalicoccus	0.645684	FALSE
Otu001983	Bacteria	Bacteroidota	Bacteroidia	Chitinophagales	Chitinophagaceae	Chitinophagaceae_unclassified		FALSE
Otu001984	Bacteria	Actinobacteriota	Actinobacteria	Propionibacteriales	Nocardioidaceae	uncultured	0.157303	TRUE
Otu001985	Bacteria	Chloroflexi	Ktedonobacteria	C0119	C0119_fa	C0119_ge	0.996968	FALSE
Otu001986	unknown	unknown_unclassified	unknown_unclassified	unknown_unclassified	unknown_unclassified	unknown_unclassified	0.995512	FALSE
Otu001987	Bacteria	Proteobacteria	Alphaproteobacteria	Sphingomonadales	Sphingomonadaceae	Sphingobium	0.99914	FALSE
Otu001988	Bacteria	Bacteria_unclassified	Bacteria_unclassified	Bacteria_unclassified	Bacteria_unclassified	Bacteria_unclassified	0.999453	FALSE
Otu001989	Bacteria	Proteobacteria	Gammaproteobacteria	Burkholderiales	TRA3-20	TRA3-20_ge		FALSE
Otu001990	Bacteria	Actinobacteriota	Thermoleophilia	Solirubrobacterales	67-14	67-14_ge	0.99914	FALSE
Otu001991	Bacteria	Bacteroidota	Bacteroidia	Cytophagales	Hymenobacteraceae	Hymenobacter	0.755336	FALSE
Otu001992	Bacteria	Bacteroidota	Bacteroidia	Cytophagales	Spirosomaceae	Spirosoma	0.998671	FALSE
Otu001993	Bacteria	Bacteroidota	Bacteroidia	Cytophagales	Spirosomaceae	Larkinella	0.998671	FALSE
Otu001994	Bacteria	Bacteroidota	Bacteroidia	Chitinophagales	Chitinophagaceae	Taibaiella	0.959953	FALSE
Otu001995	Bacteria	Actinobacteriota	Actinobacteria	Frankiales	Frankiales_unclassified	Frankiales_unclassified	0.999453	FALSE
Otu001996	Bacteria	Proteobacteria	Alphaproteobacteria	Caulobacterales	Caulobacteraceae	Brevundimonas	0.968135	FALSE
Otu001997	Bacteria	Bacteroidota	Bacteroidia	Bacteroidales	Prevotellaceae	Alloprevotella	0.645684	FALSE
Otu001998	Bacteria	Abditibacteriota	Abditibacteria	Abditibacteriales	Abditibacteriaceae	Abditibacterium	0.999658	FALSE
Otu001999	Bacteria	Latescibacterota	Latescibacterota_cl	Latescibacterota_or	Latescibacterota_fa	Latescibacterota_ge		FALSE
Otu002000	Bacteria	Patescibacteria	Gracilibacteria	Gracilibacteria_or	Gracilibacteria_fa	Gracilibacteria_ge	0.751098	FALSE
Otu002001	Bacteria	Actinobacteriota	Actinobacteria	Actinobacteria_unclassified	Actinobacteria_unclassified	Actinobacteria_unclassified	0.853271	FALSE
Otu002002	Bacteria	Actinobacteriota	Acidimicrobiia	Microtrichales	Microtrichaceae	uncultured	0.995008	FALSE
Otu002003	Bacteria	Chloroflexi	Chloroflexia	Thermomicrobiales	JG30-KF-CM45	JG30-KF-CM45_ge	0.157303	TRUE
Otu002005	Bacteria	Bacteroidota	Bacteroidia	Bacteroidales	Porphyromonadaceae	Porphyromonas	0.705882	FALSE
Otu002006	Bacteria	Proteobacteria	Alphaproteobacteria	Acetobacterales	Acetobacteraceae	Acidiphilium	0.157303	TRUE
Otu002007	Bacteria	Actinobacteriota	Actinobacteria	Propionibacteriales	Nocardioidaceae	Nocardioides	0.99914	FALSE
Otu002008	Bacteria	Proteobacteria	Gammaproteobacteria	Burkholderiales	Comamonadaceae	Comamonadaceae_unclassified	0.645684	FALSE
Otu002010	Bacteria	Chloroflexi	Chloroflexi_unclassified	Chloroflexi_unclassified	Chloroflexi_unclassified	Chloroflexi_unclassified	0.99914	FALSE
Otu002011	Bacteria	Actinobacteriota	Actinobacteria	Micrococcales	Micrococcaceae	Kocuria		FALSE
Otu002012	Bacteria	Bacteroidota	Bacteroidia	Chitinophagales	Chitinophagaceae	Ferruginibacter	0.995512	FALSE
Otu002013	Bacteria	Acidobacteriota	Vicinamibacteria	Subgroup_9	Subgroup_9_fa	Subgroup_9_ge		FALSE
Otu002014	Bacteria	Chloroflexi	Chloroflexi_unclassified	Chloroflexi_unclassified	Chloroflexi_unclassified	Chloroflexi_unclassified	0.989372	FALSE
Otu002015	Bacteria	Chloroflexi	Chloroflexia	Chloroflexales	Roseiflexaceae	uncultured	0.946067	FALSE
Otu002016	Bacteria	Actinobacteriota	Actinobacteria	Actinobacteria_unclassified	Actinobacteria_unclassified	Actinobacteria_unclassified	0.999658	FALSE
Otu002017	Bacteria	Bacteroidota	Bacteroidia	Chitinophagales	Chitinophagaceae	Ferruginibacter	0.645684	FALSE
Otu002018	Bacteria	Verrucomicrobiota	Verrucomicrobiae	Opitutales	Opitutaceae	Opitutus	0.90573	FALSE
Otu002019	Bacteria	Proteobacteria	Alphaproteobacteria	Sphingomonadales	Sphingomonadaceae	Sphingomonas	0.962839	FALSE
Otu002020	Bacteria	Bacteroidota	Bacteroidia	Chitinophagales	Chitinophagaceae	Ferruginibacter	0.998671	FALSE
Otu002021	Bacteria	Proteobacteria	Alphaproteobacteria	Micavibrionales	uncultured	uncultured_ge	0.99914	FALSE
Otu002022	Bacteria	Firmicutes	Clostridia	Peptostreptococcales-Tissierellales	Peptostreptococcaceae	Sporacetigenium		FALSE
Otu002024	Bacteria	Planctomycetota	Phycisphaerae	Phycisphaerales	Phycisphaeraceae	SM1A02		FALSE
Otu002026	Bacteria	Chloroflexi	Gitt-GS-136	Gitt-GS-136_or	Gitt-GS-136_fa	Gitt-GS-136_ge	0.705882	FALSE
Otu002027	Bacteria	Bacteroidota	Bacteroidia	Chitinophagales	Chitinophagaceae	Edaphobaculum	0.645684	FALSE
Otu002028	Bacteria	Planctomycetota	Planctomycetes	Gemmatales	Gemmataceae	Gemmataceae_unclassified		FALSE
Otu002029	Bacteria	Actinobacteriota	Thermoleophilia	Thermoleophilia_unclassified	Thermoleophilia_unclassified	Thermoleophilia_unclassified	0.980864	FALSE
Otu002030	Bacteria	Firmicutes	Bacilli	Erysipelotrichales	Erysipelotrichaceae	Turicibacter		FALSE
Otu002031	Bacteria	Proteobacteria	Alphaproteobacteria	Alphaproteobacteria_unclassified	Alphaproteobacteria_unclassified	Alphaproteobacteria_unclassified	0.99914	FALSE
Otu002032	Bacteria	Proteobacteria	Alphaproteobacteria	Rhizobiales	Devosiaceae	Devosia	0.645684	FALSE
Otu002033	Bacteria	Actinobacteriota	Actinobacteria	Micrococcales	Microbacteriaceae	Microbacterium	0.702701	FALSE
Otu002034	Bacteria	Proteobacteria	Alphaproteobacteria	Azospirillales	Azospirillaceae	Skermanella	0.354048	FALSE
Otu002035	Bacteria	Planctomycetota	Planctomycetes	Gemmatales	Gemmataceae	Gemmata	0.999453	FALSE
Otu002036	Bacteria	Actinobacteriota	Actinobacteria	Micrococcales	Brevibacteriaceae	Brevibacterium	0.702701	FALSE
Otu002037	Bacteria	Actinobacteriota	Actinobacteria	Micromonosporales	Micromonosporaceae	Micromonosporaceae_unclassified	0.999453	FALSE
Otu002038	Bacteria	Acidobacteriota	Vicinamibacteria	Vicinamibacterales	uncultured	uncultured_ge	0.831212	FALSE
Otu002039	Bacteria	Planctomycetota	Planctomycetes	Pirellulales	Pirellulaceae	Pirellulaceae_unclassified		FALSE
Otu002040	Bacteria	Proteobacteria	Gammaproteobacteria	Aeromonadales	Succinivibrionaceae	Succinivibrionaceae_UCG-002	0.702701	FALSE
Otu002041	Bacteria	Bacteroidota	Bacteroidia	Chitinophagales	Chitinophagaceae	Edaphobaculum	0.99914	FALSE
Otu002042	Bacteria	Bacteria_unclassified	Bacteria_unclassified	Bacteria_unclassified	Bacteria_unclassified	Bacteria_unclassified	0.996968	FALSE
Otu002043	Bacteria	Bacteroidota	Bacteroidia	Chitinophagales	Chitinophagaceae	Chitinophagaceae_unclassified	0.998671	FALSE
Otu002044	Bacteria	Bacteroidota	Bacteroidia	Cytophagales	Spirosomaceae	Spirosoma	0.995512	FALSE
Otu002045	Bacteria	Verrucomicrobiota	Verrucomicrobiae	Chthoniobacterales	Chthoniobacteraceae	Chthoniobacter	0.99914	FALSE
Otu002046	Bacteria	Verrucomicrobiota	Verrucomicrobiae	Chthoniobacterales	Chthoniobacteraceae	Chthoniobacter	0.986465	FALSE
Otu002047	Bacteria	Actinobacteriota	Thermoleophilia	Solirubrobacterales	Solirubrobacteraceae	Solirubrobacter	0.948903	FALSE
Otu002048	Bacteria	Proteobacteria	Alphaproteobacteria	Rhizobiales	Beijerinckiaceae	Microvirga	0.776471	FALSE
Otu002049	Bacteria	Bacteroidota	Bacteroidia	Chitinophagales	Chitinophagaceae	Chitinophagaceae_unclassified		FALSE
Otu002050	Bacteria	Chloroflexi	Chloroflexia	Thermomicrobiales	JG30-KF-CM45	JG30-KF-CM45_ge	0.999453	FALSE
Otu002051	Bacteria	Gemmatimonadota	Gemmatimonadetes	Gemmatimonadales	Gemmatimonadaceae	Roseisolibacter	0.992654	FALSE
Otu002052	Bacteria	Bacteria_unclassified	Bacteria_unclassified	Bacteria_unclassified	Bacteria_unclassified	Bacteria_unclassified	0.99914	FALSE
Otu002054	Bacteria	Proteobacteria	Gammaproteobacteria	Gammaproteobacteria_unclassified	Gammaproteobacteria_unclassified	Gammaproteobacteria_unclassified		FALSE
Otu002055	Bacteria	Actinobacteriota	Thermoleophilia	Solirubrobacterales	Solirubrobacterales_unclassified	Solirubrobacterales_unclassified	0.99914	FALSE
Otu002056	Bacteria	Acidobacteriota	Vicinamibacteria	Vicinamibacterales	uncultured	uncultured_ge		FALSE
Otu002057	Bacteria	Actinobacteriota	Actinobacteria	Actinomycetales	Actinomycetaceae	Actinomyces	0.705882	FALSE
Otu002058	Bacteria	Proteobacteria	Alphaproteobacteria	Rhizobiales	uncultured	uncultured_ge		FALSE
[truncated: 10,490 more rows]
