# Supplementary material for: Tardigrade Community Microbiomes in North American Orchards Include Putative Endosymbionts and Plant Pathogens
Source: Front Microbiol. 2022 Jul 18;13:866930. doi: 10.3389/fmicb.2022.866930 (PMC9340075; doi:10.3389/fmicb.2022.866930)
Supplement: Supplementary Table S2 — BLAST results for OTUs with more than 10 total reads in experimental samples. BLAST+ v2.11.0 was used to query representative sequences for each OTU against a database generated from the NCBI 16S RefSeq collection. The 15 hits with the lowest E-values are given for each OTU. [file Table_2.XLSX]

## Sheet: Sheet1
OTU	BLAST Hit	% identities	alignment length	# mismatches	# gaps	start query	end query	start subject	end subject	E	bitscore
Otu000001	025876.1_Bradyrhizobium_oligotrophicum_	100	253	0	0	1	253	452	704	7.62e-132	468
Otu000001	029200.1_Afipia_broomeae_	100	253	0	0	1	253	469	721	7.62e-132	468
Otu000001	029104.1_Bradyrhizobium_betae_	100	253	0	0	1	253	473	725	7.62e-132	468
Otu000001	036953.1_Bradyrhizobium_elkanii_	100	253	0	0	1	253	470	722	7.62e-132	468
Otu000001	041827.1_Bradyrhizobium_denitrificans_	100	253	0	0	1	253	468	720	7.62e-132	468
Otu000001	112671.1_Bradyrhizobium_iriomotense_	100	253	0	0	1	253	452	704	7.62e-132	468
Otu000001	112927.1_Bradyrhizobium_elkanii_	100	253	0	0	1	253	452	704	7.62e-132	468
Otu000001	112929.1_Bradyrhizobium_liaoningense_	100	253	0	0	1	253	452	704	7.62e-132	468
Otu000001	114138.1_Bradyrhizobium_iriomotense_	100	253	0	0	1	253	452	704	7.62e-132	468
Otu000001	114198.1_Bradyrhizobium_betae_	100	253	0	0	1	253	452	704	7.62e-132	468
Otu000001	114610.1_Bradyrhizobium_elkanii_	100	253	0	0	1	253	426	678	7.62e-132	468
Otu000001	114733.1_Bradyrhizobium_liaoningense_	100	253	0	0	1	253	441	693	7.62e-132	468
Otu000001	117513.1_Bradyrhizobium_lablabi_	100	253	0	0	1	253	423	675	7.62e-132	468
Otu000001	117944.1_Bradyrhizobium_daqingense_	100	253	0	0	1	253	370	622	7.62e-132	468
Otu000001	117945.1_Bradyrhizobium_huanghuaihaiense_	100	253	0	0	1	253	418	670	7.62e-132	468
Otu000002	037084.1_Klebsiella_pneumoniae_	99.605	253	1	0	1	253	503	755	3.54e-130	462
Otu000002	041968.1_Buttiauxella_agrestis_	99.605	253	1	0	1	253	513	765	3.54e-130	462
Otu000002	042154.1_Enterobacter_hormaechei_	99.605	253	1	0	1	253	498	750	3.54e-130	462
Otu000002	025635.1_Klebsiella_variicola_	99.605	253	1	0	1	253	480	732	3.54e-130	462
Otu000002	026049.1_Erwinia_persicina_	99.605	253	1	0	1	253	483	735	3.54e-130	462
Otu000002	024640.1_Enterobacter_asburiae_	99.605	253	1	0	1	253	500	752	3.54e-130	462
Otu000002	024642.1_Lelliottia_amnigena_	99.605	253	1	0	1	253	500	752	3.54e-130	462
Otu000002	024643.1_Klebsiella_aerogenes_	99.605	253	1	0	1	253	500	752	3.54e-130	462
Otu000002	025331.1_Buttiauxella_izardii_	99.605	253	1	0	1	253	511	763	3.54e-130	462
Otu000002	028802.1_Kluyvera_intermedia_	99.605	253	1	0	1	253	493	745	3.54e-130	462
Otu000002	028803.1_Kluyvera_cryocrescens_	99.605	253	1	0	1	253	497	749	3.54e-130	462
Otu000002	028893.1_Buttiauxella_warmboldiae_	99.605	253	1	0	1	253	511	763	3.54e-130	462
Otu000002	028993.1_Enterobacter_kobei_	99.605	253	1	0	1	253	495	747	3.54e-130	462
Otu000002	036794.1_Klebsiella_pneumoniae_	99.605	253	1	0	1	253	526	778	3.54e-130	462
Otu000002	036919.1_Buttiauxella_noackiae_	99.605	253	1	0	1	253	511	763	3.54e-130	462
Otu000003	126198.1_Sediminibacterium_ginsengisoli_	97.628	253	6	0	1	253	476	728	7.72e-122	435
Otu000003	114255.1_Sediminibacterium_salmoneum_	97.233	253	7	0	1	253	505	757	3.59e-120	429
Otu000003	044197.1_Sediminibacterium_salmoneum_	97.233	253	7	0	1	253	486	738	3.59e-120	429
Otu000003	159130.1_Sediminibacterium_roseum_	97.233	253	7	0	1	253	521	773	3.59e-120	429
Otu000003	133854.1_Sediminibacterium_goheungense_	96.443	253	9	0	1	253	477	729	7.78e-117	418
Otu000003	152667.1_Sediminibacterium_aquarii_	96.443	253	9	0	1	253	505	757	7.78e-117	418
Otu000003	132297.1_Asinibacterium_lactis_	95.652	253	11	0	1	253	500	752	1.68e-113	407
Otu000003	164990.1_Ilyomonas_limi_	95.652	253	11	0	1	253	486	738	1.68e-113	407
Otu000003	133888.1_Vibrionimonas_magnilacihabitans_	95.257	253	12	0	1	253	479	731	7.83e-112	401
Otu000003	134746.1_Hydrobacter_penzbergensis_	95.257	253	12	0	1	253	526	778	7.83e-112	401
Otu000003	117026.1_Hydrotalea_flava_	94.862	253	13	0	1	253	472	724	3.64e-110	396
Otu000003	152041.1_Panacibacter_ginsenosidivorans_	94.071	253	15	0	1	253	503	755	7.89e-107	385
Otu000003	152039.1_Filimonas_aurantiibacter_	93.676	253	16	0	1	253	526	778	3.67e-105	379
Otu000003	152662.1_Arvibacter_flaviflagrans_	93.676	253	16	0	1	253	508	760	3.67e-105	379
Otu000003	109380.1_Hydrotalea_sandarakina_	92.885	253	18	0	1	253	529	781	7.95e-102	368
Otu000004	040859.1_Pseudomonas_parafulva_	99.209	253	2	0	1	253	513	765	1.65e-128	457
Otu000004	025947.1_Pseudomonas_flavescens_	99.209	253	2	0	1	253	521	773	1.65e-128	457
Otu000004	104278.1_Pseudomonas_parafulva_	99.209	253	2	0	1	253	513	765	1.65e-128	457
Otu000004	104280.1_Pseudomonas_fulva_	99.209	253	2	0	1	253	513	765	1.65e-128	457
Otu000004	109583.1_Pseudomonas_punonensis_	99.209	253	2	0	1	253	523	775	1.65e-128	457
Otu000004	113651.1_Pseudomonas_putida_	99.209	253	2	0	1	253	501	753	1.65e-128	457
Otu000004	113855.1_Pseudomonas_cremoricolorata_	99.209	253	2	0	1	253	501	753	1.65e-128	457
Otu000004	113856.1_Pseudomonas_parafulva_	99.209	253	2	0	1	253	501	753	1.65e-128	457
Otu000004	113857.1_Pseudomonas_fulva_	99.209	253	2	0	1	253	501	753	1.65e-128	457
Otu000004	113859.1_Pseudomonas_straminea_	99.209	253	2	0	1	253	501	753	1.65e-128	457
Otu000004	114195.1_Pseudomonas_flavescens_	99.209	253	2	0	1	253	501	753	1.65e-128	457
Otu000004	114479.1_Pseudomonas_putida_	99.209	253	2	0	1	253	517	769	1.65e-128	457
Otu000004	114794.1_Pseudomonas_putida_	99.209	253	2	0	1	253	394	646	1.65e-128	457
Otu000004	115610.1_Pseudomonas_fulva_	99.209	253	2	0	1	253	519	771	1.65e-128	457
Otu000004	116904.1_Pseudomonas_benzenivorans_	99.209	253	2	0	1	253	513	765	1.65e-128	457
Otu000005	025922.1_Staphylococcus_warneri_	99.605	253	1	0	1	253	514	766	3.54e-130	462
Otu000005	024665.1_Staphylococcus_caprae_	99.605	253	1	0	1	253	534	786	3.54e-130	462
Otu000005	024668.1_Staphylococcus_lugdunensis_	99.605	253	1	0	1	253	534	786	3.54e-130	462
Otu000005	024669.1_Staphylococcus_pasteuri_	99.605	253	1	0	1	253	534	786	3.54e-130	462
Otu000005	027519.1_Staphylococcus_capitis_	99.605	253	1	0	1	253	534	786	3.54e-130	462
Otu000005	029158.1_Staphylococcus_saccharolyticus_	99.605	253	1	0	1	253	523	775	3.54e-130	462
Otu000005	036775.1_Staphylococcus_capitis_	99.605	253	1	0	1	253	514	766	3.54e-130	462
Otu000005	036828.1_Staphylococcus_aureus_	99.605	253	1	0	1	253	516	768	3.54e-130	462
Otu000005	036904.1_Staphylococcus_epidermidis_	99.605	253	1	0	1	253	516	768	3.54e-130	462
Otu000005	043146.1_Staphylococcus_simiae_	99.605	253	1	0	1	253	515	767	3.54e-130	462
Otu000005	041323.1_Staphylococcus_hominis_	99.605	253	1	0	1	253	507	759	3.54e-130	462
Otu000005	113345.1_Staphylococcus_haemolyticus_	99.605	253	1	0	1	253	514	766	3.54e-130	462
Otu000005	113348.1_Staphylococcus_capitis_	99.605	253	1	0	1	253	514	766	3.54e-130	462
Otu000005	113405.1_Staphylococcus_saccharolyticus_	99.605	253	1	0	1	253	534	786	3.54e-130	462
Otu000005	113956.1_Staphylococcus_aureus_	99.605	253	1	0	1	253	514	766	3.54e-130	462
Otu000006	028664.1_Streptococcus_mitis_	99.206	252	2	0	1	252	535	786	5.9e-128	455
Otu000006	042927.1_Streptococcus_oralis_	99.206	252	2	0	1	252	514	765	5.9e-128	455
Otu000006	042928.1_Streptococcus_infantis_	99.206	252	2	0	1	252	512	763	5.9e-128	455
Otu000006	114413.1_Streptococcus_oralis_	99.206	252	2	0	1	252	537	788	5.9e-128	455
Otu000006	115240.1_Streptococcus_mitis_	99.206	252	2	0	1	252	512	763	5.9e-128	455
Otu000006	115560.1_Streptococcus_mitis_	99.206	252	2	0	1	252	532	783	5.9e-128	455
Otu000006	115561.1_Streptococcus_gordonii_	99.206	252	2	0	1	252	542	793	5.9e-128	455
Otu000006	115732.1_Streptococcus_mitis_	99.206	252	2	0	1	252	514	765	5.9e-128	455
Otu000006	115734.1_Streptococcus_oralis_	99.206	252	2	0	1	252	515	766	5.9e-128	455
Otu000006	116206.1_Streptococcus_infantis_	99.206	252	2	0	1	252	437	688	5.9e-128	455
Otu000006	116207.1_Streptococcus_mitis_	99.206	252	2	0	1	252	377	628	5.9e-128	455
Otu000006	116209.1_Streptococcus_cristatus_	99.206	252	2	0	1	252	437	688	5.9e-128	455
Otu000006	116210.1_Streptococcus_oralis_	99.206	252	2	0	1	252	377	628	5.9e-128	455
Otu000006	117719.1_Streptococcus_oralis_	99.206	252	2	0	1	252	532	783	5.9e-128	455
Otu000006	118234.1_Streptococcus_oralis_	99.206	252	2	0	1	252	531	782	5.9e-128	455
Otu000007	117784.1_Acinetobacter_indicus_	98.814	253	3	0	1	253	438	690	7.67e-127	451
Otu000007	026209.1_Acinetobacter_lwoffii_	98.419	253	4	0	1	253	498	750	3.57e-125	446
Otu000007	104948.1_Prolinoborus_fasciculus_	98.419	253	4	0	1	253	450	702	3.57e-125	446
Otu000007	113346.1_Acinetobacter_lwoffii_	98.419	253	4	0	1	253	502	754	3.57e-125	446
Otu000007	134685.1_Acinetobacter_variabilis_	98.419	253	4	0	1	253	524	776	3.57e-125	446
Otu000007	115299.1_Acinetobacter_seohaensis_	98.419	253	4	0	1	253	503	755	3.57e-125	446
Otu000007	133954.1_Acinetobacter_indicus_	98.419	253	4	0	1	253	523	775	3.57e-125	446
Otu000007	145641.1_Acinetobacter_albensis_	98.024	253	5	0	1	253	505	757	1.66e-123	440
Otu000007	149800.1_Acinetobacter_halotolerans_	98.024	253	5	0	1	253	493	745	1.66e-123	440
Otu000007	028849.1_Acinetobacter_towneri_	98.024	253	2	3	1	253	435	684	2.15e-122	436
Otu000007	026210.1_Acinetobacter_radioresistens_	97.233	253	7	0	1	253	498	750	3.59e-120	429
Otu000007	109507.1_Acinetobacter_puyangensis_	97.233	253	7	0	1	253	501	753	3.59e-120	429
Otu000007	114074.1_Acinetobacter_radioresistens_	97.233	253	7	0	1	253	502	754	3.59e-120	429
Otu000007	145864.1_Acinetobacter_populi_	97.233	253	7	0	1	253	480	732	3.59e-120	429
Otu000007	102814.1_Acinetobacter_oleivorans_	96.838	253	8	0	1	253	528	780	1.67e-118	424
Otu000008	025285.1_Micrococcus_antarcticus_	99.605	253	1	0	1	253	486	738	3.54e-130	462
Otu000008	037113.1_Micrococcus_luteus_	99.605	253	1	0	1	253	490	742	3.54e-130	462
Otu000008	114673.1_Micrococcus_luteus_	99.605	253	1	0	1	253	444	696	3.54e-130	462
Otu000008	116578.1_Micrococcus_yunnanensis_	99.605	253	1	0	1	253	455	707	3.54e-130	462
Otu000008	075062.2_Micrococcus_luteus_	99.605	253	1	0	1	253	509	761	3.54e-130	462
Otu000008	044365.1_Micrococcus_endophyticus_	99.605	253	1	0	1	253	461	713	3.54e-130	462
Otu000008	117194.1_Micrococcus_cohnii_	99.605	253	1	0	1	253	487	739	3.54e-130	462
Otu000008	134088.1_Micrococcus_aloeverae_	99.605	253	1	0	1	253	491	743	3.54e-130	462
Otu000008	043881.1_Micrococcus_flavus_	99.209	253	2	0	1	253	464	716	1.65e-128	457
Otu000008	026200.1_Micrococcus_lylae_	98.814	253	3	0	1	253	497	749	7.67e-127	451
Otu000008	116649.1_Micrococcus_terreus_	98.419	253	4	0	1	253	502	754	3.57e-125	446
Otu000008	148833.1_Arthrobacter_echini_	98.419	253	4	0	1	253	505	757	3.57e-125	446
Otu000008	117546.1_Citricoccus_nitrophenolicus_	98.024	253	5	0	1	253	502	754	1.66e-123	440
Otu000008	025771.1_Citricoccus_alkalitolerans_	97.628	253	6	0	1	253	504	756	7.72e-122	435
Otu000008	026198.1_Arthrobacter_agilis_	97.628	253	6	0	1	253	506	758	7.72e-122	435
Otu000009	122055.2_Snodgrassella_alvi_	92.885	253	18	0	1	253	532	784	7.95e-102	368
Otu000009	121735.2_Snodgrassella_alvi_	92.885	253	18	0	1	253	533	785	7.95e-102	368
Otu000009	118405.2_Snodgrassella_alvi_	92.885	253	18	0	1	253	532	784	7.95e-102	368
Otu000009	118404.2_Snodgrassella_alvi_	92.885	253	18	0	1	253	533	785	7.95e-102	368
Otu000009	025144.1_Simonsiella_muelleri_	91.7	253	21	0	1	253	509	761	8e-97	351
Otu000009	041821.1_Conchiformibius_kuhniae_	91.7	253	21	0	1	253	508	760	8e-97	351
Otu000009	042976.1_Kingella_kingae_	91.7	253	21	0	1	253	515	767	8e-97	351
Otu000009	114101.1_Conchiformibius_kuhniae_	91.7	253	21	0	1	253	508	760	8e-97	351
Otu000009	118697.1_Kingella_kingae_	91.7	253	21	0	1	253	530	782	8e-97	351
Otu000009	157664.1_Kingella_negevensis_	91.7	253	21	0	1	253	527	779	8e-97	351
Otu000009	042211.1_Uruburuella_suis_	91.304	253	22	0	1	253	498	750	3.72e-95	346
Otu000009	104685.1_Eikenella_corrodens_	90.909	253	23	0	1	253	528	780	1.73e-93	340
Otu000009	134827.1_Uruburuella_testudinis_	90.909	253	23	0	1	253	507	759	1.73e-93	340
Otu000009	040933.1_Bergeriella_denitrificans_	90.514	253	24	0	1	253	529	781	8.06e-92	335
Otu000009	114040.1_Bergeriella_denitrificans_	90.514	253	24	0	1	253	508	760	8.06e-92	335
Otu000010	036809.1_Listeria_ivanovii_	99.605	253	1	0	1	253	493	745	3.54e-130	462
Otu000010	029318.1_Listeria_innocua_	99.605	253	1	0	1	253	479	731	3.54e-130	462
Otu000010	036808.1_Listeria_ivanovii_	99.605	253	1	0	1	253	493	745	3.54e-130	462
Otu000010	043518.1_Listeria_seeligeri_	99.605	253	1	0	1	253	536	788	3.54e-130	462
Otu000010	043519.1_Listeria_welshimeri_	99.605	253	1	0	1	253	536	788	3.54e-130	462
Otu000010	116352.1_Listeria_marthii_	99.605	253	1	0	1	253	479	731	3.54e-130	462
Otu000010	116805.1_Listeria_innocua_	99.605	253	1	0	1	253	491	743	3.54e-130	462
Otu000010	118919.1_Listeria_seeligeri_	99.605	253	1	0	1	253	539	791	3.54e-130	462
Otu000010	102807.1_Listeria_seeligeri_	99.605	253	1	0	1	253	535	787	3.54e-130	462
Otu000010	074998.2_Listeria_welshimeri_	99.605	253	1	0	1	253	541	793	3.54e-130	462
Otu000010	118920.1_Listeria_welshimeri_	98.419	253	4	0	1	253	538	790	7.67e-127	451
Otu000010	119231.1_Listeria_welshimeri_	98.419	253	4	0	1	253	493	745	7.67e-127	451
Otu000010	118231.1_Listeria_innocua_	98.419	253	4	0	1	253	535	787	3.57e-125	446
Otu000010	171459.1_Bacillus_urbisdiaboli_	98.024	253	5	0	1	253	506	758	1.66e-123	440
Otu000010	043484.1_Bacillus_okhensis_	97.628	253	6	0	1	253	521	773	7.72e-122	435
Otu000011	113708.1_Delftia_acidovorans_	99.605	253	1	0	1	253	499	751	3.54e-130	462
Otu000011	113870.1_Delftia_tsuruhatensis_	99.605	253	1	0	1	253	499	751	3.54e-130	462
Otu000011	116139.1_Delftia_acidovorans_	99.605	253	1	0	1	253	437	689	3.54e-130	462
Otu000011	024786.1_Delftia_tsuruhatensis_	99.605	253	1	0	1	253	500	752	3.54e-130	462
Otu000011	116495.1_Delftia_lacustris_	99.605	253	1	0	1	253	518	770	3.54e-130	462
Otu000011	157013.1_Delftia_rhizosphaerae_	99.209	253	2	0	1	253	499	751	1.65e-128	457
Otu000011	040786.1_Mitsuaria_chitosanitabida_	98.814	253	3	0	1	253	519	771	7.67e-127	451
Otu000011	042617.1_Roseateles_aquatilis_	98.814	253	3	0	1	253	457	709	7.67e-127	451
Otu000011	043748.1_Caenimonas_koreensis_	98.814	253	3	0	1	253	501	753	7.67e-127	451
Otu000011	114070.1_Mitsuaria_chitosanitabida_	98.814	253	3	0	1	253	499	751	7.67e-127	451
Otu000011	115054.1_Mitsuaria_chitosanitabida_	98.814	253	3	0	1	253	471	723	7.67e-127	451
Otu000011	157656.1_Paucibacter_oligotrophus_	98.814	253	3	0	1	253	502	754	7.67e-127	451
Otu000011	159302.1_Mitsuaria_noduli_	98.814	253	3	0	1	253	481	733	7.67e-127	451
Otu000011	024711.1_Delftia_acidovorans_	98.419	253	4	0	1	253	517	769	9.92e-126	448
Otu000011	041947.1_Acidovorax_anthurii_	98.419	253	4	0	1	253	516	768	9.92e-126	448
Otu000012	026532.1_Pseudomonas_cichorii_	99.605	253	0	1	1	252	503	755	1.27e-129	460
Otu000012	043313.1_Pseudomonas_vranovensis_	99.605	253	0	1	1	252	514	766	1.27e-129	460
Otu000012	112070.1_Pseudomonas_cichorii_	99.605	253	0	1	1	252	503	755	1.27e-129	460
Otu000012	117824.1_Pseudomonas_cichorii_	99.605	253	0	1	1	252	475	727	1.27e-129	460
Otu000012	145644.1_Pseudomonas_alkylphenolica_	99.605	253	0	1	1	252	498	750	1.27e-129	460
Otu000012	136501.2_Pseudomonas_donghuensis_	99.605	253	0	1	1	252	528	780	1.27e-129	460
Otu000012	157778.1_Pseudomonas_wadenswilerensis_	99.605	253	0	1	1	252	528	780	1.27e-129	460
Otu000012	169411.1_Pseudomonas_qingdaonensis_	99.605	253	0	1	1	252	521	773	1.27e-129	460
Otu000012	040802.1_Pseudomonas_asplenii_	98.814	253	2	1	1	252	501	753	2.75e-126	449
Otu000012	114192.1_Pseudomonas_japonica_	98.814	253	2	1	1	252	501	753	2.75e-126	449
Otu000012	116700.1_Pseudomonas_fuscovaginae_	98.814	253	2	1	1	252	469	721	2.75e-126	449
Otu000012	137215.1_Pseudomonas_coleopterorum_	98.814	253	2	1	1	252	508	760	2.75e-126	449
Otu000012	165748.1_Pseudomonas_hutmensis_	98.814	253	2	1	1	252	528	780	2.75e-126	449
Otu000012	026395.1_Pseudomonas_graminis_	98.419	253	3	1	1	252	521	773	1.28e-124	444
Otu000012	029063.1_Pseudomonas_rhizosphaerae_	98.419	253	3	1	1	252	522	774	1.28e-124	444
Otu000013	044671.2_Mycoplasma_mobile_	89.328	253	26	1	1	253	525	776	2.92e-86	316
Otu000013	074620.2_Mycoplasma_mobile_	89.328	253	26	1	1	253	524	775	2.92e-86	316
Otu000013	024982.1_Mycoplasma_gypis_	88.538	253	28	1	1	253	490	741	6.32e-83	305
Otu000013	025133.1_Mycoplasma_phocicerebrale_	88.142	253	29	1	1	253	494	745	2.94e-81	300
Otu000013	025988.1_Mycoplasma_canadense_	87.747	253	30	1	1	253	494	745	1.37e-79	294
Otu000013	024980.1_Mycoplasma_spumans_	87.747	253	30	1	1	253	497	748	1.37e-79	294
Otu000013	029180.1_Mycoplasma_gateae_	87.747	253	30	1	1	253	499	750	1.37e-79	294
Otu000013	113678.1_Mycoplasma_spumans_	87.747	253	30	1	1	253	505	756	1.37e-79	294
Otu000013	044673.2_Mycoplasma_arthritidis_	87.352	253	31	1	1	253	590	841	1.77e-78	291
Otu000013	041881.1_Mycoplasma_hominis_	87.352	253	31	1	1	253	527	778	6.36e-78	289
Otu000013	024981.1_Mycoplasma_subdolum_	87.352	253	31	1	1	253	490	741	6.36e-78	289
Otu000013	024985.1_Mycoplasma_cloacale_	87.352	253	31	1	1	253	491	742	6.36e-78	289
Otu000013	041743.1_Mycoplasma_arginini_	87.352	253	31	1	1	253	489	740	6.36e-78	289
Otu000013	074603.1_Mycoplasma_hominis_	87.352	253	31	1	1	253	527	778	6.36e-78	289
Otu000013	108494.1_Mycoplasma_neophronis_	87.451	255	27	4	1	253	523	774	6.36e-78	289
Otu000014	043621.1_Herbaspirillum_rhizosphaerae_	99.603	252	1	0	1	252	503	754	1.27e-129	460
Otu000014	157007.1_Noviherbaspirillum_denitrificans_	99.603	252	1	0	1	252	501	752	1.27e-129	460
Otu000014	157008.1_Noviherbaspirillum_autotrophicum_	99.603	252	1	0	1	252	501	752	1.27e-129	460
Otu000014	165788.1_Lacisediminimonas_profundi_	99.603	252	1	0	1	252	505	756	1.27e-129	460
Otu000014	029329.1_Herbaspirillum_seropedicae_	99.206	252	2	0	1	252	523	774	5.93e-128	455
Otu000014	037133.1_Oxalicibacterium_flavum_	99.206	252	2	0	1	252	503	754	5.93e-128	455
Otu000014	112833.1_Oxalicibacterium_horti_	99.206	252	2	0	1	252	503	754	5.93e-128	455
Otu000014	112834.1_Oxalicibacterium_faecigallinarum_	99.206	252	2	0	1	252	503	754	5.93e-128	455
Otu000014	113620.1_Oxalicibacterium_horti_	99.206	252	2	0	1	252	503	754	5.93e-128	455
Otu000014	114142.1_Herbaspirillum_seropedicae_	99.206	252	2	0	1	252	503	754	5.93e-128	455
Otu000014	114175.1_Oxalicibacterium_solurbis_	99.206	252	2	0	1	252	503	754	5.93e-128	455
Otu000014	043090.1_Herminiimonas_fonticola_	99.206	252	2	0	1	252	486	737	5.93e-128	455
Otu000014	112029.1_Oxalicibacterium_solurbis_	99.206	252	2	0	1	252	503	754	5.93e-128	455
Otu000014	114720.1_Herbaspirillum_seropedicae_	99.206	252	2	0	1	252	487	738	5.93e-128	455
Otu000014	156921.1_Noviherbaspirillum_agri_	99.206	252	2	0	1	252	504	755	5.93e-128	455
Otu000015	044873.1_Rothia_mucilaginosa_	98.425	254	4	0	1	254	497	750	9.96e-126	448
Otu000015	029045.1_Rothia_amarae_	97.244	254	6	1	1	254	510	762	3.61e-120	429
Otu000015	043968.1_Rothia_terrae_	97.244	254	6	1	1	254	466	718	3.61e-120	429
Otu000015	024785.1_Rothia_aeria_	96.85	254	7	1	1	254	464	716	1.68e-118	424
Otu000015	109752.1_Rothia_endophytica_	96.457	254	8	1	1	254	519	771	7.81e-117	418
Otu000015	074568.1_Rothia_dentocariosa_	96.063	254	9	1	1	254	508	760	3.63e-115	412
Otu000015	044712.2_Rothia_dentocariosa_	96.063	254	9	1	1	254	517	769	3.63e-115	412
Otu000015	044353.1_Nesterenkonia_flava_	95.686	255	9	2	1	254	471	724	4.7e-114	409
Otu000015	026451.1_Kocuria_palustris_	95.669	254	10	1	1	254	477	729	1.69e-113	407
Otu000015	025310.1_Rothia_nasimurium_	95.669	254	10	1	1	254	488	740	1.69e-113	407
Otu000015	044895.1_Pseudoglutamicibacter_cumminsii_	95.669	254	10	1	1	254	492	744	1.69e-113	407
Otu000015	132604.1_Kocuria_assamensis_	95.669	254	10	1	1	254	477	729	1.69e-113	407
Otu000015	027193.1_Kocuria_carniphila_	95.276	254	12	0	1	254	504	757	2.19e-112	403
Otu000015	116266.1_Kocuria_gwangalliensis_	95.276	254	12	0	1	254	496	749	2.19e-112	403
Otu000015	116744.1_Kocuria_atrinae_	95.276	254	12	0	1	254	497	750	2.19e-112	403
Otu000016	026207.1_Acinetobacter_haemolyticus_	99.605	253	1	0	1	253	498	750	3.54e-130	462
Otu000016	025425.1_Acinetobacter_parvus_	99.605	253	1	0	1	253	492	744	3.54e-130	462
Otu000016	042234.1_Acinetobacter_beijerinckii_	99.605	253	1	0	1	253	484	736	3.54e-130	462
Otu000016	117193.1_Acinetobacter_tjernbergiae_	99.605	253	1	0	1	253	518	770	3.54e-130	462
Otu000016	117508.1_Acinetobacter_tandoii_	99.605	253	1	0	1	253	439	691	3.54e-130	462
Otu000016	117622.1_Acinetobacter_haemolyticus_	99.605	253	1	0	1	253	522	774	3.54e-130	462
Otu000016	117629.1_Acinetobacter_tjernbergiae_	99.605	253	1	0	1	253	522	774	3.54e-130	462
Otu000016	117630.1_Acinetobacter_tandoii_	99.605	253	1	0	1	253	522	774	3.54e-130	462
Otu000016	148844.1_Acinetobacter_dispersus_	99.605	253	1	0	1	253	502	754	3.54e-130	462
Otu000016	119359.1_Acinetobacter_haemolyticus_	98.814	253	3	0	1	253	512	764	7.67e-127	451
Otu000016	159919.1_Acinetobacter_piscicola_	98.419	253	4	0	1	253	522	774	3.57e-125	446
Otu000016	028850.1_Acinetobacter_tjernbergiae_	98.419	253	1	3	1	253	435	684	4.62e-124	442
Otu000016	026206.1_Acinetobacter_baumannii_	98.024	253	5	0	1	253	498	750	1.66e-123	440
Otu000016	025412.1_Acinetobacter_schindleri_	98.024	253	5	0	1	253	492	744	1.66e-123	440
Otu000016	044975.1_Acinetobacter_johnsonii_	98.024	253	5	0	1	253	512	764	1.66e-123	440
Otu000018	118350.1_Blastocatella_fastidiosa_	99.209	253	2	0	1	253	484	736	1.65e-128	457
Otu000018	133697.1_Aridibacter_famidurans_	98.024	253	5	0	1	253	501	753	1.66e-123	440
Otu000018	159154.1_Aridibacter_nitratireducens_	98.024	253	5	0	1	253	502	754	1.66e-123	440
Otu000018	133698.1_Aridibacter_kavangonensis_	97.628	253	6	0	1	253	504	756	7.72e-122	435
Otu000018	146026.1_Tellurimicrobium_multivorans_	96.047	253	10	0	1	253	504	756	3.62e-115	412
Otu000018	146021.1_Stenotrophobacter_namibiensis_	95.276	254	10	2	1	253	504	756	7.83e-112	401
Otu000018	146022.1_Stenotrophobacter_roseus_	95.276	254	10	2	1	253	504	756	7.83e-112	401
Otu000018	146023.1_Stenotrophobacter_terrae_	94.071	253	15	0	1	253	504	756	7.89e-107	385
Otu000018	151987.1_Brevitalea_aridisoli_	88.235	255	28	2	1	253	541	795	2.27e-82	303
Otu000018	151988.1_Brevitalea_deliciosa_	87.843	255	29	2	1	253	541	795	1.06e-80	298
Otu000018	151986.1_Arenimicrobium_luteum_	87.352	253	32	0	1	253	537	789	1.77e-78	291
Otu000018	133835.1_Pyrinomonas_methylaliphatogenes_	87.251	251	31	1	1	250	490	740	8.23e-77	285
Otu000018	113185.1_Pyramidobacter_piscolens_	81.853	259	34	12	1	253	499	750	6.59e-53	206
Otu000018	044461.1_Pyramidobacter_piscolens_	81.853	259	34	12	1	253	479	730	6.59e-53	206
Otu000018	025991.1_Desulfonema_ishimotonii_	81.349	252	43	4	1	250	533	782	8.53e-52	202
Otu000019	156067.1_Lacibacter_nakdongensis_	94.882	254	11	2	1	253	499	751	3.64e-110	396
Otu000019	159128.1_Puia_dinghuensis_	94.862	253	13	0	1	253	504	756	3.64e-110	396
Otu000019	164880.1_Terrimonas_suqianensis_	94.862	253	13	0	1	253	523	775	3.64e-110	396
Otu000019	156966.1_Flaviaesturariibacter_luteus_	94.466	253	14	0	1	253	525	777	1.7e-108	390
Otu000019	044588.1_Ferruginibacter_alkalilentus_	94.51	255	10	4	1	253	512	764	1.7e-108	390
Otu000019	132698.1_Niabella_terrae_	94.488	254	12	2	1	253	503	755	1.7e-108	390
Otu000019	147756.1_Parasediminibacterium_paludis_	94.466	253	14	0	1	253	478	730	1.7e-108	390
Otu000019	148859.1_Niastella_vici_	94.466	253	14	0	1	253	524	776	1.7e-108	390
Otu000019	152044.1_Pseudoflavitalea_rhizosphaerae_	94.51	255	10	4	1	253	509	761	1.7e-108	390
Otu000019	114296.1_Segetibacter_aerophilus_	94.118	255	11	4	1	253	502	754	7.89e-107	385
Otu000019	041250.1_Terrimonas_lutea_	94.071	253	15	0	1	253	534	786	7.89e-107	385
Otu000019	041499.1_Flavisolibacter_ginsengiterrae_	94.071	253	15	0	1	253	515	767	7.89e-107	385
Otu000019	041500.1_Flavisolibacter_ginsengisoli_	94.071	253	15	0	1	253	514	766	7.89e-107	385
Otu000019	043672.1_Niastella_yeongjuensis_	94.071	253	15	0	1	253	512	764	7.89e-107	385
Otu000019	117360.1_Segetibacter_aerophilus_	94.118	255	11	4	1	253	508	760	7.89e-107	385
Otu000020	024570.1_Escherichia_coli_	99.605	253	1	0	1	253	525	777	3.54e-130	462
Otu000020	027549.1_Escherichia_fergusonii_	99.605	253	1	0	1	253	500	752	3.54e-130	462
Otu000020	026331.1_Shigella_flexneri_	99.605	253	1	0	1	253	515	767	3.54e-130	462
Otu000020	074902.1_Escherichia_fergusonii_	99.605	253	1	0	1	253	534	786	3.54e-130	462
Otu000020	104826.1_Shigella_sonnei_	99.605	253	1	0	1	253	514	766	3.54e-130	462
Otu000020	112558.1_Escherichia_coli_	99.605	253	1	0	1	253	367	619	3.54e-130	462
Otu000020	114079.1_Escherichia_fergusonii_	99.605	253	1	0	1	253	507	759	3.54e-130	462
Otu000020	119109.1_Pseudescherichia_vulneris_	99.605	253	1	0	1	253	520	772	3.54e-130	462
Otu000020	104901.1_Shigella_boydii_	99.605	253	1	0	1	253	507	759	3.54e-130	462
Otu000020	136472.1_Escherichia_marmotae_	99.605	253	1	0	1	253	527	779	3.54e-130	462
Otu000020	114042.1_Escherichia_coli_	99.209	253	2	0	1	253	507	759	4.58e-129	459
Otu000020	026332.1_Shigella_dysenteriae_	99.209	253	2	0	1	253	514	766	1.65e-128	457
Otu000020	116341.1_Pectobacterium_carotovorum_	99.209	253	2	0	1	253	413	665	1.65e-128	457
Otu000020	024883.1_Kluyvera_georgiana_	98.814	253	3	0	1	253	499	751	7.67e-127	451
Otu000020	044057.1_Cronobacter_dublinensis_	98.814	253	3	0	1	253	442	694	7.67e-127	451
Otu000021	024685.1_Sphingomonas_oligophenolica_	99.209	253	2	0	1	253	450	702	1.65e-128	457
Otu000021	113806.1_Sphingomonas_echinoides_	99.209	253	2	0	1	253	450	702	1.65e-128	457
Otu000021	117230.1_Sphingomonas_alpina_	99.209	253	2	0	1	253	470	722	1.65e-128	457
Otu000021	026374.1_Sphingomonas_mali_	98.814	253	3	0	1	253	450	702	7.67e-127	451
Otu000021	024700.1_Sphingomonas_echinoides_	98.814	253	3	0	1	253	464	716	7.67e-127	451
Otu000021	029327.1_Sphingomonas_asaccharolytica_	98.814	253	3	0	1	253	450	702	7.67e-127	451
Otu000021	042493.1_Sphingomonas_mucosissima_	98.814	253	3	0	1	253	471	723	7.67e-127	451
Otu000021	113760.1_Sphingomonas_pruni_	98.814	253	3	0	1	253	450	702	7.67e-127	451
Otu000021	113761.1_Sphingomonas_asaccharolytica_	98.814	253	3	0	1	253	450	702	7.67e-127	451
Otu000021	113762.1_Sphingomonas_mali_	98.814	253	3	0	1	253	450	702	7.67e-127	451
Otu000021	156849.1_Sphingomonas_aquatica_	98.814	253	3	0	1	253	447	699	7.67e-127	451
Otu000021	044187.1_Sphingomonas_insulae_	98.814	253	3	0	1	253	453	705	7.67e-127	451
Otu000021	118263.1_Sphingomonas_kyungheensis_	98.814	253	3	0	1	253	470	722	7.67e-127	451
Otu000021	146850.1_Sphingomonas_panacis_	98.819	254	2	1	1	253	464	717	7.67e-127	451
Otu000021	024997.1_Sphingomonas_aquatilis_	98.419	253	4	0	1	253	450	702	3.57e-125	446
Otu000022	104936.1_Moraxella_osloensis_	99.606	254	1	0	1	254	518	771	9.89e-131	464
Otu000022	113391.1_Moraxella_osloensis_	99.606	254	1	0	1	254	516	769	9.89e-131	464
Otu000022	113392.1_Moraxella_osloensis_	99.606	254	1	0	1	254	516	769	9.89e-131	464
Otu000022	116520.1_Psychrobacter_aestuarii_	94.094	254	14	1	1	254	486	738	7.92e-107	385
Otu000022	036825.1_Moraxella_lacunata_	93.75	256	11	4	1	254	516	768	3.69e-105	379
Otu000022	114039.1_Moraxella_lacunata_	93.75	256	11	4	1	254	496	748	3.69e-105	379
Otu000022	114416.1_Moraxella_lacunata_	93.75	256	11	4	1	254	488	740	3.69e-105	379
Otu000022	041694.1_Moraxella_equi_	93.75	256	11	4	1	254	488	740	3.69e-105	379
Otu000022	043583.2_Moraxella_bovoculi_	93.75	256	11	4	1	254	462	714	3.69e-105	379
Otu000022	028668.1_Moraxella_bovis_	93.359	256	12	4	1	254	490	742	1.72e-103	374
Otu000022	041688.1_Psychrobacter_fulvigenes_	93.307	254	16	1	1	254	523	775	1.72e-103	374
Otu000022	025205.1_Psychrobacter_jeotgali_	92.913	254	17	1	1	254	503	755	7.98e-102	368
Otu000022	025457.1_Psychrobacter_submarinus_	92.913	254	17	1	1	254	513	765	7.98e-102	368
Otu000022	027225.1_Psychrobacter_maritimus_	92.913	254	17	1	1	254	516	768	7.98e-102	368
Otu000022	028671.1_Moraxella_caviae_	92.913	254	17	1	1	254	489	741	7.98e-102	368
Otu000023	118325.1_Limnoraphis_robusta_	86.614	254	30	4	2	253	142	393	1.38e-74	278
Otu000023	125711.1_Arthrospira_platensis_	86.667	255	28	6	2	253	451	702	1.38e-74	278
Otu000023	112179.1_Lyngbya_aestuarii_	85.827	254	32	4	2	253	371	622	2.98e-71	267
Otu000023	114680.1_Lyngbya_aestuarii_	85.827	254	32	4	2	253	457	708	2.98e-71	267
Otu000023	137272.1_Cephalothrix_lacustris_	85.992	257	26	7	2	253	454	705	2.98e-71	267
Otu000023	137273.1_Cephalothrix_komarekiana_	85.992	257	26	7	2	253	474	725	2.98e-71	267
Otu000023	114306.1_Aerosakkonema_funiforme_	85.771	253	35	1	2	253	377	629	2.98e-71	267
Otu000023	172585.1_Cephalothrix_alaskaensis_	85.882	255	31	4	2	253	154	406	2.98e-71	267
Otu000023	151904.1_Aliterella_antarctica_	85.375	253	35	2	2	253	475	726	1.39e-69	261
Otu000023	112110.1_Lyngbya_aestuarii_	85.433	254	30	7	2	253	451	699	1.79e-68	257
Otu000023	114701.1_Cylindrospermum_stagnale_	84.524	252	39	0	2	253	456	707	3e-66	250
Otu000023	125683.1_Cylindrospermum_pellucidum_	84.524	252	39	0	2	253	155	406	3e-66	250
Otu000023	125686.1_Cylindrospermum_licheniforme_	84.524	252	39	0	2	253	155	406	3e-66	250
Otu000023	102462.1_Cylindrospermum_stagnale_	84.524	252	39	0	2	253	472	723	3e-66	250
Otu000023	115807.1_Brasilonema_bromeliae_	84.524	252	39	0	2	253	489	740	3e-66	250
Otu000024	042878.1_Haemophilus_parainfluenzae_	99.605	253	1	0	1	253	507	759	3.54e-130	462
Otu000024	116168.1_Haemophilus_parainfluenzae_	99.605	253	1	0	1	253	528	780	3.54e-130	462
Otu000024	159347.1_Conservatibacter_flavescens_	99.209	253	2	0	1	253	533	785	4.58e-129	459
Otu000024	026030.1_Actinobacillus_porcinus_	99.209	253	2	0	1	253	511	763	1.65e-128	457
Otu000024	118762.1_Haemophilus_parainfluenzae_	98.814	253	3	0	1	253	531	783	5.93e-128	455
Otu000024	042877.1_Haemophilus_haemoglobinophilus_	98.814	253	3	0	1	253	505	757	7.67e-127	451
Otu000024	118142.1_Haemophilus_paraphrohaemolyticus_	98.814	253	3	0	1	253	507	759	7.67e-127	451
Otu000024	118143.1_Haemophilus_sputorum_	98.814	253	3	0	1	253	509	761	7.67e-127	451
Otu000024	042871.1_Actinobacillus_rossii_	98.419	253	4	0	1	253	509	761	2.76e-126	449
Otu000024	115212.1_Actinobacillus_porcinus_	98.419	253	4	0	1	253	509	761	2.76e-126	449
Otu000024	044753.1_Haemophilus_paraphrohaemolyticus_	98.024	253	5	0	1	253	531	783	3.57e-125	446
Otu000024	114764.1_Haemophilus_parahaemolyticus_	98.024	253	5	0	1	253	510	762	1.28e-124	444
Otu000024	118756.1_Haemophilus_haemoglobinophilus_	98.024	253	5	0	1	253	531	783	1.28e-124	444
Otu000024	042865.1_Actinobacillus_delphinicola_	98.024	253	5	0	1	253	510	762	1.66e-123	440
Otu000024	042869.1_Actinobacillus_minor_	98.024	253	5	0	1	253	507	759	1.66e-123	440
Otu000025	041499.1_Flavisolibacter_ginsengiterrae_	93.676	253	16	0	1	253	515	767	3.67e-105	379
Otu000025	041500.1_Flavisolibacter_ginsengisoli_	93.676	253	16	0	1	253	514	766	3.67e-105	379
Otu000025	152674.1_Haoranjiania_flava_	92.885	253	18	0	1	253	523	775	7.95e-102	368
Otu000025	164990.1_Ilyomonas_limi_	92.885	253	18	0	1	253	486	738	7.95e-102	368
Otu000025	109417.1_Terrimonas_rubra_	92.095	253	20	0	1	253	486	738	1.72e-98	357
Otu000025	147756.1_Parasediminibacterium_paludis_	92.095	253	20	0	1	253	478	730	1.72e-98	357
Otu000025	159891.1_Terrimonas_soli_	92.095	253	20	0	1	253	523	775	1.72e-98	357
Otu000025	164885.1_Chitinophaga_salinisoli_	92.095	253	20	0	1	253	495	747	1.72e-98	357
Otu000025	108737.1_Flavitalea_gansuensis_	91.7	253	21	0	1	253	485	737	8e-97	351
Otu000025	112622.1_Chitinophaga_soli_	91.7	253	21	0	1	253	510	762	8e-97	351
Otu000025	159887.1_Chitinophaga_humicola_	91.7	253	21	0	1	253	507	759	8e-97	351
Otu000025	164880.1_Terrimonas_suqianensis_	91.7	253	21	0	1	253	523	775	8e-97	351
Otu000025	040909.1_Chitinophaga_filiformis_	91.304	253	22	0	1	253	500	752	3.72e-95	346
Otu000025	074566.1_Chitinophaga_pinensis_	91.304	253	22	0	1	253	520	772	3.72e-95	346
Otu000025	109427.1_Terrimonas_pekingensis_	91.304	253	22	0	1	253	523	775	3.72e-95	346
Otu000026	043287.1_Lactobacillus_amylovorus_	100	252	0	0	1	252	549	800	2.74e-131	466
Otu000026	042802.1_Lactobacillus_ultunensis_	100	252	0	0	1	252	546	797	2.74e-131	466
Otu000026	117064.1_Lactobacillus_amylovorus_	100	252	0	0	1	252	521	772	2.74e-131	466
Otu000026	117065.1_Lactobacillus_ultunensis_	100	252	0	0	1	252	505	756	2.74e-131	466
Otu000026	024813.1_Lactobacillus_kitasatonis_	99.603	252	1	0	1	252	529	780	1.27e-129	460
Otu000026	041800.1_Lactobacillus_crispatus_	99.206	252	2	0	1	252	529	780	5.93e-128	455
Otu000026	042111.1_Lactobacillus_gallinarum_	99.206	252	2	0	1	252	538	789	5.93e-128	455
Otu000026	043182.1_Lactobacillus_acidophilus_	99.206	252	2	0	1	252	540	791	5.93e-128	455
Otu000026	113261.1_Lactobacillus_gallinarum_	99.206	252	2	0	1	252	529	780	5.93e-128	455
Otu000026	113638.1_Lactobacillus_acidophilus_	99.206	252	2	0	1	252	529	780	5.93e-128	455
Otu000026	114722.1_Lactobacillus_gallinarum_	99.206	252	2	0	1	252	551	802	5.93e-128	455
Otu000026	117061.1_Lactobacillus_gallinarum_	99.206	252	2	0	1	252	518	769	5.93e-128	455
Otu000026	117063.1_Lactobacillus_crispatus_	99.206	252	2	0	1	252	519	770	5.93e-128	455
Otu000026	117812.1_Lactobacillus_acidophilus_	99.206	252	2	0	1	252	514	765	5.93e-128	455
Otu000026	119274.1_Lactobacillus_crispatus_	99.206	252	2	0	1	252	549	800	5.93e-128	455
Otu000027	025805.1_Janibacter_melonis_	99.605	253	1	0	1	253	487	739	3.54e-130	462
Otu000027	026362.1_Janibacter_limosus_	99.605	253	1	0	1	253	485	737	3.54e-130	462
Otu000027	028931.1_Knoellia_sinensis_	99.605	253	1	0	1	253	496	748	3.54e-130	462
Otu000027	028932.1_Knoellia_subterranea_	99.605	253	1	0	1	253	494	746	3.54e-130	462
Otu000027	043218.1_Janibacter_anophelis_	99.605	253	1	0	1	253	503	755	3.54e-130	462
Otu000027	104693.1_Tetrasphaera_remsis_	99.605	253	1	0	1	253	493	745	3.54e-130	462
Otu000027	104794.1_Janibacter_hoylei_	99.605	253	1	0	1	253	501	753	3.54e-130	462
Otu000027	108472.1_Phycicoccus_badiiscoriae_	99.605	253	1	0	1	253	494	746	3.54e-130	462
Otu000027	109064.1_Knoellia_locipacati_	99.605	253	1	0	1	253	489	741	3.54e-130	462
Otu000027	132688.1_Phycicoccus_ochangensis_	99.605	253	1	0	1	253	466	718	3.54e-130	462
Otu000027	134061.1_Janibacter_indicus_	99.605	253	1	0	1	253	505	757	3.54e-130	462
Otu000027	164959.1_Janibacter_massiliensis_	99.605	253	1	0	1	253	509	761	3.54e-130	462
Otu000027	024735.1_Tetrasphaera_elongata_	99.209	253	2	0	1	253	483	735	1.65e-128	457
Otu000027	041549.1_Intrasporangium_oryzae_	99.209	253	2	0	1	253	457	709	1.65e-128	457
Otu000027	036868.1_Janibacter_terrae_	99.209	253	2	0	1	253	487	739	1.65e-128	457
Otu000028	025857.1_Paracoccus_aminovorans_	99.603	252	1	0	2	253	451	702	1.27e-129	460
Otu000028	108224.1_Paracoccus_huijuniae_	99.603	252	1	0	2	253	471	722	1.27e-129	460
Otu000028	108571.1_Paracoccus_caeni_	99.603	252	1	0	2	253	452	703	1.27e-129	460
Otu000028	113864.1_Paracoccus_aminovorans_	99.603	252	1	0	2	253	451	702	1.27e-129	460
Otu000028	114276.1_Paracoccus_chinensis_	99.603	252	1	0	2	253	451	702	1.27e-129	460
Otu000028	043810.1_Paracoccus_halophilus_	99.603	252	1	0	2	253	472	723	1.27e-129	460
Otu000028	116401.1_Paracoccus_chinensis_	99.603	252	1	0	2	253	439	690	1.27e-129	460
Otu000028	133809.1_Paracoccus_communis_	99.603	252	1	0	2	253	471	722	1.27e-129	460
Otu000028	169472.1_Paracoccus_subflavus_	99.603	252	1	0	2	253	471	722	1.27e-129	460
Otu000028	135883.1_Paracoccus_sanguinis_	99.206	252	2	0	2	253	451	702	5.93e-128	455
Otu000028	153730.1_Paracoccus_contaminans_	99.206	252	2	0	2	253	450	701	5.93e-128	455
Otu000028	026456.1_Paracoccus_denitrificans_	98.81	252	3	0	2	253	441	692	2.76e-126	449
Otu000028	114145.1_Paracoccus_denitrificans_	98.81	252	3	0	2	253	451	702	2.76e-126	449
Otu000028	119264.1_Paracoccus_denitrificans_	98.81	252	3	0	2	253	441	692	2.76e-126	449
Otu000028	026424.1_Paracoccus_alkenifer_	98.413	252	4	0	2	253	445	696	1.28e-124	444
Otu000029	041660.1_Roseomonas_stagni_	94.048	252	14	1	1	251	450	701	1.02e-105	381
Otu000029	109149.1_Roseomonas_riguiloci_	93.651	252	15	1	1	251	463	714	4.73e-104	375
Otu000029	042752.1_Acidicaldus_organivorans_	93.676	253	13	3	1	251	419	670	4.73e-104	375
Otu000029	145646.1_Roseomonas_wooponensis_	93.651	252	15	1	1	251	463	714	4.73e-104	375
Otu000029	037119.1_Acidisphaera_rubrifaciens_	93.359	256	9	8	1	251	473	725	6.12e-103	372
Otu000029	042706.1_Acidisoma_sibiricum_	93.281	253	14	3	1	251	476	727	2.2e-102	370
Otu000029	132670.1_Sediminicoccus_rosea_	93.254	252	16	1	1	251	431	682	2.2e-102	370
Otu000029	148793.1_Roseomonas_arctica_	93.254	252	16	1	1	251	469	720	2.2e-102	370
Otu000029	159916.1_Roseomonas_fluminis_	93.254	252	16	1	1	251	454	705	2.2e-102	370
Otu000029	037120.1_Rhodopila_globiformis_	92.885	253	15	3	1	251	486	737	1.02e-100	364
Otu000029	164619.1_Acidibrevibacterium_fodinaquatile_	92.857	252	17	1	1	251	456	707	1.02e-100	364
Otu000029	042705.1_Acidisoma_tundrae_	92.49	253	16	3	1	251	453	704	4.76e-99	359
Otu000029	044347.1_Roseomonas_aerilata_	92.46	252	18	1	1	251	425	676	4.76e-99	359
Otu000029	152079.1_Roseomonas_arcticisoli_	92.46	252	18	1	1	251	442	693	4.76e-99	359
Otu000029	159189.1_Roseomonas_terricola_	92.46	252	18	1	1	251	463	714	4.76e-99	359
Otu000030	042776.1_Streptococcus_salivarius_	99.603	252	1	0	1	252	539	790	1.27e-129	460
Otu000030	042777.1_Streptococcus_vestibularis_	99.603	252	1	0	1	252	538	789	1.27e-129	460
Otu000030	042778.1_Streptococcus_thermophilus_	99.603	252	1	0	1	252	539	790	1.27e-129	460
Otu000030	118998.1_Streptococcus_thermophilus_	99.603	252	1	0	1	252	534	785	1.27e-129	460
Otu000030	024634.1_Streptococcus_porcinus_	98.81	252	3	0	1	252	525	776	2.75e-126	449
Otu000030	040820.1_Streptococcus_uberis_	98.81	252	3	0	1	252	514	765	2.75e-126	449
Otu000030	108477.1_Streptococcus_porcorum_	98.81	252	3	0	1	252	445	696	2.75e-126	449
Otu000030	117974.1_Streptococcus_hongkongensis_	98.81	252	3	0	1	252	482	733	2.75e-126	449
Otu000030	126177.1_Streptococcus_loxodontisalivarius_	98.81	252	3	0	1	252	516	767	2.75e-126	449
Otu000030	126178.1_Streptococcus_saliviloxodontae_	98.81	252	3	0	1	252	514	765	2.75e-126	449
Otu000030	036918.1_Streptococcus_suis_	98.413	252	4	0	1	252	531	782	1.28e-124	444
Otu000030	115737.1_Streptococcus_suis_	98.413	252	4	0	1	252	517	768	1.28e-124	444
Otu000030	117504.1_Streptococcus_suis_	98.413	252	4	0	1	252	502	753	1.28e-124	444
Otu000030	118942.1_Streptococcus_vestibularis_	97.619	252	6	0	1	252	437	688	4.6e-124	442
Otu000030	042227.1_Streptococcus_phocae_	98.016	252	5	0	1	252	514	765	5.94e-123	438
Otu000031	109684.2_Endozoicomonas_euniceicola_	99.605	253	1	0	1	253	528	780	3.54e-130	462
Otu000031	041264.1_Endozoicomonas_elysicola_	97.233	253	7	0	1	253	516	768	3.59e-120	429
Otu000031	116609.1_Endozoicomonas_montiporae_	97.233	253	7	0	1	253	493	745	3.59e-120	429
Otu000031	114318.1_Endozoicomonas_numazuensis_	96.838	253	8	0	1	253	505	757	1.67e-118	424
Otu000031	109685.1_Endozoicomonas_gorgoniicola_	96.484	256	5	4	1	253	543	797	2.16e-117	420
Otu000031	157681.1_Parendozoicomonas_haliclonae_	95.652	253	11	0	1	253	477	729	1.68e-113	407
Otu000031	134024.1_Endozoicomonas_atrinae_	95.257	253	12	0	1	253	507	759	7.83e-112	401
Otu000031	146691.1_Endozoicomonas_ascidiicola_	94.862	253	13	0	1	253	541	793	3.64e-110	396
Otu000031	146693.1_Endozoicomonas_ascidiicola_	94.862	253	13	0	1	253	527	779	3.64e-110	396
Otu000031	146692.1_Endozoicomonas_ascidiicola_	94.466	253	14	0	1	253	529	781	1.7e-108	390
Otu000031	169415.1_Endozoicomonas_coralli_	94.466	253	14	0	1	253	492	744	1.7e-108	390
Otu000031	041592.1_Pseudomonas_marincola_	94.8	250	9	4	6	253	481	728	2.19e-107	387
Otu000031	043174.1_Pseudomonas_segetis_	94.8	250	9	4	6	253	481	728	2.19e-107	387
Otu000031	117186.1_Pseudomonas_marincola_	94.8	250	9	4	6	253	512	759	2.19e-107	387
Otu000031	043421.1_Pseudomonas_mendocina_	94.118	255	11	4	1	253	519	771	7.89e-107	385
Otu000032	025646.1_Afipia_massiliensis_	99.209	253	2	0	1	253	405	657	1.65e-128	457
Otu000032	025117.1_Afipia_birgiae_	99.209	253	2	0	1	253	453	705	1.65e-128	457
Otu000032	024703.1_Pseudomonas_carboxydohydrogena_	99.209	253	2	0	1	253	448	700	1.65e-128	457
Otu000032	044742.1_Afipia_felis_	99.209	253	2	0	1	253	481	733	1.65e-128	457
Otu000032	117715.1_Afipia_felis_	99.209	253	2	0	1	253	452	704	1.65e-128	457
Otu000032	042177.1_Bradyrhizobium_canariense_	98.814	253	3	0	1	253	472	724	7.67e-127	451
Otu000032	042449.1_Nitrobacter_vulgaris_	98.814	253	3	0	1	253	452	704	7.67e-127	451
Otu000032	074246.1_Oligotropha_carboxidovorans_	98.814	253	3	0	1	253	472	724	7.67e-127	451
Otu000032	074142.1_Oligotropha_carboxidovorans_	98.814	253	3	0	1	253	456	708	7.67e-127	451
Otu000032	044869.2_Bradyrhizobium_lupini_	98.814	253	3	0	1	253	472	724	7.67e-127	451
Otu000032	112930.1_Bradyrhizobium_japonicum_	98.814	253	3	0	1	253	452	704	7.67e-127	451
Otu000032	113888.1_Bradyrhizobium_lupini_	98.814	253	3	0	1	253	452	704	7.67e-127	451
Otu000032	114199.1_Bradyrhizobium_canariense_	98.814	253	3	0	1	253	452	704	7.67e-127	451
Otu000032	117114.1_Oligotropha_carboxidovorans_	98.814	253	3	0	1	253	468	720	7.67e-127	451
Otu000032	118981.1_Bradyrhizobium_japonicum_	98.814	253	3	0	1	253	452	704	7.67e-127	451
Otu000033	133871.1_Streptomyces_hoynatensis_	96.838	253	8	0	1	253	493	745	1.67e-118	424
Otu000033	024953.1_Streptomyces_yeochonensis_	96.443	253	9	0	1	253	472	724	7.78e-117	418
Otu000033	041162.1_Streptomyces_vitaminophilus_	96.443	253	9	0	1	253	493	745	7.78e-117	418
Otu000033	043814.1_Streptomyces_carpaticus_	96.443	253	9	0	1	253	487	739	7.78e-117	418
Otu000033	108501.1_Streptomyces_cocklensis_	96.443	253	9	0	1	253	501	753	7.78e-117	418
Otu000033	109622.1_Streptomyces_harbinensis_	96.443	253	9	0	1	253	501	753	7.78e-117	418
Otu000033	112450.1_Streptomyces_carpaticus_	96.443	253	9	0	1	253	480	732	7.78e-117	418
Otu000033	112596.1_Streptomyces_yeochonensis_	96.443	253	9	0	1	253	479	731	7.78e-117	418
Otu000033	043244.1_Streptomyces_yanglinensis_	96.443	253	9	0	1	253	460	712	7.78e-117	418
Otu000033	134821.1_Streptomyces_klenkii_	96.443	253	9	0	1	253	490	742	7.78e-117	418
Otu000033	146707.1_Streptomyces_bryophytorum_	96.443	253	9	0	1	253	499	751	7.78e-117	418
Otu000033	156032.1_Streptomyces_capparidis_	96.443	253	9	0	1	253	508	760	7.78e-117	418
Otu000033	157706.1_Nakamurella_intestinalis_	96.443	253	9	0	1	253	485	737	7.78e-117	418
Otu000033	025615.1_Streptomyces_albus_	96.047	253	10	0	1	253	478	730	3.62e-115	412
Otu000033	029087.1_Streptomyces_ferralitis_	96.047	253	10	0	1	253	470	722	3.62e-115	412
Otu000034	028975.1_Corynebacterium_tuberculostearicum_	100	254	0	0	1	254	503	756	2.13e-132	470
Otu000034	119173.1_Corynebacterium_tuberculostearicum_	99.606	254	1	0	1	254	477	730	9.89e-131	464
Otu000034	042138.1_Corynebacterium_macginleyi_	99.213	254	2	0	1	254	502	755	4.6e-129	459
Otu000034	042139.1_Corynebacterium_accolens_	99.213	254	2	0	1	254	503	756	4.6e-129	459
Otu000034	026376.1_Corynebacterium_mastitidis_	98.425	254	4	0	1	254	486	739	9.96e-126	448
Otu000034	151864.1_Corynebacterium_lowii_	98.425	254	4	0	1	254	466	719	9.96e-126	448
Otu000034	104995.1_Corynebacterium_frankenforstense_	98.425	254	4	0	1	254	498	751	9.96e-126	448
Otu000034	026449.1_Corynebacterium_confusum_	98.425	254	3	1	1	254	504	756	3.58e-125	446
Otu000034	025540.1_Corynebacterium_atypicum_	98.031	254	5	0	1	254	487	740	4.64e-124	442
Otu000034	029007.1_Corynebacterium_ciconiae_	98.031	254	5	0	1	254	449	702	4.64e-124	442
Otu000034	151865.1_Corynebacterium_oculi_	98.031	254	5	0	1	254	458	711	4.64e-124	442
Otu000034	026394.1_Corynebacterium_singulare_	97.638	254	6	0	1	254	483	736	2.16e-122	436
Otu000034	027201.1_Corynebacterium_spheniscorum_	97.638	254	6	0	1	254	485	738	2.16e-122	436
Otu000034	037037.1_Corynebacterium_cystitidis_	97.638	254	6	0	1	254	505	758	2.16e-122	436
Otu000034	115558.1_Corynebacterium_cystitidis_	97.638	254	6	0	1	254	481	734	2.16e-122	436
Otu000035	036936.1_Streptococcus_australis_	99.603	252	1	0	1	252	514	765	1.27e-129	460
Otu000035	109720.1_Streptococcus_rubneri_	99.603	252	1	0	1	252	508	759	1.27e-129	460
Otu000035	115241.1_Streptococcus_parasanguinis_	99.603	252	1	0	1	252	514	765	1.27e-129	460
Otu000035	115735.1_Streptococcus_parasanguinis_	99.603	252	1	0	1	252	505	756	1.27e-129	460
Otu000035	116211.1_Streptococcus_parasanguinis_	99.603	252	1	0	1	252	437	688	1.27e-129	460
Otu000035	024842.1_Streptococcus_parasanguinis_	99.206	252	2	0	1	252	529	780	1.64e-128	457
Otu000035	028833.1_Streptococcus_sinensis_	99.206	252	2	0	1	252	541	792	5.9e-128	455
Otu000035	029052.1_Streptococcus_cristatus_	99.206	252	2	0	1	252	502	753	5.9e-128	455
Otu000035	042771.1_Streptococcus_cristatus_	99.206	252	2	0	1	252	532	783	5.9e-128	455
Otu000035	115274.1_Streptococcus_cristatus_	99.206	252	2	0	1	252	512	763	5.9e-128	455
Otu000035	116204.1_Streptococcus_cristatus_	99.206	252	2	0	1	252	437	688	5.9e-128	455
Otu000035	103943.1_Streptococcus_cristatus_	99.206	252	2	0	1	252	540	791	5.9e-128	455
Otu000035	165737.1_Streptococcus_koreensis_	99.206	252	2	0	1	252	514	765	5.9e-128	455
Otu000035	112025.1_Streptococcus_cristatus_	98.81	252	3	0	1	252	532	783	7.64e-127	451
Otu000035	024841.1_Streptococcus_sanguinis_	98.81	252	3	0	1	252	528	779	2.75e-126	449
Otu000036	042458.1_Brevibacterium_oceani_	99.605	253	1	0	1	253	497	749	3.54e-130	462
Otu000036	165697.1_Brevibacterium_anseongense_	99.605	253	1	0	1	253	486	738	3.54e-130	462
Otu000036	025727.1_Brevibacterium_celere_	99.209	253	2	0	1	253	508	760	1.65e-128	457
Otu000036	026241.1_Brevibacterium_iodinum_	99.209	253	2	0	1	253	495	747	1.65e-128	457
Otu000036	026485.1_Brevibacterium_avium_	99.209	253	2	0	1	253	490	742	1.65e-128	457
Otu000036	025614.1_Brevibacterium_picturae_	99.209	253	2	0	1	253	496	748	1.65e-128	457
Otu000036	028016.1_Brevibacterium_sanguinis_	99.209	253	2	0	1	253	506	758	1.65e-128	457
Otu000036	029262.1_Brevibacterium_epidermidis_	99.209	253	2	0	1	253	474	726	1.65e-128	457
Otu000036	041996.1_Brevibacterium_casei_	99.209	253	2	0	1	253	498	750	1.65e-128	457
Otu000036	109432.1_Brevibacterium_ammoniilyticum_	99.209	253	2	0	1	253	470	722	1.65e-128	457
Otu000036	153678.1_Brevibacterium_sediminis_	99.209	253	2	0	1	253	505	757	1.65e-128	457
Otu000036	119071.1_Brevibacterium_casei_	99.209	253	2	0	1	253	474	726	1.65e-128	457
Otu000036	119072.1_Brevibacterium_iodinum_	99.209	253	2	0	1	253	440	692	1.65e-128	457
Otu000036	025732.1_Brevibacterium_permense_	98.814	253	3	0	1	253	479	731	7.67e-127	451
Otu000036	044854.1_Brevibacterium_aurantiacum_	98.814	253	3	0	1	253	480	732	7.67e-127	451
Otu000037	025164.1_Pseudomonas_costantinii_	99.605	253	1	0	1	253	501	753	3.54e-130	462
Otu000037	025174.1_Pseudomonas_extremorientalis_	99.605	253	1	0	1	253	509	761	3.54e-130	462
Otu000037	025586.1_Pseudomonas_antarctica_	99.605	253	1	0	1	253	509	761	3.54e-130	462
Otu000037	025587.1_Pseudomonas_meridiana_	99.605	253	1	0	1	253	509	761	3.54e-130	462
Otu000037	028986.1_Pseudomonas_poae_	99.605	253	1	0	1	253	501	753	3.54e-130	462
Otu000037	028987.1_Pseudomonas_trivialis_	99.605	253	1	0	1	253	501	753	3.54e-130	462
Otu000037	041799.1_Pseudomonas_tolaasii_	99.605	253	1	0	1	253	501	753	3.54e-130	462
Otu000037	042199.1_Pseudomonas_lurida_	99.605	253	1	0	1	253	501	753	3.54e-130	462
Otu000037	113600.1_Pseudomonas_azotoformans_	99.605	253	1	0	1	253	501	753	3.54e-130	462
Otu000037	113647.1_Pseudomonas_fluorescens_	99.605	253	1	0	1	253	501	753	3.54e-130	462
Otu000037	114227.1_Pseudomonas_tolaasii_	99.605	253	1	0	1	253	501	753	3.54e-130	462
Otu000037	114476.1_Pseudomonas_fluorescens_	99.605	253	1	0	1	253	509	761	3.54e-130	462
Otu000037	114481.1_Pseudomonas_tolaasii_	99.605	253	1	0	1	253	510	762	3.54e-130	462
Otu000037	114595.1_Pseudomonas_tolaasii_	99.605	253	1	0	1	253	521	773	3.54e-130	462
Otu000037	115642.1_Pseudomonas_fluorescens_	99.605	253	1	0	1	253	492	744	3.54e-130	462
Otu000038	026445.1_Verrucosispora_gifhornensis_	100	253	0	0	1	253	479	731	7.62e-132	468
Otu000038	074617.1_Verrucosispora_maris_	100	253	0	0	1	253	503	755	7.62e-132	468
Otu000038	109601.1_Verrucosispora_fiedleri_	100	253	0	0	1	253	423	675	7.62e-132	468
Otu000038	109688.1_Verrucosispora_andamanensis_	100	253	0	0	1	253	485	737	7.62e-132	468
Otu000038	116359.1_Jishengella_endophytica_	100	253	0	0	1	253	498	750	7.62e-132	468
Otu000038	116481.1_Verrucosispora_sediminis_	100	253	0	0	1	253	499	751	7.62e-132	468
Otu000038	169316.1_Micromonospora_craterilacus_	100	253	0	0	1	253	488	740	7.62e-132	468
Otu000038	170401.1_Micromonospora_pelagivivens_	100	253	0	0	1	253	509	761	7.62e-132	468
Otu000038	026282.1_Micromonospora_rosaria_	99.605	253	1	0	1	253	492	744	3.54e-130	462
Otu000038	036966.1_Micromonospora_olivasterospora_	99.605	253	1	0	1	253	492	744	3.54e-130	462
Otu000038	044884.1_Micromonospora_pallida_	99.605	253	1	0	1	253	492	744	3.54e-130	462
Otu000038	115256.1_Verrucosispora_maris_	99.605	253	1	0	1	253	449	701	3.54e-130	462
Otu000038	117920.1_Verrucosispora_wenchangensis_	99.605	253	1	0	1	253	498	750	3.54e-130	462
Otu000038	134170.1_Salinispora_pacifica_	99.605	253	1	0	1	253	499	751	3.54e-130	462
Otu000038	144595.1_Micromonospora_fluostatini_	99.605	253	1	0	1	253	478	730	3.54e-130	462
Otu000039	026025.1_Riemerella_anatipestifer_	84.825	257	31	7	1	253	516	768	8.35e-67	252
Otu000039	074429.1_Riemerella_anatipestifer_	84.825	257	31	7	1	253	516	768	8.35e-67	252
Otu000039	042187.1_Cloacibacterium_normanense_	84.436	257	32	8	1	253	486	738	3.88e-65	246
Otu000039	114274.1_Cloacibacterium_rupense_	84.436	257	32	8	1	253	496	748	3.88e-65	246
Otu000039	116370.1_Cloacibacterium_rupense_	84.436	257	32	8	1	253	476	728	3.88e-65	246
Otu000039	117970.1_Riemerella_columbipharyngis_	84.436	257	32	7	1	253	498	750	3.88e-65	246
Otu000039	125655.1_Cloacibacterium_haliotis_	84.436	257	32	8	1	253	495	747	3.88e-65	246
Otu000039	156963.1_Cloacibacterium_caeni_	84.436	257	32	8	1	253	505	757	3.88e-65	246
Otu000039	170498.1_Apibacter_raozihei_	84.109	258	31	10	1	253	519	771	1.81e-63	241
Otu000039	040905.1_Crocinitomix_catalasitica_	83.594	256	36	6	1	253	501	753	8.41e-62	235
Otu000039	041043.1_Lishizhenia_caseinilytica_	83.846	260	28	14	1	253	530	782	8.41e-62	235
Otu000039	134127.1_Pedobacter_pituitosus_	83.465	254	40	2	1	253	504	756	8.41e-62	235
Otu000039	074100.1_Owenweeksia_hongkongensis_	83.137	255	39	4	1	253	519	771	3.91e-60	230
Otu000039	117231.1_Pedobacter_bauzanensis_	83.004	253	43	0	1	253	519	771	3.91e-60	230
Otu000039	136493.1_Draconibacterium_sediminis_	83.268	257	35	6	1	253	517	769	3.91e-60	230
Otu000040	144740.1_Romboutsia_timonensis_	99.603	252	1	0	1	252	489	740	1.27e-129	460
Otu000040	134800.1_Romboutsia_sedimentorum_	98.413	252	4	0	1	252	423	674	1.28e-124	444
Otu000040	125597.1_Romboutsia_ilealis_	97.244	254	5	2	1	252	486	739	3.58e-120	429
Otu000040	113323.1_Paraclostridium_bifermentans_	96.032	252	10	0	1	252	487	738	1.3e-114	411
Otu000040	119066.1_Paraclostridium_bifermentans_	96.032	252	10	0	1	252	478	729	1.3e-114	411
Otu000040	137408.1_Terrisporobacter_petrolearius_	96.032	252	10	0	1	252	458	709	1.3e-114	411
Otu000040	148815.1_Paraclostridium_benzoelyticum_	96.032	252	10	0	1	252	487	738	1.3e-114	411
Otu000040	118728.2_Romboutsia_lituseburensis_	95.635	252	11	0	1	252	498	749	4.66e-114	409
Otu000040	104744.1_Terrisporobacter_mayombei_	95.635	252	11	0	1	252	488	739	6.03e-113	405
Otu000040	112171.1_Paraclostridium_bifermentans_	95.635	252	11	0	1	252	477	728	6.03e-113	405
Otu000040	119074.1_Terrisporobacter_glycolicus_	95.635	252	11	0	1	252	465	716	6.03e-113	405
Otu000040	133028.1_Clostridium_dakarense_	95.367	259	5	6	1	252	492	750	6.03e-113	405
Otu000040	112172.1_Clostridioides_difficile_	95.238	252	12	0	1	252	480	731	2.81e-111	399
Otu000040	113132.1_Clostridioides_difficile_	95.238	252	12	0	1	252	489	740	2.81e-111	399
Otu000040	026455.1_Natronincola_histidinovorans_	94.841	252	13	0	1	252	496	747	1.31e-109	394
Otu000042	041588.1_Variovorax_boronicumulans_	100	253	0	0	1	253	499	751	7.62e-132	468
Otu000042	114214.1_Variovorax_boronicumulans_	100	253	0	0	1	253	501	753	7.62e-132	468
Otu000042	112562.1_Variovorax_ginsengisoli_	100	253	0	0	1	253	520	772	7.62e-132	468
Otu000042	169352.1_Variovorax_rhizosphaerae_	100	253	0	0	1	253	508	760	7.62e-132	468
Otu000042	169353.1_Variovorax_robiniae_	100	253	0	0	1	253	507	759	7.62e-132	468
Otu000042	042404.1_Polaromonas_aquatica_	99.209	253	2	0	1	253	474	726	1.65e-128	457
Otu000042	044379.1_Polaromonas_jejuensis_	99.209	253	2	0	1	253	475	727	1.65e-128	457
Otu000042	114301.1_Polaromonas_jejuensis_	99.209	253	2	0	1	253	501	753	1.65e-128	457
Otu000042	041947.1_Acidovorax_anthurii_	98.814	253	3	0	1	253	516	768	2.13e-127	453
Otu000042	028973.1_Acidovorax_valerianellae_	98.814	253	3	0	1	253	519	771	7.67e-127	451
Otu000042	042941.1_Paucibacter_toxinivorans_	98.814	253	3	0	1	253	494	746	7.67e-127	451
Otu000042	112221.1_Curvibacter_fontanus_	98.814	253	3	0	1	253	523	775	7.67e-127	451
Otu000042	157013.1_Delftia_rhizosphaerae_	98.814	253	3	0	1	253	499	751	7.67e-127	451
Otu000042	040786.1_Mitsuaria_chitosanitabida_	98.419	253	4	0	1	253	519	771	3.57e-125	446
Otu000042	042617.1_Roseateles_aquatilis_	98.419	253	4	0	1	253	457	709	3.57e-125	446
Otu000044	041695.1_Moraxella_cuniculi_	98.814	253	3	0	1	253	488	740	7.67e-127	451
Otu000044	028671.1_Moraxella_caviae_	98.419	253	4	0	1	253	489	741	3.57e-125	446
Otu000044	036825.1_Moraxella_lacunata_	98.419	253	4	0	1	253	516	768	3.57e-125	446
Otu000044	114039.1_Moraxella_lacunata_	98.419	253	4	0	1	253	496	748	3.57e-125	446
Otu000044	114416.1_Moraxella_lacunata_	98.419	253	4	0	1	253	488	740	3.57e-125	446
Otu000044	041694.1_Moraxella_equi_	98.419	253	4	0	1	253	488	740	3.57e-125	446
Otu000044	043583.2_Moraxella_bovoculi_	98.419	253	4	0	1	253	462	714	3.57e-125	446
Otu000044	028668.1_Moraxella_bovis_	98.024	253	5	0	1	253	490	742	1.66e-123	440
Otu000044	042666.1_Moraxella_pluranimalium_	98.024	253	5	0	1	253	446	698	1.66e-123	440
Otu000044	116918.1_Moraxella_porci_	97.628	253	6	0	1	253	453	705	7.72e-122	435
Otu000044	028669.1_Moraxella_catarrhalis_	97.233	253	7	0	1	253	489	741	3.59e-120	429
Otu000044	104938.1_Moraxella_nonliquefaciens_	97.233	253	7	0	1	253	516	768	3.59e-120	429
Otu000044	117799.1_Moraxella_nonliquefaciens_	97.233	253	7	0	1	253	496	748	3.59e-120	429
Otu000044	118775.1_Moraxella_catarrhalis_	97.233	253	7	0	1	253	515	767	3.59e-120	429
Otu000044	028914.1_Moraxella_canis_	96.484	256	6	3	1	253	472	727	2.16e-117	420
Otu000045	118215.1_Massilia_namucuonensis_	99.605	253	1	0	1	253	519	771	3.54e-130	462
Otu000045	158142.1_Massilia_glaciei_	99.605	253	1	0	1	253	532	784	3.54e-130	462
Otu000045	171529.1_Massilia_atriviolacea_	99.605	253	1	0	1	253	519	771	3.54e-130	462
Otu000045	026014.1_Massilia_timonae_	99.209	253	2	0	1	253	521	773	1.65e-128	457
Otu000045	170542.1_'Massilia_aquatica'_	99.209	253	2	0	1	253	521	773	1.65e-128	457
Otu000045	042502.1_Massilia_aurea_	98.814	253	3	0	1	253	519	771	7.67e-127	451
Otu000045	042652.1_Massilia_varians_	98.814	253	3	0	1	253	455	707	7.67e-127	451
Otu000045	044274.1_Massilia_brevitalea_	98.814	253	3	0	1	253	507	759	7.67e-127	451
Otu000045	043094.1_Massilia_alkalitolerans_	98.814	253	3	0	1	253	524	776	7.67e-127	451
Otu000045	044570.1_Massilia_niastensis_	98.814	253	3	0	1	253	470	722	7.67e-127	451
Otu000045	044571.1_Massilia_niabensis_	98.814	253	3	0	1	253	472	724	7.67e-127	451
Otu000045	116871.1_Massilia_jejuensis_	98.814	253	3	0	1	253	462	714	7.67e-127	451
Otu000045	116872.1_Massilia_suwonensis_	98.814	253	3	0	1	253	486	738	7.67e-127	451
Otu000045	136470.1_Massilia_eurypsychrophila_	98.814	253	3	0	1	253	489	741	7.67e-127	451
Otu000045	117180.1_Massilia_oculi_	98.419	253	4	0	1	253	496	748	9.92e-126	448
Otu000046	113223.1_Actinomycetospora_iriomotensis_	99.213	254	2	0	1	254	460	713	4.6e-129	459
Otu000046	112963.1_Actinomycetospora_corticicola_	98.819	254	3	0	1	254	490	743	2.14e-127	453
Otu000046	113222.1_Actinomycetospora_rishiriensis_	98.819	254	3	0	1	254	470	723	2.14e-127	453
Otu000046	125659.1_Actinomycetospora_atypica_	98.819	254	3	0	1	254	510	763	2.14e-127	453
Otu000046	042562.1_Actinomycetospora_chiangmaiensis_	98.425	254	4	0	1	254	494	747	9.96e-126	448
Otu000046	164924.1_Actinomycetospora_callitridis_	98.425	254	4	0	1	254	492	745	9.96e-126	448
Otu000046	112964.1_Actinomycetospora_succinea_	98.031	254	5	0	1	254	491	744	4.64e-124	442
Otu000046	112966.1_Actinomycetospora_chibensis_	98.031	254	5	0	1	254	492	745	4.64e-124	442
Otu000046	112967.1_Actinomycetospora_straminea_	98.031	254	5	0	1	254	492	745	4.64e-124	442
Otu000046	112968.1_Actinomycetospora_chlora_	98.031	254	5	0	1	254	492	745	4.64e-124	442
Otu000046	112969.1_Actinomycetospora_cinnamomea_	98.031	254	5	0	1	254	492	745	4.64e-124	442
Otu000046	112965.1_Actinomycetospora_lutea_	98.031	254	4	1	1	254	493	745	1.67e-123	440
Otu000046	104540.1_Pseudonocardia_parietis_	97.233	253	7	0	2	254	474	726	3.61e-120	429
Otu000046	044000.1_Pseudonocardia_endophytica_	97.233	253	7	0	2	254	479	731	3.61e-120	429
Otu000046	163618.1_Pseudonocardia_soli_	97.233	253	7	0	2	254	497	749	3.61e-120	429
Otu000047	043612.1_Sphingomonas_dokdonensis_	99.605	253	1	0	1	253	451	703	3.54e-130	462
Otu000047	158139.1_Sphingomonas_jeddahensis_	99.605	253	1	0	1	253	471	723	3.54e-130	462
Otu000047	042493.1_Sphingomonas_mucosissima_	99.209	253	2	0	1	253	471	723	1.65e-128	457
Otu000047	108892.1_Sphingomonas_canadensis_	99.209	253	2	0	1	253	450	702	1.65e-128	457
Otu000047	156849.1_Sphingomonas_aquatica_	99.209	253	2	0	1	253	447	699	1.65e-128	457
Otu000047	044187.1_Sphingomonas_insulae_	99.209	253	2	0	1	253	453	705	1.65e-128	457
Otu000047	118263.1_Sphingomonas_kyungheensis_	99.209	253	2	0	1	253	470	722	1.65e-128	457
Otu000047	133866.1_Sphingomonas_yantingensis_	99.209	253	2	0	1	253	488	740	1.65e-128	457
Otu000047	157651.1_Sphingomonas_spermidinifaciens_	99.209	253	2	0	1	253	469	721	1.65e-128	457
Otu000047	108220.1_Sphingomonas_jinjuensis_	98.824	255	1	2	1	253	429	683	2.13e-127	453
Otu000047	024685.1_Sphingomonas_oligophenolica_	98.814	253	3	0	1	253	450	702	7.67e-127	451
Otu000047	024997.1_Sphingomonas_aquatilis_	98.814	253	3	0	1	253	450	702	7.67e-127	451
Otu000047	028626.1_Sphingomonas_melonis_	98.814	253	3	0	1	253	450	702	7.67e-127	451
Otu000047	113806.1_Sphingomonas_echinoides_	98.814	253	3	0	1	253	450	702	7.67e-127	451
Otu000047	113867.1_Sphingomonas_aquatilis_	98.814	253	3	0	1	253	450	702	7.67e-127	451
Otu000048	126175.1_Streptomyces_chumphonensis_	100	252	0	0	1	252	482	733	2.74e-131	466
Otu000048	134198.1_Streptomyces_iconiensis_	100	252	0	0	1	252	486	737	2.74e-131	466
Otu000048	025149.1_Streptomyces_yunnanensis_	99.603	252	1	0	1	252	482	733	1.27e-129	460
Otu000048	029087.1_Streptomyces_ferralitis_	99.603	252	1	0	1	252	470	721	1.27e-129	460
Otu000048	108116.1_Streptomyces_rubrus_	99.603	252	1	0	1	252	491	742	1.27e-129	460
Otu000048	112792.1_Streptomyces_baliensis_	99.603	252	1	0	1	252	479	730	1.27e-129	460
Otu000048	112842.1_Streptomyces_tateyamensis_	99.603	252	1	0	1	252	491	742	1.27e-129	460
Otu000048	116980.1_Streptomyces_youssoufiensis_	99.603	252	1	0	1	252	498	749	1.27e-129	460
Otu000048	043245.1_Streptomyces_rubidus_	99.603	252	1	0	1	252	467	718	1.27e-129	460
Otu000048	043247.1_Streptomyces_paucisporeus_	99.603	252	1	0	1	252	449	700	1.27e-129	460
Otu000048	114938.1_Streptomyces_sparsus_	99.603	252	1	0	1	252	500	751	1.27e-129	460
Otu000048	116059.1_Streptomyces_xinghaiensis_	99.603	252	1	0	1	252	500	751	1.27e-129	460
Otu000048	116091.1_Streptomyces_pactum_	99.603	252	1	0	1	252	537	788	1.27e-129	460
Otu000048	134202.1_Streptomyces_zagrosensis_	99.603	252	1	0	1	252	488	739	1.27e-129	460
Otu000048	151951.1_Streptomyces_verrucosisporus_	99.603	252	1	0	1	252	469	720	1.27e-129	460
Otu000049	114701.1_Cylindrospermum_stagnale_	89.2	250	23	4	2	249	456	703	4.88e-84	309
Otu000049	102462.1_Cylindrospermum_stagnale_	89.2	250	23	4	2	249	472	719	4.88e-84	309
Otu000049	125687.1_Cylindrospermum_majus_	88.8	250	24	4	2	249	155	402	6.32e-83	305
Otu000049	125711.1_Arthrospira_platensis_	88.8	250	24	4	2	249	451	698	2.27e-82	303
Otu000049	125697.1_Trichocoleus_desertorum_	88.095	252	30	0	1	252	154	405	2.94e-81	300
Otu000049	172612.1_Trichocoleus_caatingensis_	88.095	252	30	0	1	252	153	404	2.94e-81	300
Otu000049	172668.1_Trichocoleus_desertorum_	88.095	252	30	0	1	252	154	405	2.94e-81	300
Otu000049	125683.1_Cylindrospermum_pellucidum_	88.4	250	25	4	2	249	155	402	1.06e-80	298
Otu000049	125686.1_Cylindrospermum_licheniforme_	88.4	250	25	4	2	249	155	402	1.06e-80	298
Otu000049	117881.1_Loriellopsis_cavernicola_	87.952	249	30	0	1	249	474	722	1.37e-79	294
Otu000049	125684.1_Cylindrospermum_moravicum_	88	250	26	4	2	249	155	402	4.92e-79	292
Otu000049	125685.1_Cylindrospermum_moravicum_	88	250	26	4	2	249	155	402	4.92e-79	292
Otu000049	116034.1_Brasilonema_terrestre_	88	250	26	4	2	249	455	702	4.92e-79	292
Otu000049	112179.1_Lyngbya_aestuarii_	87.6	250	27	4	2	249	371	618	2.29e-77	287
Otu000049	114680.1_Lyngbya_aestuarii_	87.6	250	27	4	2	249	457	704	2.29e-77	287
Otu000050	024902.1_Pseudomonas_mandelii_	99.605	253	0	1	1	252	516	768	1.27e-129	460
Otu000050	024927.1_Pseudomonas_migulae_	99.605	253	0	1	1	252	514	766	1.27e-129	460
Otu000050	025227.1_Pseudomonas_umsongensis_	99.605	253	0	1	1	252	497	749	1.27e-129	460
Otu000050	042541.1_Pseudomonas_reinekei_	99.605	253	0	1	1	252	501	753	1.27e-129	460
Otu000050	114216.1_Pseudomonas_mandelii_	99.605	253	0	1	1	252	503	755	1.27e-129	460
Otu000050	114223.1_Pseudomonas_migulae_	99.605	253	0	1	1	252	501	753	1.27e-129	460
Otu000050	116899.1_Pseudomonas_baetica_	99.605	253	0	1	1	252	488	740	1.27e-129	460
Otu000050	117022.1_Pseudomonas_arsenicoxydans_	99.605	253	0	1	1	252	508	760	1.27e-129	460
Otu000050	132724.1_Pseudomonas_prosekii_	99.605	253	0	1	1	252	458	710	1.27e-129	460
Otu000050	156815.1_Pseudomonas_silesiensis_	99.605	253	0	1	1	252	530	782	1.27e-129	460
Otu000050	024901.1_Pseudomonas_libanensis_	99.209	253	1	1	1	252	514	766	5.9e-128	455
Otu000050	024911.1_Pseudomonas_rhodesiae_	99.209	253	1	1	1	252	514	766	5.9e-128	455
Otu000050	024918.1_Pseudomonas_jessenii_	99.209	253	1	1	1	252	514	766	5.9e-128	455
Otu000050	025102.1_Pseudomonas_grimontii_	99.209	253	1	1	1	252	493	745	5.9e-128	455
Otu000050	029050.1_Pseudomonas_palleroniana_	99.209	253	1	1	1	252	469	721	5.9e-128	455
Otu000051	028973.1_Acidovorax_valerianellae_	99.605	253	1	0	1	253	519	771	3.54e-130	462
Otu000051	042941.1_Paucibacter_toxinivorans_	99.605	253	1	0	1	253	494	746	3.54e-130	462
Otu000051	040786.1_Mitsuaria_chitosanitabida_	99.209	253	2	0	1	253	519	771	1.65e-128	457
Otu000051	042617.1_Roseateles_aquatilis_	99.209	253	2	0	1	253	457	709	1.65e-128	457
Otu000051	114070.1_Mitsuaria_chitosanitabida_	99.209	253	2	0	1	253	499	751	1.65e-128	457
Otu000051	115054.1_Mitsuaria_chitosanitabida_	99.209	253	2	0	1	253	471	723	1.65e-128	457
Otu000051	157656.1_Paucibacter_oligotrophus_	99.209	253	2	0	1	253	502	754	1.65e-128	457
Otu000051	159302.1_Mitsuaria_noduli_	99.209	253	2	0	1	253	481	733	1.65e-128	457
Otu000051	041947.1_Acidovorax_anthurii_	98.814	253	3	0	1	253	516	768	2.13e-127	453
Otu000051	024710.1_Pelomonas_saccharophila_	98.814	253	3	0	1	253	506	758	7.67e-127	451
Otu000051	041585.1_Rhizobacter_dauci_	98.814	253	3	0	1	253	513	765	7.67e-127	451
Otu000051	042616.1_Roseateles_terrae_	98.814	253	3	0	1	253	471	723	7.67e-127	451
Otu000051	114189.1_Pelomonas_saccharophila_	98.814	253	3	0	1	253	494	746	7.67e-127	451
Otu000051	115049.1_Pelomonas_saccharophila_	98.814	253	3	0	1	253	492	744	7.67e-127	451
Otu000051	115050.1_Pelomonas_saccharophila_	98.814	253	3	0	1	253	466	718	7.67e-127	451
Otu000052	156989.1_Acinetobacter_defluvii_	100	253	0	0	1	253	531	783	7.62e-132	468
Otu000052	026208.1_Acinetobacter_junii_	99.605	253	1	0	1	253	498	750	3.54e-130	462
Otu000052	042026.1_Acinetobacter_gyllenbergii_	99.605	253	1	0	1	253	492	744	3.54e-130	462
Otu000052	117623.1_Acinetobacter_junii_	99.605	253	1	0	1	253	522	774	3.54e-130	462
Otu000052	117625.1_Acinetobacter_bereziniae_	99.605	253	1	0	1	253	524	776	3.54e-130	462
Otu000052	117626.1_Acinetobacter_guillouiae_	99.605	253	1	0	1	253	524	776	3.54e-130	462
Otu000052	117627.1_Acinetobacter_gerneri_	99.605	253	1	0	1	253	523	775	3.54e-130	462
Otu000052	119360.1_Acinetobacter_junii_	99.605	253	1	0	1	253	512	764	3.54e-130	462
Otu000052	148845.1_Acinetobacter_modestus_	99.605	253	1	0	1	253	502	754	3.54e-130	462
Otu000052	148846.1_Acinetobacter_proteolyticus_	99.605	253	1	0	1	253	502	754	3.54e-130	462
Otu000052	148847.1_Acinetobacter_vivianii_	99.605	253	1	0	1	253	502	754	3.54e-130	462
Otu000052	148843.1_Acinetobacter_courvalinii_	99.605	253	1	0	1	253	502	754	3.54e-130	462
Otu000052	157606.1_Acinetobacter_colistiniresistens_	99.605	253	1	0	1	253	522	774	3.54e-130	462
Otu000052	157607.1_Acinetobacter_colistiniresistens_	99.605	253	1	0	1	253	522	774	3.54e-130	462
Otu000052	117628.1_Acinetobacter_bouvetii_	99.209	253	2	0	1	253	522	774	1.65e-128	457
Otu000053	026450.1_Ruminobacter_amylophilus_	92.885	253	18	0	1	253	527	779	7.95e-102	368
Otu000053	026283.1_Tolumonas_auensis_	91.304	253	22	0	1	253	458	710	1.04e-95	348
Otu000053	074805.1_Tolumonas_auensis_	91.304	253	22	0	1	253	527	779	3.72e-95	346
Otu000053	036810.1_Halochromatium_salexigens_	90.98	255	19	4	1	253	494	746	1.73e-93	340
Otu000053	044896.1_Halochromatium_glycolicum_	90.945	254	21	2	1	253	494	746	1.73e-93	340
Otu000053	156860.1_Pseudaeromonas_pectinilytica_	90.909	253	23	0	1	253	480	732	1.73e-93	340
Otu000053	037014.2_Aeromonas_schubertii_	90.514	253	24	0	1	253	528	780	8.06e-92	335
Otu000053	117303.1_Aeromonas_diversa_	90.514	253	24	0	1	253	527	779	8.06e-92	335
Otu000053	118864.1_Aeromonas_diversa_	90.514	253	24	0	1	253	492	744	8.06e-92	335
Otu000053	119043.1_Aeromonas_schubertii_	90.514	253	24	0	1	253	534	786	8.06e-92	335
Otu000053	115047.1_Thiohalocapsa_marina_	90.588	255	20	4	1	253	506	758	8.06e-92	335
Otu000053	117446.1_Erwinia_typographi_	90.514	253	24	0	1	253	452	704	8.06e-92	335
Otu000053	025585.1_Aeromonas_simiae_	90.119	253	25	0	1	253	494	746	3.75e-90	329
Otu000053	104932.1_Erwinia_billingiae_	90.119	253	25	0	1	253	525	777	3.75e-90	329
Otu000053	108829.1_Tolumonas_osonensis_	90.119	253	25	0	1	253	517	769	3.75e-90	329
Otu000054	037119.1_Acidisphaera_rubrifaciens_	95.219	251	11	1	1	250	473	723	3.61e-110	396
Otu000054	042752.1_Acidicaldus_organivorans_	94.8	250	13	0	1	250	419	668	1.68e-108	390
Otu000054	042706.1_Acidisoma_sibiricum_	94.422	251	12	2	1	250	476	725	7.82e-107	385
Otu000054	025851.1_Acidiphilium_cryptum_	94	250	15	0	1	250	454	703	3.64e-105	379
Otu000054	025853.1_Acidiphilium_organovorum_	94	250	15	0	1	250	454	703	3.64e-105	379
Otu000054	037120.1_Rhodopila_globiformis_	94	250	15	0	1	250	486	735	3.64e-105	379
Otu000054	042705.1_Acidisoma_tundrae_	94.024	251	13	2	1	250	453	702	3.64e-105	379
Otu000054	074327.1_Acidiphilium_multivorum_	94	250	15	0	1	250	481	730	3.64e-105	379
Otu000054	024651.1_Acidiphilium_multivorum_	93.6	250	16	0	1	250	474	723	1.69e-103	374
Otu000054	025221.1_Rubritepida_flocculans_	93.6	250	16	0	1	250	443	692	1.69e-103	374
Otu000054	164619.1_Acidibrevibacterium_fodinaquatile_	93.6	250	16	0	1	250	456	705	1.69e-103	374
Otu000054	145646.1_Roseomonas_wooponensis_	92.857	252	14	4	1	250	463	712	3.66e-100	363
Otu000054	112776.1_Rhodovastum_atsumiense_	92.4	250	19	0	1	250	476	725	1.7e-98	357
Otu000054	132670.1_Sediminicoccus_rosea_	92.46	252	15	4	1	250	431	680	1.7e-98	357
Otu000054	041012.1_Komagataeibacter_nataicola_	92	250	20	0	1	250	473	722	7.93e-97	351
Otu000055	026380.1_Corynebacterium_kroppenstedtii_	100	254	0	0	1	254	495	748	2.13e-132	470
Otu000055	074408.1_Corynebacterium_kroppenstedtii_	100	254	0	0	1	254	495	748	2.13e-132	470
Otu000055	026213.1_Corynebacterium_xerosis_	95.669	254	11	0	1	254	480	733	4.7e-114	409
Otu000055	042025.1_Corynebacterium_freneyi_	95.669	254	11	0	1	254	449	702	4.7e-114	409
Otu000055	119180.1_Corynebacterium_xerosis_	95.669	254	11	0	1	254	490	743	4.7e-114	409
Otu000055	026215.1_Corynebacterium_amycolatum_	95.276	254	12	0	1	254	482	735	2.19e-112	403
Otu000055	026415.1_Corynebacterium_falsenii_	95.276	254	12	0	1	254	485	738	2.19e-112	403
Otu000055	042703.1_Corynebacterium_hansenii_	95.276	254	12	0	1	254	475	728	2.19e-112	403
Otu000055	117605.1_Corynebacterium_amycolatum_	95.276	254	12	0	1	254	449	702	2.19e-112	403
Otu000055	104996.1_Corynebacterium_lactis_	95.276	254	12	0	1	254	493	746	2.19e-112	403
Otu000055	117030.1_Corynebacterium_amycolatum_	95.276	254	12	0	1	254	450	703	2.19e-112	403
Otu000055	121720.2_Corynebacterium_falsenii_	95.276	254	12	0	1	254	514	767	2.19e-112	403
Otu000055	119171.1_Corynebacterium_amycolatum_	94.882	254	13	0	1	254	475	728	2.83e-111	399
Otu000055	118465.1_Corynebacterium_bovis_	94.882	254	13	0	1	254	445	698	1.02e-110	398
Otu000055	037042.1_Corynebacterium_bovis_	94.882	254	13	0	1	254	503	756	1.02e-110	398
Otu000056	113037.1_Clostridium_moniliforme_	98.814	253	3	0	1	253	501	753	7.67e-127	451
Otu000056	104892.1_Clostridium_moniliforme_	98.814	253	3	0	1	253	481	733	7.67e-127	451
Otu000056	024683.1_Eubacterium_multiforme_	98.419	253	4	0	1	253	498	750	3.57e-125	446
Otu000056	024684.1_Clostridium_nitritogenes_	98.419	253	4	0	1	253	499	751	3.57e-125	446
Otu000056	029229.1_Clostridium_baratii_	98.419	253	4	0	1	253	502	754	3.57e-125	446
Otu000056	112226.2_Clostridium_sardiniense_	98.419	253	4	0	1	253	508	760	3.57e-125	446
Otu000056	041006.2_Clostridium_sardiniense_	98.419	253	4	0	1	253	508	760	3.57e-125	446
Otu000056	026135.1_Clostridium_paraputrificum_	97.233	253	7	0	1	253	491	743	3.59e-120	429
Otu000056	113021.1_Clostridium_paraputrificum_	97.233	253	7	0	1	253	499	751	3.59e-120	429
Otu000056	117133.2_Clostridium_oceanicum_	96.838	253	8	0	1	253	498	750	1.67e-118	424
Otu000056	117135.2_Clostridium_oceanicum_	96.838	253	8	0	1	253	498	750	1.67e-118	424
Otu000056	117136.2_Clostridium_oceanicum_	96.838	253	8	0	1	253	498	750	1.67e-118	424
Otu000056	024682.1_Clostridium_budayi_	96.838	253	7	1	1	253	500	751	6.01e-118	422
Otu000056	119032.1_Clostridium_paraputrificum_	96.838	253	7	1	1	253	500	751	6.01e-118	422
Otu000056	037086.1_Clostridium_tertium_	96.443	253	9	0	1	253	484	736	7.78e-117	418
Otu000057	159897.1_Flavisolibacter_metallilatus_	99.605	253	1	0	1	253	502	754	3.54e-130	462
Otu000057	108588.1_Flavisolibacter_ginsenosidimutans_	99.209	253	1	1	1	253	509	760	5.93e-128	455
Otu000057	041499.1_Flavisolibacter_ginsengiterrae_	97.233	253	7	0	1	253	515	767	3.59e-120	429
Otu000057	041500.1_Flavisolibacter_ginsengisoli_	97.233	253	7	0	1	253	514	766	3.59e-120	429
Otu000057	164980.1_Flavisolibacter_galbus_	95.652	253	11	0	1	253	504	756	1.68e-113	407
Otu000057	171483.1_Flavisolibacter_nicotianae_	95.652	253	11	0	1	253	523	775	1.68e-113	407
Otu000057	156966.1_Flaviaesturariibacter_luteus_	95.257	253	12	0	1	253	525	777	7.83e-112	401
Otu000057	109496.1_Flaviaesturariibacter_amylovorans_	95.257	253	12	0	1	253	472	724	7.83e-112	401
Otu000057	147756.1_Parasediminibacterium_paludis_	95.257	253	12	0	1	253	478	730	7.83e-112	401
Otu000057	151969.1_Flavisolibacter_tropicus_	94.466	253	14	0	1	253	512	764	1.7e-108	390
Otu000057	156069.1_Terrimonas_rhizosphaerae_	94.071	253	15	0	1	253	481	733	7.89e-107	385
Otu000057	157626.1_Flavitalea_antarctica_	94.071	253	15	0	1	253	485	737	7.89e-107	385
Otu000057	164880.1_Terrimonas_suqianensis_	94.071	253	15	0	1	253	523	775	7.89e-107	385
Otu000057	042494.1_Terrimonas_ferruginea_	93.676	253	16	0	1	253	520	772	3.67e-105	379
Otu000057	113718.1_Terrimonas_ferruginea_	93.676	253	16	0	1	253	505	757	3.67e-105	379
Otu000058	133697.1_Aridibacter_famidurans_	95.652	253	11	0	1	253	501	753	1.68e-113	407
Otu000058	146023.1_Stenotrophobacter_terrae_	95.652	253	11	0	1	253	504	756	1.68e-113	407
Otu000058	159154.1_Aridibacter_nitratireducens_	95.652	253	11	0	1	253	502	754	1.68e-113	407
Otu000058	118350.1_Blastocatella_fastidiosa_	95.257	253	12	0	1	253	484	736	7.83e-112	401
Otu000058	133698.1_Aridibacter_kavangonensis_	95.257	253	12	0	1	253	504	756	7.83e-112	401
Otu000058	146021.1_Stenotrophobacter_namibiensis_	95.257	253	12	0	1	253	504	756	7.83e-112	401
Otu000058	146022.1_Stenotrophobacter_roseus_	95.257	253	12	0	1	253	504	756	7.83e-112	401
Otu000058	146026.1_Tellurimicrobium_multivorans_	93.676	253	16	0	1	253	504	756	3.67e-105	379
Otu000058	151987.1_Brevitalea_aridisoli_	89.412	255	25	2	1	253	541	795	2.26e-87	320
Otu000058	151988.1_Brevitalea_deliciosa_	89.412	255	25	2	1	253	541	795	2.26e-87	320
Otu000058	151986.1_Arenimicrobium_luteum_	89.328	253	27	0	1	253	537	789	8.12e-87	318
Otu000058	133835.1_Pyrinomonas_methylaliphatogenes_	88.095	252	27	3	1	250	490	740	3.8e-80	296
Otu000058	041236.1_Lutispora_thermophila_	82.213	253	39	6	1	250	490	739	3.94e-55	213
Otu000058	024858.1_Desulfocella_halophila_	81.423	253	47	0	1	253	536	788	1.83e-53	207
Otu000058	109614.1_Caldicoprobacter_guelmensis_	81.673	251	44	2	1	250	518	767	1.83e-53	207
Otu000059	044275.1_Rubellimicrobium_mesophilum_	96.85	254	7	1	1	253	502	755	1.67e-118	424
Otu000059	044469.1_Rubellimicrobium_aerolatum_	96.443	253	9	0	1	253	432	684	7.78e-117	418
Otu000059	117433.1_Rubellimicrobium_roseum_	95.257	253	12	0	1	253	474	726	7.83e-112	401
Otu000059	164992.1_Rubellimicrobium_rubrum_	94.862	253	13	0	1	253	463	715	3.64e-110	396
Otu000059	043908.1_Wenxinia_marina_	93.333	255	13	3	1	253	470	722	1.71e-103	374
Otu000059	115100.1_Limimaricola_pyoseonensis_	93.281	253	17	0	1	253	426	678	1.71e-103	374
Otu000059	026457.1_Paracoccus_pantotrophus_	92.885	253	18	0	1	253	440	692	7.95e-102	368
Otu000059	042359.1_Paracoccus_bengalensis_	92.885	253	18	0	1	253	415	667	7.95e-102	368
Otu000059	042713.1_Paracoccus_versutus_	92.885	253	18	0	1	253	471	723	7.95e-102	368
Otu000059	042714.1_Paracoccus_solventivorans_	92.885	253	18	0	1	253	463	715	7.95e-102	368
Otu000059	109635.1_Ruegeria_arenilitoris_	92.885	253	18	0	1	253	450	702	7.95e-102	368
Otu000059	113662.1_Paracoccus_versutus_	92.885	253	18	0	1	253	448	700	7.95e-102	368
Otu000059	114120.1_Paracoccus_pantotrophus_	92.885	253	18	0	1	253	450	702	7.95e-102	368
Otu000059	115555.1_Paracoccus_versutus_	92.885	253	18	0	1	253	448	700	7.95e-102	368
Otu000059	119238.1_Paracoccus_solventivorans_	92.885	253	18	0	1	253	450	702	7.95e-102	368
Otu000060	125711.1_Arthrospira_platensis_	88.235	255	26	4	1	253	450	702	8.17e-82	302
Otu000060	125697.1_Trichocoleus_desertorum_	87.698	252	31	0	2	253	155	406	1.37e-79	294
Otu000060	172612.1_Trichocoleus_caatingensis_	87.698	252	31	0	2	253	154	405	1.37e-79	294
Otu000060	172668.1_Trichocoleus_desertorum_	87.698	252	31	0	2	253	155	406	1.37e-79	294
Otu000060	117881.1_Loriellopsis_cavernicola_	87.302	252	32	0	2	253	475	726	6.36e-78	289
Otu000060	112179.1_Lyngbya_aestuarii_	87.059	255	29	4	1	253	370	622	8.23e-77	285
Otu000060	114680.1_Lyngbya_aestuarii_	87.059	255	29	4	1	253	456	708	8.23e-77	285
Otu000060	118325.1_Limnoraphis_robusta_	87.059	255	29	4	1	253	141	393	8.23e-77	285
Otu000060	125585.1_Oxynema_thaianum_	86.561	253	32	2	2	253	143	394	1.38e-74	278
Otu000060	172615.1_Leptochromothrix_valpauliae_	86.275	255	31	4	1	253	114	366	1.78e-73	274
Otu000060	112110.1_Lyngbya_aestuarii_	86.694	248	27	6	1	246	450	693	2.3e-72	270
Otu000060	112218.1_Crinalium_epipsammum_	85.882	255	32	4	1	253	454	706	8.29e-72	268
Otu000060	114306.1_Aerosakkonema_funiforme_	85.938	256	31	5	1	253	376	629	8.29e-72	268
Otu000060	116573.1_Pseudoscillatoria_coralii_	85.771	253	36	0	1	253	443	695	8.29e-72	268
Otu000060	172658.1_Symplocastrum_torsivum_	85.771	253	36	0	1	253	456	708	8.29e-72	268
Otu000061	133752.1_Gemella_parahaemolysans_	99.605	253	1	0	1	253	454	706	3.54e-130	462
Otu000061	133753.1_Gemella_taiwanensis_	99.605	253	1	0	1	253	483	735	3.54e-130	462
Otu000061	025904.1_Gemella_morbillorum_	99.605	253	1	0	1	253	528	780	3.54e-130	462
Otu000061	026419.1_Gemella_sanguinis_	99.605	253	1	0	1	253	517	769	3.54e-130	462
Otu000061	025903.1_Gemella_haemolysans_	99.605	253	1	0	1	253	529	781	3.54e-130	462
Otu000061	036920.1_Gemella_cuniculi_	99.209	253	2	0	1	253	522	774	1.65e-128	457
Otu000061	026469.1_Gemella_palaticanis_	98.814	253	3	0	1	253	519	771	7.67e-127	451
Otu000061	026420.1_Gemella_bergeri_	97.628	253	6	0	1	253	516	768	7.72e-122	435
Otu000061	104506.1_Gemella_asaccharolytica_	96.838	253	8	0	1	253	476	728	1.67e-118	424
Otu000061	025595.1_Fictibacillus_gelatini_	94.862	253	13	0	1	253	516	768	3.64e-110	396
Otu000061	044170.1_Bacillus_butanolivorans_	94.862	253	13	0	1	253	519	771	3.64e-110	396
Otu000061	108492.1_Bacillus_purgationiresistens_	94.862	253	13	0	1	253	476	728	3.64e-110	396
Otu000061	026144.1_Bacillus_halmapalus_	94.466	253	14	0	1	253	513	765	4.71e-109	392
Otu000061	025241.1_Bacillus_aquimaris_	94.466	253	14	0	1	253	515	767	1.7e-108	390
Otu000061	042136.1_Bacillus_simplex_	94.466	253	14	0	1	253	523	775	1.7e-108	390
Otu000062	041499.1_Flavisolibacter_ginsengiterrae_	97.233	253	7	0	1	253	515	767	3.59e-120	429
Otu000062	041500.1_Flavisolibacter_ginsengisoli_	97.233	253	7	0	1	253	514	766	3.59e-120	429
Otu000062	164990.1_Ilyomonas_limi_	96.443	253	9	0	1	253	486	738	7.78e-117	418
Otu000062	164880.1_Terrimonas_suqianensis_	96.047	253	10	0	1	253	523	775	3.62e-115	412
Otu000062	108737.1_Flavitalea_gansuensis_	95.669	254	9	2	1	253	485	737	1.68e-113	407
Otu000062	109427.1_Terrimonas_pekingensis_	95.257	253	12	0	1	253	523	775	7.83e-112	401
Otu000062	041250.1_Terrimonas_lutea_	95.257	253	12	0	1	253	534	786	7.83e-112	401
Otu000062	147756.1_Parasediminibacterium_paludis_	95.257	253	12	0	1	253	478	730	7.83e-112	401
Otu000062	156966.1_Flaviaesturariibacter_luteus_	94.862	253	13	0	1	253	525	777	3.64e-110	396
Otu000062	148859.1_Niastella_vici_	94.862	253	13	0	1	253	524	776	3.64e-110	396
Otu000062	159891.1_Terrimonas_soli_	94.862	253	13	0	1	253	523	775	3.64e-110	396
Otu000062	159897.1_Flavisolibacter_metallilatus_	94.862	253	13	0	1	253	502	754	3.64e-110	396
Otu000062	164980.1_Flavisolibacter_galbus_	94.862	253	13	0	1	253	504	756	3.64e-110	396
Otu000062	171483.1_Flavisolibacter_nicotianae_	94.862	253	13	0	1	253	523	775	3.64e-110	396
Otu000062	109417.1_Terrimonas_rubra_	94.488	254	12	2	1	253	486	738	1.7e-108	390
Otu000063	042052.1_Streptococcus_equinus_	100	252	0	0	1	252	437	688	2.73e-131	466
Otu000063	042051.1_Streptococcus_lutetiensis_	100	252	0	0	1	252	466	717	2.73e-131	466
Otu000063	104991.1_Streptococcus_infantarius_	100	252	0	0	1	252	494	745	2.73e-131	466
Otu000063	113594.1_Streptococcus_equinus_	100	252	0	0	1	252	514	765	2.73e-131	466
Otu000063	114642.1_Streptococcus_equinus_	100	252	0	0	1	252	496	747	2.73e-131	466
Otu000063	115719.1_Streptococcus_lutetiensis_	100	252	0	0	1	252	506	757	2.73e-131	466
Otu000063	037096.1_Streptococcus_lutetiensis_	100	252	0	0	1	252	512	763	2.73e-131	466
Otu000063	037002.1_Streptococcus_macedonicus_	99.603	252	1	0	1	252	534	785	1.27e-129	460
Otu000063	041781.1_Streptococcus_alactolyticus_	99.603	252	1	0	1	252	523	774	1.27e-129	460
Otu000063	043660.1_Streptococcus_pasteurianus_	99.603	252	1	0	1	252	506	757	1.27e-129	460
Otu000063	025609.1_Streptococcus_equi_	98.81	252	3	0	1	252	463	714	2.75e-126	449
Otu000063	041780.1_Streptococcus_hyointestinalis_	98.81	252	3	0	1	252	525	776	2.75e-126	449
Otu000063	116012.1_Streptococcus_equi_	98.81	252	3	0	1	252	514	765	2.75e-126	449
Otu000063	036758.1_Streptococcus_equi_	98.413	252	4	0	1	252	479	730	1.28e-124	444
Otu000063	043703.1_Streptococcus_equi_	98.413	252	4	0	1	252	510	761	1.28e-124	444
Otu000064	118350.1_Blastocatella_fastidiosa_	95.635	252	11	0	1	252	484	735	6.06e-113	405
Otu000064	133697.1_Aridibacter_famidurans_	95.238	252	12	0	1	252	501	752	2.82e-111	399
Otu000064	159154.1_Aridibacter_nitratireducens_	95.238	252	12	0	1	252	502	753	2.82e-111	399
Otu000064	133698.1_Aridibacter_kavangonensis_	94.841	252	13	0	1	252	504	755	1.31e-109	394
Otu000064	146023.1_Stenotrophobacter_terrae_	94.841	252	13	0	1	252	504	755	1.31e-109	394
Otu000064	146021.1_Stenotrophobacter_namibiensis_	93.651	252	16	0	1	252	504	755	1.32e-104	377
Otu000064	146022.1_Stenotrophobacter_roseus_	93.651	252	16	0	1	252	504	755	1.32e-104	377
Otu000064	146026.1_Tellurimicrobium_multivorans_	93.254	252	17	0	1	252	504	755	6.14e-103	372
Otu000064	151987.1_Brevitalea_aridisoli_	89.37	254	25	2	1	252	541	794	8.12e-87	318
Otu000064	151988.1_Brevitalea_deliciosa_	89.37	254	25	2	1	252	541	794	8.12e-87	318
Otu000064	151986.1_Arenimicrobium_luteum_	89.286	252	27	0	1	252	537	788	2.92e-86	316
Otu000064	133835.1_Pyrinomonas_methylaliphatogenes_	87.302	252	29	3	1	250	490	740	8.23e-77	285
Otu000064	114981.1_Bryobacter_aggregatus_	82.54	252	40	4	1	250	461	710	8.47e-57	219
Otu000064	024858.1_Desulfocella_halophila_	82.213	253	43	2	1	252	536	787	3.05e-56	217
Otu000064	025406.1_Desulfococcus_biacutus_	82.072	251	43	2	1	250	535	784	3.94e-55	213
Otu000065	044480.1_Spirosoma_panaciterrae_	95.669	254	9	2	1	253	490	742	1.68e-113	407
Otu000065	134186.1_Spirosoma_arcticum_	95.652	253	11	0	1	253	469	721	1.68e-113	407
Otu000065	156140.1_Spirosoma_swuense_	95.669	254	9	2	1	253	463	715	1.68e-113	407
Otu000065	156816.1_Spirosoma_gilvum_	95.257	253	12	0	1	253	496	748	7.83e-112	401
Otu000065	157687.1_Spirosoma_harenae_	94.882	254	11	2	1	253	496	748	3.64e-110	396
Otu000065	153704.1_Spirosoma_soli_	94.466	253	14	0	1	253	475	727	1.7e-108	390
Otu000065	145588.1_Spirosoma_aerolatum_	94.071	253	15	0	1	253	491	743	7.89e-107	385
Otu000065	169373.1_Spirosoma_areae_	94.071	253	15	0	1	253	502	754	7.89e-107	385
Otu000065	113978.1_Spirosoma_rigui_	93.676	253	16	0	1	253	485	737	3.67e-105	379
Otu000065	044257.1_Spirosoma_rigui_	93.676	253	16	0	1	253	482	734	3.67e-105	379
Otu000065	135723.1_Spirosoma_endophyticum_	93.281	253	17	0	1	253	491	743	1.71e-103	374
Otu000065	156817.1_Spirosoma_migulaei_	93.307	254	15	2	1	253	496	748	1.71e-103	374
Otu000065	157689.1_Spirosoma_pomorum_	93.281	253	17	0	1	253	496	748	1.71e-103	374
Otu000065	159105.1_Spirosoma_jeollabukense_	93.281	253	17	0	1	253	496	748	1.71e-103	374
Otu000065	159328.1_Spirosoma_metallilatum_	93.307	254	15	2	1	253	490	742	1.71e-103	374
Otu000066	041626.1_Paraprevotella_clara_	87.698	252	31	0	1	252	509	760	1.36e-79	294
Otu000066	113077.1_Paraprevotella_clara_	87.698	252	31	0	1	252	517	768	1.36e-79	294
Otu000066	027196.1_Bacteroides_stercoris_	86.667	255	29	5	1	252	505	757	1.37e-74	278
Otu000066	112943.1_Bacteroides_stercoris_	86.667	255	29	5	1	252	514	766	1.37e-74	278
Otu000066	041627.1_Paraprevotella_xylaniphila_	85.714	252	36	0	1	252	507	758	2.97e-71	267
Otu000066	044633.1_Bacteroides_heparinolyticus_	85.771	253	35	1	1	252	535	787	2.97e-71	267
Otu000066	113078.1_Paraprevotella_xylaniphila_	85.714	252	36	0	1	252	527	778	2.97e-71	267
Otu000066	040864.1_Bacteroides_eggerthii_	85.547	256	30	7	1	252	524	776	1.38e-69	261
Otu000066	112935.1_Bacteroides_eggerthii_	85.547	256	30	7	1	252	526	778	1.38e-69	261
Otu000066	042203.1_Bacteroides_cellulosilyticus_	85.039	254	35	3	1	252	483	735	6.43e-68	255
Otu000066	112933.1_Bacteroides_cellulosilyticus_	85.039	254	35	3	1	252	522	774	6.43e-68	255
Otu000066	144704.1_Bacteroides_timonensis_	85.039	254	35	3	1	252	439	691	6.43e-68	255
Otu000066	144750.1_Prevotellamassilia_timonensis_	85.039	254	35	3	1	252	529	781	6.43e-68	255
Otu000066	145844.1_Bacteroides_caecigallinarum_	85.039	254	35	3	1	252	527	779	6.43e-68	255
Otu000066	041307.1_Bacteroides_intestinalis_	84.706	255	34	5	1	252	522	774	2.99e-66	250
Otu000067	042004.1_Pseudonocardia_halophobica_	98.425	254	4	0	1	254	501	754	9.96e-126	448
Otu000067	109503.1_Pseudonocardia_yuanmonensis_	98.425	254	4	0	1	254	503	756	9.96e-126	448
Otu000067	116193.1_Pseudonocardia_halophobica_	98.425	254	4	0	1	254	467	720	9.96e-126	448
Otu000067	119297.1_Pseudonocardia_halophobica_	98.425	254	4	0	1	254	464	717	9.96e-126	448
Otu000067	126235.1_Pseudonocardia_kujensis_	98.425	254	4	0	1	254	488	741	9.96e-126	448
Otu000067	156947.1_Pseudonocardia_profundimaris_	98.425	254	4	0	1	254	502	755	9.96e-126	448
Otu000067	157703.1_Pseudonocardia_thailandensis_	98.425	254	4	0	1	254	478	731	9.96e-126	448
Otu000067	108389.1_Pseudonocardia_bannensis_	98.031	254	5	0	1	254	459	712	4.64e-124	442
Otu000067	104698.1_Pseudonocardia_spinosa_	97.628	253	6	0	2	254	487	739	7.76e-122	435
Otu000067	112962.1_Pseudonocardia_babensis_	97.628	253	6	0	2	254	454	706	7.76e-122	435
Otu000067	119239.1_Pseudonocardia_halophobica_	97.255	255	5	2	1	254	461	714	2.79e-121	433
Otu000067	108504.1_Pseudonocardia_hispaniensis_	97.244	254	7	0	1	254	451	704	1e-120	431
Otu000067	044580.1_Pseudonocardia_acaciae_	97.244	254	7	0	1	254	486	739	1e-120	431
Otu000067	109637.1_Pseudonocardia_nantongensis_	97.244	254	7	0	1	254	472	725	1e-120	431
Otu000067	041999.1_Pseudonocardia_yunnanensis_	97.233	253	7	0	2	254	502	754	3.61e-120	429
Otu000068	043921.1_Piscinibacter_aquaticus_	99.605	253	1	0	1	253	507	759	3.54e-130	462
Otu000068	114061.1_Piscinibacter_aquaticus_	99.209	253	2	0	1	253	499	751	1.65e-128	457
Otu000068	152719.1_Piscinibacter_defluvii_	99.209	253	2	0	1	253	499	751	1.65e-128	457
Otu000068	134232.1_Zhizhongheella_caldifontis_	98.814	253	3	0	1	253	540	792	7.67e-127	451
Otu000068	041768.1_Methylibium_petroleiphilum_	98.814	253	3	0	1	253	509	761	7.67e-127	451
Otu000068	169344.1_Caldimonas_meghalayensis_	98.814	253	3	0	1	253	508	760	7.67e-127	451
Otu000068	114105.1_Azohydromonas_australica_	98.419	253	4	0	1	253	501	753	3.57e-125	446
Otu000068	149203.1_Azohydromonas_riparia_	98.419	253	4	0	1	253	506	758	3.57e-125	446
Otu000068	149204.1_Azohydromonas_ureilytica_	98.419	253	4	0	1	253	502	754	3.57e-125	446
Otu000068	025841.1_Rubrivivax_gelatinosus_	98.024	253	5	0	1	253	499	751	1.66e-123	440
Otu000068	040942.1_Lampropedia_hyalina_	98.024	253	5	0	1	253	518	770	1.66e-123	440
Otu000068	041243.1_Azohydromonas_australica_	98.024	253	5	0	1	253	493	745	1.66e-123	440
Otu000068	041244.1_Azohydromonas_lata_	98.024	253	5	0	1	253	495	747	1.66e-123	440
Otu000068	042216.1_Pseudorhodoferax_caeni_	98.024	253	5	0	1	253	501	753	1.66e-123	440
Otu000068	108739.1_Aquabacterium_limnoticum_	98.024	253	5	0	1	253	482	734	1.66e-123	440
Otu000069	118325.1_Limnoraphis_robusta_	86.614	254	30	4	2	253	142	393	1.38e-74	278
Otu000069	125711.1_Arthrospira_platensis_	86.667	255	28	6	2	253	451	702	1.38e-74	278
Otu000069	112179.1_Lyngbya_aestuarii_	85.827	254	32	4	2	253	371	622	2.98e-71	267
Otu000069	114680.1_Lyngbya_aestuarii_	85.827	254	32	4	2	253	457	708	2.98e-71	267
Otu000069	137272.1_Cephalothrix_lacustris_	85.992	257	26	7	2	253	454	705	2.98e-71	267
Otu000069	137273.1_Cephalothrix_komarekiana_	85.992	257	26	7	2	253	474	725	2.98e-71	267
Otu000069	114306.1_Aerosakkonema_funiforme_	85.771	253	35	1	2	253	377	629	2.98e-71	267
Otu000069	172585.1_Cephalothrix_alaskaensis_	85.882	255	31	4	2	253	154	406	2.98e-71	267
Otu000069	114701.1_Cylindrospermum_stagnale_	85.317	252	37	0	2	253	456	707	1.39e-69	261
Otu000069	125683.1_Cylindrospermum_pellucidum_	85.317	252	37	0	2	253	155	406	1.39e-69	261
Otu000069	125686.1_Cylindrospermum_licheniforme_	85.317	252	37	0	2	253	155	406	1.39e-69	261
Otu000069	151904.1_Aliterella_antarctica_	85.375	253	35	2	2	253	475	726	1.39e-69	261
Otu000069	102462.1_Cylindrospermum_stagnale_	85.317	252	37	0	2	253	472	723	1.39e-69	261
Otu000069	118586.1_Okeania_hirsuta_	85.375	253	35	2	2	253	358	609	1.39e-69	261
Otu000069	112110.1_Lyngbya_aestuarii_	85.433	254	30	7	2	253	451	699	1.79e-68	257
Otu000070	146664.1_Dankookia_rubra_	99.209	253	2	0	1	253	453	705	1.65e-128	457
Otu000070	109456.1_Belnapia_soli_	98.024	253	5	0	1	253	423	675	1.66e-123	440
Otu000070	042371.1_Belnapia_moabensis_	97.233	253	7	0	1	253	474	726	3.59e-120	429
Otu000070	042501.1_Roseomonas_aquatica_	96.85	254	6	2	1	253	457	709	1.67e-118	424
Otu000070	109297.1_Belnapia_rosea_	96.838	253	8	0	1	253	478	730	1.67e-118	424
Otu000070	159916.1_Roseomonas_fluminis_	96.838	253	8	0	1	253	454	706	1.67e-118	424
Otu000070	109149.1_Roseomonas_riguiloci_	96.443	253	9	0	1	253	463	715	7.78e-117	418
Otu000070	169343.1_Roseomonas_chloroacetimidivorans_	96.443	253	9	0	1	253	457	709	7.78e-117	418
Otu000070	044347.1_Roseomonas_aerilata_	95.652	253	11	0	1	253	425	677	1.68e-113	407
Otu000070	132670.1_Sediminicoccus_rosea_	95.652	253	11	0	1	253	431	683	1.68e-113	407
Otu000070	148793.1_Roseomonas_arctica_	95.652	253	11	0	1	253	469	721	1.68e-113	407
Otu000070	118089.1_Humitalea_rosea_	95.257	253	12	0	1	253	470	722	7.83e-112	401
Otu000070	147782.1_Roseomonas_elaeocarpi_	95.294	255	8	4	1	253	463	715	7.83e-112	401
Otu000070	041660.1_Roseomonas_stagni_	94.862	253	13	0	1	253	450	702	3.64e-110	396
Otu000070	152079.1_Roseomonas_arcticisoli_	94.862	253	13	0	1	253	442	694	3.64e-110	396
Otu000071	149194.1_Spirosoma_fluminis_	94.862	253	13	0	1	253	493	745	3.64e-110	396
Otu000071	159193.1_Spirosoma_koreense_	94.862	253	13	0	1	253	498	750	3.64e-110	396
Otu000071	156893.1_Spirosoma_knui_	94.466	253	14	0	1	253	493	745	1.7e-108	390
Otu000071	149283.1_Spirosoma_aerophilum_	93.676	253	16	0	1	253	492	744	3.67e-105	379
Otu000071	137385.1_Spirosoma_fluviale_	93.281	253	17	0	1	253	498	750	1.71e-103	374
Otu000071	159328.1_Spirosoma_metallilatum_	93.281	253	17	0	1	253	490	742	1.71e-103	374
Otu000071	135723.1_Spirosoma_endophyticum_	92.913	254	16	2	1	253	491	743	7.95e-102	368
Otu000071	044480.1_Spirosoma_panaciterrae_	92.885	253	18	0	1	253	490	742	7.95e-102	368
Otu000071	146704.1_Spirosoma_pulveris_	92.885	253	18	0	1	253	491	743	7.95e-102	368
Otu000071	156140.1_Spirosoma_swuense_	92.885	253	18	0	1	253	463	715	7.95e-102	368
Otu000071	156817.1_Spirosoma_migulaei_	92.885	253	18	0	1	253	496	748	7.95e-102	368
Otu000071	157687.1_Spirosoma_harenae_	92.885	253	18	0	1	253	496	748	7.95e-102	368
Otu000071	159105.1_Spirosoma_jeollabukense_	92.913	254	16	2	1	253	496	748	7.95e-102	368
Otu000071	159210.1_Spirosoma_flavum_	92.885	253	18	0	1	253	466	718	7.95e-102	368
Otu000071	042403.1_Spirosoma_linguale_	92.49	253	19	0	1	253	485	737	3.7e-100	363
Otu000072	118325.1_Limnoraphis_robusta_	86.667	255	30	4	1	253	141	393	3.83e-75	279
Otu000072	125711.1_Arthrospira_platensis_	86.719	256	28	6	1	253	450	702	3.83e-75	279
Otu000072	112179.1_Lyngbya_aestuarii_	85.882	255	32	4	1	253	370	622	8.29e-72	268
Otu000072	114680.1_Lyngbya_aestuarii_	85.882	255	32	4	1	253	456	708	8.29e-72	268
Otu000072	137272.1_Cephalothrix_lacustris_	86.047	258	26	7	1	253	453	705	8.29e-72	268
Otu000072	137273.1_Cephalothrix_komarekiana_	86.047	258	26	7	1	253	473	725	8.29e-72	268
Otu000072	114306.1_Aerosakkonema_funiforme_	85.827	254	35	1	1	253	376	629	8.29e-72	268
Otu000072	172585.1_Cephalothrix_alaskaensis_	85.938	256	31	4	1	253	153	406	8.29e-72	268
Otu000072	114701.1_Cylindrospermum_stagnale_	85.375	253	37	0	1	253	455	707	3.86e-70	263
Otu000072	125683.1_Cylindrospermum_pellucidum_	85.375	253	37	0	1	253	154	406	3.86e-70	263
Otu000072	125686.1_Cylindrospermum_licheniforme_	85.375	253	37	0	1	253	154	406	3.86e-70	263
Otu000072	151904.1_Aliterella_antarctica_	85.433	254	35	2	1	253	474	726	3.86e-70	263
Otu000072	102462.1_Cylindrospermum_stagnale_	85.375	253	37	0	1	253	471	723	3.86e-70	263
Otu000072	118586.1_Okeania_hirsuta_	85.433	254	35	2	1	253	357	609	3.86e-70	263
Otu000072	112110.1_Lyngbya_aestuarii_	85.49	255	30	7	1	253	450	699	4.99e-69	259
Otu000073	042652.1_Massilia_varians_	99.605	253	1	0	1	253	455	707	3.54e-130	462
Otu000073	044274.1_Massilia_brevitalea_	99.605	253	1	0	1	253	507	759	3.54e-130	462
Otu000073	043094.1_Massilia_alkalitolerans_	99.605	253	1	0	1	253	524	776	3.54e-130	462
Otu000073	044571.1_Massilia_niabensis_	99.605	253	1	0	1	253	472	724	3.54e-130	462
Otu000073	116871.1_Massilia_jejuensis_	99.605	253	1	0	1	253	462	714	3.54e-130	462
Otu000073	116872.1_Massilia_suwonensis_	99.605	253	1	0	1	253	486	738	3.54e-130	462
Otu000073	157751.1_Massilia_phosphatilytica_	99.209	253	2	0	1	253	490	742	1.65e-128	457
Otu000073	109596.1_Massilia_yuzhufengensis_	99.209	253	1	1	1	253	499	750	5.93e-128	455
Otu000073	118215.1_Massilia_namucuonensis_	98.814	253	3	0	1	253	519	771	7.67e-127	451
Otu000073	157781.1_Massilia_agri_	98.814	253	3	0	1	253	502	754	7.67e-127	451
Otu000073	158142.1_Massilia_glaciei_	98.814	253	3	0	1	253	532	784	7.67e-127	451
Otu000073	171529.1_Massilia_atriviolacea_	98.814	253	3	0	1	253	519	771	7.67e-127	451
Otu000073	026014.1_Massilia_timonae_	98.419	253	4	0	1	253	521	773	3.57e-125	446
Otu000073	044833.1_Telluria_mixta_	98.419	253	4	0	1	253	528	780	3.57e-125	446
Otu000073	126273.1_Massilia_kyonggiensis_	98.419	253	4	0	1	253	467	719	3.57e-125	446
Otu000074	044469.1_Rubellimicrobium_aerolatum_	96.047	253	10	0	1	253	432	684	3.62e-115	412
Otu000074	044275.1_Rubellimicrobium_mesophilum_	94.882	254	12	1	1	253	502	755	3.64e-110	396
Otu000074	164992.1_Rubellimicrobium_rubrum_	94.466	253	14	0	1	253	463	715	1.7e-108	390
Otu000074	042159.1_Roseovarius_mucosus_	93.676	253	16	0	1	253	412	664	3.67e-105	379
Otu000074	042564.1_Cereibacter_changlensis_	93.676	253	16	0	1	253	440	692	3.67e-105	379
Otu000074	116848.1_Ruegeria_marina_	93.676	253	16	0	1	253	450	702	3.67e-105	379
Otu000074	134715.1_Confluentimicrobium_lipolyticum_	93.676	253	16	0	1	253	450	702	3.67e-105	379
Otu000074	134731.1_Frigidibacter_albus_	93.676	253	16	0	1	253	470	722	3.67e-105	379
Otu000074	137232.1_Halovulum_dunhuangense_	93.676	253	16	0	1	253	470	722	3.67e-105	379
Otu000074	026457.1_Paracoccus_pantotrophus_	93.281	253	17	0	1	253	440	692	1.71e-103	374
Otu000074	042761.1_Phaeobacter_inhibens_	93.281	253	17	0	1	253	454	706	1.71e-103	374
Otu000074	042359.1_Paracoccus_bengalensis_	93.281	253	17	0	1	253	415	667	1.71e-103	374
Otu000074	042388.1_Rhodovulum_marinum_	93.281	253	17	0	1	253	414	666	1.71e-103	374
Otu000074	042713.1_Paracoccus_versutus_	93.281	253	17	0	1	253	471	723	1.71e-103	374
Otu000074	042714.1_Paracoccus_solventivorans_	93.281	253	17	0	1	253	463	715	1.71e-103	374
Otu000075	134219.1_Thermomonas_carbonis_	100	250	0	0	1	250	527	776	3.54e-130	462
Otu000075	148646.1_Luteimonas_notoginsengisoli_	100	250	0	0	1	250	525	774	3.54e-130	462
Otu000075	133773.1_Luteimonas_abyssi_	99.6	250	1	0	1	250	508	757	1.65e-128	457
Otu000075	149233.1_Luteimonas_terrae_	99.6	250	1	0	1	250	512	761	1.65e-128	457
Otu000075	170433.1_Luteimonas_chenhongjianii_	99.2	250	2	0	1	250	528	777	7.67e-127	451
Otu000075	025304.1_Luteimonas_mephitis_	98.8	250	3	0	1	250	520	769	9.92e-126	448
Otu000075	145913.1_Luteimonas_soli_	98.8	250	3	0	1	250	527	776	3.57e-125	446
Otu000075	117455.1_Luteimonas_lutimaris_	98.4	250	4	0	1	250	507	756	1.66e-123	440
Otu000075	041587.1_Lysobacter_spongiicola_	98	250	5	0	1	250	512	761	7.72e-122	435
Otu000075	112881.1_Lysobacter_cookii_	98	250	5	0	1	250	466	715	7.72e-122	435
Otu000075	044250.1_Lysobacter_capsici_	98	250	5	0	1	250	511	760	7.72e-122	435
Otu000075	159177.1_Lysobacter_olei_	98	250	5	0	1	250	516	765	7.72e-122	435
Otu000075	027221.1_Lysobacter_antibioticus_	97.6	250	6	0	1	250	520	769	3.59e-120	429
Otu000075	041003.1_Lysobacter_concretionis_	97.6	250	6	0	1	250	514	763	3.59e-120	429
Otu000075	041005.1_Lysobacter_gummosus_	97.6	250	6	0	1	250	514	763	3.59e-120	429
Otu000076	104746.1_Actinoplanes_friuliensis_	99.209	253	2	0	1	253	495	747	1.65e-128	457
Otu000076	121704.1_Actinoplanes_friuliensis_	99.209	253	2	0	1	253	504	756	1.65e-128	457
Otu000076	024740.1_Actinoplanes_consettensis_	98.814	253	3	0	1	253	478	730	7.67e-127	451
Otu000076	024743.1_Actinoplanes_humidus_	98.814	253	3	0	1	253	478	730	7.67e-127	451
Otu000076	112134.1_Actinoplanes_consettensis_	98.814	253	3	0	1	253	478	730	7.67e-127	451
Otu000076	135715.1_Micromonospora_kangleipakensis_	98.814	253	3	0	1	253	496	748	7.67e-127	451
Otu000076	026295.1_Couchioplanes_caeruleus_	98.419	253	4	0	1	253	475	727	3.57e-125	446
Otu000076	024742.1_Actinoplanes_digitatis_	98.419	253	4	0	1	253	478	730	3.57e-125	446
Otu000076	041595.1_Pseudosporangium_ferrugineum_	98.419	253	4	0	1	253	501	753	3.57e-125	446
Otu000076	112133.1_Actinoplanes_digitatis_	98.419	253	4	0	1	253	478	730	3.57e-125	446
Otu000076	037054.2_Couchioplanes_caeruleus_	98.419	253	4	0	1	253	467	719	3.57e-125	446
Otu000076	041337.1_Krasilnikovia_cinnamomea_	98.419	253	4	0	1	253	499	751	3.57e-125	446
Otu000076	147781.1_Actinoplanes_lichenis_	98.419	253	4	0	1	253	455	707	3.57e-125	446
Otu000076	026277.1_Micromonospora_coerulea_	98.024	253	5	0	1	253	492	744	1.66e-123	440
Otu000076	028648.1_Micromonospora_eburnea_	98.024	253	5	0	1	253	481	733	1.66e-123	440
Otu000077	134037.1_Frederiksenia_canicola_	99.605	253	1	0	1	253	507	759	3.54e-130	462
Otu000077	137345.1_Ursidibacter_maritimus_	98.814	253	3	0	1	253	511	763	7.67e-127	451
Otu000077	024898.1_Mannheimia_ruminalis_	98.024	253	5	0	1	253	527	779	1.66e-123	440
Otu000077	042890.1_Bibersteinia_trehalosi_	98.024	253	5	0	1	253	507	759	1.66e-123	440
Otu000077	044751.1_Haemophilus_paracuniculus_	97.233	253	7	0	1	253	532	784	9.99e-121	431
Otu000077	042887.1_Rodentibacter_pneumotropicus_	97.233	253	7	0	1	253	501	753	3.59e-120	429
Otu000077	134081.1_Mesocricetibacter_intestinalis_	97.233	253	7	0	1	253	518	770	3.59e-120	429
Otu000077	144618.1_Pasteurella_caecimuris_	97.233	253	7	0	1	253	512	764	3.59e-120	429
Otu000077	156993.1_Rodentibacter_heidelbergensis_	97.233	253	7	0	1	253	516	768	3.59e-120	429
Otu000077	156997.1_Rodentibacter_heylii_	97.233	253	7	0	1	253	502	754	3.59e-120	429
Otu000077	156998.1_Rodentibacter_ratti_	97.233	253	7	0	1	253	501	753	3.59e-120	429
Otu000077	118763.1_Rodentibacter_pneumotropicus_	96.838	253	8	0	1	253	527	779	4.65e-119	425
Otu000077	042864.1_Actinobacillus_capsulatus_	96.838	253	8	0	1	253	507	759	1.67e-118	424
Otu000077	156999.1_Rodentibacter_trehalosifermentans_	96.838	253	8	0	1	253	479	731	1.67e-118	424
Otu000077	025423.1_Haemophilus_pittmaniae_	96.443	253	9	0	1	253	512	764	7.78e-117	418
Otu000078	152039.1_Filimonas_aurantiibacter_	95.652	253	11	0	1	253	526	778	1.68e-113	407
Otu000078	152662.1_Arvibacter_flaviflagrans_	95.652	253	11	0	1	253	508	760	1.68e-113	407
Otu000078	145918.1_Filimonas_endophytica_	94.466	253	14	0	1	253	502	754	1.7e-108	390
Otu000078	126198.1_Sediminibacterium_ginsengisoli_	93.676	253	16	0	1	253	476	728	3.67e-105	379
Otu000078	133854.1_Sediminibacterium_goheungense_	93.676	253	16	0	1	253	477	729	3.67e-105	379
Otu000078	165012.1_Paracnuella_aquatica_	93.676	253	16	0	1	253	508	760	3.67e-105	379
Otu000078	118590.1_Chitinophaga_jiangningensis_	93.281	253	17	0	1	253	479	731	1.71e-103	374
Otu000078	117026.1_Hydrotalea_flava_	93.281	253	17	0	1	253	472	724	1.71e-103	374
Otu000078	157994.1_Filimonas_aquilariae_	93.307	254	15	2	1	253	470	722	1.71e-103	374
Otu000078	148259.1_Ferruginibacter_profundus_	93.281	253	17	0	1	253	474	726	1.71e-103	374
Otu000078	149799.1_Filimonas_zeae_	93.307	254	16	1	1	253	481	734	1.71e-103	374
Otu000078	170489.1_Filimonas_effusa_	93.281	253	17	0	1	253	512	764	1.71e-103	374
Otu000078	109380.1_Hydrotalea_sandarakina_	92.885	253	18	0	1	253	529	781	7.95e-102	368
Otu000078	114255.1_Sediminibacterium_salmoneum_	92.885	253	18	0	1	253	505	757	7.95e-102	368
Otu000078	152041.1_Panacibacter_ginsenosidivorans_	92.913	254	16	2	1	253	503	755	7.95e-102	368
Otu000079	116410.1_Azospirillum_thiophilum_	99.605	253	1	0	1	253	415	667	3.54e-130	462
Otu000079	042682.1_Azospirillum_picis_	98.814	253	3	0	1	253	441	693	7.67e-127	451
Otu000079	042845.1_Azospirillum_brasilense_	98.024	253	5	0	1	253	443	695	1.66e-123	440
Otu000079	044950.1_Azospirillum_lipoferum_	98.024	253	5	0	1	253	447	699	1.66e-123	440
Otu000079	109675.1_Azospirillum_humicireducens_	98.024	253	5	0	1	253	448	700	1.66e-123	440
Otu000079	114057.1_Azospirillum_brasilense_	98.024	253	5	0	1	253	303	555	1.66e-123	440
Otu000079	114058.1_Azospirillum_lipoferum_	98.024	253	5	0	1	253	456	708	1.66e-123	440
Otu000079	116846.1_Azospirillum_lipoferum_	98.024	253	5	0	1	253	422	674	1.66e-123	440
Otu000079	117478.1_Azospirillum_brasilense_	98.024	253	5	0	1	253	456	708	1.66e-123	440
Otu000079	117481.1_Azospirillum_lipoferum_	98.024	253	5	0	1	253	466	718	1.66e-123	440
Otu000079	117870.1_Azospirillum_canadense_	98.024	253	5	0	1	253	470	722	1.66e-123	440
Otu000079	117871.1_Azospirillum_canadense_	98.024	253	5	0	1	253	470	722	1.66e-123	440
Otu000079	117872.1_Azospirillum_canadense_	98.024	253	5	0	1	253	470	722	1.66e-123	440
Otu000079	117873.1_Azospirillum_canadense_	98.024	253	5	0	1	253	470	722	1.66e-123	440
Otu000079	117874.1_Azospirillum_canadense_	98.024	253	5	0	1	253	470	722	1.66e-123	440
Otu000080	037119.1_Acidisphaera_rubrifaciens_	95.312	256	7	5	1	253	473	726	7.83e-112	401
Otu000080	042752.1_Acidicaldus_organivorans_	94.882	254	11	2	1	253	419	671	3.64e-110	396
Otu000080	037120.1_Rhodopila_globiformis_	94.071	253	15	0	1	253	486	738	7.89e-107	385
Otu000080	042706.1_Acidisoma_sibiricum_	94.163	257	7	5	1	253	476	728	7.89e-107	385
Otu000080	164619.1_Acidibrevibacterium_fodinaquatile_	94.094	254	13	2	1	253	456	708	7.89e-107	385
Otu000080	042705.1_Acidisoma_tundrae_	93.774	257	8	5	1	253	453	705	3.67e-105	379
Otu000080	112776.1_Rhodovastum_atsumiense_	93.676	253	16	0	1	253	476	728	3.67e-105	379
Otu000080	132670.1_Sediminicoccus_rosea_	93.281	253	17	0	1	253	431	683	1.71e-103	374
Otu000080	152079.1_Roseomonas_arcticisoli_	93.307	254	15	2	1	253	442	694	1.71e-103	374
Otu000080	041660.1_Roseomonas_stagni_	92.52	254	17	2	1	253	450	702	3.7e-100	363
Otu000080	025221.1_Rubritepida_flocculans_	92.49	253	19	0	1	253	443	695	3.7e-100	363
Otu000080	044191.1_Roseomonas_vinacea_	92.49	253	19	0	1	253	445	697	3.7e-100	363
Otu000080	109149.1_Roseomonas_riguiloci_	92.52	254	17	2	1	253	463	715	3.7e-100	363
Otu000080	134831.1_Roseomonas_tokyonensis_	92.49	253	19	0	1	253	450	702	3.7e-100	363
Otu000080	145646.1_Roseomonas_wooponensis_	92.578	256	13	5	1	253	463	715	3.7e-100	363
Otu000081	044469.1_Rubellimicrobium_aerolatum_	96.443	253	9	0	1	253	432	684	7.78e-117	418
Otu000081	148632.1_Marivivens_donghaensis_	96.443	253	9	0	1	253	450	702	7.78e-117	418
Otu000081	164992.1_Rubellimicrobium_rubrum_	96.443	253	9	0	1	253	463	715	7.78e-117	418
Otu000081	169483.1_Marimonas_lutisali_	96.443	253	9	0	1	253	468	720	7.78e-117	418
Otu000081	044026.1_Leisingera_daeponensis_	96.047	253	10	0	1	253	450	702	3.62e-115	412
Otu000081	157776.1_Paraphaeobacter_pallidus_	96.047	253	10	0	1	253	469	721	3.62e-115	412
Otu000081	025222.1_Albidovulum_inexpectatum_	95.652	253	11	0	1	253	441	693	1.68e-113	407
Otu000081	042701.1_Leisingera_caerulea_	95.652	253	11	0	1	253	469	721	1.68e-113	407
Otu000081	108383.1_Roseivivax_isoporae_	95.652	253	11	0	1	253	446	698	1.68e-113	407
Otu000081	108509.1_Epibacterium_multivorans_	95.652	253	11	0	1	253	424	676	1.68e-113	407
Otu000081	115913.1_Ruegeria_lacuscaerulensis_	95.652	253	11	0	1	253	422	674	1.68e-113	407
Otu000081	118542.1_Leisingera_caerulea_	95.652	253	11	0	1	253	449	701	1.68e-113	407
Otu000081	134012.1_Cribrihabitans_neustonicus_	95.652	253	11	0	1	253	456	708	1.68e-113	407
Otu000081	118852.1_Ruegeria_lacuscaerulensis_	95.652	253	11	0	1	253	442	694	1.68e-113	407
Otu000081	125680.1_Limimaricola_soesokkakensis_	95.652	253	11	0	1	253	450	702	1.68e-113	407
Otu000082	113696.1_Curvibacter_delicatus_	99.605	253	1	0	1	253	501	753	3.54e-130	462
Otu000082	116740.1_Acidovorax_soli_	99.605	253	1	0	1	253	503	755	3.54e-130	462
Otu000082	024702.1_Curvibacter_lanceolatus_	99.209	253	2	0	1	253	515	767	1.65e-128	457
Otu000082	028655.1_Curvibacter_gracilis_	99.209	253	2	0	1	253	524	776	1.65e-128	457
Otu000082	028713.1_Curvibacter_delicatus_	99.209	253	2	0	1	253	513	765	1.65e-128	457
Otu000082	028714.1_Acidovorax_delafieldii_	99.209	253	2	0	1	253	519	771	1.65e-128	457
Otu000082	114201.1_Curvibacter_lanceolatus_	99.209	253	2	0	1	253	501	753	1.65e-128	457
Otu000082	116131.1_Acidovorax_delafieldii_	99.209	253	2	0	1	253	438	690	1.65e-128	457
Otu000082	164911.1_Acidovorax_monticola_	99.209	253	2	0	1	253	502	754	1.65e-128	457
Otu000082	026506.1_Acidovorax_defluvii_	98.814	253	3	0	1	253	519	771	7.67e-127	451
Otu000082	028715.1_Acidovorax_temperans_	98.814	253	3	0	1	253	520	772	7.67e-127	451
Otu000082	043748.1_Caenimonas_koreensis_	98.814	253	3	0	1	253	501	753	7.67e-127	451
Otu000082	108708.1_Caenimonas_terrae_	98.814	253	3	0	1	253	507	759	7.67e-127	451
Otu000082	113708.1_Delftia_acidovorans_	98.814	253	3	0	1	253	499	751	7.67e-127	451
Otu000082	113870.1_Delftia_tsuruhatensis_	98.814	253	3	0	1	253	499	751	7.67e-127	451
Otu000083	042752.1_Acidicaldus_organivorans_	95.652	253	11	0	1	253	419	671	1.68e-113	407
Otu000083	042706.1_Acidisoma_sibiricum_	94.071	253	15	0	1	253	476	728	7.89e-107	385
Otu000083	145646.1_Roseomonas_wooponensis_	93.725	255	12	4	1	253	463	715	3.67e-105	379
Otu000083	164619.1_Acidibrevibacterium_fodinaquatile_	93.676	253	16	0	1	253	456	708	3.67e-105	379
Otu000083	041660.1_Roseomonas_stagni_	93.307	254	15	2	1	253	450	702	1.71e-103	374
Otu000083	025221.1_Rubritepida_flocculans_	93.281	253	17	0	1	253	443	695	1.71e-103	374
Otu000083	037119.1_Acidisphaera_rubrifaciens_	93.307	254	16	1	1	253	473	726	1.71e-103	374
Otu000083	042705.1_Acidisoma_tundrae_	93.281	253	17	0	1	253	453	705	1.71e-103	374
Otu000083	132670.1_Sediminicoccus_rosea_	93.359	256	11	5	1	253	431	683	1.71e-103	374
Otu000083	025851.1_Acidiphilium_cryptum_	92.885	253	18	0	1	253	454	706	7.95e-102	368
Otu000083	025853.1_Acidiphilium_organovorum_	92.885	253	18	0	1	253	454	706	7.95e-102	368
Otu000083	037120.1_Rhodopila_globiformis_	92.885	253	18	0	1	253	486	738	7.95e-102	368
Otu000083	074327.1_Acidiphilium_multivorum_	92.885	253	18	0	1	253	481	733	7.95e-102	368
Otu000083	109149.1_Roseomonas_riguiloci_	92.913	254	16	2	1	253	463	715	7.95e-102	368
Otu000083	024651.1_Acidiphilium_multivorum_	92.49	253	19	0	1	253	474	726	3.7e-100	363
Otu000084	042976.1_Kingella_kingae_	98.413	252	4	0	1	252	515	766	1.28e-124	444
Otu000084	118697.1_Kingella_kingae_	98.413	252	4	0	1	252	530	781	1.28e-124	444
Otu000084	157664.1_Kingella_negevensis_	98.413	252	4	0	1	252	527	778	1.28e-124	444
Otu000084	042240.1_Kingella_potus_	98.016	252	5	0	1	252	522	773	5.97e-123	438
Otu000084	116767.1_Neisseria_shayeganii_	98.016	252	5	0	1	252	507	758	5.97e-123	438
Otu000084	134827.1_Uruburuella_testudinis_	97.619	252	6	0	1	252	507	758	2.78e-121	433
Otu000084	025891.1_Kingella_oralis_	97.222	252	7	0	1	252	533	784	9.99e-121	431
Otu000084	025144.1_Simonsiella_muelleri_	97.222	252	7	0	1	252	509	760	1.29e-119	427
Otu000084	042211.1_Uruburuella_suis_	97.222	252	7	0	1	252	498	749	1.29e-119	427
Otu000084	104685.1_Eikenella_corrodens_	97.222	252	7	0	1	252	528	779	1.29e-119	427
Otu000084	156926.1_Neisseria_arctica_	97.222	252	7	0	1	252	475	726	1.29e-119	427
Otu000084	164951.1_Neisseria_chenwenguii_	97.222	252	7	0	1	252	528	779	1.29e-119	427
Otu000084	118696.1_Eikenella_corrodens_	96.825	252	8	0	1	252	534	785	4.65e-119	425
Otu000084	104944.1_Neisseria_elongata_	96.825	252	8	0	1	252	468	719	6.01e-118	422
Otu000084	044658.2_Kingella_denitrificans_	96.825	252	8	0	1	252	528	779	6.01e-118	422
Otu000085	133854.1_Sediminibacterium_goheungense_	91.797	256	15	5	1	254	477	728	8.07e-97	351
Otu000085	135701.1_Heliimonas_saccharivorans_	91.732	254	19	1	1	254	498	749	8.07e-97	351
Otu000085	133743.1_Ferruginibacter_yonginensis_	91.339	254	20	2	1	254	470	721	3.76e-95	346
Otu000085	147756.1_Parasediminibacterium_paludis_	91.339	254	20	1	1	254	478	729	3.76e-95	346
Otu000085	152667.1_Sediminibacterium_aquarii_	91.339	254	20	1	1	254	505	756	3.76e-95	346
Otu000085	157626.1_Flavitalea_antarctica_	91.339	254	20	1	1	254	485	736	3.76e-95	346
Otu000085	164980.1_Flavisolibacter_galbus_	91.339	254	20	2	1	254	504	755	3.76e-95	346
Otu000085	171483.1_Flavisolibacter_nicotianae_	91.339	254	20	2	1	254	523	774	3.76e-95	346
Otu000085	114255.1_Sediminibacterium_salmoneum_	90.945	254	21	1	1	254	505	756	1.75e-93	340
Otu000085	156966.1_Flaviaesturariibacter_luteus_	90.945	254	21	1	1	254	525	776	1.75e-93	340
Otu000085	041499.1_Flavisolibacter_ginsengiterrae_	90.945	254	21	1	1	254	515	766	1.75e-93	340
Otu000085	041500.1_Flavisolibacter_ginsengisoli_	90.945	254	21	1	1	254	514	765	1.75e-93	340
Otu000085	044197.1_Sediminibacterium_salmoneum_	90.945	254	21	1	1	254	486	737	1.75e-93	340
Otu000085	152039.1_Filimonas_aurantiibacter_	91.016	256	17	6	1	254	526	777	1.75e-93	340
Otu000085	152662.1_Arvibacter_flaviflagrans_	91.016	256	17	6	1	254	508	759	1.75e-93	340
Otu000086	028633.1_Brevundimonas_nasdae_	99.605	253	1	0	1	253	471	723	3.54e-130	462
Otu000086	037104.1_Brevundimonas_vesicularis_	99.605	253	1	0	1	253	450	702	3.54e-130	462
Otu000086	112078.1_Brevundimonas_vesicularis_	99.605	253	1	0	1	253	468	720	3.54e-130	462
Otu000086	113586.1_Brevundimonas_vesicularis_	99.605	253	1	0	1	253	450	702	3.54e-130	462
Otu000086	116136.1_Brevundimonas_vesicularis_	99.605	253	1	0	1	253	400	652	3.54e-130	462
Otu000086	148791.1_Brevundimonas_albigilva_	99.605	253	1	0	1	253	472	724	3.54e-130	462
Otu000086	037108.1_Brevundimonas_mediterranea_	98.814	253	3	0	1	253	450	702	7.67e-127	451
Otu000086	041966.1_Brevundimonas_intermedia_	98.814	253	3	0	1	253	450	702	7.67e-127	451
Otu000086	116137.1_Brevundimonas_intermedia_	98.814	253	3	0	1	253	400	652	7.67e-127	451
Otu000086	114709.1_Brevundimonas_poindexterae_	98.814	253	3	0	1	253	450	702	7.67e-127	451
Otu000086	028889.1_Brevundimonas_aurantiaca_	98.419	253	4	0	1	253	450	702	3.57e-125	446
Otu000086	171448.1_Brevundimonas_lutea_	98.024	253	5	0	1	253	443	695	1.66e-123	440
Otu000086	117900.2_Brevundimonas_viscosa_	97.628	253	6	0	1	253	469	721	7.72e-122	435
Otu000086	037105.1_Brevundimonas_bacteroides_	97.233	253	7	0	1	253	450	702	3.59e-120	429
Otu000086	112031.1_Brevundimonas_bacteroides_	97.233	253	7	0	1	253	355	607	3.59e-120	429
Otu000087	025917.1_Hungateiclostridium_cellulolyticum_	78.295	258	44	11	1	252	477	728	6.7e-38	156
Otu000087	026336.1_Clostridium_vincentii_	78.21	257	47	7	1	252	479	731	6.7e-38	156
Otu000087	026327.1_Acetobacterium_paludosum_	77.821	257	48	8	1	252	480	732	3.12e-36	150
Otu000087	028934.1_Acetobacterium_tundrae_	77.821	257	48	8	1	252	492	744	3.12e-36	150
Otu000087	104889.1_Hathewaya_histolytica_	79.039	229	37	8	1	223	481	704	4.04e-35	147
Otu000087	113187.1_Hathewaya_histolytica_	79.039	229	37	8	1	223	501	724	4.04e-35	147
Otu000087	024945.1_Clostridium_gasigenes_	79.724	217	31	11	1	210	499	709	1.45e-34	145
Otu000087	028920.1_Clostridium_uliginosum_	79.63	216	33	9	1	210	495	705	1.45e-34	145
Otu000087	104979.1_Lactobacillus_aviarius_	77.165	254	55	3	1	252	528	780	1.45e-34	145
Otu000087	028725.2_Lactobacillus_salivarius_	77.075	253	57	1	1	252	547	799	1.45e-34	145
Otu000087	112692.1_Lactobacillus_aviarius_	77.165	254	55	3	1	252	528	780	1.45e-34	145
Otu000087	112693.1_Lactobacillus_acidipiscis_	77.075	253	57	1	1	252	529	781	1.45e-34	145
Otu000087	112694.1_Lactobacillus_pobuzihii_	77.075	253	57	1	1	252	529	781	1.45e-34	145
Otu000087	112759.1_Lactobacillus_salivarius_	77.075	253	57	1	1	252	528	780	1.45e-34	145
Otu000087	115884.1_Lactobacillus_salivarius_	77.075	253	57	1	1	252	101	353	1.45e-34	145
Otu000088	102814.1_Acinetobacter_oleivorans_	100	253	0	0	1	253	528	780	7.62e-132	468
Otu000088	113343.1_Acinetobacter_calcoaceticus_	100	253	0	0	1	253	502	754	7.62e-132	468
Otu000088	114921.1_Acinetobacter_calcoaceticus_	100	253	0	0	1	253	491	743	7.62e-132	468
Otu000088	114922.1_Acinetobacter_calcoaceticus_	100	253	0	0	1	253	491	743	7.62e-132	468
Otu000088	114958.1_Acinetobacter_calcoaceticus_	100	253	0	0	1	253	507	759	7.62e-132	468
Otu000088	116774.1_Acinetobacter_pittii_	100	253	0	0	1	253	523	775	7.62e-132	468
Otu000088	117619.1_Acinetobacter_calcoaceticus_	100	253	0	0	1	253	522	774	7.62e-132	468
Otu000088	117621.1_Acinetobacter_pittii_	100	253	0	0	1	253	522	774	7.62e-132	468
Otu000088	117930.1_Acinetobacter_pittii_	100	253	0	0	1	253	474	726	7.62e-132	468
Otu000088	119113.1_Acinetobacter_calcoaceticus_	100	253	0	0	1	253	498	750	7.62e-132	468
Otu000088	152004.1_Acinetobacter_lactucae_	100	253	0	0	1	253	522	774	7.62e-132	468
Otu000088	042387.1_Acinetobacter_calcoaceticus_	100	253	0	0	1	253	513	765	7.62e-132	468
Otu000088	116039.1_Acinetobacter_oleivorans_	100	253	0	0	1	253	502	754	7.62e-132	468
Otu000088	117931.1_Acinetobacter_nosocomialis_	100	253	0	0	1	253	472	724	7.62e-132	468
Otu000088	134684.1_Acinetobacter_seifertii_	100	253	0	0	1	253	502	754	7.62e-132	468
Otu000089	024707.1_Pseudomonas_savastanoi_	99.605	253	1	0	1	253	503	755	3.54e-130	462
Otu000089	025228.1_Pseudomonas_koreensis_	99.605	253	1	0	1	253	497	749	3.54e-130	462
Otu000089	025549.1_Pseudomonas_tremae_	99.605	253	1	0	1	253	503	755	3.54e-130	462
Otu000089	036830.1_Pseudomonas_caricapapayae_	99.605	253	1	0	1	253	483	735	3.54e-130	462
Otu000089	043314.1_Pseudomonas_moraviensis_	99.605	253	1	0	1	253	518	770	3.54e-130	462
Otu000089	117822.1_Pseudomonas_savastanoi_	99.605	253	1	0	1	253	475	727	3.54e-130	462
Otu000089	152639.1_Pseudomonas_caspiana_	99.605	253	1	0	1	253	485	737	3.54e-130	462
Otu000089	025550.1_Pseudomonas_cannabina_	99.209	253	2	0	1	253	503	755	1.65e-128	457
Otu000089	028985.1_Pseudomonas_congelans_	99.209	253	2	0	1	253	503	755	1.65e-128	457
Otu000089	043716.1_Pseudomonas_syringae_	99.209	253	2	0	1	253	471	723	1.65e-128	457
Otu000089	040798.1_Pseudomonas_ficuserectae_	99.209	253	2	0	1	253	509	761	1.65e-128	457
Otu000089	108461.1_Pseudomonas_asturiensis_	99.209	253	2	0	1	253	508	760	1.65e-128	457
Otu000089	114480.1_Pseudomonas_syringae_	99.209	253	2	0	1	253	511	763	1.65e-128	457
Otu000089	115609.1_Pseudomonas_amygdali_	99.209	253	2	0	1	253	481	733	1.65e-128	457
Otu000089	115612.1_Pseudomonas_syringae_	99.209	253	2	0	1	253	481	733	1.65e-128	457
Otu000090	115225.1_Chthoniobacter_flavus_	91.7	253	21	0	1	253	516	768	8e-97	351
Otu000090	133878.1_Terrimicrobium_sacchariphilum_	89.723	253	26	0	1	253	487	739	1.74e-88	324
Otu000090	113148.1_Roseimicrobium_gellanilyticum_	86.667	255	30	4	1	253	499	751	3.83e-75	279
Otu000090	109603.1_Luteolibacter_cuticulihirudinis_	86.694	248	33	0	6	253	479	726	4.95e-74	276
Otu000090	041625.1_Luteolibacter_pohnpeiensis_	85.081	248	37	0	6	253	517	764	2.32e-67	254
Otu000090	146377.1_Lacunisphaera_anatis_	82.422	256	39	6	1	253	528	780	8.47e-57	219
Otu000090	163646.1_Oleiharenicola_alkalitolerans_	82.283	254	43	2	1	253	473	725	8.47e-57	219
Otu000090	146349.1_Lacunisphaera_limnophila_	82.031	256	40	6	1	253	547	799	3.94e-55	213
Otu000090	146376.1_Lacunisphaera_limnophila_	82.031	256	40	6	1	253	528	780	3.94e-55	213
Otu000090	036763.1_Alterococcus_agarolyticus_	82.305	243	41	2	12	253	535	776	5.1e-54	209
Otu000090	170425.1_Oleiharenicola_lentus_	81.569	255	43	4	1	253	531	783	1.83e-53	207
Otu000090	044439.1_Lysobacter_ximonensis_	82.083	240	41	2	12	250	490	728	2.37e-52	204
Otu000090	137252.1_Lysobacter_novalis_	82.083	240	41	2	12	250	508	746	2.37e-52	204
Otu000090	133967.1_Arenimonas_maotaiensis_	81.667	240	42	2	12	250	535	773	1.1e-50	198
Otu000090	146378.1_Lacunisphaera_parvula_	80.859	256	43	6	1	253	489	741	3.97e-50	196
Otu000091	171390.1_Blautia_argi_	97.628	253	6	0	1	253	523	775	7.72e-122	435
Otu000091	171392.1_Blautia_argi_	97.628	253	6	0	1	253	523	775	7.72e-122	435
Otu000091	171444.1_Blautia_argi_	97.628	253	6	0	1	253	469	721	7.72e-122	435
Otu000091	156077.1_Kineothrix_alysoides_	97.233	253	7	0	1	253	504	756	3.59e-120	429
Otu000091	156080.1_Kineothrix_alysoides_	97.233	253	7	0	1	253	504	756	3.59e-120	429
Otu000091	171388.1_Blautia_argi_	97.233	253	6	1	1	253	523	774	1.29e-119	427
Otu000091	156078.1_Kineothrix_alysoides_	96.838	253	8	0	1	253	504	756	1.67e-118	424
Otu000091	156079.1_Kineothrix_alysoides_	96.838	253	8	0	1	253	504	756	1.67e-118	424
Otu000091	156081.1_Kineothrix_alysoides_	96.838	253	8	0	1	253	504	756	1.67e-118	424
Otu000091	171391.1_Blautia_argi_	96.838	253	6	2	1	253	523	773	6.01e-118	422
Otu000091	041960.1_Blautia_luti_	96.457	254	8	1	1	253	390	643	7.78e-117	418
Otu000091	171389.1_Blautia_argi_	96.471	255	6	2	1	253	523	776	7.78e-117	418
Otu000091	026100.1_Clostridium_celerecrescens_	96.063	254	8	2	1	253	491	743	3.62e-115	412
Otu000091	026494.1_Clostridium_saccharolyticum_	96.063	254	8	2	1	253	504	756	3.62e-115	412
Otu000091	026409.1_Desulfotomaculum_guttoideum_	96.063	254	8	2	1	253	509	761	3.62e-115	412
Otu000092	024710.1_Pelomonas_saccharophila_	99.605	253	1	0	1	253	506	758	3.54e-130	462
Otu000092	114189.1_Pelomonas_saccharophila_	99.605	253	1	0	1	253	494	746	3.54e-130	462
Otu000092	115049.1_Pelomonas_saccharophila_	99.605	253	1	0	1	253	492	744	3.54e-130	462
Otu000092	115050.1_Pelomonas_saccharophila_	99.605	253	1	0	1	253	466	718	3.54e-130	462
Otu000092	115051.1_Pelomonas_saccharophila_	99.605	253	1	0	1	253	468	720	3.54e-130	462
Otu000092	115052.1_Pelomonas_saccharophila_	99.605	253	1	0	1	253	441	693	3.54e-130	462
Otu000092	115053.1_Pelomonas_saccharophila_	99.605	253	1	0	1	253	466	718	3.54e-130	462
Otu000092	115151.1_Kinneretia_asaccharophila_	99.605	253	1	0	1	253	465	717	3.54e-130	462
Otu000092	042614.1_Pelomonas_aquatica_	99.209	253	2	0	1	253	466	718	1.65e-128	457
Otu000092	125541.1_Limnohabitans_planktonicus_	99.209	253	2	0	1	253	478	730	1.65e-128	457
Otu000092	148635.1_Comamonas_piscis_	99.209	253	2	0	1	253	497	749	1.65e-128	457
Otu000092	164981.1_Ottowia_flava_	98.814	253	3	0	1	253	516	768	2.13e-127	453
Otu000092	028973.1_Acidovorax_valerianellae_	98.814	253	3	0	1	253	519	771	7.67e-127	451
Otu000092	042941.1_Paucibacter_toxinivorans_	98.814	253	3	0	1	253	494	746	7.67e-127	451
Otu000092	163656.1_Comamonas_aquatilis_	98.814	253	3	0	1	253	486	738	7.67e-127	451
Otu000093	041879.1_Veillonella_dispar_	99.603	252	1	0	1	252	477	728	1.27e-129	460
Otu000093	115355.1_Veillonella_dispar_	99.603	252	1	0	1	252	520	771	1.27e-129	460
Otu000093	119169.1_Veillonella_dispar_	99.603	252	1	0	1	252	525	776	1.27e-129	460
Otu000093	163639.1_Veillonella_infantium_	99.209	253	1	1	1	252	536	788	5.9e-128	455
Otu000093	025762.1_Veillonella_caviae_	98.413	252	4	0	1	252	498	749	1.28e-124	444
Otu000093	119170.1_Veillonella_atypica_	98.016	252	5	0	1	252	525	776	1.65e-123	440
Otu000093	042940.1_Veillonella_rodentium_	98.016	252	5	0	1	252	432	683	5.94e-123	438
Otu000093	074980.1_Veillonella_parvula_	98.016	252	5	0	1	252	547	798	5.94e-123	438
Otu000093	113031.1_Veillonella_parvula_	98.016	252	5	0	1	252	547	798	5.94e-123	438
Otu000093	113570.1_Veillonella_tobetsuensis_	98.016	252	5	0	1	252	527	778	5.94e-123	438
Otu000093	119168.1_Veillonella_parvula_	98.016	252	5	0	1	252	525	776	5.94e-123	438
Otu000093	044091.1_Veillonella_rogosae_	98.016	252	5	0	1	252	434	685	5.94e-123	438
Otu000093	043332.1_Veillonella_parvula_	97.619	252	6	0	1	252	520	771	7.69e-122	435
Otu000093	115354.1_Veillonella_atypica_	97.619	252	6	0	1	252	520	771	7.69e-122	435
Otu000093	117759.1_Veillonella_parvula_	97.619	252	6	0	1	252	523	774	7.69e-122	435
Otu000094	042610.1_Herminiimonas_saxobsidens_	91.304	253	22	0	1	253	513	765	3.72e-95	346
Otu000094	108871.1_Herminiimonas_contaminans_	91.304	253	22	0	1	253	498	750	3.72e-95	346
Otu000094	044508.1_Herminiimonas_glaciei_	91.304	253	22	0	1	253	474	726	3.72e-95	346
Otu000094	125502.1_Herminiimonas_arsenicoxydans_	91.304	253	22	0	1	253	523	775	3.72e-95	346
Otu000094	025353.1_Herbaspirillum_frisingense_	90.909	253	23	0	1	253	486	738	1.73e-93	340
Otu000094	026477.1_Propionivibrio_dicarboxylicus_	90.909	253	23	0	1	253	511	763	1.73e-93	340
Otu000094	024698.1_Herbaspirillum_huttiense_	90.909	253	23	0	1	253	502	754	1.73e-93	340
Otu000094	024804.1_Herbaspirillum_chlorophenolicum_	90.909	253	23	0	1	253	515	767	1.73e-93	340
Otu000094	041759.1_Herbaspirillum_rubrisubalbicans_	90.909	253	23	0	1	253	503	755	1.73e-93	340
Otu000094	114068.1_Herbaspirillum_huttiense_	90.909	253	23	0	1	253	503	755	1.73e-93	340
Otu000094	114139.1_Herbaspirillum_huttiense_	90.909	253	23	0	1	253	503	755	1.73e-93	340
Otu000094	114140.1_Herbaspirillum_frisingense_	90.909	253	23	0	1	253	503	755	1.73e-93	340
Otu000094	114141.1_Herbaspirillum_rubrisubalbicans_	90.909	253	23	0	1	253	503	755	1.73e-93	340
Otu000094	114143.1_Herbaspirillum_chlorophenolicum_	90.909	253	23	0	1	253	503	755	1.73e-93	340
Otu000094	116130.1_Herbaspirillum_huttiense_	90.909	253	23	0	1	253	440	692	1.73e-93	340
Otu000095	151905.1_Vicinamibacter_silvestris_	92.49	253	19	0	1	253	537	789	3.7e-100	363
Otu000095	156918.1_Luteitalea_pratensis_	91.7	253	21	0	1	253	538	790	8e-97	351
Otu000095	146015.1_Nitrospirillum_iridis_	85.49	255	29	8	1	250	495	746	4.99e-69	259
Otu000095	042529.1_Halochromatium_roseum_	84.8	250	38	0	1	250	490	739	8.35e-67	252
Otu000095	044896.1_Halochromatium_glycolicum_	84.8	250	38	0	1	250	494	743	8.35e-67	252
Otu000095	122087.1_Thioalbus_denitrificans_	84.8	250	38	0	1	250	483	732	8.35e-67	252
Otu000095	028863.1_Thiohalocapsa_halophila_	84.4	250	39	0	1	250	494	743	3.88e-65	246
Otu000095	036977.1_Thiococcus_pfennigii_	84.4	250	39	0	1	250	500	749	3.88e-65	246
Otu000095	037050.1_Thiorhodovibrio_winogradskyi_	84.4	250	39	0	1	250	494	743	3.88e-65	246
Otu000095	042582.1_Azospirillum_rugosum_	84.524	252	35	4	1	250	435	684	3.88e-65	246
Otu000095	044596.1_Fodinicurvata_fenggangensis_	84.524	252	35	4	1	250	434	683	3.88e-65	246
Otu000095	104981.1_Nitrospirillum_amazonense_	84.524	252	35	4	1	250	465	714	3.88e-65	246
Otu000095	104992.1_Thioflavicoccus_mobilis_	84.4	250	39	0	1	250	500	749	3.88e-65	246
Otu000095	114690.1_Thiorhodovibrio_winogradskyi_	84.4	250	39	0	1	250	464	713	3.88e-65	246
Otu000095	115076.1_Thiohalocapsa_halophila_	84.4	250	39	0	1	250	494	743	3.88e-65	246
Otu000096	041238.1_Paracoccus_koreensis_	94.862	253	13	0	1	253	459	711	3.64e-110	396
Otu000096	114060.1_Paracoccus_koreensis_	94.862	253	13	0	1	253	450	702	3.64e-110	396
Otu000096	117433.1_Rubellimicrobium_roseum_	94.862	253	13	0	1	253	474	726	3.64e-110	396
Otu000096	029129.1_Paracoccus_kocurii_	94.466	253	14	0	1	253	450	702	1.7e-108	390
Otu000096	113865.1_Paracoccus_kocurii_	94.466	253	14	0	1	253	450	702	1.7e-108	390
Otu000096	159350.1_Jannaschia_confluentis_	94.466	253	14	0	1	253	449	701	1.7e-108	390
Otu000096	026441.1_Rhodovulum_iodosum_	94.071	253	15	0	1	253	447	699	7.89e-107	385
Otu000096	029201.1_Amaricoccus_kaplicensis_	94.071	253	15	0	1	253	469	721	7.89e-107	385
Otu000096	044275.1_Rubellimicrobium_mesophilum_	94.094	254	14	1	1	253	502	755	7.89e-107	385
Otu000096	109312.1_Oceanicella_actignis_	94.071	253	15	0	1	253	470	722	7.89e-107	385
Otu000096	149299.1_Paracoccus_cavernae_	94.071	253	15	0	1	253	458	710	7.89e-107	385
Otu000096	044469.1_Rubellimicrobium_aerolatum_	94.071	253	15	0	1	253	432	684	7.89e-107	385
Otu000096	118425.1_Oceanicella_actignis_	94.071	253	15	0	1	253	468	720	7.89e-107	385
Otu000096	133890.1_Wenxinia_saemankumensis_	94.071	253	15	0	1	253	450	702	7.89e-107	385
Otu000096	152010.1_Lutimaribacter_marinistellae_	94.071	253	15	0	1	253	469	721	7.89e-107	385
Otu000098	156966.1_Flaviaesturariibacter_luteus_	95.652	253	11	0	1	253	525	777	1.68e-113	407
Otu000098	147756.1_Parasediminibacterium_paludis_	95.652	253	11	0	1	253	478	730	1.68e-113	407
Otu000098	159128.1_Puia_dinghuensis_	95.652	253	11	0	1	253	504	756	1.68e-113	407
Otu000098	134033.1_Flavisolibacter_rigui_	95.257	253	12	0	1	253	512	764	7.83e-112	401
Otu000098	169350.1_Flavihumibacter_profundi_	95.257	253	12	0	1	253	505	757	7.83e-112	401
Otu000098	041499.1_Flavisolibacter_ginsengiterrae_	94.466	253	14	0	1	253	515	767	1.7e-108	390
Otu000098	041500.1_Flavisolibacter_ginsengisoli_	94.466	253	14	0	1	253	514	766	1.7e-108	390
Otu000098	041501.1_Segetibacter_koreensis_	94.466	253	14	0	1	253	509	761	1.7e-108	390
Otu000098	132698.1_Niabella_terrae_	94.466	253	14	0	1	253	503	755	1.7e-108	390
Otu000098	157626.1_Flavitalea_antarctica_	94.466	253	14	0	1	253	485	737	1.7e-108	390
Otu000098	164880.1_Terrimonas_suqianensis_	94.466	253	14	0	1	253	523	775	1.7e-108	390
Otu000098	164980.1_Flavisolibacter_galbus_	94.466	253	14	0	1	253	504	756	1.7e-108	390
Otu000098	171483.1_Flavisolibacter_nicotianae_	94.466	253	14	0	1	253	523	775	1.7e-108	390
Otu000098	152673.1_Flavihumibacter_stibioxidans_	94.071	253	15	0	1	253	523	775	2.19e-107	387
Otu000098	152041.1_Panacibacter_ginsenosidivorans_	94.071	253	15	0	1	253	503	755	7.89e-107	385
Otu000099	026370.1_Corynebacterium_lipophiloflavum_	99.606	254	1	0	1	254	484	737	9.89e-131	464
Otu000099	037078.1_Corynebacterium_mycetoides_	98.819	254	3	0	1	254	487	740	2.14e-127	453
Otu000099	119140.1_Corynebacterium_mycetoides_	98.431	255	3	1	1	254	483	737	9.96e-126	448
Otu000099	044181.1_Corynebacterium_timonense_	98.425	254	4	0	1	254	483	736	9.96e-126	448
Otu000099	026434.1_Corynebacterium_riegelii_	98.031	254	5	0	1	254	481	734	4.64e-124	442
Otu000099	026211.1_Corynebacterium_auris_	97.656	256	4	1	1	254	471	726	6e-123	438
Otu000099	108857.1_Corynebacterium_aquatimens_	96.85	254	8	0	1	254	479	732	4.67e-119	425
Otu000099	116953.1_Corynebacterium_pilbarense_	96.85	254	8	0	1	254	476	729	4.67e-119	425
Otu000099	026396.1_Corynebacterium_mucifaciens_	96.85	254	8	0	1	254	474	727	4.67e-119	425
Otu000099	144708.1_Corynebacterium_ihumii_	96.85	254	8	0	1	254	487	740	4.67e-119	425
Otu000099	144695.2_Corynebacterium_jeddahense_	96.85	254	8	0	1	254	506	759	4.67e-119	425
Otu000099	043093.1_Corynebacterium_tuscaniense_	96.457	254	9	0	1	254	504	757	6.04e-118	422
Otu000099	026214.1_Corynebacterium_afermentans_	96.063	254	10	0	1	254	482	735	2.17e-117	420
Otu000099	025436.1_Corynebacterium_capitovis_	96.457	254	9	0	1	254	479	732	2.17e-117	420
Otu000099	044865.1_Corynebacterium_afermentans_	96.063	254	10	0	1	254	481	734	2.17e-117	420
Otu000100	115996.1_Rhizobium_soli_	99.605	253	1	0	1	253	448	700	3.54e-130	462
Otu000100	026519.1_Agrobacterium_larrymoorei_	99.209	253	2	0	1	253	448	700	1.65e-128	457
Otu000100	113608.1_Agrobacterium_rubi_	99.209	253	2	0	1	253	448	700	1.65e-128	457
Otu000100	113713.1_Neorhizobium_galegae_	99.209	253	2	0	1	253	448	700	1.65e-128	457
Otu000100	114990.1_Agrobacterium_rubi_	99.209	253	2	0	1	253	437	689	1.65e-128	457
Otu000100	115123.1_Rhizobium_loessense_	99.209	253	2	0	1	253	448	700	1.65e-128	457
Otu000100	115125.1_Rhizobium_loessense_	99.209	253	2	0	1	253	448	700	1.65e-128	457
Otu000100	115518.1_Agrobacterium_rubi_	99.209	253	2	0	1	253	465	717	1.65e-128	457
Otu000100	116162.1_Neorhizobium_alkalisoli_	99.209	253	2	0	1	253	373	625	1.65e-128	457
Otu000100	117440.1_Rhizobium_vignae_	99.209	253	2	0	1	253	399	651	1.65e-128	457
Otu000100	118035.1_Rhizobium_skierniewicense_	99.209	253	2	0	1	253	448	700	1.65e-128	457
Otu000100	118990.1_Neorhizobium_galegae_	99.209	253	2	0	1	253	448	700	1.65e-128	457
Otu000100	118991.1_Agrobacterium_rubi_	99.209	253	2	0	1	253	448	700	1.65e-128	457
Otu000100	025828.1_Neorhizobium_galegae_	99.209	253	2	0	1	253	465	717	1.65e-128	457
Otu000100	024863.1_Neorhizobium_huautlense_	99.209	253	2	0	1	253	458	710	1.65e-128	457
Otu000101	132670.1_Sediminicoccus_rosea_	97.638	254	4	2	1	253	431	683	7.72e-122	435
Otu000101	044369.1_Roseococcus_suduntuyensis_	96.047	253	10	0	1	253	442	694	3.62e-115	412
Otu000101	026114.1_Roseococcus_thiosulfatophilus_	95.652	253	11	0	1	253	437	689	1.68e-113	407
Otu000101	025221.1_Rubritepida_flocculans_	95.669	254	9	2	1	253	443	695	1.68e-113	407
Otu000101	118089.1_Humitalea_rosea_	95.276	254	10	2	1	253	470	722	7.83e-112	401
Otu000101	146664.1_Dankookia_rubra_	94.862	253	13	0	1	253	453	705	3.64e-110	396
Otu000101	104544.1_Roseomonas_pecuniae_	94.466	253	14	0	1	253	429	681	1.7e-108	390
Otu000101	109149.1_Roseomonas_riguiloci_	94.466	253	14	0	1	253	463	715	1.7e-108	390
Otu000101	109456.1_Belnapia_soli_	94.466	253	14	0	1	253	423	675	1.7e-108	390
Otu000101	145646.1_Roseomonas_wooponensis_	94.466	253	14	0	1	253	463	715	1.7e-108	390
Otu000101	109297.1_Belnapia_rosea_	94.071	253	15	0	1	253	478	730	7.89e-107	385
Otu000101	041660.1_Roseomonas_stagni_	93.676	253	16	0	1	253	450	702	3.67e-105	379
Otu000101	028857.1_Roseomonas_mucosa_	93.725	255	12	4	1	253	470	722	3.67e-105	379
Otu000101	029061.1_Roseomonas_gilardii_	93.725	255	12	4	1	253	472	724	3.67e-105	379
Otu000101	029072.1_Roseomonas_gilardii_	93.725	255	12	4	1	253	474	726	3.67e-105	379
Otu000102	159227.1_Monoglobus_pectinilyticus_	90.945	254	21	2	1	253	519	771	1.73e-93	340
Otu000102	044490.1_Butyricicoccus_pullicaecorum_	90.551	254	22	2	1	253	520	772	8.06e-92	335
Otu000102	144610.1_Extibacter_muris_	90.588	255	20	4	1	253	507	759	8.06e-92	335
Otu000102	147371.1_Intestinibacillus_massiliensis_	90.588	255	20	4	1	253	446	698	8.06e-92	335
Otu000102	044972.1_Sporobacter_termitidis_	90.119	253	25	0	1	253	502	754	3.75e-90	329
Otu000102	024829.1_Hungateiclostridium_straminisolvens_	89.723	253	26	0	1	253	492	744	1.74e-88	324
Otu000102	156907.1_Faecalimonas_umbilicata_	89.723	253	26	0	1	253	516	768	1.74e-88	324
Otu000102	025917.1_Hungateiclostridium_cellulolyticum_	89.723	253	25	1	1	253	477	728	6.27e-88	322
Otu000102	025025.1_Papillibacter_cinnamivorans_	89.37	254	25	2	1	253	501	753	2.26e-87	320
Otu000102	026104.1_Ruminiclostridium_cellobioparum_	89.328	253	27	0	1	253	483	735	8.12e-87	318
Otu000102	104737.1_Eubacterium_oxidoreducens_	89.412	255	23	4	1	253	514	766	8.12e-87	318
Otu000102	113360.1_Ruminiclostridium_cellobioparum_	89.328	253	27	0	1	253	510	762	8.12e-87	318
Otu000102	117111.1_Ruminiclostridium_cellobioparum_	89.328	253	27	0	1	253	507	759	8.12e-87	318
Otu000102	115345.1_Hungateiclostridium_alkalicellulosi_	89.328	253	27	0	1	253	508	760	8.12e-87	318
Otu000102	024750.1_Coprococcus_catus_	89.062	256	23	5	1	253	468	721	1.05e-85	315
Otu000103	028667.1_Staphylococcus_succinus_	99.605	253	1	0	1	253	537	789	3.54e-130	462
Otu000103	036903.1_Staphylococcus_gallinarum_	99.605	253	1	0	1	253	516	768	3.54e-130	462
Otu000103	036907.1_Staphylococcus_xylosus_	99.605	253	1	0	1	253	516	768	3.54e-130	462
Otu000103	037046.1_Staphylococcus_cohnii_	99.605	253	1	0	1	253	534	786	3.54e-130	462
Otu000103	037053.1_Staphylococcus_succinus_	99.605	253	1	0	1	253	521	773	3.54e-130	462
Otu000103	041324.1_Staphylococcus_saprophyticus_	99.605	253	1	0	1	253	506	758	3.54e-130	462
Otu000103	113349.1_Staphylococcus_saprophyticus_	99.605	253	1	0	1	253	514	766	3.54e-130	462
Otu000103	113350.1_Staphylococcus_xylosus_	99.605	253	1	0	1	253	514	766	3.54e-130	462
Otu000103	114090.1_Staphylococcus_saprophyticus_	99.605	253	1	0	1	253	514	766	3.54e-130	462
Otu000103	115607.1_Staphylococcus_saprophyticus_	99.605	253	1	0	1	253	516	768	3.54e-130	462
Otu000103	074999.2_Staphylococcus_saprophyticus_	99.605	253	1	0	1	253	541	793	3.54e-130	462
Otu000103	156818.1_Staphylococcus_edaphicus_	99.605	253	1	0	1	253	534	786	3.54e-130	462
Otu000103	036902.1_Staphylococcus_cohnii_	99.605	253	1	0	1	253	516	768	3.54e-130	462
Otu000103	024664.1_Staphylococcus_arlettae_	99.209	253	2	0	1	253	534	786	1.65e-128	457
Otu000103	024667.1_Staphylococcus_kloosii_	99.209	253	2	0	1	253	534	786	1.65e-128	457
Otu000104	136470.1_Massilia_eurypsychrophila_	99.209	253	2	0	1	253	489	741	1.65e-128	457
Otu000104	152080.1_Massilia_psychrophila_	98.814	253	3	0	1	253	473	725	7.67e-127	451
Otu000104	118215.1_Massilia_namucuonensis_	98.419	253	4	0	1	253	519	771	3.57e-125	446
Otu000104	158142.1_Massilia_glaciei_	98.419	253	4	0	1	253	532	784	3.57e-125	446
Otu000104	171529.1_Massilia_atriviolacea_	98.419	253	4	0	1	253	519	771	3.57e-125	446
Otu000104	026014.1_Massilia_timonae_	98.024	253	5	0	1	253	521	773	1.66e-123	440
Otu000104	157751.1_Massilia_phosphatilytica_	98.024	253	5	0	1	253	490	742	1.66e-123	440
Otu000104	170542.1_'Massilia_aquatica'_	98.024	253	5	0	1	253	521	773	1.66e-123	440
Otu000104	042502.1_Massilia_aurea_	97.628	253	6	0	1	253	519	771	7.72e-122	435
Otu000104	042652.1_Massilia_varians_	97.628	253	6	0	1	253	455	707	7.72e-122	435
Otu000104	044274.1_Massilia_brevitalea_	97.628	253	6	0	1	253	507	759	7.72e-122	435
Otu000104	043094.1_Massilia_alkalitolerans_	97.628	253	6	0	1	253	524	776	7.72e-122	435
Otu000104	044570.1_Massilia_niastensis_	97.628	253	6	0	1	253	470	722	7.72e-122	435
Otu000104	044571.1_Massilia_niabensis_	97.628	253	6	0	1	253	472	724	7.72e-122	435
Otu000104	116871.1_Massilia_jejuensis_	97.628	253	6	0	1	253	462	714	7.72e-122	435
Otu000105	145566.1_Sphingomonas_flava_	100	253	0	0	1	253	443	695	7.62e-132	468
Otu000105	132332.1_Sphingomonas_sediminicola_	99.209	253	2	0	1	253	459	711	1.65e-128	457
Otu000105	159352.1_Sphingomonas_rhizophila_	99.209	253	2	0	1	253	457	709	1.65e-128	457
Otu000105	114037.1_Sphingomonas_astaxanthinifaciens_	98.419	253	4	0	1	253	450	702	3.57e-125	446
Otu000105	132333.1_Sphingomonas_ginsengisoli_	98.419	253	4	0	1	253	455	707	3.57e-125	446
Otu000105	041535.1_Sphingomonas_astaxanthinifaciens_	98.031	254	4	1	1	253	440	693	1.66e-123	440
Otu000105	114034.1_Sphingomonas_jaspsi_	98.024	253	5	0	1	253	450	702	1.66e-123	440
Otu000105	043171.1_Sphingomonas_kaistensis_	98.024	253	5	0	1	253	459	711	1.66e-123	440
Otu000105	041479.1_Sphingomonas_jaspsi_	98.024	253	5	0	1	253	439	691	1.66e-123	440
Otu000105	112548.1_Sphingomonas_humi_	98.024	253	5	0	1	253	458	710	1.66e-123	440
Otu000105	137209.1_Sphingomonas_lacus_	98.024	253	5	0	1	253	469	721	1.66e-123	440
Otu000105	137358.1_Sphingomonas_vulcanisoli_	97.628	253	6	0	1	253	470	722	7.72e-122	435
Otu000105	112547.1_Sphingomonas_rosea_	97.628	253	6	0	1	253	458	710	7.72e-122	435
Otu000105	118048.1_Sphingomonas_swuensis_	97.628	253	6	0	1	253	458	710	7.72e-122	435
Otu000105	108219.1_Sphingomonas_oryziterrae_	97.233	253	7	0	1	253	428	680	3.59e-120	429
Otu000106	024742.1_Actinoplanes_digitatis_	99.605	253	1	0	1	253	478	730	3.54e-130	462
Otu000106	112133.1_Actinoplanes_digitatis_	99.605	253	1	0	1	253	478	730	3.54e-130	462
Otu000106	024740.1_Actinoplanes_consettensis_	99.209	253	2	0	1	253	478	730	1.65e-128	457
Otu000106	024743.1_Actinoplanes_humidus_	99.209	253	2	0	1	253	478	730	1.65e-128	457
Otu000106	112134.1_Actinoplanes_consettensis_	99.209	253	2	0	1	253	478	730	1.65e-128	457
Otu000106	104746.1_Actinoplanes_friuliensis_	98.814	253	3	0	1	253	495	747	7.67e-127	451
Otu000106	121704.1_Actinoplanes_friuliensis_	98.814	253	3	0	1	253	504	756	7.67e-127	451
Otu000106	028648.1_Micromonospora_eburnea_	98.419	253	4	0	1	253	481	733	3.57e-125	446
Otu000106	044887.1_Micromonospora_echinaurantiaca_	98.419	253	4	0	1	253	492	744	3.57e-125	446
Otu000106	044889.1_Micromonospora_viridifaciens_	98.419	253	4	0	1	253	493	745	3.57e-125	446
Otu000106	109650.1_Micromonospora_avicenniae_	98.419	253	4	0	1	253	498	750	3.57e-125	446
Otu000106	041532.1_Micromonospora_pattaloongensis_	98.419	253	4	0	1	253	497	749	3.57e-125	446
Otu000106	135715.1_Micromonospora_kangleipakensis_	98.419	253	4	0	1	253	496	748	3.57e-125	446
Otu000106	026295.1_Couchioplanes_caeruleus_	98.024	253	5	0	1	253	475	727	1.66e-123	440
Otu000106	026282.1_Micromonospora_rosaria_	98.024	253	5	0	1	253	492	744	1.66e-123	440
Otu000107	025550.1_Pseudomonas_cannabina_	99.605	253	1	0	1	253	503	755	3.54e-130	462
Otu000107	028985.1_Pseudomonas_congelans_	99.605	253	1	0	1	253	503	755	3.54e-130	462
Otu000107	043716.1_Pseudomonas_syringae_	99.605	253	1	0	1	253	471	723	3.54e-130	462
Otu000107	040798.1_Pseudomonas_ficuserectae_	99.605	253	1	0	1	253	509	761	3.54e-130	462
Otu000107	108461.1_Pseudomonas_asturiensis_	99.605	253	1	0	1	253	508	760	3.54e-130	462
Otu000107	114480.1_Pseudomonas_syringae_	99.605	253	1	0	1	253	511	763	3.54e-130	462
Otu000107	115612.1_Pseudomonas_syringae_	99.605	253	1	0	1	253	481	733	3.54e-130	462
Otu000107	117820.1_Pseudomonas_syringae_	99.605	253	1	0	1	253	475	727	3.54e-130	462
Otu000107	074597.1_Pseudomonas_syringae_	99.605	253	1	0	1	253	516	768	3.54e-130	462
Otu000107	146827.1_Pseudomonas_cerasi_	99.605	253	1	0	1	253	474	726	3.54e-130	462
Otu000107	149823.1_Pseudomonas_versuta_	99.605	253	1	0	1	253	472	724	3.54e-130	462
Otu000107	024707.1_Pseudomonas_savastanoi_	99.209	253	2	0	1	253	503	755	1.65e-128	457
Otu000107	025228.1_Pseudomonas_koreensis_	99.209	253	2	0	1	253	497	749	1.65e-128	457
Otu000107	025549.1_Pseudomonas_tremae_	99.209	253	2	0	1	253	503	755	1.65e-128	457
Otu000107	036830.1_Pseudomonas_caricapapayae_	99.209	253	2	0	1	253	483	735	1.65e-128	457
Otu000108	041264.1_Endozoicomonas_elysicola_	98.419	253	4	0	1	253	516	768	3.57e-125	446
Otu000108	116609.1_Endozoicomonas_montiporae_	98.419	253	4	0	1	253	493	745	3.57e-125	446
Otu000108	109685.1_Endozoicomonas_gorgoniicola_	98.039	255	3	2	1	253	543	797	4.62e-124	442
Otu000108	109684.2_Endozoicomonas_euniceicola_	96.85	254	6	2	1	253	528	780	1.67e-118	424
Otu000108	114318.1_Endozoicomonas_numazuensis_	96.838	253	8	0	1	253	505	757	1.67e-118	424
Otu000108	134024.1_Endozoicomonas_atrinae_	95.652	253	11	0	1	253	507	759	1.68e-113	407
Otu000108	157681.1_Parendozoicomonas_haliclonae_	95.652	253	11	0	1	253	477	729	1.68e-113	407
Otu000108	146691.1_Endozoicomonas_ascidiicola_	95.257	253	12	0	1	253	541	793	7.83e-112	401
Otu000108	146693.1_Endozoicomonas_ascidiicola_	95.257	253	12	0	1	253	527	779	7.83e-112	401
Otu000108	158127.1_Endozoicomonas_acroporae_	95.257	253	12	0	1	253	488	740	7.83e-112	401
Otu000108	146692.1_Endozoicomonas_ascidiicola_	94.862	253	13	0	1	253	529	781	3.64e-110	396
Otu000108	169415.1_Endozoicomonas_coralli_	94.862	253	13	0	1	253	492	744	3.64e-110	396
Otu000108	157017.1_Saccharospirillum_correiae_	92.913	254	16	2	1	253	469	721	7.95e-102	368
Otu000108	041592.1_Pseudomonas_marincola_	92.188	256	14	6	1	253	476	728	1.72e-98	357
Otu000108	043174.1_Pseudomonas_segetis_	92.188	256	14	6	1	253	476	728	1.72e-98	357
Otu000109	028962.1_Novosphingobium_hassiacum_	99.603	252	1	0	1	252	471	722	1.27e-129	460
Otu000109	043857.1_Novosphingobium_nitrogenifigens_	99.206	252	2	0	1	252	470	721	5.93e-128	455
Otu000109	157769.1_Blastomonas_fulva_	99.206	252	2	0	1	252	460	711	5.93e-128	455
Otu000109	040824.1_Blastomonas_natatoria_	98.413	252	4	0	1	252	470	721	1.28e-124	444
Otu000109	040825.1_Sphingomonas_ursincola_	98.413	252	4	0	1	252	470	721	1.28e-124	444
Otu000109	113794.1_Blastomonas_natatoria_	98.413	252	4	0	1	252	450	701	1.28e-124	444
Otu000109	043954.1_Sphingorhabdus_marina_	98.016	252	5	0	1	252	422	673	5.97e-123	438
Otu000109	108695.1_Altererythrobacter_dongtanensis_	98.016	252	5	0	1	252	458	709	5.97e-123	438
Otu000109	113591.1_Novosphingobium_capsulatum_	98.016	252	5	0	1	252	450	701	5.97e-123	438
Otu000109	116278.1_Novosphingobium_acidiphilum_	98.016	252	5	0	1	252	450	701	5.97e-123	438
Otu000109	119243.1_Sphingomonas_ursincola_	98.016	252	5	0	1	252	445	696	5.97e-123	438
Otu000109	133800.1_Novosphingobium_ginsenosidimutans_	98.016	252	5	0	1	252	450	701	5.97e-123	438
Otu000109	149820.1_Novosphingobium_pokkalii_	98.016	252	5	0	1	252	467	718	5.97e-123	438
Otu000109	153728.1_Novosphingobium_bradum_	98.016	252	5	0	1	252	440	691	5.97e-123	438
Otu000109	157016.1_Blastomonas_quesadae_	98.016	252	5	0	1	252	467	718	5.97e-123	438
Otu000110	041947.1_Acidovorax_anthurii_	99.209	253	2	0	1	253	516	768	4.58e-129	459
Otu000110	028973.1_Acidovorax_valerianellae_	99.209	253	2	0	1	253	519	771	1.65e-128	457
Otu000110	042941.1_Paucibacter_toxinivorans_	99.209	253	2	0	1	253	494	746	1.65e-128	457
Otu000110	112221.1_Curvibacter_fontanus_	99.209	253	2	0	1	253	523	775	1.65e-128	457
Otu000110	157013.1_Delftia_rhizosphaerae_	99.209	253	2	0	1	253	499	751	1.65e-128	457
Otu000110	041588.1_Variovorax_boronicumulans_	98.814	253	3	0	1	253	499	751	7.67e-127	451
Otu000110	040786.1_Mitsuaria_chitosanitabida_	98.814	253	3	0	1	253	519	771	7.67e-127	451
Otu000110	042617.1_Roseateles_aquatilis_	98.814	253	3	0	1	253	457	709	7.67e-127	451
Otu000110	043748.1_Caenimonas_koreensis_	98.814	253	3	0	1	253	501	753	7.67e-127	451
Otu000110	113696.1_Curvibacter_delicatus_	98.814	253	3	0	1	253	501	753	7.67e-127	451
Otu000110	113708.1_Delftia_acidovorans_	98.814	253	3	0	1	253	499	751	7.67e-127	451
Otu000110	113870.1_Delftia_tsuruhatensis_	98.814	253	3	0	1	253	499	751	7.67e-127	451
Otu000110	114070.1_Mitsuaria_chitosanitabida_	98.814	253	3	0	1	253	499	751	7.67e-127	451
Otu000110	114214.1_Variovorax_boronicumulans_	98.814	253	3	0	1	253	501	753	7.67e-127	451
Otu000110	115054.1_Mitsuaria_chitosanitabida_	98.814	253	3	0	1	253	471	723	7.67e-127	451
Otu000111	171528.1_Microvirga_flavescens_	98.419	253	4	0	1	253	468	720	3.57e-125	446
Otu000111	152637.1_Microvirga_pakistanensis_	97.233	253	7	0	1	253	464	716	3.59e-120	429
Otu000111	044129.1_Methylobacterium_iners_	97.233	253	7	0	1	253	423	675	3.59e-120	429
Otu000111	114298.1_Microvirga_aerilata_	96.85	254	6	2	1	253	450	702	1.67e-118	424
Otu000111	044563.1_Microvirga_guangxiensis_	96.85	254	6	2	1	253	450	702	1.67e-118	424
Otu000111	117362.1_Microvirga_aerilata_	96.85	254	6	2	1	253	461	713	1.67e-118	424
Otu000111	029082.1_Methylorubrum_populi_	96.443	253	9	0	1	253	472	724	7.78e-117	418
Otu000111	025856.1_Methylorubrum_extorquens_	96.443	253	9	0	1	253	452	704	7.78e-117	418
Otu000111	041025.1_Methylorubrum_aminovorans_	96.443	253	9	0	1	253	450	702	7.78e-117	418
Otu000111	041028.1_Methylorubrum_rhodesianum_	96.443	253	9	0	1	253	450	702	7.78e-117	418
Otu000111	041030.1_Methylorubrum_suomiense_	96.443	253	9	0	1	253	448	700	7.78e-117	418
Otu000111	041031.1_Methylorubrum_zatmanii_	96.443	253	9	0	1	253	450	702	7.78e-117	418
Otu000111	074215.1_Methylorubrum_extorquens_	96.443	253	9	0	1	253	472	724	7.78e-117	418
Otu000111	112230.1_Methylorubrum_extorquens_	96.443	253	9	0	1	253	450	702	7.78e-117	418
Otu000111	112231.1_Methylorubrum_extorquens_	96.443	253	9	0	1	253	450	702	7.78e-117	418
Otu000112	112902.1_Phascolarctobacterium_succinatutens_	99.206	252	2	0	1	252	621	872	5.9e-128	455
Otu000112	037018.1_Acidaminococcus_fermentans_	95.635	252	11	0	1	252	526	777	6.03e-113	405
Otu000112	074928.1_Acidaminococcus_fermentans_	95.635	252	11	0	1	252	539	790	6.03e-113	405
Otu000112	026111.1_Phascolarctobacterium_faecium_	95.238	252	12	0	1	252	533	784	2.81e-111	399
Otu000112	041894.1_Acidaminococcus_intestini_	95.238	252	12	0	1	252	480	731	2.81e-111	399
Otu000112	028868.1_Succinispira_mobilis_	91.667	252	21	0	1	252	522	773	2.87e-96	350
Otu000112	026205.1_Succiniclasticum_ruminis_	91.27	252	22	0	1	252	531	782	1.33e-94	344
Otu000112	028927.1_Sporomusa_ovata_	90.945	254	20	3	1	252	532	784	6.2e-93	339
Otu000112	117657.1_Sporomusa_ovata_	90.945	254	20	3	1	252	637	889	6.2e-93	339
Otu000112	117659.1_Sporomusa_ovata_	90.945	254	20	3	1	252	658	910	6.2e-93	339
Otu000112	117660.1_Sporomusa_ovata_	90.945	254	20	3	1	252	639	891	6.2e-93	339
Otu000112	117656.1_Sporomusa_ovata_	90.551	254	21	3	1	252	631	883	2.89e-91	333
Otu000112	117658.1_Sporomusa_ovata_	90.551	254	21	3	1	252	632	884	2.89e-91	333
Otu000112	114691.1_Desulfosporomusa_polytropa_	90.514	253	23	1	1	252	525	777	2.89e-91	333
Otu000112	163640.1_Methylomusa_anaerophila_	90.551	254	21	3	1	252	482	734	2.89e-91	333
Otu000113	026278.1_Micromonospora_halophytica_	100	253	0	0	1	253	492	744	7.62e-132	468
Otu000113	026279.1_Micromonospora_aurantiaca_	100	253	0	0	1	253	492	744	7.62e-132	468
Otu000113	037043.1_Micromonospora_carbonacea_	100	253	0	0	1	253	492	744	7.62e-132	468
Otu000113	041266.1_Micromonospora_krabiensis_	100	253	0	0	1	253	478	730	7.62e-132	468
Otu000113	041350.1_Micromonospora_coxensis_	100	253	0	0	1	253	497	749	7.62e-132	468
Otu000113	074415.1_Micromonospora_aurantiaca_	100	253	0	0	1	253	498	750	7.62e-132	468
Otu000113	109624.1_Micromonospora_wenchangensis_	100	253	0	0	1	253	498	750	7.62e-132	468
Otu000113	037080.1_Micromonospora_purpureochromogenes_	100	253	0	0	1	253	492	744	7.62e-132	468
Otu000113	117442.1_Micromonospora_haikouensis_	100	253	0	0	1	253	499	751	7.62e-132	468
Otu000113	145609.1_Micromonospora_oryzae_	100	253	0	0	1	253	495	747	7.62e-132	468
Otu000113	146359.1_Micromonospora_mangrovi_	100	253	0	0	1	253	498	750	7.62e-132	468
Otu000113	151874.1_Micromonospora_sediminis_	100	253	0	0	1	253	480	732	7.62e-132	468
Otu000113	156949.1_Micromonospora_fulva_	100	253	0	0	1	253	485	737	7.62e-132	468
Otu000113	026287.1_Actinoplanes_brasiliensis_	99.605	253	1	0	1	253	476	728	3.54e-130	462
Otu000113	041349.1_Micromonospora_chokoriensis_	99.605	253	1	0	1	253	495	747	3.54e-130	462
Otu000114	042874.1_Actinobacillus_ureae_	97.2	250	7	0	1	250	507	756	1.67e-118	424
Otu000114	042877.1_Haemophilus_haemoglobinophilus_	97.222	252	3	4	1	250	505	754	1.67e-118	424
Otu000114	041837.1_Actinobacillus_equuli_	96.8	250	8	0	1	250	507	756	7.78e-117	418
Otu000114	036871.1_Actinobacillus_equuli_	96.8	250	8	0	1	250	507	756	7.78e-117	418
Otu000114	042866.1_Actinobacillus_hominis_	96.8	250	8	0	1	250	507	756	7.78e-117	418
Otu000114	042868.1_Actinobacillus_lignieresii_	96.8	250	8	0	1	250	509	758	7.78e-117	418
Otu000114	042870.1_Muribacter_muris_	96.8	250	8	0	1	250	501	750	7.78e-117	418
Otu000114	042873.1_Actinobacillus_suis_	96.8	250	8	0	1	250	507	756	7.78e-117	418
Otu000114	042875.1_Haemophilus_aegyptius_	96.8	250	8	0	1	250	507	756	7.78e-117	418
Otu000114	042881.1_Pasteurella_caballi_	96.8	250	8	0	1	250	507	756	7.78e-117	418
Otu000114	114423.1_Actinobacillus_suis_	96.8	250	8	0	1	250	511	760	7.78e-117	418
Otu000114	114628.1_Actinobacillus_equuli_	96.8	250	8	0	1	250	507	756	7.78e-117	418
Otu000114	115218.1_Actinobacillus_arthritidis_	96.8	250	8	0	1	250	507	756	7.78e-117	418
Otu000114	115546.2_Actinobacillus_pleuropneumoniae_	96.8	250	8	0	1	250	537	786	7.78e-117	418
Otu000114	118756.1_Haemophilus_haemoglobinophilus_	96.429	252	5	4	1	250	531	780	2.8e-116	416
Otu000115	026104.1_Ruminiclostridium_cellobioparum_	90.157	254	23	2	1	253	483	735	3.75e-90	329
Otu000115	113360.1_Ruminiclostridium_cellobioparum_	89.764	254	24	2	1	253	510	762	1.74e-88	324
Otu000115	117111.1_Ruminiclostridium_cellobioparum_	89.764	254	24	2	1	253	507	759	1.74e-88	324
Otu000115	044972.1_Sporobacter_termitidis_	89.764	254	24	2	1	253	502	754	1.74e-88	324
Otu000115	025917.1_Hungateiclostridium_cellulolyticum_	89.764	254	23	3	1	253	477	728	6.27e-88	322
Otu000115	024829.1_Hungateiclostridium_straminisolvens_	89.37	254	25	2	1	253	492	744	8.12e-87	318
Otu000115	116814.1_Lachnoanaerobaculum_umeaense_	89.328	253	27	0	1	253	496	748	8.12e-87	318
Otu000115	159227.1_Monoglobus_pectinilyticus_	89.328	253	27	0	1	253	519	771	8.12e-87	318
Otu000115	041947.1_Ruminiclostridium_cellulolyticum_	88.976	254	26	2	1	253	640	892	3.78e-85	313
Otu000115	112037.1_Ruminiclostridium_josui_	88.976	254	26	2	1	253	612	864	3.78e-85	313
Otu000115	102768.2_Ruminiclostridium_cellulolyticum_	88.976	254	26	2	1	253	501	753	3.78e-85	313
Otu000115	115345.1_Hungateiclostridium_alkalicellulosi_	88.976	254	26	2	1	253	508	760	3.78e-85	313
Otu000115	147371.1_Intestinibacillus_massiliensis_	89.02	255	24	4	1	253	446	698	3.78e-85	313
Otu000115	074629.1_Hungateiclostridium_thermocellum_	88.583	254	27	2	1	253	512	764	1.76e-83	307
Otu000115	113157.1_Hungateiclostridium_thermocellum_	88.583	254	27	2	1	253	512	764	1.76e-83	307
Otu000116	024772.1_Corynebacterium_efficiens_	99.606	254	1	0	1	254	480	733	9.89e-131	464
Otu000116	041817.1_Corynebacterium_glutamicum_	99.606	254	1	0	1	254	511	764	9.89e-131	464
Otu000116	074663.1_Corynebacterium_glutamicum_	99.606	254	1	0	1	254	511	764	9.89e-131	464
Otu000116	149764.1_Corynebacterium_faecale_	99.606	254	1	0	1	254	504	757	9.89e-131	464
Otu000116	102865.1_Corynebacterium_efficiens_	99.606	254	1	0	1	254	502	755	9.89e-131	464
Otu000116	153680.1_Corynebacterium_crudilactis_	99.606	254	1	0	1	254	485	738	9.89e-131	464
Otu000116	029326.1_Corynebacterium_camporealensis_	99.213	254	2	0	1	254	489	742	4.6e-129	459
Otu000116	037036.1_Corynebacterium_callunae_	99.213	254	2	0	1	254	500	753	4.6e-129	459
Otu000116	108533.1_Corynebacterium_epidermidicanis_	99.213	254	2	0	1	254	479	732	4.6e-129	459
Otu000116	119132.1_Corynebacterium_callunae_	99.213	254	2	0	1	254	485	738	4.6e-129	459
Otu000116	118005.1_Corynebacterium_deserti_	99.213	254	2	0	1	254	496	749	4.6e-129	459
Otu000116	118465.1_Corynebacterium_bovis_	98.819	254	3	0	1	254	445	698	2.14e-127	453
Otu000116	119133.1_Corynebacterium_ammoniagenes_	98.819	254	3	0	1	254	486	739	2.14e-127	453
Otu000116	122052.1_Corynebacterium_casei_	98.819	254	3	0	1	254	499	752	2.14e-127	453
Otu000116	122062.1_Corynebacterium_casei_	98.819	254	3	0	1	254	507	760	2.14e-127	453
Otu000117	024685.1_Sphingomonas_oligophenolica_	98.419	253	4	0	1	253	450	702	3.57e-125	446
Otu000117	024700.1_Sphingomonas_echinoides_	98.419	253	4	0	1	253	464	716	3.57e-125	446
Otu000117	113806.1_Sphingomonas_echinoides_	98.419	253	4	0	1	253	450	702	3.57e-125	446
Otu000117	117230.1_Sphingomonas_alpina_	98.419	253	4	0	1	253	470	722	3.57e-125	446
Otu000117	026374.1_Sphingomonas_mali_	98.024	253	5	0	1	253	450	702	1.66e-123	440
Otu000117	024998.1_Sphingomonas_koreensis_	98.024	253	5	0	1	253	450	702	1.66e-123	440
Otu000117	029327.1_Sphingomonas_asaccharolytica_	98.024	253	5	0	1	253	450	702	1.66e-123	440
Otu000117	042493.1_Sphingomonas_mucosissima_	98.024	253	5	0	1	253	471	723	1.66e-123	440
Otu000117	113760.1_Sphingomonas_pruni_	98.024	253	5	0	1	253	450	702	1.66e-123	440
Otu000117	113761.1_Sphingomonas_asaccharolytica_	98.024	253	5	0	1	253	450	702	1.66e-123	440
Otu000117	113762.1_Sphingomonas_mali_	98.024	253	5	0	1	253	450	702	1.66e-123	440
Otu000117	113868.1_Sphingomonas_koreensis_	98.024	253	5	0	1	253	450	702	1.66e-123	440
Otu000117	156849.1_Sphingomonas_aquatica_	98.024	253	5	0	1	253	447	699	1.66e-123	440
Otu000117	041681.1_Sphingomonas_japonica_	98.024	253	5	0	1	253	470	722	1.66e-123	440
Otu000117	044187.1_Sphingomonas_insulae_	98.024	253	5	0	1	253	453	705	1.66e-123	440
Otu000118	149206.1_Enterovirga_rhinocerotis_	95.331	257	8	4	1	253	461	717	6.06e-113	405
Otu000118	044129.1_Methylobacterium_iners_	95.257	253	12	0	1	253	423	675	7.83e-112	401
Otu000118	025428.1_Chelatococcus_asaccharovorans_	94.466	253	14	0	1	253	450	702	1.7e-108	390
Otu000118	152704.1_Chelatococcus_reniformis_	94.466	253	14	0	1	253	469	721	1.7e-108	390
Otu000118	156158.1_Chelatococcus_composti_	94.071	253	15	0	1	253	482	734	7.89e-107	385
Otu000118	169467.1_Chelatococcus_thermostellatus_	94.071	253	15	0	1	253	469	721	7.89e-107	385
Otu000118	044297.1_Chelatococcus_daeguensis_	93.676	253	16	0	1	253	450	702	3.67e-105	379
Otu000118	113302.1_Methylobacterium_oxalidis_	93.676	253	16	0	1	253	472	724	3.67e-105	379
Otu000118	115742.1_Chelatococcus_sambhunathii_	93.676	253	16	0	1	253	436	688	3.67e-105	379
Otu000118	134709.1_Chelatococcus_caeni_	93.676	253	16	0	1	253	423	675	3.67e-105	379
Otu000118	165786.1_Methylobacterium_durans_	93.676	253	16	0	1	253	470	722	3.67e-105	379
Otu000118	169399.1_Methylobacterium_segetis_	93.676	253	16	0	1	253	455	707	3.67e-105	379
Otu000118	171528.1_Microvirga_flavescens_	93.701	254	14	2	1	253	468	720	3.67e-105	379
Otu000118	108683.1_Salinarimonas_ramus_	93.281	253	17	0	1	253	464	716	1.71e-103	374
Otu000118	152637.1_Microvirga_pakistanensis_	93.307	254	15	2	1	253	464	716	1.71e-103	374
Otu000119	157775.1_Sphingomonas_crusticola_	99.605	253	1	0	1	253	444	696	3.54e-130	462
Otu000119	132332.1_Sphingomonas_sediminicola_	97.233	253	7	0	1	253	459	711	3.59e-120	429
Otu000119	156849.1_Sphingomonas_aquatica_	96.838	253	8	0	1	253	447	699	1.67e-118	424
Otu000119	044187.1_Sphingomonas_insulae_	96.838	253	8	0	1	253	453	705	1.67e-118	424
Otu000119	118263.1_Sphingomonas_kyungheensis_	96.838	253	8	0	1	253	470	722	1.67e-118	424
Otu000119	151915.1_Sphingomonas_faucium_	96.838	253	8	0	1	253	450	702	1.67e-118	424
Otu000119	169380.1_Sphingomonas_mohensis_	96.838	253	8	0	1	253	469	721	1.67e-118	424
Otu000119	024685.1_Sphingomonas_oligophenolica_	96.443	253	9	0	1	253	450	702	7.78e-117	418
Otu000119	024997.1_Sphingomonas_aquatilis_	96.443	253	9	0	1	253	450	702	7.78e-117	418
Otu000119	028626.1_Sphingomonas_melonis_	96.443	253	9	0	1	253	450	702	7.78e-117	418
Otu000119	042193.1_Sphingomonas_panni_	96.443	253	9	0	1	253	443	695	7.78e-117	418
Otu000119	108892.1_Sphingomonas_canadensis_	96.443	253	9	0	1	253	450	702	7.78e-117	418
Otu000119	113806.1_Sphingomonas_echinoides_	96.443	253	9	0	1	253	450	702	7.78e-117	418
Otu000119	113867.1_Sphingomonas_aquatilis_	96.443	253	9	0	1	253	450	702	7.78e-117	418
Otu000119	043612.1_Sphingomonas_dokdonensis_	96.443	253	9	0	1	253	451	703	7.78e-117	418
Otu000120	119133.1_Corynebacterium_ammoniagenes_	100	254	0	0	1	254	486	739	2.13e-132	470
Otu000120	122052.1_Corynebacterium_casei_	100	254	0	0	1	254	499	752	2.13e-132	470
Otu000120	122062.1_Corynebacterium_casei_	100	254	0	0	1	254	507	760	2.13e-132	470
Otu000120	121719.2_Corynebacterium_casei_	100	254	0	0	1	254	514	767	2.13e-132	470
Otu000120	037039.1_Corynebacterium_ammoniagenes_	100	254	0	0	1	254	504	757	2.13e-132	470
Otu000120	029326.1_Corynebacterium_camporealensis_	99.606	254	1	0	1	254	489	742	9.89e-131	464
Otu000120	108533.1_Corynebacterium_epidermidicanis_	99.606	254	1	0	1	254	479	732	9.89e-131	464
Otu000120	024772.1_Corynebacterium_efficiens_	99.213	254	2	0	1	254	480	733	4.6e-129	459
Otu000120	037040.1_Corynebacterium_flavescens_	99.213	254	2	0	1	254	519	772	4.6e-129	459
Otu000120	041817.1_Corynebacterium_glutamicum_	99.213	254	2	0	1	254	511	764	4.6e-129	459
Otu000120	074663.1_Corynebacterium_glutamicum_	99.213	254	2	0	1	254	511	764	4.6e-129	459
Otu000120	116558.1_Corynebacterium_stationis_	99.213	254	2	0	1	254	470	723	4.6e-129	459
Otu000120	118465.1_Corynebacterium_bovis_	99.213	254	2	0	1	254	445	698	4.6e-129	459
Otu000120	119136.1_Corynebacterium_flavescens_	99.213	254	2	0	1	254	491	744	4.6e-129	459
Otu000120	037042.1_Corynebacterium_bovis_	99.213	254	2	0	1	254	503	756	4.6e-129	459
Otu000121	116462.1_Dietzia_lutea_	99.605	253	1	0	1	253	440	692	3.54e-130	462
Otu000121	108518.1_Dietzia_aurantiaca_	99.209	253	2	0	1	253	453	705	4.58e-129	459
Otu000121	116932.1_Dietzia_aerolata_	99.209	253	2	0	1	253	451	703	1.65e-128	457
Otu000121	024767.1_Dietzia_psychralcaliphila_	98.814	253	3	0	1	253	484	736	7.67e-127	451
Otu000121	112224.1_Dietzia_psychralcaliphila_	98.814	253	3	0	1	253	480	732	7.67e-127	451
Otu000121	116683.1_Dietzia_natronolimnaea_	98.814	253	3	0	1	253	480	732	7.67e-127	451
Otu000121	044483.1_Dietzia_cercidiphylli_	98.814	253	3	0	1	253	444	696	7.67e-127	451
Otu000121	117963.1_Dietzia_cercidiphylli_	98.814	253	3	0	1	253	480	732	7.67e-127	451
Otu000121	112775.1_Dietzia_timorensis_	98.419	253	4	0	1	253	474	726	3.57e-125	446
Otu000121	117306.1_Dietzia_alimentaria_	98.419	253	4	0	1	253	453	705	3.57e-125	446
Otu000121	037025.1_Dietzia_maris_	98.024	253	5	0	1	253	486	738	1.66e-123	440
Otu000121	116684.1_Dietzia_kunjamensis_	98.024	253	5	0	1	253	480	732	1.66e-123	440
Otu000121	116685.1_Dietzia_maris_	98.024	253	5	0	1	253	480	732	1.66e-123	440
Otu000121	117962.1_Dietzia_schimae_	98.024	253	5	0	1	253	480	732	1.66e-123	440
Otu000121	118596.1_Dietzia_maris_	98.024	253	5	0	1	253	442	694	1.66e-123	440
Otu000122	024815.1_Prevotella_shahii_	90.157	254	23	2	1	253	527	779	3.75e-90	329
Otu000122	043216.1_Prevotella_loescheii_	90.196	255	21	4	1	253	507	759	3.75e-90	329
Otu000122	113108.1_Prevotella_loescheii_	90.196	255	21	4	1	253	527	779	3.75e-90	329
Otu000122	113109.1_Prevotella_loescheii_	90.196	255	21	4	1	253	513	765	3.75e-90	329
Otu000122	028866.1_Prevotella_bryantii_	89.02	255	24	4	1	253	541	793	3.78e-85	313
Otu000122	029284.1_Prevotella_dentalis_	88.235	255	26	4	1	253	496	748	8.17e-82	302
Otu000122	041364.1_Prevotella_stercorea_	88.189	254	28	2	1	253	525	777	8.17e-82	302
Otu000122	044864.1_Hallella_seregens_	88.235	255	26	4	1	253	506	758	8.17e-82	302
Otu000122	102481.1_Prevotella_dentalis_	88.235	255	26	4	1	253	525	777	8.17e-82	302
Otu000122	113100.1_Prevotella_dentalis_	88.235	255	26	4	1	253	516	768	8.17e-82	302
Otu000122	040877.1_Prevotella_copri_	87.795	254	29	2	1	253	529	781	3.8e-80	296
Otu000122	040924.1_Prevotella_paludivivens_	87.795	254	29	2	1	253	506	758	3.8e-80	296
Otu000122	113122.1_Prevotella_paludivivens_	87.795	254	29	2	1	253	527	779	3.8e-80	296
Otu000122	113411.1_Prevotella_copri_	87.795	254	29	2	1	253	529	781	3.8e-80	296
Otu000122	113097.1_Prevotella_buccae_	87.352	253	32	0	1	253	514	766	1.77e-78	291
Otu000123	113980.1_Pedobacter_koreensis_	98.419	253	4	0	1	253	497	749	3.57e-125	446
Otu000123	043538.1_Pedobacter_koreensis_	98.419	253	4	0	1	253	494	746	3.57e-125	446
Otu000123	042133.1_Pedobacter_heparinus_	98.024	253	5	0	1	253	490	742	1.66e-123	440
Otu000123	074519.1_Pedobacter_heparinus_	98.024	253	5	0	1	253	519	771	1.66e-123	440
Otu000123	113584.1_Pedobacter_heparinus_	98.024	253	5	0	1	253	499	751	1.66e-123	440
Otu000123	156883.1_Pedobacter_lithocola_	98.024	253	5	0	1	253	499	751	1.66e-123	440
Otu000123	116978.1_Mucilaginibacter_mallensis_	98.024	253	5	0	1	253	490	742	1.66e-123	440
Otu000123	132689.1_Pedobacter_namyangjuensis_	98.024	253	5	0	1	253	504	756	1.66e-123	440
Otu000123	134125.1_Pedobacter_glacialis_	98.024	253	5	0	1	253	467	719	1.66e-123	440
Otu000123	134129.1_Pedobacter_xixiisoli_	98.024	253	5	0	1	253	517	769	1.66e-123	440
Otu000123	136442.1_Pedobacter_lotistagni_	98.024	253	5	0	1	253	493	745	1.66e-123	440
Otu000123	145561.1_Pedobacter_seoulensis_	98.024	253	5	0	1	253	485	737	1.66e-123	440
Otu000123	152669.1_Pedobacter_psychrotolerans_	98.024	253	5	0	1	253	487	739	1.66e-123	440
Otu000123	156064.1_Pedobacter_zeae_	98.024	253	5	0	1	253	519	771	1.66e-123	440
Otu000123	164876.1_Pedobacter_jejuensis_	98.024	253	5	0	1	253	506	758	1.66e-123	440
Otu000124	041264.1_Endozoicomonas_elysicola_	98.814	253	3	0	1	253	516	768	7.67e-127	451
Otu000124	116609.1_Endozoicomonas_montiporae_	98.814	253	3	0	1	253	493	745	7.67e-127	451
Otu000124	109685.1_Endozoicomonas_gorgoniicola_	98.039	255	3	2	1	253	543	797	4.62e-124	442
Otu000124	109684.2_Endozoicomonas_euniceicola_	97.244	254	5	2	1	253	528	780	3.59e-120	429
Otu000124	114318.1_Endozoicomonas_numazuensis_	97.233	253	7	0	1	253	505	757	3.59e-120	429
Otu000124	134024.1_Endozoicomonas_atrinae_	96.047	253	10	0	1	253	507	759	3.62e-115	412
Otu000124	157681.1_Parendozoicomonas_haliclonae_	96.047	253	10	0	1	253	477	729	3.62e-115	412
Otu000124	169415.1_Endozoicomonas_coralli_	95.257	253	12	0	1	253	492	744	7.83e-112	401
Otu000124	146691.1_Endozoicomonas_ascidiicola_	94.862	253	13	0	1	253	541	793	3.64e-110	396
Otu000124	146693.1_Endozoicomonas_ascidiicola_	94.862	253	13	0	1	253	527	779	3.64e-110	396
Otu000124	158127.1_Endozoicomonas_acroporae_	94.862	253	13	0	1	253	488	740	3.64e-110	396
Otu000124	146692.1_Endozoicomonas_ascidiicola_	94.466	253	14	0	1	253	529	781	1.7e-108	390
Otu000124	041592.1_Pseudomonas_marincola_	92.578	256	13	6	1	253	476	728	3.7e-100	363
Otu000124	043174.1_Pseudomonas_segetis_	92.578	256	13	6	1	253	476	728	3.7e-100	363
Otu000124	043421.1_Pseudomonas_mendocina_	92.578	256	13	6	1	253	519	771	3.7e-100	363
Otu000125	037119.1_Acidisphaera_rubrifaciens_	94.902	255	10	3	1	253	473	726	3.64e-110	396
Otu000125	037120.1_Rhodopila_globiformis_	94.862	253	13	0	1	253	486	738	3.64e-110	396
Otu000125	042752.1_Acidicaldus_organivorans_	94.118	255	11	3	1	253	419	671	7.89e-107	385
Otu000125	164619.1_Acidibrevibacterium_fodinaquatile_	94.071	253	15	0	1	253	456	708	7.89e-107	385
Otu000125	112776.1_Rhodovastum_atsumiense_	93.676	253	16	0	1	253	476	728	3.67e-105	379
Otu000125	152079.1_Roseomonas_arcticisoli_	93.725	255	12	4	1	253	442	694	3.67e-105	379
Otu000125	042706.1_Acidisoma_sibiricum_	92.969	256	12	5	1	253	476	728	7.95e-102	368
Otu000125	109149.1_Roseomonas_riguiloci_	92.941	255	14	4	1	253	463	715	7.95e-102	368
Otu000125	025221.1_Rubritepida_flocculans_	92.49	253	19	0	1	253	443	695	3.7e-100	363
Otu000125	042705.1_Acidisoma_tundrae_	92.578	256	13	5	1	253	453	705	3.7e-100	363
Otu000125	145646.1_Roseomonas_wooponensis_	92.549	255	15	4	1	253	463	715	3.7e-100	363
Otu000125	044191.1_Roseomonas_vinacea_	92.126	254	18	2	1	253	445	697	1.72e-98	357
Otu000125	041660.1_Roseomonas_stagni_	91.732	254	19	2	1	253	450	702	8e-97	351
Otu000125	025851.1_Acidiphilium_cryptum_	91.7	253	21	0	1	253	454	706	8e-97	351
Otu000125	025853.1_Acidiphilium_organovorum_	91.7	253	21	0	1	253	454	706	8e-97	351
Otu000126	159153.1_Deinococcus_taklimakanensis_	99.213	254	1	1	1	253	460	713	1.65e-128	457
Otu000126	116158.1_Deinococcus_wulumuqiensis_	96.443	253	9	0	1	253	494	746	7.78e-117	418
Otu000126	116670.1_Deinococcus_wulumuqiensis_	96.443	253	9	0	1	253	457	709	7.78e-117	418
Otu000126	108113.1_Deinococcus_depolymerans_	95.686	255	7	4	1	253	468	720	1.68e-113	407
Otu000126	146688.1_Deinococcus_radioresistens_	95.652	253	11	0	1	253	501	753	1.68e-113	407
Otu000126	043282.1_Deinococcus_ficus_	95.257	253	12	0	1	253	483	735	7.83e-112	401
Otu000126	074411.1_Deinococcus_radiodurans_	95.257	253	12	0	1	253	502	754	7.83e-112	401
Otu000126	044542.1_Deinococcus_xinjiangensis_	95.257	253	12	0	1	253	454	706	7.83e-112	401
Otu000126	164928.1_Deinococcus_terrigena_	95.257	253	12	0	1	253	487	739	7.83e-112	401
Otu000126	026401.1_Deinococcus_radiodurans_	94.862	253	13	0	1	253	477	729	3.64e-110	396
Otu000126	134015.1_Deinococcus_citri_	94.882	254	11	2	1	253	490	742	3.64e-110	396
Otu000126	043243.1_Deinococcus_deserti_	94.902	255	9	4	1	253	460	712	3.64e-110	396
Otu000126	074456.1_Deinococcus_deserti_	94.902	255	9	4	1	253	507	759	3.64e-110	396
Otu000126	074320.1_Deinococcus_proteolyticus_	94.466	253	14	0	1	253	495	747	1.7e-108	390
Otu000126	118357.1_Deinococcus_indicus_	94.51	255	10	4	1	253	498	750	1.7e-108	390
Otu000127	025939.1_Helicobacter_muridarum_	97.628	253	6	0	1	253	490	742	7.72e-122	435
Otu000127	114585.1_Helicobacter_muridarum_	97.628	253	6	0	1	253	464	716	7.72e-122	435
Otu000127	041825.1_Helicobacter_marmotae_	96.457	254	7	2	1	253	485	737	7.78e-117	418
Otu000127	114604.2_Helicobacter_fennelliae_	96.047	253	10	0	1	253	464	716	3.62e-115	412
Otu000127	042880.1_Helicobacter_fennelliae_	96.047	253	10	0	1	253	816	1068	3.62e-115	412
Otu000127	115314.2_Helicobacter_mastomyrinus_	96.047	253	10	0	1	253	486	738	3.62e-115	412
Otu000127	042882.1_Helicobacter_mastomyrinus_	96.047	253	10	0	1	253	774	1026	3.62e-115	412
Otu000127	149210.1_Helicobacter_japonicus_	96.078	255	6	4	1	253	485	737	3.62e-115	412
Otu000127	118766.2_Helicobacter_fennelliae_	96.047	253	10	0	1	253	494	746	3.62e-115	412
Otu000127	042881.1_Helicobacter_fennelliae_	96.047	253	10	0	1	253	846	1098	3.62e-115	412
Otu000127	151917.1_Helicobacter_apri_	96.047	253	10	0	1	253	187	439	3.62e-115	412
Otu000127	114557.1_Helicobacter_winghamensis_	95.652	253	11	0	1	253	467	719	1.68e-113	407
Otu000127	135861.1_Helicobacter_himalayensis_	95.652	253	11	0	1	253	486	738	1.68e-113	407
Otu000127	025124.1_Helicobacter_aurati_	95.257	253	12	0	1	253	485	737	7.83e-112	401
Otu000127	024923.1_Helicobacter_mesocricetorum_	94.862	253	13	0	1	253	469	721	3.64e-110	396
Otu000128	026187.1_Arthrobacter_globiformis_	99.605	253	1	0	1	253	493	745	3.54e-130	462
Otu000128	026191.1_Arthrobacter_pascens_	99.605	253	1	0	1	253	497	749	3.54e-130	462
Otu000128	026192.1_Pseudarthrobacter_polychromogenes_	99.605	253	1	0	1	253	496	748	3.54e-130	462
Otu000128	026236.1_Pseudarthrobacter_oxydans_	99.605	253	1	0	1	253	493	745	3.54e-130	462
Otu000128	025084.1_Pseudarthrobacter_sulfonivorans_	99.605	253	1	0	1	253	472	724	3.54e-130	462
Otu000128	042469.2_Pseudarthrobacter_phenanthrenivorans_	99.605	253	1	0	1	253	505	757	3.54e-130	462
Otu000128	104702.1_Arthrobacter_psychrochitiniphilus_	99.605	253	1	0	1	253	503	755	3.54e-130	462
Otu000128	108846.1_Arthrobacter_cryoconiti_	99.605	253	1	0	1	253	514	766	3.54e-130	462
Otu000128	108849.1_Pseudarthrobacter_siccitolerans_	99.605	253	1	0	1	253	478	730	3.54e-130	462
Otu000128	112192.1_Arthrobacter_globiformis_	99.605	253	1	0	1	253	481	733	3.54e-130	462
Otu000128	115779.1_Streptomyces_libani_	99.605	253	1	0	1	253	495	747	3.54e-130	462
Otu000128	117032.1_Pseudarthrobacter_equi_	99.605	253	1	0	1	253	471	723	3.54e-130	462
Otu000128	074770.2_Pseudarthrobacter_phenanthrenivorans_	99.605	253	1	0	1	253	509	761	3.54e-130	462
Otu000128	041545.1_Arthrobacter_oryzae_	99.605	253	1	0	1	253	502	754	3.54e-130	462
Otu000128	041546.1_Arthrobacter_humicola_	99.605	253	1	0	1	253	506	758	3.54e-130	462
Otu000129	125605.1_Peptoniphilus_grossensis_	99.206	252	2	0	1	252	510	761	5.9e-128	455
Otu000129	026358.1_Peptoniphilus_harei_	98.81	252	3	0	1	252	496	747	2.75e-126	449
Otu000129	115885.1_Peptoniphilus_gorbachii_	98.81	252	3	0	1	252	473	724	2.75e-126	449
Otu000129	117555.1_Peptoniphilus_tyrrelliae_	98.81	252	3	0	1	252	502	753	2.75e-126	449
Otu000129	157682.1_Peptoniphilus_lacydonensis_	98.81	252	3	0	1	252	488	739	2.75e-126	449
Otu000129	118307.1_Peptoniphilus_timonensis_	98.413	252	4	0	1	252	314	565	1.28e-124	444
Otu000129	144732.1_Peptoniphilus_phoceensis_	98.413	252	4	0	1	252	517	768	1.28e-124	444
Otu000129	125592.1_Peptoniphilus_senegalensis_	98.413	252	3	1	1	252	415	665	4.6e-124	442
Otu000129	115886.1_Peptoniphilus_olsenii_	97.619	252	6	0	1	252	469	720	2.77e-121	433
Otu000129	115509.1_Peptoniphilus_indolicus_	97.222	252	7	0	1	252	515	766	3.58e-120	429
Otu000129	041938.1_Peptoniphilus_lacrimalis_	92.063	252	20	0	1	252	471	722	6.16e-98	355
Otu000129	115505.1_Peptoniphilus_lacrimalis_	92.063	252	20	0	1	252	515	766	6.16e-98	355
Otu000129	169315.1_Peptoniphilus_mikwangii_	89.764	254	22	4	1	252	498	749	6.25e-88	322
Otu000129	108213.1_Peptoniphilus_koenoeneniae_	89.286	252	27	0	1	252	469	720	2.91e-86	316
Otu000129	117515.1_Peptoniphilus_methioninivorax_	89.286	252	27	0	1	252	469	720	2.91e-86	316
Otu000130	158052.1_Rubrobacter_spartanus_	95.652	253	11	0	1	253	475	727	1.68e-113	407
Otu000130	125704.1_Rubrobacter_naiadicus_	94.862	253	13	0	1	253	494	746	3.64e-110	396
Otu000130	029191.2_Rubrobacter_radiotolerans_	94.466	253	14	0	1	253	533	785	1.7e-108	390
Otu000130	119230.1_Rubrobacter_radiotolerans_	94.466	253	14	0	1	253	506	758	1.7e-108	390
Otu000130	074552.1_Rubrobacter_xylanophilus_	94.071	253	15	0	1	253	511	763	7.89e-107	385
Otu000130	119187.1_Rubrobacter_xylanophilus_	94.071	253	15	0	1	253	511	763	7.89e-107	385
Otu000130	125703.1_Rubrobacter_calidifluminis_	94.071	253	15	0	1	253	495	747	7.89e-107	385
Otu000130	117202.1_Rubrobacter_bracarensis_	92.49	253	19	0	1	253	530	782	3.7e-100	363
Otu000130	117640.1_Rubrobacter_bracarensis_	92.49	253	19	0	1	253	515	767	3.7e-100	363
Otu000130	025220.1_Rubrobacter_taiwanensis_	91.7	253	21	0	1	253	462	714	8e-97	351
Otu000130	133849.1_Rubrobacter_aplysinae_	91.304	253	21	1	1	253	528	779	1.34e-94	344
Otu000130	148602.1_Parviterribacter_multiflagellatus_	88.189	254	28	2	1	253	496	748	8.17e-82	302
Otu000130	148601.1_Parviterribacter_kavangonensis_	87.008	254	31	2	1	253	496	748	8.23e-77	285
Otu000130	025543.1_Thermoleophilum_album_	86.166	253	35	0	1	253	503	755	1.78e-73	274
Otu000130	036932.1_Thermoleophilum_minutum_	86.166	253	35	0	1	253	501	753	1.78e-73	274
Otu000131	169356.1_Luteimonas_dalianensis_	99.605	253	1	0	1	253	495	747	3.54e-130	462
Otu000131	117455.1_Luteimonas_lutimaris_	98.814	253	3	0	1	253	507	759	7.67e-127	451
Otu000131	133773.1_Luteimonas_abyssi_	98.419	253	4	0	1	253	508	760	3.57e-125	446
Otu000131	149233.1_Luteimonas_terrae_	98.419	253	4	0	1	253	512	764	3.57e-125	446
Otu000131	134219.1_Thermomonas_carbonis_	98.024	253	5	0	1	253	527	779	1.66e-123	440
Otu000131	148646.1_Luteimonas_notoginsengisoli_	98.024	253	5	0	1	253	525	777	1.66e-123	440
Otu000131	170433.1_Luteimonas_chenhongjianii_	98.024	253	5	0	1	253	528	780	1.66e-123	440
Otu000131	041587.1_Lysobacter_spongiicola_	97.628	253	6	0	1	253	512	764	7.72e-122	435
Otu000131	109692.1_Luteimonas_huabeiensis_	97.628	253	6	0	1	253	527	779	7.72e-122	435
Otu000131	044484.1_Lysobacter_oryzae_	97.628	253	6	0	1	253	475	727	7.72e-122	435
Otu000131	044458.1_Luteimonas_marina_	97.628	253	6	0	1	253	480	732	7.72e-122	435
Otu000131	115948.1_Lysobacter_dokdonensis_	97.628	253	6	0	1	253	507	759	7.72e-122	435
Otu000131	117308.1_Lysobacter_oryzae_	97.628	253	6	0	1	253	475	727	7.72e-122	435
Otu000131	041003.1_Lysobacter_concretionis_	97.233	253	7	0	1	253	514	766	3.59e-120	429
Otu000131	043983.1_Luteimonas_composti_	97.233	253	7	0	1	253	511	763	3.59e-120	429
Otu000132	149206.1_Enterovirga_rhinocerotis_	96.109	257	6	4	1	253	461	717	2.8e-116	416
Otu000132	156158.1_Chelatococcus_composti_	94.466	253	14	0	1	253	482	734	1.7e-108	390
Otu000132	169467.1_Chelatococcus_thermostellatus_	94.466	253	14	0	1	253	469	721	1.7e-108	390
Otu000132	025428.1_Chelatococcus_asaccharovorans_	94.071	253	15	0	1	253	450	702	7.89e-107	385
Otu000132	044129.1_Methylobacterium_iners_	94.071	253	15	0	1	253	423	675	7.89e-107	385
Otu000132	044297.1_Chelatococcus_daeguensis_	94.071	253	15	0	1	253	450	702	7.89e-107	385
Otu000132	115742.1_Chelatococcus_sambhunathii_	94.071	253	15	0	1	253	436	688	7.89e-107	385
Otu000132	134709.1_Chelatococcus_caeni_	94.071	253	15	0	1	253	423	675	7.89e-107	385
Otu000132	171528.1_Microvirga_flavescens_	94.094	254	13	2	1	253	468	720	7.89e-107	385
Otu000132	152704.1_Chelatococcus_reniformis_	93.281	253	17	0	1	253	469	721	1.71e-103	374
Otu000132	165776.1_Microvirga_brassicacearum_	93.307	254	15	2	1	253	480	732	1.71e-103	374
Otu000132	029082.1_Methylorubrum_populi_	92.885	253	18	0	1	253	472	724	7.95e-102	368
Otu000132	025856.1_Methylorubrum_extorquens_	92.885	253	18	0	1	253	452	704	7.95e-102	368
Otu000132	041025.1_Methylorubrum_aminovorans_	92.885	253	18	0	1	253	450	702	7.95e-102	368
Otu000132	041028.1_Methylorubrum_rhodesianum_	92.885	253	18	0	1	253	450	702	7.95e-102	368
Otu000133	028611.1_Clostridium_hiranonis_	100	252	0	0	1	252	444	695	2.73e-131	466
Otu000133	027573.1_Intestinibacter_bartlettii_	95.238	252	12	0	1	252	471	722	2.81e-111	399
Otu000133	112172.1_Clostridioides_difficile_	95.238	252	12	0	1	252	480	731	2.81e-111	399
Otu000133	113132.1_Clostridioides_difficile_	95.238	252	12	0	1	252	489	740	2.81e-111	399
Otu000133	117641.1_Peptostreptococcus_canis_	94.862	253	11	2	1	252	513	764	1.31e-109	394
Otu000133	119034.1_Asaccharospora_irregularis_	94.841	252	12	1	1	252	488	738	4.69e-109	392
Otu000133	137408.1_Terrisporobacter_petrolearius_	94.444	252	14	0	1	252	458	709	6.07e-108	388
Otu000133	042847.1_Peptostreptococcus_anaerobius_	94.071	253	13	2	1	252	486	737	2.83e-106	383
Otu000133	104744.1_Terrisporobacter_mayombei_	94.048	252	15	0	1	252	488	739	2.83e-106	383
Otu000133	104812.1_Eubacterium_tenue_	94.048	252	15	0	1	252	486	737	2.83e-106	383
Otu000133	113140.1_Paeniclostridium_sordellii_	94.048	252	15	0	1	252	487	738	2.83e-106	383
Otu000133	115794.1_Eubacterium_tenue_	94.048	252	15	0	1	252	489	740	2.83e-106	383
Otu000133	115796.1_Eubacterium_tenue_	94.048	252	15	0	1	252	489	740	2.83e-106	383
Otu000133	115797.1_Eubacterium_tenue_	94.048	252	15	0	1	252	489	740	2.83e-106	383
Otu000133	115798.1_Eubacterium_tenue_	94.048	252	15	0	1	252	489	740	2.83e-106	383
Otu000134	132388.1_Desulfotomaculum_defluvii_	79.216	255	49	4	1	253	508	760	1.86e-43	174
Otu000134	042071.1_Desulfotomaculum_reducens_	78.824	255	50	4	1	253	598	850	8.65e-42	169
Otu000134	109123.1_Oceanobacillus_halophilus_	78.824	255	50	4	1	253	505	757	8.65e-42	169
Otu000134	102770.2_Desulfotomaculum_reducens_	78.824	255	50	4	1	253	530	782	8.65e-42	169
Otu000134	025917.1_Hungateiclostridium_cellulolyticum_	78.988	257	45	8	1	253	477	728	3.11e-41	167
Otu000134	109625.1_Oceanirhabdus_sediminicola_	78.346	254	53	2	1	253	501	753	4.02e-40	163
Otu000134	028964.1_Clostridium_colicanis_	79.736	227	40	5	1	224	481	704	5.21e-39	159
Otu000134	152680.1_Desulfotomaculum_aquiferis_	78.039	255	51	5	1	253	509	760	6.73e-38	156
Otu000134	026336.1_Clostridium_vincentii_	77.734	256	51	5	1	253	479	731	8.71e-37	152
Otu000134	026509.1_Lactobacillus_fornicalis_	77.734	256	51	5	1	253	518	770	8.71e-37	152
Otu000134	025087.1_Lactobacillus_jensenii_	77.734	256	51	5	1	253	512	764	8.71e-37	152
Otu000134	028623.1_Lactobacillus_equi_	77.559	254	55	2	1	253	471	723	8.71e-37	152
Otu000134	042677.1_Lactobacillus_cacaonum_	77.647	255	53	4	1	253	533	785	8.71e-37	152
Otu000134	125811.1_Lactobacillus_psittaci_	77.734	256	51	5	1	253	520	772	8.71e-37	152
Otu000134	159227.1_Monoglobus_pectinilyticus_	77.559	254	55	2	1	253	519	771	8.71e-37	152
Otu000135	040799.1_Pseudomonas_pertucinogena_	99.209	253	2	0	1	253	502	754	1.65e-128	457
Otu000135	113650.1_Pseudomonas_pertucinogena_	99.209	253	2	0	1	253	499	751	1.65e-128	457
Otu000135	116104.1_Pseudomonas_pertucinogena_	99.209	253	2	0	1	253	519	771	1.65e-128	457
Otu000135	043533.1_Pseudomonas_xiamenensis_	98.814	253	3	0	1	253	519	771	7.67e-127	451
Otu000135	108487.1_Pseudomonas_litoralis_	98.814	253	3	0	1	253	481	733	7.67e-127	451
Otu000135	118141.1_Pseudomonas_formosensis_	98.814	253	3	0	1	253	520	772	7.67e-127	451
Otu000135	117232.1_Pseudomonas_bauzanensis_	98.814	253	3	0	1	253	521	773	7.67e-127	451
Otu000135	148798.1_Pseudomonas_populi_	97.628	253	6	0	1	253	502	754	7.72e-122	435
Otu000135	029319.1_Pseudomonas_anguilliseptica_	97.581	248	6	0	6	253	440	687	4.65e-119	425
Otu000135	042451.1_Pseudomonas_peli_	97.581	248	6	0	6	253	506	753	4.65e-119	425
Otu000135	044450.1_Pseudomonas_xinjiangensis_	96.838	253	8	0	1	253	474	726	4.65e-119	425
Otu000135	044415.1_Pseudomonas_sabulinigri_	96.838	253	8	0	1	253	474	726	1.67e-118	424
Otu000135	137210.1_Pseudomonas_salina_	96.838	253	8	0	1	253	521	773	1.67e-118	424
Otu000135	043419.1_Pseudomonas_alcaligenes_	96.443	253	9	0	1	253	524	776	7.78e-117	418
Otu000135	116497.1_Pseudomonas_pelagia_	95.703	256	8	3	1	253	522	777	1.3e-114	411
Otu000136	104812.1_Eubacterium_tenue_	98.81	252	3	0	1	252	486	737	2.75e-126	449
Otu000136	115794.1_Eubacterium_tenue_	98.81	252	3	0	1	252	489	740	2.75e-126	449
Otu000136	115796.1_Eubacterium_tenue_	98.81	252	3	0	1	252	489	740	2.75e-126	449
Otu000136	115797.1_Eubacterium_tenue_	98.81	252	3	0	1	252	489	740	2.75e-126	449
Otu000136	115798.1_Eubacterium_tenue_	98.81	252	3	0	1	252	489	740	2.75e-126	449
Otu000136	117174.1_Eubacterium_tenue_	98.81	252	3	0	1	252	484	735	2.75e-126	449
Otu000136	113140.1_Paeniclostridium_sordellii_	98.413	252	4	0	1	252	487	738	1.28e-124	444
Otu000136	115795.1_Eubacterium_tenue_	98.413	252	4	0	1	252	489	740	1.28e-124	444
Otu000136	118732.2_Eubacterium_tenue_	98.016	252	5	0	1	252	412	663	4.6e-124	442
Otu000136	104696.1_Paeniclostridium_ghonii_	98.016	252	5	0	1	252	487	738	5.94e-123	438
Otu000136	112172.1_Clostridioides_difficile_	98.016	252	5	0	1	252	480	731	5.94e-123	438
Otu000136	113132.1_Clostridioides_difficile_	98.016	252	5	0	1	252	489	740	5.94e-123	438
Otu000136	112173.1_Paeniclostridium_sordellii_	98.016	252	4	1	1	252	470	720	2.14e-122	436
Otu000136	119036.1_Paeniclostridium_ghonii_	97.619	252	5	1	1	252	491	741	9.95e-121	431
Otu000136	027573.1_Intestinibacter_bartlettii_	97.222	252	7	0	1	252	471	722	1.29e-119	427
Otu000137	042877.1_Haemophilus_haemoglobinophilus_	99.605	253	1	0	1	253	505	757	3.54e-130	462
Otu000137	118756.1_Haemophilus_haemoglobinophilus_	98.814	253	3	0	1	253	531	783	5.93e-128	455
Otu000137	042878.1_Haemophilus_parainfluenzae_	98.814	253	3	0	1	253	507	759	7.67e-127	451
Otu000137	116168.1_Haemophilus_parainfluenzae_	98.814	253	3	0	1	253	528	780	7.67e-127	451
Otu000137	159347.1_Conservatibacter_flavescens_	98.419	253	4	0	1	253	533	785	9.92e-126	448
Otu000137	026030.1_Actinobacillus_porcinus_	98.419	253	4	0	1	253	511	763	3.57e-125	446
Otu000137	118762.1_Haemophilus_parainfluenzae_	98.024	253	5	0	1	253	531	783	1.28e-124	444
Otu000137	118142.1_Haemophilus_paraphrohaemolyticus_	98.024	253	5	0	1	253	507	759	1.66e-123	440
Otu000137	118143.1_Haemophilus_sputorum_	98.024	253	5	0	1	253	509	761	1.66e-123	440
Otu000137	042871.1_Actinobacillus_rossii_	97.628	253	6	0	1	253	509	761	5.97e-123	438
Otu000137	115212.1_Actinobacillus_porcinus_	97.628	253	6	0	1	253	509	761	5.97e-123	438
Otu000137	104930.1_Haemophilus_haemolyticus_	97.628	253	6	0	1	253	513	765	7.72e-122	435
Otu000137	044753.1_Haemophilus_paraphrohaemolyticus_	97.233	253	7	0	1	253	531	783	7.72e-122	435
Otu000137	149208.1_Haemophilus_massiliensis_	97.628	253	6	0	1	253	527	779	7.72e-122	435
Otu000137	114764.1_Haemophilus_parahaemolyticus_	97.233	253	7	0	1	253	510	762	2.78e-121	433
Otu000138	159218.1_Rurimicrobium_arvi_	91.7	253	21	0	1	253	506	758	8e-97	351
Otu000138	135701.1_Heliimonas_saccharivorans_	90.945	254	21	2	1	253	498	750	1.73e-93	340
Otu000138	117026.1_Hydrotalea_flava_	90.588	255	20	4	1	253	472	724	8.06e-92	335
Otu000138	126198.1_Sediminibacterium_ginsengisoli_	90.551	254	22	2	1	253	476	728	8.06e-92	335
[truncated: 178,773 more rows]
