# Supplementary material for: Tardigrade Community Microbiomes in North American Orchards Include Putative Endosymbionts and Plant Pathogens
Source: Front Microbiol. 2022 Jul 18;13:866930. doi: 10.3389/fmicb.2022.866930 (PMC9340075; doi:10.3389/fmicb.2022.866930)
Supplement: Supplementary Table S3 — RDP Classifier results for OTUs with more than 10 total reads in experimental samples. Representative sequences for each OTU were uploaded to the RDP Classifier webtool (https://rdp.cme.msu.edu/classifier/classifier.jsp), version 2.11 using 16S rRNA training set 18. [file Table_3.XLSX]

## Sheet: Sheet1
Classifier: RDP Naive Bayesian rRNA Classifier Version 2.11, September 2015
Taxonomical Hierarchy: RDP 16S rRNA training setNo 18 07/2020
Query File: OTUs_formatted.fasta
Submit Date: Tue Jan 25 17:21:21 EST 2022
Confidence threshold (for classification to Root ONLY): 80%
Symbol +/- indicates predicted sequence orientation
OTU	Orientation			Kingdom	Kingdom Confidence Estimate %	Phylum	Phylum Confidence Estimate %	Class	Class Confidence Estimate %	Order	Order Confidence Estimate %	Family	Family Confidence Estimate %	Genus	Genus Confidence Estimate %
Otu000001	+	Root	1	Bacteria	1	Proteobacteria	1	Alphaproteobacteria	1	Rhizobiales	1	Bradyrhizobiaceae	1	Bradyrhizobium	1
Otu000002	+	Root	1	Bacteria	1	Proteobacteria	1	Gammaproteobacteria	1	Enterobacterales	0.99	Enterobacteriaceae	0.92	Klebsiella	0.64
Otu000003	+	Root	1	Bacteria	1	Bacteroidetes	1	Chitinophagia	1	Chitinophagales	1	Chitinophagaceae	1	Sediminibacterium	0.99
Otu000004	+	Root	1	Bacteria	1	Proteobacteria	1	Gammaproteobacteria	1	Pseudomonadales	1	Pseudomonadaceae	1	Pseudomonas	0.83
Otu000005	+	Root	1	Bacteria	1	Firmicutes	1	Bacilli	1	Bacillales	1	Staphylococcaceae	1	Staphylococcus	1
Otu000006	+	Root	1	Bacteria	1	Firmicutes	1	Bacilli	1	Lactobacillales	1	Streptococcaceae	1	Streptococcus	1
Otu000007	+	Root	1	Bacteria	1	Proteobacteria	1	Gammaproteobacteria	1	Pseudomonadales	1	Moraxellaceae	1	Acinetobacter	0.99
Otu000008	+	Root	1	Bacteria	1	Actinobacteria	1	Actinobacteria	1	Micrococcales	1	Micrococcaceae	1	Micrococcus	1
Otu000009	+	Root	1	Bacteria	1	Proteobacteria	0.99	Betaproteobacteria	0.95	Nitrosomonadales	0.07	Methylophilaceae	0.06	Novimethylophilus	0.05
Otu000010	+	Root	1	Bacteria	1	Firmicutes	1	Bacilli	1	Bacillales	0.97	Listeriaceae	0.96	Listeria	0.96
Otu000011	+	Root	1	Bacteria	1	Proteobacteria	1	Betaproteobacteria	1	Burkholderiales	1	Comamonadaceae	0.99	Delftia	0.84
Otu000012	+	Root	1	Bacteria	1	Proteobacteria	1	Gammaproteobacteria	1	Pseudomonadales	0.99	Pseudomonadaceae	0.99	Pseudomonas	0.98
Otu000013	+	Root	1	Bacteria	0.99	Firmicutes	0.32	Bacilli	0.23	Lactobacillales	0.23	Lactobacillaceae	0.23	Convivina	0.17
Otu000014	+	Root	1	Bacteria	1	Proteobacteria	1	Betaproteobacteria	1	Burkholderiales	1	Oxalobacteraceae	0.99	Noviherbaspirillum	0.74
Otu000015	+	Root	1	Bacteria	1	Actinobacteria	1	Actinobacteria	1	Micrococcales	1	Micrococcaceae	0.96	Rothia	0.95
Otu000016	+	Root	1	Bacteria	1	Proteobacteria	1	Gammaproteobacteria	1	Pseudomonadales	1	Moraxellaceae	1	Acinetobacter	1
Otu000017	+	Root	1	Archaea	0.28	Pacearchaeota	0.19	Pacearchaeota Incertae Sedis AR13	0.19
Otu000018	+	Root	1	Bacteria	1	Acidobacteria	1	Blastocatellia	1	Blastocatellales	1	Blastocatellaceae	1	Blastocatella	0.66
Otu000019	+	Root	1	Bacteria	1	Bacteroidetes	1	Chitinophagia	1	Chitinophagales	1	Chitinophagaceae	1	Flavitalea	0.43
Otu000020	+	Root	1	Bacteria	1	Proteobacteria	1	Gammaproteobacteria	1	Enterobacterales	1	Enterobacteriaceae	1	Escherichia/Shigella	0.95
Otu000021	+	Root	1	Bacteria	1	Proteobacteria	1	Alphaproteobacteria	1	Sphingomonadales	1	Sphingomonadaceae	0.99	Sphingomonas	0.75
Otu000022	+	Root	1	Bacteria	1	Proteobacteria	1	Gammaproteobacteria	1	Pseudomonadales	1	Moraxellaceae	1	Enhydrobacter	1
Otu000023	+	Root	1	Bacteria	1	Cyanobacteria/Chloroplast	1	Chloroplast	1	Chloroplast	1	Streptophyta	1
Otu000024	+	Root	1	Bacteria	1	Proteobacteria	1	Gammaproteobacteria	1	Pasteurellales	1	Pasteurellaceae	1	Haemophilus	0.89
Otu000025	+	Root	1	Bacteria	1	Bacteroidetes	1	Chitinophagia	1	Chitinophagales	1	Chitinophagaceae	1	Ilyomonas	0.67
Otu000026	+	Root	1	Bacteria	1	Firmicutes	1	Bacilli	1	Lactobacillales	1	Lactobacillaceae	1	Lactobacillus	1
Otu000027	+	Root	1	Bacteria	1	Actinobacteria	1	Actinobacteria	1	Micrococcales	1	Intrasporangiaceae	1	Janibacter	0.64
Otu000028	+	Root	1	Bacteria	1	Proteobacteria	1	Alphaproteobacteria	1	Rhodobacterales	1	Rhodobacteraceae	1	Paracoccus	0.99
Otu000029	+	Root	1	Bacteria	1	Proteobacteria	1	Alphaproteobacteria	1	Rhodospirillales	1	Acetobacteraceae	0.99	Acidisoma	0.63
Otu000030	+	Root	1	Bacteria	1	Firmicutes	1	Bacilli	1	Lactobacillales	1	Streptococcaceae	1	Streptococcus	1
Otu000031	+	Root	1	Bacteria	1	Proteobacteria	1	Gammaproteobacteria	1	Oceanospirillales	1	Endozoicomonadaceae	1	Endozoicomonas	1
Otu000032	+	Root	1	Bacteria	1	Proteobacteria	1	Alphaproteobacteria	1	Rhizobiales	1	Bradyrhizobiaceae	1	Afipia	0.84
Otu000033	+	Root	1	Bacteria	1	Actinobacteria	1	Actinobacteria	1	Nakamurellales	0.57	Nakamurellaceae	0.57	Nakamurella	0.57
Otu000034	+	Root	1	Bacteria	1	Actinobacteria	1	Actinobacteria	1	Mycobacteriales	1	Corynebacteriaceae	1	Corynebacterium	1
Otu000035	+	Root	1	Bacteria	1	Firmicutes	1	Bacilli	1	Lactobacillales	1	Streptococcaceae	1	Streptococcus	1
Otu000036	+	Root	1	Bacteria	1	Actinobacteria	1	Actinobacteria	1	Micrococcales	1	Brevibacteriaceae	1	Brevibacterium	1
Otu000037	+	Root	1	Bacteria	1	Proteobacteria	1	Gammaproteobacteria	1	Pseudomonadales	1	Pseudomonadaceae	1	Pseudomonas	0.98
Otu000038	+	Root	1	Bacteria	1	Actinobacteria	1	Actinobacteria	1	Micromonosporales	1	Micromonosporaceae	1	Micromonospora	0.9
Otu000039	+	Root	1	Bacteria	1	Bacteroidetes	0.92	Cytophagia	0.41	Cytophagales	0.41	Flammeovirgaceae	0.31	Aureibacter	0.12
Otu000040	+	Root	1	Bacteria	1	Firmicutes	1	Clostridia	1	Clostridiales	1	Peptostreptococcaceae	1	Romboutsia	0.99
Otu000041	+	Root	1	Archaea	0.15	Parvarchaeota	0.01	Candidatus Parvarchaeum	0.01
Otu000042	+	Root	1	Bacteria	1	Proteobacteria	1	Betaproteobacteria	1	Burkholderiales	1	Comamonadaceae	1	Variovorax	0.79
Otu000043	+	Root	1	Archaea	0.15	Parvarchaeota	0.01	Candidatus Parvarchaeum	0.01
Otu000044	+	Root	1	Bacteria	1	Proteobacteria	1	Gammaproteobacteria	1	Pseudomonadales	1	Moraxellaceae	1	Moraxella	1
Otu000045	+	Root	1	Bacteria	1	Proteobacteria	1	Betaproteobacteria	1	Burkholderiales	1	Oxalobacteraceae	1	Massilia	0.94
Otu000046	+	Root	1	Bacteria	1	Actinobacteria	1	Actinobacteria	1	Pseudonocardiales	1	Pseudonocardiaceae	1	Actinomycetospora	0.98
Otu000047	+	Root	1	Bacteria	1	Proteobacteria	1	Alphaproteobacteria	1	Sphingomonadales	1	Sphingomonadaceae	1	Sphingomonas	1
Otu000048	+	Root	1	Bacteria	1	Actinobacteria	1	Actinobacteria	1	Streptomycetales	1	Streptomycetaceae	1	Streptacidiphilus	0.7
Otu000049	+	Root	1	Bacteria	1	Cyanobacteria/Chloroplast	0.97	Chloroplast	0.66	Chloroplast	0.66	Chlorophyta	0.64
Otu000050	+	Root	1	Bacteria	1	Proteobacteria	1	Gammaproteobacteria	1	Pseudomonadales	1	Pseudomonadaceae	1	Pseudomonas	1
Otu000051	+	Root	1	Bacteria	1	Proteobacteria	1	Betaproteobacteria	1	Burkholderiales	1	Comamonadaceae	0.85	Roseateles	0.36
Otu000052	+	Root	1	Bacteria	1	Proteobacteria	1	Gammaproteobacteria	1	Pseudomonadales	1	Moraxellaceae	1	Acinetobacter	1
Otu000053	+	Root	1	Bacteria	1	Proteobacteria	1	Gammaproteobacteria	1	Aeromonadales	0.72	Succinivibrionaceae	0.71	Ruminobacter	0.71
Otu000054	+	Root	1	Bacteria	1	Proteobacteria	1	Alphaproteobacteria	1	Rhodospirillales	1	Acetobacteraceae	1	Acidisoma	0.58
Otu000055	+	Root	1	Bacteria	1	Actinobacteria	1	Actinobacteria	1	Mycobacteriales	0.99	Corynebacteriaceae	0.99	Corynebacterium	0.99
Otu000056	+	Root	1	Bacteria	1	Firmicutes	1	Clostridia	1	Clostridiales	1	Clostridiaceae 1	1	Clostridium sensu stricto	0.92
Otu000057	+	Root	1	Bacteria	1	Bacteroidetes	1	Chitinophagia	1	Chitinophagales	1	Chitinophagaceae	1	Flavisolibacter	1
Otu000058	+	Root	1	Bacteria	1	Acidobacteria	1	Blastocatellia	0.98	Blastocatellales	0.98	Blastocatellaceae	0.98	Stenotrophobacter	0.44
Otu000059	+	Root	1	Bacteria	1	Proteobacteria	1	Alphaproteobacteria	1	Rhodobacterales	1	Rhodobacteraceae	1	Rubellimicrobium	0.98
Otu000060	+	Root	1	Bacteria	1	Cyanobacteria/Chloroplast	0.97	Chloroplast	0.76	Chloroplast	0.76	Chlorophyta	0.74
Otu000061	+	Root	1	Bacteria	1	Firmicutes	1	Bacilli	1	Bacillales	1	Bacillales_Incertae Sedis XI	0.99	Gemella	0.99
Otu000062	+	Root	1	Bacteria	1	Bacteroidetes	1	Chitinophagia	1	Chitinophagales	1	Chitinophagaceae	1	Flavisolibacter	0.29
Otu000063	+	Root	1	Bacteria	1	Firmicutes	1	Bacilli	1	Lactobacillales	1	Streptococcaceae	1	Streptococcus	1
Otu000064	+	Root	1	Bacteria	1	Acidobacteria	1	Blastocatellia	0.97	Blastocatellales	0.97	Blastocatellaceae	0.97	Aridibacter	0.62
Otu000065	+	Root	1	Bacteria	1	Bacteroidetes	1	Cytophagia	1	Cytophagales	1	Cytophagaceae	1	Spirosoma	0.93
Otu000066	+	Root	1	Bacteria	1	Bacteroidetes	0.97	Bacteroidia	0.9	Bacteroidales	0.9	Prevotellaceae	0.62	Paraprevotella	0.52
Otu000067	+	Root	1	Bacteria	1	Actinobacteria	1	Actinobacteria	1	Pseudonocardiales	0.98	Pseudonocardiaceae	0.98	Pseudonocardia	0.7
Otu000068	+	Root	1	Bacteria	1	Proteobacteria	1	Betaproteobacteria	1	Burkholderiales	1	Comamonadaceae	0.97	Piscinibacter	0.87
Otu000069	+	Root	1	Bacteria	1	Cyanobacteria/Chloroplast	1	Chloroplast	1	Chloroplast	1	Streptophyta	1
Otu000070	+	Root	1	Bacteria	1	Proteobacteria	1	Alphaproteobacteria	1	Rhodospirillales	1	Acetobacteraceae	1	Dankookia	0.57
Otu000071	+	Root	1	Bacteria	1	Bacteroidetes	1	Cytophagia	1	Cytophagales	1	Cytophagaceae	1	Spirosoma	0.99
Otu000072	+	Root	1	Bacteria	1	Cyanobacteria/Chloroplast	1	Chloroplast	1	Chloroplast	1	Streptophyta	1
Otu000073	+	Root	1	Bacteria	1	Proteobacteria	1	Betaproteobacteria	1	Burkholderiales	1	Oxalobacteraceae	1	Massilia	0.88
Otu000074	+	Root	1	Bacteria	1	Proteobacteria	1	Alphaproteobacteria	1	Rhodobacterales	0.91	Rhodobacteraceae	0.91	Rubellimicrobium	0.83
Otu000075	+	Root	1	Bacteria	1	Proteobacteria	1	Gammaproteobacteria	1	Xanthomonadales	1	Xanthomonadaceae	1	Luteimonas	0.9
Otu000076	+	Root	1	Bacteria	1	Actinobacteria	1	Actinobacteria	1	Micromonosporales	0.98	Micromonosporaceae	0.98	Couchioplanes	0.32
Otu000077	+	Root	1	Bacteria	1	Proteobacteria	1	Gammaproteobacteria	1	Pasteurellales	1	Pasteurellaceae	1	Frederiksenia	0.76
Otu000078	+	Root	1	Bacteria	1	Bacteroidetes	1	Chitinophagia	1	Chitinophagales	1	Chitinophagaceae	1	Filimonas	0.55
Otu000079	+	Root	1	Bacteria	1	Proteobacteria	1	Alphaproteobacteria	1	Rhodospirillales	1	Azospirillaceae	1	Azospirillum	1
Otu000080	+	Root	1	Bacteria	1	Proteobacteria	1	Alphaproteobacteria	1	Rhodospirillales	1	Acetobacteraceae	1	Acidisoma	0.59
Otu000081	+	Root	1	Bacteria	1	Proteobacteria	1	Alphaproteobacteria	1	Rhodobacterales	1	Rhodobacteraceae	1	Rubellimicrobium	0.95
Otu000082	+	Root	1	Bacteria	1	Proteobacteria	1	Betaproteobacteria	1	Burkholderiales	1	Comamonadaceae	1	Curvibacter	0.67
Otu000083	+	Root	1	Bacteria	1	Proteobacteria	1	Alphaproteobacteria	1	Rhodospirillales	1	Acetobacteraceae	1	Acidicaldus	0.41
Otu000084	+	Root	1	Bacteria	1	Proteobacteria	1	Betaproteobacteria	1	Neisseriales	1	Neisseriaceae	1	Kingella	0.95
Otu000085	+	Root	1	Bacteria	1	Bacteroidetes	1	Chitinophagia	1	Chitinophagales	1	Chitinophagaceae	1	Ferruginibacter	0.27
Otu000086	+	Root	1	Bacteria	1	Proteobacteria	1	Alphaproteobacteria	1	Caulobacterales	1	Caulobacteraceae	1	Brevundimonas	1
Otu000087	+	Root	1	Bacteria	0.99	Abditibacteriota	0.92	Abditibacteria	0.92	Abditibacteriales	0.92	Abditibacteriaceae	0.92	Abditibacterium	0.92
Otu000088	+	Root	1	Bacteria	1	Proteobacteria	1	Gammaproteobacteria	1	Pseudomonadales	1	Moraxellaceae	1	Acinetobacter	1
Otu000089	+	Root	1	Bacteria	1	Proteobacteria	1	Gammaproteobacteria	1	Pseudomonadales	0.98	Pseudomonadaceae	0.98	Pseudomonas	0.93
Otu000090	+	Root	1	Bacteria	1	Verrucomicrobia	1	Spartobacteria	1	Spartobacteria_genera_incertae_sedis	1
Otu000091	+	Root	1	Bacteria	1	Firmicutes	1	Clostridia	1	Clostridiales	1	Lachnospiraceae	1	Kineothrix	0.26
Otu000092	+	Root	1	Bacteria	1	Proteobacteria	1	Betaproteobacteria	1	Burkholderiales	1	Comamonadaceae	1	Pelomonas	1
Otu000093	+	Root	1	Bacteria	1	Firmicutes	1	Negativicutes	1	Veillonellales	1	Veillonellaceae	1	Veillonella	1
Otu000094	+	Root	1	Bacteria	1	Proteobacteria	0.98	Betaproteobacteria	0.81	Nitrosomonadales	0.4	Gallionellaceae	0.34	Sulfurirhabdus	0.33
Otu000095	+	Root	1	Bacteria	1	Acidobacteria	1	Acidobacteria_Gp6	1	Gp6	1
Otu000096	+	Root	1	Bacteria	1	Proteobacteria	1	Alphaproteobacteria	1	Rhodobacterales	0.96	Rhodobacteraceae	0.96	Rubellimicrobium	0.8
Otu000097	+	Root	1	Bacteria	0.93	Bacteroidetes	0.22	Cytophagia	0.11	Cytophagales	0.11	Cyclobacteriaceae	0.02	Shivajiella	0.01
Otu000098	+	Root	1	Bacteria	1	Bacteroidetes	1	Chitinophagia	1	Chitinophagales	1	Chitinophagaceae	1	Ferruginibacter	0.2
Otu000099	+	Root	1	Bacteria	1	Actinobacteria	1	Actinobacteria	1	Mycobacteriales	1	Corynebacteriaceae	0.99	Corynebacterium	0.99
Otu000100	+	Root	1	Bacteria	1	Proteobacteria	1	Alphaproteobacteria	1	Rhizobiales	1	Rhizobiaceae	1	Neorhizobium	0.81
Otu000101	+	Root	1	Bacteria	1	Proteobacteria	1	Alphaproteobacteria	1	Rhodospirillales	1	Acetobacteraceae	1	Sediminicoccus	0.42
Otu000102	+	Root	1	Bacteria	1	Firmicutes	0.98	Clostridia	0.98	Clostridiales	0.98	Ruminococcaceae	0.65	Sporobacter	0.24
Otu000103	+	Root	1	Bacteria	1	Firmicutes	1	Bacilli	1	Bacillales	0.99	Staphylococcaceae	0.98	Staphylococcus	0.96
Otu000104	+	Root	1	Bacteria	1	Proteobacteria	1	Betaproteobacteria	1	Burkholderiales	1	Oxalobacteraceae	1	Massilia	0.92
Otu000105	+	Root	1	Bacteria	1	Proteobacteria	1	Alphaproteobacteria	1	Sphingomonadales	1	Sphingomonadaceae	1	Sphingomonas	0.99
Otu000106	+	Root	1	Bacteria	1	Actinobacteria	1	Actinobacteria	1	Micromonosporales	0.97	Micromonosporaceae	0.97	Actinoplanes	0.73
Otu000107	+	Root	1	Bacteria	1	Proteobacteria	1	Gammaproteobacteria	1	Pseudomonadales	1	Pseudomonadaceae	1	Pseudomonas	1
Otu000108	+	Root	1	Bacteria	1	Proteobacteria	1	Gammaproteobacteria	1	Oceanospirillales	1	Endozoicomonadaceae	1	Endozoicomonas	1
Otu000109	+	Root	1	Bacteria	1	Proteobacteria	1	Alphaproteobacteria	1	Sphingomonadales	1	Erythrobacteraceae	0.61	Novosphingobium	0.6
Otu000110	+	Root	1	Bacteria	1	Proteobacteria	1	Betaproteobacteria	1	Burkholderiales	1	Comamonadaceae	0.93	Curvibacter	0.3
Otu000111	+	Root	1	Bacteria	1	Proteobacteria	1	Alphaproteobacteria	1	Rhizobiales	1	Methylobacteriaceae	1	Microvirga	0.83
Otu000112	+	Root	1	Bacteria	1	Firmicutes	1	Negativicutes	1	Acidaminococcales	1	Acidaminococcaceae	1	Phascolarctobacterium	1
Otu000113	+	Root	1	Bacteria	1	Actinobacteria	1	Actinobacteria	1	Micromonosporales	1	Micromonosporaceae	1	Micromonospora	0.99
Otu000114	+	Root	1	Bacteria	1	Proteobacteria	1	Gammaproteobacteria	1	Pasteurellales	1	Pasteurellaceae	1	Haemophilus	0.21
Otu000115	+	Root	1	Bacteria	1	Firmicutes	1	Clostridia	0.99	Clostridiales	0.99	Ruminococcaceae	0.69	Sporobacter	0.24
Otu000116	+	Root	1	Bacteria	1	Actinobacteria	1	Actinobacteria	1	Mycobacteriales	1	Corynebacteriaceae	1	Corynebacterium	1
Otu000117	+	Root	1	Bacteria	1	Proteobacteria	1	Alphaproteobacteria	1	Sphingomonadales	1	Sphingomonadaceae	1	Sphingomonas	1
Otu000118	+	Root	1	Bacteria	1	Proteobacteria	0.99	Alphaproteobacteria	0.99	Rhizobiales	0.95	Methylobacteriaceae	0.82	Enterovirga	0.36
Otu000119	+	Root	1	Bacteria	1	Proteobacteria	1	Alphaproteobacteria	1	Sphingomonadales	0.99	Sphingomonadaceae	0.97	Sphingomonas	0.94
Otu000120	+	Root	1	Bacteria	1	Actinobacteria	1	Actinobacteria	1	Mycobacteriales	1	Corynebacteriaceae	1	Corynebacterium	1
Otu000121	+	Root	1	Bacteria	1	Actinobacteria	1	Actinobacteria	1	Mycobacteriales	1	Dietziaceae	0.99	Dietzia	0.99
Otu000122	+	Root	1	Bacteria	1	Bacteroidetes	1	Bacteroidia	1	Bacteroidales	1	Prevotellaceae	0.95	Prevotella	0.64
Otu000123	+	Root	1	Bacteria	1	Bacteroidetes	1	Sphingobacteriia	1	Sphingobacteriales	1	Sphingobacteriaceae	1	Pedobacter	0.97
Otu000124	+	Root	1	Bacteria	1	Proteobacteria	1	Gammaproteobacteria	1	Oceanospirillales	1	Endozoicomonadaceae	1	Endozoicomonas	0.98
Otu000125	+	Root	1	Bacteria	1	Proteobacteria	1	Alphaproteobacteria	1	Rhodospirillales	1	Acetobacteraceae	1	Acidisoma	0.53
Otu000126	+	Root	1	Bacteria	1	Deinococcus-Thermus	1	Deinococci	1	Deinococcales	1	Deinococcaceae	1	Deinococcus	1
Otu000127	+	Root	1	Bacteria	1	Campilobacterota	1	Campylobacteria	1	Campylobacterales	1	Helicobacteraceae	1	Helicobacter	1
Otu000128	+	Root	1	Bacteria	1	Actinobacteria	1	Actinobacteria	1	Micrococcales	1	Micrococcaceae	1	Pseudarthrobacter	0.98
Otu000129	+	Root	1	Bacteria	1	Firmicutes	1	Clostridia	1	Clostridiales	1	Peptoniphilaceae	1	Peptoniphilus	1
Otu000130	+	Root	1	Bacteria	1	Actinobacteria	1	Rubrobacteria	1	Rubrobacterales	1	Rubrobacteraceae	1	Rubrobacter	1
Otu000131	+	Root	1	Bacteria	1	Proteobacteria	1	Gammaproteobacteria	1	Xanthomonadales	1	Xanthomonadaceae	1	Luteimonas	0.64
Otu000132	+	Root	1	Bacteria	1	Proteobacteria	1	Alphaproteobacteria	1	Rhizobiales	0.97	Methylobacteriaceae	0.71	Enterovirga	0.51
Otu000133	+	Root	1	Bacteria	1	Firmicutes	1	Clostridia	1	Clostridiales	1	Peptostreptococcaceae	1	Peptacetobacter	1
Otu000134	+	Root	1	Bacteria	1	Abditibacteriota	0.85	Abditibacteria	0.85	Abditibacteriales	0.85	Abditibacteriaceae	0.85	Abditibacterium	0.85
Otu000135	+	Root	1	Bacteria	1	Proteobacteria	1	Gammaproteobacteria	1	Pseudomonadales	0.94	Pseudomonadaceae	0.94	Pseudomonas	0.94
Otu000136	+	Root	1	Bacteria	1	Firmicutes	1	Clostridia	1	Clostridiales	1	Peptostreptococcaceae	1	Clostridioides	0.43
Otu000137	+	Root	1	Bacteria	1	Proteobacteria	1	Gammaproteobacteria	1	Pasteurellales	1	Pasteurellaceae	1	Haemophilus	0.86
Otu000138	+	Root	1	Bacteria	1	Bacteroidetes	0.99	Chitinophagia	0.83	Chitinophagales	0.83	Chitinophagaceae	0.83	Rurimicrobium	0.46
Otu000139	+	Root	1	Bacteria	1	Spirochaetes	0.9	Spirochaetia	0.9	Spirochaetales	0.9	Spirochaetaceae	0.89	Treponema	0.77
Otu000140	+	Root	1	Bacteria	0.77	Bacteroidetes	0.21	Cytophagia	0.14	Cytophagales	0.14	Flammeovirgaceae	0.11	Tunicatimonas	0.08
Otu000141	+	Root	1	Bacteria	1	Proteobacteria	1	Alphaproteobacteria	1	Rhizobiales	0.89	Phyllobacteriaceae	0.78	Corticibacterium	0.41
Otu000142	+	Root	1	Bacteria	1	Proteobacteria	1	Betaproteobacteria	1	Burkholderiales	1	Comamonadaceae	0.99	Ramlibacter	0.85
Otu000143	+	Root	1	Bacteria	1	Bacteroidetes	1	Flavobacteriia	1	Flavobacteriales	1	Weeksellaceae	1	Chryseobacterium	1
Otu000144	+	Root	1	Bacteria	1	Bacteroidetes	0.98	Bacteroidia	0.63	Bacteroidales	0.63	Williamwhitmaniaceae	0.3	Acetobacteroides	0.28
Otu000145	+	Root	1	Bacteria	1	Actinobacteria	1	Actinobacteria	0.98	Pseudonocardiales	0.32	Pseudonocardiaceae	0.32	Actinoalloteichus	0.2
Otu000146	+	Root	1	Bacteria	0.96	Chloroflexi	0.32	Dehalococcoidia	0.25	Dehalococcoidales	0.25	Dehalococcoidaceae	0.25	Dehalococcoides	0.23
Otu000147	+	Root	1	Bacteria	1	Bacteroidetes	1	Chitinophagia	1	Chitinophagales	1	Chitinophagaceae	1	Edaphobaculum	0.58
Otu000148	+	Root	1	Bacteria	1	Spirochaetes	1	Spirochaetia	1	Spirochaetales	1	Spirochaetaceae	1	Treponema	1
Otu000149	+	Root	1	Bacteria	1	Proteobacteria	1	Alphaproteobacteria	1	Rhodobacterales	1	Rhodobacteraceae	1	Rubellimicrobium	0.62
Otu000150	+	Root	1	Bacteria	1	Proteobacteria	1	Alphaproteobacteria	1	Rhodobacterales	1	Rhodobacteraceae	1	Paracoccus	0.94
Otu000151	+	Root	1	Bacteria	1	Proteobacteria	1	Betaproteobacteria	1	Burkholderiales	1	Oxalobacteraceae	1	Duganella	1
Otu000152	+	Root	1	Bacteria	1	Bacteroidetes	1	Bacteroidia	1	Bacteroidales	1	Prevotellaceae	1	Prevotella	1
Otu000153	+	Root	1	Bacteria	1	Firmicutes	1	Bacilli	1	Lactobacillales	1	Carnobacteriaceae	0.98	Granulicatella	0.98
Otu000154	+	Root	1	Bacteria	1	Actinobacteria	1	Actinobacteria	1	Micromonosporales	0.99	Micromonosporaceae	0.99	Actinoplanes	0.42
Otu000155	+	Root	1	Bacteria	1	Proteobacteria	1	Alphaproteobacteria	1	Rhodospirillales	1	Acetobacteraceae	1	Acidisoma	0.64
Otu000156	+	Root	1	Bacteria	1	Bacteroidetes	1	Chitinophagia	1	Chitinophagales	1	Chitinophagaceae	1	Flavisolibacter	0.48
Otu000157	+	Root	1	Bacteria	1	Proteobacteria	1	Alphaproteobacteria	1	Rhizobiales	1	Methylobacteriaceae	1	Methylobacterium	1
Otu000158	+	Root	1	Bacteria	1	Proteobacteria	1	Alphaproteobacteria	1	Sphingomonadales	1	Sphingomonadaceae	1	Sphingomonas	0.93
Otu000159	+	Root	1	Bacteria	1	Firmicutes	1	Bacilli	1	Bacillales	1	Staphylococcaceae	1	Jeotgalicoccus	0.99
Otu000160	+	Root	1	Bacteria	1	Verrucomicrobia	0.94	Verrucomicrobiae	0.67	Verrucomicrobiales	0.67	Verrucomicrobiaceae	0.67	Phragmitibacter	0.52
Otu000161	+	Root	1	Bacteria	1	Actinobacteria	1	Actinobacteria	1	Actinomycetales	1	Actinomycetaceae	1	Schaalia	0.89
Otu000162	+	Root	1	Bacteria	1	Proteobacteria	1	Gammaproteobacteria	1	Pseudomonadales	1	Pseudomonadaceae	1	Pseudomonas	1
Otu000163	+	Root	1	Bacteria	1	Actinobacteria	1	Actinobacteria	1	Micrococcales	1	Brevibacteriaceae	1	Brevibacterium	1
Otu000164	+	Root	1	Bacteria	1	Actinobacteria	1	Actinobacteria	1	Mycobacteriales	1	Mycobacteriaceae	1	Mycobacterium	1
Otu000165	+	Root	1	Bacteria	0.8	Bacteroidetes	0.27	Cytophagia	0.11	Cytophagales	0.11	Flammeovirgaceae	0.08	Tunicatimonas	0.06
Otu000166	+	Root	1	Bacteria	1	Firmicutes	0.99	Clostridia	0.98	Clostridiales	0.98	Clostridiaceae 1	0.98	Clostridium sensu stricto	0.91
Otu000167	+	Root	1	Bacteria	1	Actinobacteria	1	Actinobacteria	1	Pseudonocardiales	1	Pseudonocardiaceae	1	Actinomycetospora	0.85
Otu000168	+	Root	1	Bacteria	1	Actinobacteria	1	Actinobacteria	1	Micromonosporales	0.99	Micromonosporaceae	0.99	Actinoplanes	0.78
Otu000169	+	Root	1	Bacteria	1	Firmicutes	0.9	Clostridia	0.85	Clostridiales	0.83	Catabacteriaceae	0.02	Catabacter	0.02
Otu000170	+	Root	1	Bacteria	1	Proteobacteria	1	Alphaproteobacteria	1	Rhodospirillales	1	Acetobacteraceae	1	Roseomonas	0.96
Otu000171	+	Root	1	Bacteria	1	Proteobacteria	1	Alphaproteobacteria	1	Rhodobacterales	0.86	Rhodobacteraceae	0.86	Rubellimicrobium	0.77
Otu000172	+	Root	1	Bacteria	1	Proteobacteria	1	Alphaproteobacteria	1	Rhodospirillales	1	Acetobacteraceae	1	Acidisoma	0.34
Otu000173	+	Root	1	Bacteria	1	Proteobacteria	1	Alphaproteobacteria	1	Sphingomonadales	1	Sphingomonadaceae	1	Sphingomonas	1
Otu000174	+	Root	1	Bacteria	1	Firmicutes	0.99	Clostridia	0.99	Clostridiales	0.99	Ruminococcaceae	0.64	Monoglobus	0.48
Otu000175	+	Root	1	Bacteria	1	Proteobacteria	1	Alphaproteobacteria	1	Sphingomonadales	1	Sphingomonadaceae	0.99	Sphingomonas	0.83
Otu000176	+	Root	1	Bacteria	1	Actinobacteria	1	Actinobacteria	1	Geodermatophilales	0.5	Geodermatophilaceae	0.5	Blastococcus	0.27
Otu000177	+	Root	1	Bacteria	1	Proteobacteria	0.92	Gammaproteobacteria	0.85	Orbales	0.25	Orbaceae	0.25	Frischella	0.23
Otu000178	+	Root	1	Bacteria	1	Proteobacteria	0.69	Deltaproteobacteria	0.66	Myxococcales	0.63	Sorangiineae	0.51	Polyangiaceae	0.46
Otu000179	+	Root	1	Bacteria	1	Actinobacteria	1	Actinobacteria	1	Micromonosporales	1	Micromonosporaceae	1	Dactylosporangium	1
Otu000180	+	Root	1	Bacteria	1	Proteobacteria	1	Alphaproteobacteria	1	Rickettsiales	0.99	Rickettsiaceae	0.98	Rickettsia	0.97
Otu000181	+	Root	1	Bacteria	1	Firmicutes	1	Bacilli	1	Lactobacillales	0.98	Carnobacteriaceae	0.75	Granulicatella	0.72
Otu000182	+	Root	1	Bacteria	1	Firmicutes	1	Bacilli	1	Lactobacillales	1	Streptococcaceae	1	Streptococcus	1
Otu000183	+	Root	1	Bacteria	1	Firmicutes	1	Clostridia	1	Clostridiales	1	Clostridiaceae 1	1	Clostridium sensu stricto	1
Otu000184	+	Root	1	Bacteria	1	Proteobacteria	1	Alphaproteobacteria	1	Rhodobacterales	0.87	Rhodobacteraceae	0.87	Rubellimicrobium	0.76
Otu000185	+	Root	1	Bacteria	1	Proteobacteria	1	Betaproteobacteria	1	Burkholderiales	1	Comamonadaceae	1	Variovorax	0.46
Otu000186	+	Root	1	Bacteria	1	Bacteroidetes	1	Chitinophagia	1	Chitinophagales	1	Chitinophagaceae	1	Flavihumibacter	0.38
Otu000187	+	Root	1	Bacteria	1	Actinobacteria	1	Actinobacteria	1	Mycobacteriales	1	Dietziaceae	0.98	Dietzia	0.98
Otu000188	+	Root	1	Bacteria	1	Firmicutes	0.92	Clostridia	0.66	Clostridiales	0.61	Ruminococcaceae	0.15	Cellulosibacter	0.11
Otu000189	+	Root	1	Bacteria	1	Proteobacteria	1	Alphaproteobacteria	1	Rhizobiales	1	Devosiaceae	0.99	Devosia	0.99
Otu000190	+	Root	1	Bacteria	1	Actinobacteria	1	Actinobacteria	1	Actinomycetales	1	Actinomycetaceae	1	Actinomyces	1
Otu000191	+	Root	1	Bacteria	1	Bacteroidetes	1	Cytophagia	1	Cytophagales	1	Cytophagaceae	1	Spirosoma	1
Otu000192	+	Root	1	Bacteria	1	Firmicutes	1	Bacilli	1	Lactobacillales	1	Lactobacillaceae	1	Lactiplantibacillus	0.82
Otu000193	+	Root	1	Bacteria	1	Proteobacteria	1	Alphaproteobacteria	1	Sphingomonadales	1	Sphingomonadaceae	1	Sphingomonas	1
Otu000194	+	Root	1	Bacteria	1	Actinobacteria	1	Thermoleophilia	1	Solirubrobacterales	1	Patulibacteraceae	0.43	Patulibacter	0.43
Otu000195	+	Root	1	Bacteria	1	Proteobacteria	1	Alphaproteobacteria	1	Rhodospirillales	1	Acetobacteraceae	1	Acidicaldus	0.46
Otu000196	+	Root	1	Bacteria	1	Proteobacteria	1	Alphaproteobacteria	1	Rhizobiales	1	Methylobacteriaceae	1	Methylobacterium	1
Otu000197	+	Root	1	Bacteria	1	Firmicutes	1	Clostridia	1	Clostridiales	1	Ruminococcaceae	0.78	Sporobacter	0.29
Otu000198	+	Root	1	Bacteria	1	Firmicutes	1	Clostridia	1	Clostridiales	1	Lachnospiraceae	1	Lachnospiracea_incertae_sedis	0.54
Otu000199	+	Root	1	Bacteria	1	Bacteroidetes	0.97	Flavobacteriia	0.45	Flavobacteriales	0.45	Cryomorphaceae	0.38	Vicingus	0.33
Otu000200	+	Root	1	Bacteria	1	Proteobacteria	1	Alphaproteobacteria	1	Rhodobacterales	0.93	Rhodobacteraceae	0.93	Amaricoccus	0.3
Otu000201	+	Root	1	Bacteria	1	Proteobacteria	1	Alphaproteobacteria	1	Rhodospirillales	1	Acetobacteraceae	1	Acidisoma	0.54
Otu000202	+	Root	1	Bacteria	1	Proteobacteria	1	Alphaproteobacteria	1	Rhizobiales	0.94	Bradyrhizobiaceae	0.25	Variibacter	0.25
Otu000203	+	Root	1	Bacteria	1	Bacteroidetes	1	Sphingobacteriia	1	Sphingobacteriales	1	Sphingobacteriaceae	1	Pedobacter	0.98
Otu000204	+	Root	1	Bacteria	1	Firmicutes	1	Clostridia	1	Clostridiales	1	Peptoniphilaceae	1	Finegoldia	1
Otu000205	+	Root	1	Bacteria	1	Bacteroidetes	1	Chitinophagia	0.85	Chitinophagales	0.85	Chitinophagaceae	0.85	Rurimicrobium	0.38
Otu000206	+	Root	1	Bacteria	1	Bacteroidetes	1	Flavobacteriia	1	Flavobacteriales	1	Weeksellaceae	1	Chryseobacterium	1
Otu000207	+	Root	1	Bacteria	1	Proteobacteria	1	Alphaproteobacteria	1	Sphingomonadales	1	Sphingomonadaceae	0.71	Rhizorhabdus	0.62
Otu000208	+	Root	1	Bacteria	1	Proteobacteria	1	Gammaproteobacteria	1	Enterobacterales	1	Erwiniaceae	0.69	Pantoea	0.68
Otu000209	+	Root	1	Bacteria	1	Bacteroidetes	1	Chitinophagia	0.55	Chitinophagales	0.55	Chitinophagaceae	0.55	Rurimicrobium	0.3
Otu000210	+	Root	1	Bacteria	1	Bacteroidetes	1	Chitinophagia	1	Chitinophagales	1	Chitinophagaceae	1	Flavisolibacter	0.79
Otu000211	+	Root	1	Bacteria	0.93	Fusobacteria	0.06	Fusobacteriia	0.06	Fusobacteriales	0.06	Leptotrichiaceae	0.06	Hypnocyclicus	0.04
Otu000212	+	Root	1	Bacteria	1	Firmicutes	1	Clostridia	1	Clostridiales	1	Clostridiaceae 1	1	Clostridium sensu stricto	0.54
Otu000213	+	Root	1	Bacteria	1	Proteobacteria	1	Gammaproteobacteria	1	Pseudomonadales	1	Moraxellaceae	1	Acinetobacter	1
Otu000214	+	Root	1	Bacteria	1	Bacteroidetes	1	Bacteroidia	1	Bacteroidales	1	Prevotellaceae	1	Prevotella	1
Otu000215	+	Root	1	Bacteria	1	Armatimonadetes	0.89	Armatimonadetes_gp5	0.59
Otu000216	+	Root	1	Bacteria	1	Proteobacteria	1	Betaproteobacteria	1	Burkholderiales	1	Comamonadaceae	1	Rhizobacter	0.94
Otu000217	+	Root	1	Bacteria	1	Proteobacteria	1	Alphaproteobacteria	1	Rhodobacterales	1	Rhodobacteraceae	1	Paracoccus	0.65
Otu000218	+	Root	1	Bacteria	1	Proteobacteria	1	Betaproteobacteria	1	Burkholderiales	1	Comamonadaceae	1	Rhizobacter	0.96
Otu000219	+	Root	1	Bacteria	1	Firmicutes	1	Clostridia	1	Clostridiales	1	Ruminococcaceae	0.98	Oscillibacter	0.38
Otu000220	+	Root	1	Bacteria	1	Abditibacteriota	1	Abditibacteria	1	Abditibacteriales	1	Abditibacteriaceae	1	Abditibacterium	1
Otu000221	+	Root	1	Bacteria	0.98	Firmicutes	0.65	Clostridia	0.59	Clostridiales	0.59	Ruminococcaceae	0.19	Ercella	0.12
Otu000222	+	Root	1	Bacteria	0.99	Bacteroidetes	0.99	Bacteroidia	0.58	Bacteroidales	0.58	Porphyromonadaceae	0.32	Falsiporphyromonas	0.21
Otu000223	+	Root	1	Bacteria	1	Proteobacteria	1	Alphaproteobacteria	1	Rhizobiales	1	Bradyrhizobiaceae	1	Rhodopseudomonas	0.7
Otu000224	+	Root	1	Bacteria	1	Proteobacteria	1	Gammaproteobacteria	1	Pasteurellales	1	Pasteurellaceae	1	Haemophilus	0.25
Otu000225	+	Root	1	Bacteria	1	Bacteroidetes	1	Bacteroidia	1	Bacteroidales	1	Bacteroidaceae	1	Bacteroides	1
Otu000226	+	Root	1	Bacteria	1	Bacteroidetes	1	Bacteroidia	1	Bacteroidales	1	Prevotellaceae	1	Prevotella	1
Otu000227	+	Root	1	Bacteria	1	Proteobacteria	1	Gammaproteobacteria	1	Pseudomonadales	1	Pseudomonadaceae	1	Pseudomonas	1
Otu000228	+	Root	1	Bacteria	1	Abditibacteriota	0.96	Abditibacteria	0.96	Abditibacteriales	0.96	Abditibacteriaceae	0.96	Abditibacterium	0.96
Otu000229	+	Root	1	Bacteria	1	Proteobacteria	1	Alphaproteobacteria	1	Sphingomonadales	1	Sphingomonadaceae	1	Sphingomonas	0.98
Otu000230	+	Root	1	Bacteria	1	Bacteroidetes	0.96	Bacteroidia	0.9	Bacteroidales	0.9	Bacteroidaceae	0.39	Mediterranea	0.39
Otu000231	+	Root	1	Bacteria	1	Bacteroidetes	0.99	Cytophagia	0.99	Cytophagales	0.99	Hymenobacteraceae	0.97	Hymenobacter	0.97
Otu000232	+	Root	1	Bacteria	1	Proteobacteria	1	Alphaproteobacteria	1	Sphingomonadales	1	Sphingomonadaceae	0.96	Sphingomonas	0.9
Otu000233	+	Root	1	Bacteria	1	Proteobacteria	1	Alphaproteobacteria	1	Sphingomonadales	1	Sphingomonadaceae	0.97	Sphingomonas	0.96
Otu000234	+	Root	1	Bacteria	1	Actinobacteria	1	Actinobacteria	1	Micrococcales	1	Microbacteriaceae	1	Curtobacterium	0.63
Otu000235	+	Root	1	Bacteria	1	Proteobacteria	1	Alphaproteobacteria	1	Sphingomonadales	1	Sphingomonadaceae	1	Sphingomonas	0.99
Otu000236	+	Root	1	Bacteria	1	Proteobacteria	1	Betaproteobacteria	1	Burkholderiales	1	Comamonadaceae	0.99	Variovorax	0.91
Otu000237	+	Root	1	Bacteria	1	Acidobacteria	1	Blastocatellia	1	Blastocatellales	1	Blastocatellaceae	1	Blastocatella	0.75
Otu000238	+	Root	1	Bacteria	1	Bacteroidetes	1	Sphingobacteriia	1	Sphingobacteriales	1	Sphingobacteriaceae	1	Sphingobacterium	1
Otu000239	+	Root	1	Bacteria	1	Bacteroidetes	1	Cytophagia	0.99	Cytophagales	0.99	Cytophagaceae	0.97	Spirosoma	0.76
Otu000240	+	Root	1	Bacteria	1	Bacteroidetes	1	Flavobacteriia	1	Flavobacteriales	1	Flavobacteriaceae	1	Flavobacterium	0.86
Otu000241	+	Root	1	Bacteria	1	Bacteroidetes	1	Chitinophagia	0.99	Chitinophagales	0.99	Chitinophagaceae	0.99	Compostibacter	0.34
Otu000242	+	Root	1	Bacteria	1	Proteobacteria	1	Betaproteobacteria	1	Neisseriales	1	Neisseriaceae	1	Neisseria	1
Otu000243	+	Root	1	Bacteria	1	Bacteroidetes	1	Chitinophagia	0.97	Chitinophagales	0.97	Chitinophagaceae	0.97	Rurimicrobium	0.7
Otu000244	+	Root	1	Bacteria	1	Actinobacteria	1	Actinobacteria	1	Micrococcales	1	Microbacteriaceae	1	Amnibacterium	0.55
Otu000245	+	Root	1	Bacteria	1	Bacteroidetes	1	Flavobacteriia	1	Flavobacteriales	1	Weeksellaceae	1	Chryseobacterium	0.99
Otu000246	+	Root	1	Bacteria	0.99	Verrucomicrobia	0.75	Terrimicrobia	0.16	Terrimicrobiales	0.16	Terrimicrobiaceae	0.16	Terrimicrobium	0.16
Otu000247	+	Root	1	Bacteria	1	Tenericutes	1	Mollicutes	1	Mycoplasmoidales	1	Mycoplasmoidaceae	1	Mycoplasmoides	1
Otu000248	+	Root	1	Archaea	0.17	Parvarchaeota	0.02	Candidatus Parvarchaeum	0.02
Otu000249	+	Root	1	Archaea	1	Euryarchaeota	1	Thermoplasmata	0.99	Methanomassiliicoccales	0.86	Methanomassiliicoccaceae	0.86	Methanomassiliicoccus	0.86
Otu000250	+	Root	1	Bacteria	1	Actinobacteria	1	Actinobacteria	1	Nakamurellales	0.92	Nakamurellaceae	0.92	Nakamurella	0.92
Otu000251	+	Root	1	Bacteria	1	Acidobacteria	0.99	Acidobacteria_Gp7	0.96	Gp7	0.96
Otu000252	+	Root	1	Bacteria	1	Actinobacteria	1	Actinobacteria	1	Micromonosporales	1	Micromonosporaceae	1	Actinoplanes	0.73
Otu000253	+	Root	1	Bacteria	1	Bacteroidetes	1	Chitinophagia	1	Chitinophagales	1	Chitinophagaceae	1	Ferruginibacter	0.94
Otu000254	+	Root	1	Bacteria	1	Proteobacteria	1	Alphaproteobacteria	1	Sphingomonadales	1	Sphingomonadaceae	1	Sphingomonas	0.94
Otu000255	+	Root	1	Bacteria	1	Firmicutes	1	Bacilli	1	Lactobacillales	1	Lactobacillaceae	1	Lactobacillus	1
Otu000256	+	Root	1	Bacteria	1	Actinobacteria	1	Actinobacteria	1	Micromonosporales	1	Micromonosporaceae	1	Phytohabitans	0.64
Otu000257	+	Root	1	Bacteria	1	Bacteroidetes	1	Chitinophagia	1	Chitinophagales	1	Chitinophagaceae	1	Flavihumibacter	0.74
Otu000258	+	Root	1	Bacteria	1	Actinobacteria	1	Actinobacteria	1	Mycobacteriales	0.99	Dietziaceae	0.93	Dietzia	0.93
Otu000259	+	Root	1	Bacteria	1	Acidobacteria	1	Acidobacteria_Gp6	1	Gp6	1
Otu000260	+	Root	1	Bacteria	1	Proteobacteria	1	Alphaproteobacteria	1	Rhizobiales	1	Bradyrhizobiaceae	0.96	Pseudorhodoplanes	0.46
Otu000261	+	Root	1	Bacteria	1	Proteobacteria	1	Betaproteobacteria	1	Burkholderiales	1	Burkholderiaceae	0.98	Ralstonia	0.98
Otu000262	+	Root	1	Bacteria	1	Bacteroidetes	0.97	Bacteroidia	0.37	Bacteroidales	0.37	Porphyromonadaceae	0.17	Falsiporphyromonas	0.17
Otu000263	+	Root	1	Bacteria	1	Verrucomicrobia	0.89	Verrucomicrobiae	0.4	Verrucomicrobiales	0.4	Verrucomicrobiaceae	0.36	Brevifollis	0.23
Otu000264	+	Root	1	Bacteria	0.96	Deferribacteres	0.06	Deferribacteres	0.06	Deferribacterales	0.06	Deferribacteraceae	0.06	Mucispirillum	0.06
Otu000265	+	Root	1	Bacteria	1	Acidobacteria	1	Blastocatellia	1	Blastocatellales	1	Blastocatellaceae	1	Aridibacter	0.66
Otu000266	+	Root	1	Bacteria	1	Cyanobacteria/Chloroplast	0.99	Cyanobacteria	0.63	Family VIII	0.17	Zehria	0.13
Otu000267	+	Root	1	Bacteria	1	Proteobacteria	1	Alphaproteobacteria	1	Rhizobiales	1	Aurantimonadaceae	0.99	Aureimonas	0.92
Otu000268	+	Root	1	Bacteria	1	Proteobacteria	1	Alphaproteobacteria	1	Rhodobacterales	0.87	Rhodobacteraceae	0.87	Rubellimicrobium	0.54
Otu000269	+	Root	1	Bacteria	1	Actinobacteria	1	Actinobacteria	1	Micromonosporales	0.98	Micromonosporaceae	0.98	Dactylosporangium	0.98
Otu000270	+	Root	1	Bacteria	1	Campilobacterota	1	Campylobacteria	1	Campylobacterales	1	Campylobacteraceae	1	Campylobacter	1
Otu000271	+	Root	1	Bacteria	1	Proteobacteria	1	Alphaproteobacteria	1	Caulobacterales	1	Caulobacteraceae	1	Caulobacter	1
Otu000272	+	Root	1	Bacteria	1	Firmicutes	1	Bacilli	1	Lactobacillales	1	Lactobacillaceae	1	Limosilactobacillus	0.97
Otu000273	+	Root	1	Bacteria	1	Proteobacteria	1	Alphaproteobacteria	1	Sphingomonadales	1	Sphingomonadaceae	1	Sphingomonas	1
Otu000274	+	Root	1	Bacteria	1	Bacteroidetes	0.99	Chitinophagia	0.85	Chitinophagales	0.85	Chitinophagaceae	0.85	Edaphobaculum	0.48
Otu000275	+	Root	1	Bacteria	1	Proteobacteria	1	Alphaproteobacteria	1	Sphingomonadales	1	Erythrobacteraceae	0.93	Novosphingobium	0.93
Otu000276	+	Root	1	Archaea	0.23	Pacearchaeota	0.22	Pacearchaeota Incertae Sedis AR13	0.22
Otu000277	+	Root	1	Bacteria	1	Bacteroidetes	0.96	Bacteroidia	0.48	Bacteroidales	0.48	Porphyromonadaceae	0.2	Falsiporphyromonas	0.18
Otu000278	+	Root	1	Bacteria	1	Bacteroidetes	1	Chitinophagia	0.98	Chitinophagales	0.98	Chitinophagaceae	0.98	Ilyomonas	0.35
Otu000279	+	Root	1	Archaea	1	Thaumarchaeota	1	Nitrososphaerales	1	Nitrososphaeraceae	1	Nitrososphaera	1
Otu000280	+	Root	1	Bacteria	1	Bacteroidetes	1	Bacteroidia	0.94	Bacteroidales	0.94	Rikenellaceae	0.9	Alistipes	0.83
Otu000281	+	Root	1	Bacteria	0.99	Armatimonadetes	0.74	Armatimonadetes_gp5	0.58
Otu000282	+	Root	1	Bacteria	1	Bacteroidetes	1	Bacteroidia	1	Bacteroidales	1	Porphyromonadaceae	1	Porphyromonas	1
Otu000283	+	Root	1	Bacteria	1	Fusobacteria	1	Fusobacteriia	1	Fusobacteriales	1	Leptotrichiaceae	1	Streptobacillus	1
Otu000284	+	Root	1	Bacteria	1	Bacteroidetes	1	Chitinophagia	0.99	Chitinophagales	0.99	Chitinophagaceae	0.99	Segetibacter	0.63
Otu000285	+	Root	1	Bacteria	1	Actinobacteria	1	Actinobacteria	1	Micrococcales	1	Microbacteriaceae	1	Herbiconiux	0.91
Otu000286	+	Root	1	Bacteria	1	Bacteroidetes	0.99	Cytophagia	0.98	Cytophagales	0.98	Cytophagaceae	0.96	Fibrella	0.88
Otu000287	+	Root	1	Bacteria	1	Acidobacteria	1	Acidobacteria_Gp16	1	Gp16	1
Otu000288	+	Root	1	Bacteria	1	Actinobacteria	1	Actinobacteria	1	Nakamurellales	0.99	Nakamurellaceae	0.99	Nakamurella	0.99
Otu000289	+	Root	1	Bacteria	1	Rhodothermaeota	1	Rhodothermia	1	Rhodothermales	1	Rubricoccaceae	0.98	Rubrivirga	0.78
Otu000290	+	Root	1	Bacteria	1	Bacteroidetes	1	Flavobacteriia	1	Flavobacteriales	1	Flavobacteriaceae	1	Gelatiniphilus	0.21
Otu000291	+	Root	1	Bacteria	1	Proteobacteria	1	Alphaproteobacteria	1	Sphingomonadales	0.99	Sphingomonadaceae	0.99	Sphingomonas	0.6
Otu000292	+	Root	1	Bacteria	1	Proteobacteria	1	Alphaproteobacteria	1	Rhodospirillales	1	Acetobacteraceae	0.99	Acidisoma	0.74
Otu000293	+	Root	1	Bacteria	1	Actinobacteria	1	Actinobacteria	1	Kineosporiales	1	Kineosporiaceae	1	Kineosporia	1
Otu000294	+	Root	1	Bacteria	1	Bacteroidetes	1	Flavobacteriia	1	Flavobacteriales	1	Weeksellaceae	1	Chryseobacterium	1
Otu000295	+	Root	1	Bacteria	1	Proteobacteria	1	Betaproteobacteria	1	Burkholderiales	1	Oxalobacteraceae	1	Massilia	0.78
Otu000296	+	Root	1	Bacteria	1	Actinobacteria	1	Actinobacteria	1	Kineosporiales	1	Kineosporiaceae	1	Kineosporia	0.82
Otu000297	+	Root	1	Bacteria	1	Proteobacteria	1	Alphaproteobacteria	1	Rhizobiales	1	Methylobacteriaceae	1	Methylorubrum	1
Otu000298	+	Root	1	Bacteria	1	Firmicutes	1	Bacilli	1	Bacillales	1	Bacillaceae 2	0.97	Oceanobacillus	0.38
Otu000299	+	Root	1	Bacteria	1	Proteobacteria	1	Alphaproteobacteria	1	Rhizobiales	1	Bradyrhizobiaceae	1	Rhodopseudomonas	0.59
Otu000300	+	Root	1	Bacteria	0.99	Verrucomicrobia	0.73	Terrimicrobia	0.08	Terrimicrobiales	0.08	Terrimicrobiaceae	0.08	Terrimicrobium	0.08
Otu000301	+	Root	1	Bacteria	1	Proteobacteria	1	Alphaproteobacteria	1	Sphingomonadales	0.98	Erythrobacteraceae	0.91	Novosphingobium	0.91
Otu000302	+	Root	1	Bacteria	1	Deinococcus-Thermus	0.99	Deinococci	0.99	Deinococcales	0.99	Deinococcaceae	0.99	Deinococcus	0.99
Otu000303	+	Root	1	Bacteria	1	Firmicutes	1	Clostridia	1	Clostridiales	1	Ruminococcaceae	0.66	Monoglobus	0.45
Otu000304	+	Root	1	Bacteria	1	Actinobacteria	1	Actinobacteria	1	Mycobacteriales	1	Corynebacteriaceae	1	Corynebacterium	1
Otu000305	+	Root	1	Bacteria	1	Proteobacteria	1	Alphaproteobacteria	1	Rhizobiales	1	Rhizobiaceae	1	Rhizobium	0.65
Otu000306	+	Root	1	Bacteria	1	Proteobacteria	1	Gammaproteobacteria	1	Pseudomonadales	1	Moraxellaceae	1	Acinetobacter	1
Otu000307	+	Root	1	Bacteria	1	Proteobacteria	1	Gammaproteobacteria	0.96	Pseudomonadales	0.79	Moraxellaceae	0.79	Moraxella	0.42
Otu000308	+	Root	1	Bacteria	0.83	Firmicutes	0.32	Clostridia	0.3	Clostridiales	0.28	Lachnospiraceae	0.1	Schaedlerella	0.04
Otu000309	+	Root	1	Bacteria	1	Proteobacteria	1	Alphaproteobacteria	1	Sphingomonadales	1	Sphingomonadaceae	1	Rhizorhabdus	1
Otu000310	+	Root	1	Bacteria	1	Bacteroidetes	1	Chitinophagia	1	Chitinophagales	1	Chitinophagaceae	1	Edaphobaculum	0.45
Otu000311	+	Root	1	Bacteria	1	Actinobacteria	0.99	Thermoleophilia	0.98	Solirubrobacterales	0.72	Solirubrobacteraceae	0.49	Solirubrobacter	0.49
Otu000312	+	Root	1	Bacteria	1	Firmicutes	1	Clostridia	1	Clostridiales	1	Ruminococcaceae	1	Faecalibacterium	0.94
Otu000313	+	Root	1	Bacteria	1	Proteobacteria	1	Alphaproteobacteria	1	Rhizobiales	1	Methylobacteriaceae	0.9	Methylobacterium	0.47
Otu000314	+	Root	1	Bacteria	1	Proteobacteria	1	Betaproteobacteria	1	Burkholderiales	1	Burkholderiaceae	1	Ralstonia	1
Otu000315	+	Root	1	Bacteria	1	Bacteroidetes	1	Chitinophagia	1	Chitinophagales	1	Chitinophagaceae	1	Flavitalea	0.23
Otu000316	+	Root	1	Bacteria	0.97	Proteobacteria	0.65	Betaproteobacteria	0.41	Rhodocyclales	0.15	Azonexaceae	0.14	Azovibrio	0.07
Otu000317	+	Root	1	Bacteria	1	Proteobacteria	1	Betaproteobacteria	1	Burkholderiales	1	Oxalobacteraceae	1	Massilia	1
Otu000318	+	Root	1	Archaea	1	Thaumarchaeota	1	Nitrososphaerales	1	Nitrososphaeraceae	1	Nitrososphaera	1
Otu000319	+	Root	1	Bacteria	1	Firmicutes	1	Bacilli	1	Bacillales	0.98	Bacillaceae 1	0.51	Bacillus	0.4
Otu000320	+	Root	1	Bacteria	0.79	Bacteroidetes	0.27	Cytophagia	0.11	Cytophagales	0.11	Flammeovirgaceae	0.08	Tunicatimonas	0.06
Otu000321	+	Root	1	Bacteria	1	Proteobacteria	1	Alphaproteobacteria	1	Rhodobacterales	1	Rhodobacteraceae	1	Rubellimicrobium	0.99
Otu000322	+	Root	1	Bacteria	1	Spirochaetes	1	Spirochaetia	1	Spirochaetales	1	Spirochaetaceae	1	Treponema	1
Otu000323	+	Root	1	Bacteria	1	Proteobacteria	1	Betaproteobacteria	1	Burkholderiales	0.93	Oxalobacteraceae	0.92	Oxalobacter	0.41
Otu000324	+	Root	1	Bacteria	1	Bacteroidetes	1	Bacteroidia	1	Bacteroidales	1	Bacteroidaceae	1	Phocaeicola	0.7
Otu000325	+	Root	1	Bacteria	1	Fusobacteria	1	Fusobacteriia	1	Fusobacteriales	1	Fusobacteriaceae	0.99	Cetobacterium	0.94
Otu000326	+	Root	1	Bacteria	1	Actinobacteria	1	Actinobacteria	1	Cryptosporangiales	1	Cryptosporangiaceae	1	Cryptosporangium	1
Otu000327	+	Root	1	Bacteria	1	Bacteroidetes	1	Chitinophagia	0.87	Chitinophagales	0.87	Chitinophagaceae	0.87	Parasediminibacterium	0.26
Otu000328	+	Root	1	Bacteria	1	Proteobacteria	1	Alphaproteobacteria	1	Rhizobiales	1	Devosiaceae	0.99	Devosia	0.98
Otu000329	+	Root	1	Bacteria	1	Proteobacteria	1	Alphaproteobacteria	1	Sphingomonadales	1	Sphingomonadaceae	1	Sphingomonas	0.87
Otu000330	+	Root	1	Bacteria	1	Bacteroidetes	0.96	Bacteroidia	0.4	Bacteroidales	0.4	Muribaculaceae	0.12	Muribaculum	0.11
Otu000331	+	Root	1	Bacteria	1	Firmicutes	1	Clostridia	1	Clostridiales	1	Peptoniphilaceae	1	Anaerococcus	1
Otu000332	+	Root	1	Bacteria	1	Firmicutes	1	Bacilli	1	Lactobacillales	1	Carnobacteriaceae	1	Atopostipes	0.99
Otu000333	+	Root	1	Bacteria	1	Proteobacteria	0.98	Deltaproteobacteria	0.89	Myxococcales	0.86	Nannocystineae	0.7	Kofleriaceae	0.31
Otu000334	+	Root	1	Bacteria	1	Bacteroidetes	1	Bacteroidia	1	Bacteroidales	1	Prevotellaceae	1	Prevotellamassilia	0.96
Otu000335	+	Root	1	Bacteria	1	Actinobacteria	0.94	Thermoleophilia	0.9	Solirubrobacterales	0.78	Baekduiaceae	0.5	Baekduia	0.5
Otu000336	+	Root	1	Bacteria	0.98	Cyanobacteria/Chloroplast	0.59	Chloroplast	0.46	Chloroplast	0.46	Chlorophyta	0.26
Otu000337	+	Root	1	Bacteria	1	Bacteroidetes	1	Flavobacteriia	1	Flavobacteriales	1	Weeksellaceae	1	Chryseobacterium	1
Otu000338	+	Root	1	Bacteria	1	Bacteroidetes	1	Cytophagia	1	Cytophagales	1	Cytophagaceae	1	Spirosoma	0.91
Otu000339	+	Root	1	Bacteria	1	Bacteroidetes	1	Chitinophagia	1	Chitinophagales	1	Chitinophagaceae	1	Ferruginibacter	0.6
Otu000340	+	Root	1	Bacteria	0.97	Proteobacteria	0.72	Betaproteobacteria	0.46	Rhodocyclales	0.22	Azonexaceae	0.21	Azovibrio	0.14
Otu000341	+	Root	1	Bacteria	1	Firmicutes	1	Negativicutes	1	Veillonellales	1	Veillonellaceae	1	Veillonella	1
Otu000342	+	Root	1	Bacteria	1	Proteobacteria	1	Gammaproteobacteria	1	Cellvibrionales	1	Cellvibrionaceae	1	Cellvibrio	1
Otu000343	+	Root	1	Bacteria	1	Bacteroidetes	1	Chitinophagia	1	Chitinophagales	1	Chitinophagaceae	1	Flavitalea	0.32
Otu000344	+	Root	1	Bacteria	1	Firmicutes	1	Clostridia	1	Clostridiales	1	Lachnospiraceae	1	Blautia	1
Otu000345	+	Root	1	Bacteria	1	Proteobacteria	1	Betaproteobacteria	1	Neisseriales	1	Neisseriaceae	1	Neisseria	0.99
Otu000346	+	Root	1	Bacteria	1	Proteobacteria	1	Gammaproteobacteria	1	Pseudomonadales	1	Pseudomonadaceae	1	Pseudomonas	0.99
Otu000347	+	Root	1	Bacteria	1	Bacteroidetes	1	Bacteroidia	0.8	Bacteroidales	0.8	Muribaculaceae	0.35	Muribaculum	0.21
Otu000348	+	Root	1	Bacteria	1	Proteobacteria	1	Alphaproteobacteria	1	Rhizobiales	1	Boseaceae	1	Bosea	1
Otu000349	+	Root	1	Bacteria	1	Proteobacteria	1	Alphaproteobacteria	1	Rhizobiales	1	Rhizobiaceae	0.99	Rhizobium	0.63
Otu000350	+	Root	1	Bacteria	1	Proteobacteria	1	Gammaproteobacteria	1	Pasteurellales	1	Pasteurellaceae	1	Haemophilus	0.94
Otu000351	+	Root	1	Bacteria	1	Proteobacteria	1	Alphaproteobacteria	1	Sphingomonadales	0.97	Sphingomonadaceae	0.94	Sphingomonas	0.73
Otu000352	+	Root	1	Bacteria	1	Bacteroidetes	1	Flavobacteriia	1	Flavobacteriales	1	Weeksellaceae	1	Chryseobacterium	1
Otu000353	+	Root	1	Bacteria	1	Gemmatimonadetes	1	Gemmatimonadetes	1	Gemmatimonadales	1	Gemmatimonadaceae	1	Gemmatimonas	1
Otu000354	+	Root	1	Bacteria	1	Firmicutes	0.95	Clostridia	0.95	Clostridiales	0.95	Ruminococcaceae	0.58	Papillibacter	0.44
Otu000355	+	Root	1	Bacteria	1	Actinobacteria	1	Actinobacteria	1	Mycobacteriales	1	Corynebacteriaceae	1	Corynebacterium	1
Otu000356	+	Root	1	Bacteria	1	Proteobacteria	1	Betaproteobacteria	1	Burkholderiales	1	Oxalobacteraceae	1	Janthinobacterium	0.97
Otu000357	+	Root	1	Bacteria	1	Bacteroidetes	1	Flavobacteriia	1	Flavobacteriales	1	Weeksellaceae	1	Chryseobacterium	1
Otu000358	+	Root	1	Bacteria	0.99	Proteobacteria	0.6	Alphaproteobacteria	0.38	Rickettsiales	0.11	Rickettsiaceae	0.06	Occidentia	0.06
Otu000359	+	Root	1	Bacteria	1	Firmicutes	1	Clostridia	1	Clostridiales	1	Ruminococcaceae	1	Faecalibacterium	0.77
Otu000360	+	Root	1	Bacteria	1	Firmicutes	1	Negativicutes	1	Acidaminococcales	1	Acidaminococcaceae	1	Acidaminococcus	1
Otu000361	+	Root	1	Bacteria	1	Bacteroidetes	1	Sphingobacteriia	1	Sphingobacteriales	1	Sphingobacteriaceae	1	Pedobacter	0.99
Otu000362	+	Root	1	Bacteria	1	Bacteroidetes	1	Cytophagia	1	Cytophagales	1	Cytophagaceae	1	Spirosoma	1
Otu000363	+	Root	1	Bacteria	1	Verrucomicrobia	0.9	Verrucomicrobiae	0.85	Verrucomicrobiales	0.85	Verrucomicrobiaceae	0.85	Brevifollis	0.71
Otu000364	+	Root	1	Bacteria	1	Proteobacteria	1	Alphaproteobacteria	1	Rhodobacterales	1	Rhodobacteraceae	1	Paracoccus	0.86
Otu000365	+	Root	1	Bacteria	1	Bacteroidetes	1	Bacteroidia	1	Bacteroidales	1	Bacteroidaceae	1	Phocaeicola	1
Otu000366	+	Root	1	Bacteria	1	Proteobacteria	1	Alphaproteobacteria	1	Rhodobacterales	1	Rhodobacteraceae	1	Rubellimicrobium	0.77
Otu000367	+	Root	1	Bacteria	1	Firmicutes	1	Bacilli	1	Lactobacillales	1	Streptococcaceae	1	Streptococcus	1
Otu000368	+	Root	1	Bacteria	1	Bacteroidetes	1	Cytophagia	1	Cytophagales	1	Cytophagaceae	1	Spirosoma	0.99
Otu000369	+	Root	1	Bacteria	1	Chloroflexi	0.24	Anaerolineae	0.15	Anaerolineales	0.15	Anaerolineaceae	0.15	Thermomarinilinea	0.08
Otu000370	+	Root	1	Bacteria	1	Firmicutes	1	Bacilli	1	Lactobacillales	1	Enterococcaceae	1	Enterococcus	1
Otu000371	+	Root	1	Bacteria	1	Verrucomicrobia	0.93	Terrimicrobia	0.37	Terrimicrobiales	0.37	Terrimicrobiaceae	0.37	Terrimicrobium	0.37
Otu000372	+	Root	1	Bacteria	1	Bacteroidetes	1	Chitinophagia	1	Chitinophagales	1	Chitinophagaceae	1	Segetibacter	0.98
Otu000373	+	Root	1	Bacteria	1	Firmicutes	1	Bacilli	1	Bacillales	1	Staphylococcaceae	1	Salinicoccus	0.89
Otu000374	+	Root	1	Bacteria	1	Bacteroidetes	0.99	Cytophagia	0.99	Cytophagales	0.99	Hymenobacteraceae	0.99	Hymenobacter	0.99
Otu000375	+	Root	1	Bacteria	1	Proteobacteria	1	Gammaproteobacteria	1	Pseudomonadales	1	Moraxellaceae	1	Acinetobacter	1
Otu000376	+	Root	1	Bacteria	1	Bacteroidetes	1	Bacteroidia	1	Bacteroidales	1	Prevotellaceae	1	Prevotella	1
Otu000377	+	Root	1	Bacteria	1	Proteobacteria	1	Gammaproteobacteria	1	Oceanospirillales	1	Endozoicomonadaceae	1	Endozoicomonas	1
Otu000378	+	Root	1	Bacteria	1	Bacteroidetes	1	Chitinophagia	1	Chitinophagales	1	Chitinophagaceae	1	Flavisolibacter	0.59
Otu000379	+	Root	1	Bacteria	1	Bacteroidetes	1	Cytophagia	1	Cytophagales	1	Cytophagaceae	1	Spirosoma	1
Otu000380	+	Root	1	Bacteria	1	Actinobacteria	0.85	Thermoleophilia	0.77	Thermoleophilales	0.25	Thermoleophilaceae	0.25	Thermoleophilum	0.25
Otu000381	+	Root	1	Bacteria	1	Bacteroidetes	1	Cytophagia	1	Cytophagales	1	Hymenobacteraceae	0.99	Adhaeribacter	0.99
Otu000382	+	Root	1	Bacteria	1	Proteobacteria	1	Betaproteobacteria	1	Burkholderiales	1	Oxalobacteraceae	0.83	Noviherbaspirillum	0.81
Otu000383	+	Root	1	Bacteria	1	Bacteroidetes	1	Cytophagia	1	Cytophagales	1	Hymenobacteraceae	0.9	Hymenobacter	0.86
Otu000384	+	Root	1	Bacteria	1	Bacteroidetes	1	Chitinophagia	1	Chitinophagales	1	Chitinophagaceae	1	Parasediminibacterium	0.4
Otu000385	+	Root	1	Bacteria	1	Proteobacteria	1	Gammaproteobacteria	1	Pseudomonadales	1	Pseudomonadaceae	1	Pseudomonas	1
Otu000386	+	Root	1	Bacteria	1	Firmicutes	1	Clostridia	1	Clostridiales	1	Peptoniphilaceae	1	Anaerococcus	1
Otu000387	+	Root	1	Bacteria	1	Proteobacteria	1	Betaproteobacteria	1	Neisseriales	1	Neisseriaceae	1	Conchiformibius	0.95
Otu000388	+	Root	1	Bacteria	1	Proteobacteria	1	Alphaproteobacteria	1	Rhodospirillales	1	Azospirillaceae	1	Skermanella	1
Otu000389	+	Root	1	Bacteria	1	Abditibacteriota	0.99	Abditibacteria	0.99	Abditibacteriales	0.99	Abditibacteriaceae	0.99	Abditibacterium	0.99
Otu000390	+	Root	1	Bacteria	1	Proteobacteria	1	Gammaproteobacteria	1	Pasteurellales	1	Pasteurellaceae	1	Haemophilus	0.92
Otu000391	+	Root	1	Bacteria	1	Actinobacteria	1	Thermoleophilia	1	Gaiellales	1	Gaiellaceae	1	Gaiella	1
Otu000392	+	Root	1	Bacteria	1	Firmicutes	1	Bacilli	1	Bacillales	1	Planococcaceae	0.79	Lysinibacillus	0.73
Otu000393	+	Root	1	Bacteria	1	Proteobacteria	1	Gammaproteobacteria	1	Xanthomonadales	1	Xanthomonadaceae	1	Stenotrophomonas	0.95
Otu000394	+	Root	1	Bacteria	1	Firmicutes	0.55	Clostridia	0.5	Clostridiales	0.5	Peptostreptococcaceae	0.17	Anaeromicrobium	0.08
Otu000395	+	Root	1	Bacteria	1	Proteobacteria	1	Betaproteobacteria	1	Burkholderiales	1	Comamonadaceae	0.88	Acidovorax	0.37
Otu000396	+	Root	1	Bacteria	1	Proteobacteria	1	Gammaproteobacteria	1	Gammaproteobacteria_incertae_sedis	1	Acidibacter	1
Otu000397	+	Root	1	Bacteria	1	Acidobacteria	1	Acidobacteria_Gp16	1	Gp16	1
Otu000398	+	Root	1	Bacteria	1	Verrucomicrobia	0.99	Spartobacteria	0.61	Spartobacteria_genera_incertae_sedis	0.61
Otu000399	+	Root	1	Bacteria	1	Bacteroidetes	1	Cytophagia	1	Cytophagales	1	Hymenobacteraceae	1	Hymenobacter	1
Otu000400	+	Root	1	Bacteria	1	Proteobacteria	1	Alphaproteobacteria	1	Rhodospirillales	0.82	Geminicoccaceae	0.68	Geminicoccus	0.39
Otu000401	+	Root	1	Bacteria	1	Proteobacteria	1	Alphaproteobacteria	1	Rhizobiales	0.99	Rhizobiaceae	0.96	Rhizobium	0.66
Otu000402	+	Root	1	Bacteria	1	Firmicutes	0.63	Negativicutes	0.06	Selenomonadales	0.06	Selenomonadaceae	0.06	Anaerovibrio	0.06
Otu000403	+	Root	1	Bacteria	1	Bacteroidetes	0.98	Bacteroidia	0.44	Bacteroidales	0.44	Marinilabiliaceae	0.27	Anaerophaga	0.12
Otu000404	+	Root	1	Bacteria	1	Bacteroidetes	1	Chitinophagia	0.97	Chitinophagales	0.97	Chitinophagaceae	0.97	Rurimicrobium	0.58
Otu000405	+	Root	1	Bacteria	1	Proteobacteria	1	Alphaproteobacteria	1	Rhizobiales	0.37	Xanthobacteraceae	0.26	Aquabacter	0.26
Otu000406	+	Root	1	Bacteria	1	Proteobacteria	1	Gammaproteobacteria	1	Enterobacterales	1	Enterobacteriaceae	0.75	Franconibacter	0.49
Otu000407	+	Root	1	Bacteria	1	Actinobacteria	1	Thermoleophilia	0.97	Solirubrobacterales	0.96	Patulibacteraceae	0.58	Patulibacter	0.58
Otu000408	+	Root	1	Bacteria	1	Proteobacteria	1	Betaproteobacteria	1	Burkholderiales	1	Comamonadaceae	0.92	Piscinibacter	0.79
Otu000409	+	Root	1	Bacteria	1	Bacteroidetes	1	Bacteroidia	1	Bacteroidales	1	Prevotellaceae	1	Prevotellamassilia	0.99
Otu000410	+	Root	1	Bacteria	1	Proteobacteria	1	Gammaproteobacteria	1	Pseudomonadales	0.98	Pseudomonadaceae	0.98	Pseudomonas	0.92
Otu000411	+	Root	1	Bacteria	1	Proteobacteria	1	Gammaproteobacteria	1	Pseudomonadales	1	Pseudomonadaceae	1	Pseudomonas	0.96
Otu000412	+	Root	1	Bacteria	1	Proteobacteria	1	Alphaproteobacteria	1	Rhizobiales	1	Aurantimonadaceae	0.61	Aureimonas	0.5
Otu000413	+	Root	1	Bacteria	1	Proteobacteria	1	Alphaproteobacteria	1	Rhizobiales	1	Phyllobacteriaceae	0.91	Mesorhizobium	0.87
Otu000414	+	Root	1	Bacteria	1	Bacteroidetes	1	Chitinophagia	1	Chitinophagales	1	Chitinophagaceae	1	Ferruginibacter	0.99
Otu000415	+	Root	1	Bacteria	1	Bacteroidetes	1	Cytophagia	1	Cytophagales	1	Hymenobacteraceae	1	Hymenobacter	1
Otu000416	+	Root	1	Bacteria	1	Verrucomicrobia	0.89	Terrimicrobia	0.44	Terrimicrobiales	0.44	Terrimicrobiaceae	0.44	Terrimicrobium	0.44
Otu000417	+	Root	1	Bacteria	1	Bacteroidetes	1	Chitinophagia	1	Chitinophagales	1	Chitinophagaceae	1	Ferruginibacter	0.96
Otu000418	+	Root	1	Bacteria	1	Firmicutes	1	Erysipelotrichia	1	Erysipelotrichales	1	Erysipelotrichaceae	1	Turicibacter	1
Otu000419	+	Root	1	Bacteria	1	Bacteroidetes	1	Sphingobacteriia	1	Sphingobacteriales	1	Sphingobacteriaceae	1	Pedobacter	0.75
Otu000420	+	Root	1	Bacteria	1	Proteobacteria	1	Betaproteobacteria	1	Burkholderiales	1	Oxalobacteraceae	1	Massilia	0.97
Otu000421	+	Root	1	Bacteria	1	Acidobacteria	1	Blastocatellia	1	Blastocatellales	1	Blastocatellaceae	1	Blastocatella	0.79
Otu000422	+	Root	1	Bacteria	1	Bacteroidetes	1	Chitinophagia	0.92	Chitinophagales	0.92	Chitinophagaceae	0.92	Cnuella	0.11
Otu000423	+	Root	1	Bacteria	1	Gemmatimonadetes	0.99	Gemmatimonadetes	0.98	Gemmatimonadales	0.98	Gemmatimonadaceae	0.98	Roseisolibacter	0.54
Otu000424	+	Root	1	Bacteria	1	Proteobacteria	1	Gammaproteobacteria	1	Enterobacterales	1	Morganellaceae	1	Morganella	0.99
Otu000425	+	Root	1	Bacteria	1	Bacteroidetes	1	Cytophagia	0.99	Cytophagales	0.99	Hymenobacteraceae	0.98	Hymenobacter	0.98
Otu000426	+	Root	1	Bacteria	1	Proteobacteria	1	Alphaproteobacteria	1	Rhizobiales	1	Bradyrhizobiaceae	0.99	Rhodopseudomonas	0.65
Otu000427	+	Root	1	Bacteria	1	Proteobacteria	1	Betaproteobacteria	1	Burkholderiales	1	Comamonadaceae	0.89	Piscinibacter	0.73
Otu000428	+	Root	1	Bacteria	1	Actinobacteria	1	Actinobacteria	1	Pseudonocardiales	1	Pseudonocardiaceae	1	Actinomycetospora	0.75
Otu000429	+	Root	1	Bacteria	1	Actinobacteria	1	Actinobacteria	1	Pseudonocardiales	1	Pseudonocardiaceae	1	Pseudonocardia	1
Otu000430	+	Root	1	Bacteria	1	Synergistetes	0.85	Synergistia	0.85	Synergistales	0.85	Synergistaceae	0.85	Pyramidobacter	0.82
Otu000431	+	Root	1	Bacteria	1	Verrucomicrobia	0.79	Terrimicrobia	0.13	Terrimicrobiales	0.13	Terrimicrobiaceae	0.13	Terrimicrobium	0.13
Otu000432	+	Root	1	Bacteria	1	Abditibacteriota	1	Abditibacteria	1	Abditibacteriales	1	Abditibacteriaceae	1	Abditibacterium	1
Otu000433	+	Root	1	Bacteria	0.92	Cyanobacteria/Chloroplast	0.1	Chloroplast	0.09	Chloroplast	0.09	Euglenida	0.09
Otu000434	+	Root	1	Bacteria	1	Bacteroidetes	1	Cytophagia	1	Cytophagales	1	Hymenobacteraceae	1	Hymenobacter	1
Otu000435	+	Root	1	Bacteria	1	Proteobacteria	1	Gammaproteobacteria	1	Enterobacterales	1	Enterobacteriaceae	0.74	Klebsiella	0.58
Otu000436	+	Root	1	Bacteria	1	Actinobacteria	1	Actinobacteria	1	Micromonosporales	0.91	Micromonosporaceae	0.91	Actinoplanes	0.54
Otu000437	+	Root	1	Bacteria	1	Proteobacteria	1	Alphaproteobacteria	1	Rhizobiales	1	Aurantimonadaceae	1	Aureimonas	0.93
Otu000438	+	Root	1	Bacteria	1	Bacteroidetes	1	Bacteroidia	0.98	Bacteroidales	0.98	Muribaculaceae	0.88	Paramuribaculum	0.49
Otu000439	+	Root	1	Bacteria	1	Proteobacteria	1	Alphaproteobacteria	1	Sphingomonadales	1	Erythrobacteraceae	1	Novosphingobium	1
Otu000440	+	Root	1	Bacteria	1	Actinobacteria	1	Actinobacteria	1	Micromonosporales	0.93	Micromonosporaceae	0.93	Actinoplanes	0.65
Otu000441	+	Root	1	Bacteria	1	Firmicutes	0.86	Clostridia	0.84	Clostridiales	0.84	Lachnospiraceae	0.4	Hespellia	0.19
Otu000442	+	Root	1	Bacteria	1	Verrucomicrobia	0.75	Verrucomicrobiae	0.4	Verrucomicrobiales	0.4	Verrucomicrobiaceae	0.39	Brevifollis	0.32
Otu000443	+	Root	1	Bacteria	1	Firmicutes	1	Bacilli	1	Lactobacillales	1	Carnobacteriaceae	1	Atopostipes	1
Otu000444	+	Root	1	Bacteria	1	Bacteroidetes	0.9	Cytophagia	0.66	Cytophagales	0.66	Cytophagaceae	0.44	Edaphorhabdus	0.12
Otu000445	+	Root	1	Bacteria	1	Bacteroidetes	1	Chitinophagia	1	Chitinophagales	1	Chitinophagaceae	1	Segetibacter	0.98
Otu000446	+	Root	1	Bacteria	1	Proteobacteria	1	Alphaproteobacteria	1	Rhizobiales	1	Devosiaceae	0.99	Devosia	0.96
Otu000447	+	Root	1	Bacteria	1	Actinobacteria	1	Actinobacteria	1	Micrococcales	1	Dermacoccaceae	0.99	Dermacoccus	0.99
Otu000448	+	Root	1	Bacteria	1	Bacteroidetes	1	Chitinophagia	1	Chitinophagales	1	Chitinophagaceae	1	Terrimonas	1
Otu000449	+	Root	1	Bacteria	1	Proteobacteria	1	Alphaproteobacteria	1	Caulobacterales	0.99	Caulobacteraceae	0.99	Brevundimonas	0.88
Otu000450	+	Root	1	Bacteria	1	Acidobacteria	1	Acidobacteria_Gp3	1	Gp3	1
Otu000451	+	Root	1	Bacteria	1	Bacteroidetes	1	Chitinophagia	1	Chitinophagales	1	Chitinophagaceae	1	Ferruginibacter	0.61
Otu000452	+	Root	1	Bacteria	1	Firmicutes	0.99	Clostridia	0.99	Clostridiales	0.99	Clostridiaceae 1	0.99	Clostridium sensu stricto	0.84
Otu000453	+	Root	1	Bacteria	1	Actinobacteria	1	Actinobacteria	1	Pseudonocardiales	1	Pseudonocardiaceae	1	Pseudonocardia	0.87
Otu000454	+	Root	1	Bacteria	1	Bacteroidetes	1	Bacteroidia	1	Bacteroidales	1	Prevotellaceae	1	Prevotella	0.99
Otu000455	+	Root	1	Bacteria	1	Firmicutes	0.98	Clostridia	0.98	Clostridiales	0.98	Ruminococcaceae	0.98	Ruminococcus	0.43
Otu000456	+	Root	1	Bacteria	1	Bacteroidetes	1	Cytophagia	0.98	Cytophagales	0.98	Cytophagaceae	0.97	Spirosoma	0.73
Otu000457	+	Root	1	Bacteria	1	Fusobacteria	1	Fusobacteriia	1	Fusobacteriales	1	Leptotrichiaceae	1	Streptobacillus	0.94
Otu000458	+	Root	1	Bacteria	1	Proteobacteria	1	Betaproteobacteria	1	Burkholderiales	1	Comamonadaceae	1	Polaromonas	0.69
Otu000459	+	Root	1	Bacteria	1	Proteobacteria	1	Alphaproteobacteria	1	Sphingomonadales	1	Sphingomonadaceae	1	Sphingomonas	0.92
Otu000460	+	Root	1	Bacteria	1	Actinobacteria	1	Actinobacteria	1	Frankiales	0.89	Frankiaceae	0.89	Jatrophihabitans	0.88
Otu000461	+	Root	1	Bacteria	1	Proteobacteria	1	Gammaproteobacteria	1	Cellvibrionales	1	Cellvibrionaceae	1	Cellvibrio	1
Otu000462	+	Root	1	Bacteria	1	Proteobacteria	1	Alphaproteobacteria	1	Caulobacterales	0.98	Caulobacteraceae	0.98	Brevundimonas	0.98
Otu000463	+	Root	1	Bacteria	1	Bacteroidetes	1	Chitinophagia	1	Chitinophagales	1	Chitinophagaceae	1	Flavisolibacter	1
Otu000464	+	Root	1	Bacteria	1	Bacteroidetes	1	Cytophagia	1	Cytophagales	1	Hymenobacteraceae	1	Hymenobacter	1
Otu000465	+	Root	1	Archaea	0.12	Pacearchaeota	0.05	Pacearchaeota Incertae Sedis AR13	0.05
Otu000466	+	Root	1	Bacteria	1	Firmicutes	1	Bacilli	1	Lactobacillales	1	Streptococcaceae	1	Streptococcus	1
Otu000467	+	Root	1	Bacteria	1	Bacteroidetes	1	Cytophagia	1	Cytophagales	1	Cytophagaceae	1	Spirosoma	0.87
Otu000468	+	Root	1	Bacteria	1	Firmicutes	1	Clostridia	1	Clostridiales	1	Ruminococcaceae	0.95	Sporobacter	0.3
Otu000469	+	Root	1	Bacteria	1	Firmicutes	1	Bacilli	1	Bacillales	1	Paenibacillaceae 1	1	Paenibacillus	0.99
Otu000470	+	Root	1	Bacteria	1	Firmicutes	1	Negativicutes	1	Veillonellales	1	Veillonellaceae	1	Negativicoccus	1
Otu000471	+	Root	1	Bacteria	1	Proteobacteria	1	Alphaproteobacteria	1	Rhizobiales	1	Rhizobiaceae	1	Agrobacterium	0.96
Otu000472	+	Root	1	Bacteria	1	Proteobacteria	1	Alphaproteobacteria	1	Rhodospirillales	1	Acetobacteraceae	1	Rhodopila	0.25
Otu000473	+	Root	1	Bacteria	1	Actinobacteria	1	Actinobacteria	1	Actinomycetales	0.99	Actinomycetaceae	0.99	Flaviflexus	0.99
Otu000474	+	Root	1	Bacteria	1	Verrucomicrobia	0.95	Verrucomicrobiae	0.82	Verrucomicrobiales	0.82	Verrucomicrobiaceae	0.82	Roseimicrobium	0.2
Otu000475	+	Root	1	Bacteria	1	Proteobacteria	1	Betaproteobacteria	1	Burkholderiales	1	Comamonadaceae	1	Ottowia	0.29
Otu000476	+	Root	1	Bacteria	1	Actinobacteria	1	Actinobacteria	1	Mycobacteriales	1	Corynebacteriaceae	1	Corynebacterium	1
Otu000477	+	Root	1	Bacteria	1	Proteobacteria	1	Alphaproteobacteria	1	Rhodospirillales	1	Acetobacteraceae	1	Acidisoma	0.59
Otu000478	+	Root	1	Bacteria	1	Actinobacteria	1	Actinobacteria	1	Geodermatophilales	1	Geodermatophilaceae	1	Modestobacter	1
Otu000479	+	Root	1	Bacteria	1	Campilobacterota	1	Campylobacteria	1	Campylobacterales	1	Campylobacteraceae	1	Campylobacter	1
Otu000480	+	Root	1	Bacteria	0.75	Bacteroidetes	0.34	Cytophagia	0.15	Cytophagales	0.15	Flammeovirgaceae	0.1	Tunicatimonas	0.08
Otu000481	+	Root	1	Bacteria	1	Proteobacteria	1	Alphaproteobacteria	1	Rhizobiales	1	Methylobacteriaceae	0.99	Methylobacterium	0.98
Otu000482	+	Root	1	Bacteria	1	Proteobacteria	1	Alphaproteobacteria	1	Rhizobiales	1	Devosiaceae	1	Devosia	1
Otu000483	+	Root	1	Bacteria	1	Firmicutes	1	Bacilli	1	Bacillales	1	Staphylococcaceae	1	Jeotgalicoccus	0.74
Otu000484	+	Root	1	Bacteria	1	Bacteroidetes	1	Cytophagia	1	Cytophagales	1	Hymenobacteraceae	0.99	Hymenobacter	0.99
Otu000485	+	Root	1	Bacteria	1	Proteobacteria	1	Betaproteobacteria	1	Burkholderiales	1	Oxalobacteraceae	1	Duganella	0.67
Otu000486	+	Root	1	Bacteria	1	Proteobacteria	1	Alphaproteobacteria	1	Sphingomonadales	1	Sphingomonadaceae	1	Sphingomonas	0.66
Otu000487	+	Root	1	Bacteria	1	Actinobacteria	1	Actinobacteria	1	Micromonosporales	0.83	Micromonosporaceae	0.83	Couchioplanes	0.22
Otu000488	+	Root	1	Bacteria	1	Proteobacteria	1	Alphaproteobacteria	1	Rhodospirillales	0.96	Geminicoccaceae	0.96	Geminicoccus	0.96
Otu000489	+	Root	1	Bacteria	1	Actinobacteria	0.99	Thermoleophilia	0.98	Gaiellales	0.88	Gaiellaceae	0.88	Gaiella	0.88
Otu000490	+	Root	1	Archaea	1	Euryarchaeota	1	Methanobacteria	1	Methanobacteriales	1	Methanobacteriaceae	1	Methanobrevibacter	1
Otu000491	+	Root	1	Bacteria	1	Bacteroidetes	0.99	Chitinophagia	0.94	Chitinophagales	0.94	Chitinophagaceae	0.94	Edaphobaculum	0.2
Otu000492	+	Root	1	Bacteria	1	Proteobacteria	1	Gammaproteobacteria	1	Pseudomonadales	1	Moraxellaceae	1	Psychrobacter	1
Otu000493	+	Root	1	Bacteria	1	Proteobacteria	1	Betaproteobacteria	1	Burkholderiales	1	Comamonadaceae	1	Roseateles	0.93
Otu000494	+	Root	1	Bacteria	1	Bacteroidetes	1	Cytophagia	1	Cytophagales	1	Cytophagaceae	1	Dyadobacter	0.96
Otu000495	+	Root	1	Bacteria	1	Bacteroidetes	1	Cytophagia	1	Cytophagales	1	Hymenobacteraceae	0.96	Hymenobacter	0.96
Otu000496	+	Root	1	Bacteria	1	Proteobacteria	1	Betaproteobacteria	1	Burkholderiales	0.8	Alcaligenaceae	0.57	Derxia	0.56
Otu000497	+	Root	1	Bacteria	1	Proteobacteria	1	Alphaproteobacteria	1	Rhizobiales	1	Phyllobacteriaceae	0.81	Mesorhizobium	0.41
Otu000498	+	Root	1	Bacteria	1	Firmicutes	1	Clostridia	1	Clostridiales	1	Lachnospiraceae	1	Blautia	0.99
Otu000499	+	Root	1	Bacteria	1	Actinobacteria	1	Actinobacteria	1	Micrococcales	1	Intrasporangiaceae	0.94	Ornithinimicrobium	0.84
Otu000500	+	Root	1	Bacteria	1	Firmicutes	1	Clostridia	1	Clostridiales	1	Clostridiaceae 1	1	Clostridium sensu stricto	0.96
Otu000501	+	Root	1	Bacteria	1	Proteobacteria	1	Gammaproteobacteria	1	Enterobacterales	1	Erwiniaceae	0.61	Erwinia	0.43
Otu000502	+	Root	1	Bacteria	1	Proteobacteria	1	Alphaproteobacteria	1	Sphingomonadales	1	Sphingomonadaceae	1	Sphingomonas	0.94
Otu000503	+	Root	1	Bacteria	1	Proteobacteria	1	Betaproteobacteria	1	Burkholderiales	1	Comamonadaceae	0.98	Acidovorax	0.67
Otu000504	+	Root	1	Bacteria	1	Actinobacteria	1	Thermoleophilia	1	Solirubrobacterales	1	Solirubrobacteraceae	1	Solirubrobacter	1
Otu000505	+	Root	1	Bacteria	1	Bacteroidetes	1	Bacteroidia	0.53	Bacteroidales	0.53	Lentimicrobiaceae	0.25	Lentimicrobium	0.25
Otu000506	+	Root	1	Bacteria	1	Actinobacteria	1	Actinobacteria	1	Nakamurellales	1	Nakamurellaceae	1	Nakamurella	1
Otu000507	+	Root	1	Bacteria	1	Bacteroidetes	1	Chitinophagia	1	Chitinophagales	1	Chitinophagaceae	1	Flavisolibacter	0.6
Otu000508	+	Root	1	Bacteria	1	Firmicutes	1	Clostridia	1	Clostridiales	1	Lachnospiraceae	1	Coprococcus	0.61
Otu000509	+	Root	1	Bacteria	1	Verrucomicrobia	0.91	Spartobacteria	0.47	Spartobacteria_genera_incertae_sedis	0.47
Otu000510	+	Root	1	Bacteria	1	Bacteroidetes	1	Chitinophagia	1	Chitinophagales	1	Chitinophagaceae	1	Puia	0.72
Otu000511	+	Root	1	Bacteria	1	Bacteroidetes	1	Flavobacteriia	1	Flavobacteriales	1	Flavobacteriaceae	1	Myroides	0.72
Otu000512	+	Root	1	Bacteria	1	Proteobacteria	1	Alphaproteobacteria	1	Rhizobiales	1	Methylobacteriaceae	0.77	Enterovirga	0.71
Otu000513	+	Root	1	Bacteria	1	Proteobacteria	1	Deltaproteobacteria	1	Myxococcales	1	Sorangiineae	1	Polyangiaceae	1
Otu000514	+	Root	1	Bacteria	1	Gemmatimonadetes	0.98	Longimicrobia	0.98	Longimicrobiales	0.98	Longimicrobiaceae	0.98	Longimicrobium	0.98
Otu000515	+	Root	1	Bacteria	1	Proteobacteria	1	Betaproteobacteria	1	Burkholderiales	1	Comamonadaceae	1	Variovorax	0.99
Otu000516	+	Root	1	Bacteria	1	Proteobacteria	1	Deltaproteobacteria	1	Myxococcales	1	Sorangiineae	1	Polyangiaceae	0.96
Otu000517	+	Root	1	Bacteria	1	Firmicutes	1	Bacilli	1	Bacillales	1	Bacillaceae 1	0.95	Bacillus	0.6
Otu000518	+	Root	1	Bacteria	1	Firmicutes	1	Bacilli	1	Lactobacillales	1	Streptococcaceae	0.99	Streptococcus	0.99
Otu000519	+	Root	1	Bacteria	1	Proteobacteria	1	Alphaproteobacteria	1	Sphingomonadales	1	Erythrobacteraceae	0.9	Novosphingobium	0.86
Otu000520	+	Root	1	Bacteria	1	Proteobacteria	1	Betaproteobacteria	1	Burkholderiales	1	Comamonadaceae	0.99	Aquabacterium	0.67
Otu000521	+	Root	1	Bacteria	1	Cyanobacteria/Chloroplast	1	Chloroplast	1	Chloroplast	1	Streptophyta	1
Otu000524	+	Root	1	Bacteria	1	Firmicutes	1	Clostridia	1	Clostridiales	1	Ruminococcaceae	1	Faecalibacterium	1
Otu000525	+	Root	1	Bacteria	1	Firmicutes	1	Clostridia	1	Clostridiales	1	Lachnospiraceae	1	Tyzzerella	0.69
Otu000526	+	Root	1	Bacteria	1	Proteobacteria	1	Alphaproteobacteria	1	Rhizobiales	1	Chelatococcaceae	0.38	Chelatococcus	0.38
Otu000527	+	Root	1	Bacteria	1	Actinobacteria	1	Actinobacteria	1	Mycobacteriales	1	Corynebacteriaceae	1	Corynebacterium	1
Otu000528	+	Root	1	Bacteria	1	Campilobacterota	1	Campylobacteria	1	Campylobacterales	1	Helicobacteraceae	1	Helicobacter	1
Otu000529	+	Root	1	Bacteria	1	Proteobacteria	1	Gammaproteobacteria	1	Oceanospirillales	1	Halomonadaceae	1	Halomonas	1
Otu000530	+	Root	1	Bacteria	1	Verrucomicrobia	1	Verrucomicrobiae	1	Verrucomicrobiales	1	Akkermansiaceae	1	Akkermansia	1
Otu000531	+	Root	1	Bacteria	1	Firmicutes	1	Clostridia	1	Clostridiales	1	Lachnospiraceae	1	Agathobacter	0.55
Otu000532	+	Root	1	Bacteria	1	Cyanobacteria/Chloroplast	1	Chloroplast	1	Chloroplast	1	Streptophyta	1
Otu000533	+	Root	1	Bacteria	1	Proteobacteria	1	Alphaproteobacteria	1	Sphingomonadales	0.96	Sphingomonadaceae	0.87	Sphingomonas	0.51
Otu000534	+	Root	1	Bacteria	1	Firmicutes	1	Clostridia	1	Clostridiales	1	Peptoniphilaceae	1	Anaerococcus	1
Otu000535	+	Root	1	Bacteria	1	Bacteroidetes	0.99	Cytophagia	0.99	Cytophagales	0.99	Hymenobacteraceae	0.99	Hymenobacter	0.99
Otu000536	+	Root	1	Bacteria	1	Proteobacteria	1	Betaproteobacteria	1	Neisseriales	1	Neisseriaceae	1	Neisseria	1
Otu000537	+	Root	1	Bacteria	1	Gemmatimonadetes	1	Gemmatimonadetes	1	Gemmatimonadales	1	Gemmatimonadaceae	1	Roseisolibacter	0.64
Otu000538	+	Root	1	Bacteria	1	Proteobacteria	1	Alphaproteobacteria	1	Caulobacterales	0.99	Caulobacteraceae	0.99	Caulobacter	0.9
Otu000539	+	Root	1	Bacteria	1	Bacteroidetes	1	Cytophagia	1	Cytophagales	1	Cytophagaceae	1	Spirosoma	1
Otu000540	+	Root	1	Bacteria	1	Bacteroidetes	1	Chitinophagia	1	Chitinophagales	1	Chitinophagaceae	1	Ferruginibacter	0.29
Otu000541	+	Root	1	Bacteria	1	Actinobacteria	1	Actinobacteria	1	Nakamurellales	0.79	Nakamurellaceae	0.79	Nakamurella	0.79
Otu000542	+	Root	1	Bacteria	1	Bacteroidetes	0.94	Bacteroidia	0.76	Bacteroidales	0.76	Prevotellaceae	0.71	Prevotellamassilia	0.45
Otu000543	+	Root	1	Bacteria	1	Actinobacteria	1	Actinobacteria	1	Propionibacteriales	1	Nocardioidaceae	1	Nocardioides	0.76
Otu000544	+	Root	1	Bacteria	1	Firmicutes	1	Clostridia	1	Clostridiales	1	Lachnospiraceae	1	Murimonas	0.33
Otu000545	+	Root	1	Bacteria	1	Bacteroidetes	1	Bacteroidia	1	Bacteroidales	1	Prevotellaceae	1	Prevotella	0.93
Otu000546	+	Root	1	Bacteria	1	Bacteroidetes	1	Bacteroidia	0.94	Bacteroidales	0.94	Muribaculaceae	0.91	Duncaniella	0.5
Otu000547	+	Root	1	Bacteria	1	Proteobacteria	1	Alphaproteobacteria	1	Caulobacterales	1	Caulobacteraceae	1	Brevundimonas	1
Otu000548	+	Root	1	Bacteria	1	Proteobacteria	1	Betaproteobacteria	1	Neisseriales	1	Neisseriaceae	1	Kingella	0.99
Otu000549	+	Root	1	Bacteria	0.99	Cyanobacteria/Chloroplast	0.86	Chloroplast	0.8	Chloroplast	0.8	Chlorophyta	0.73
Otu000550	+	Root	1	Bacteria	1	Bacteroidetes	1	Cytophagia	1	Cytophagales	1	Cytophagaceae	1	Spirosoma	0.94
Otu000551	+	Root	1	Bacteria	1	Proteobacteria	1	Alphaproteobacteria	1	Rhizobiales	1	Aurantimonadaceae	0.94	Aureimonas	0.93
Otu000552	+	Root	1	Bacteria	1	Proteobacteria	1	Alphaproteobacteria	1	Sphingomonadales	1	Sphingomonadaceae	0.98	Sphingomonas	0.94
Otu000553	+	Root	1	Bacteria	1	Bacteroidetes	0.97	Flavobacteriia	0.46	Flavobacteriales	0.46	Flavobacteriaceae	0.44	Galbibacter	0.33
Otu000554	+	Root	1	Bacteria	1	Proteobacteria	1	Betaproteobacteria	1	Nitrosomonadales	0.72	Nitrosomonadaceae	0.54	Nitrosospira	0.51
Otu000555	+	Root	1	Bacteria	1	Actinobacteria	1	Actinobacteria	1	Mycobacteriales	1	Gordoniaceae	1	Williamsia	1
Otu000556	+	Root	1	Bacteria	1	Bacteroidetes	1	Bacteroidia	1	Bacteroidales	1	Bacteroidaceae	1	Phocaeicola	0.97
Otu000557	+	Root	1	Bacteria	1	Bacteroidetes	1	Cytophagia	1	Cytophagales	1	Hymenobacteraceae	1	Hymenobacter	1
Otu000558	+	Root	1	Bacteria	1	Firmicutes	0.99	Clostridia	0.96	Clostridiales	0.96	Ruminococcaceae	0.95	Faecalibacterium	0.92
Otu000559	+	Root	1	Bacteria	1	Firmicutes	0.98	Clostridia	0.98	Clostridiales	0.98	Ruminococcaceae	0.87	Monoglobus	0.26
Otu000560	+	Root	1	Bacteria	1	Bacteroidetes	0.97	Bacteroidia	0.63	Bacteroidales	0.63	Williamwhitmaniaceae	0.24	Acetobacteroides	0.24
Otu000561	+	Root	1	Bacteria	1	Actinobacteria	1	Actinobacteria	1	Kineosporiales	1	Kineosporiaceae	1	Kineococcus	1
Otu000562	+	Root	1	Bacteria	1	Acidobacteria	1	Acidobacteria_Gp6	0.84	Gp6	0.84
Otu000563	+	Root	1	Bacteria	1	Firmicutes	1	Clostridia	1	Clostridiales	1	Ruminococcaceae	1	Faecalibacterium	0.48
Otu000564	+	Root	1	Bacteria	1	Proteobacteria	1	Alphaproteobacteria	1	Rhizobiales	1	Bradyrhizobiaceae	1	Bradyrhizobium	1
Otu000565	+	Root	1	Bacteria	1	Bacteroidetes	1	Bacteroidia	1	Bacteroidales	1	Prevotellaceae	1	Prevotella	1
Otu000566	+	Root	1	Bacteria	1	Proteobacteria	1	Gammaproteobacteria	1	Enterobacterales	1	Morganellaceae	1	Proteus	0.99
Otu000567	+	Root	1	Bacteria	1	Actinobacteria	1	Actinobacteria	1	Geodermatophilales	0.41	Geodermatophilaceae	0.41	Modestobacter	0.29
Otu000568	+	Root	1	Bacteria	1	Actinobacteria	1	Thermoleophilia	0.99	Solirubrobacterales	0.69	Solirubrobacteraceae	0.25	Solirubrobacter	0.25
Otu000569	+	Root	1	Bacteria	1	Proteobacteria	1	Alphaproteobacteria	1	Rhodobacterales	1	Rhodobacteraceae	1	Rubellimicrobium	0.96
Otu000570	+	Root	1	Bacteria	1	Proteobacteria	1	Alphaproteobacteria	1	Rhodobacterales	1	Rhodobacteraceae	1	Paracoccus	1
Otu000571	+	Root	1	Bacteria	1	Bacteroidetes	1	Chitinophagia	1	Chitinophagales	1	Chitinophagaceae	1	Niastella	1
Otu000572	+	Root	1	Bacteria	1	Firmicutes	1	Erysipelotrichia	1	Erysipelotrichales	1	Erysipelotrichaceae	1	Intestinibaculum	1
Otu000573	+	Root	1	Bacteria	1	Proteobacteria	0.99	Gammaproteobacteria	0.96	Gammaproteobacteria_incertae_sedis	0.26	Acidibacter	0.26
Otu000574	+	Root	1	Bacteria	1	Proteobacteria	1	Betaproteobacteria	1	Burkholderiales	1	Comamonadaceae	1	Rhodoferax	0.48
Otu000575	+	Root	1	Bacteria	1	Deinococcus-Thermus	1	Deinococci	1	Trueperales	1	Trueperaceae	1	Truepera	1
Otu000576	+	Root	1	Bacteria	1	Proteobacteria	1	Alphaproteobacteria	1	Rhodospirillales	1	Acetobacteraceae	1	Acidicaldus	0.47
Otu000577	+	Root	1	Bacteria	1	Proteobacteria	1	Alphaproteobacteria	1	Sphingomonadales	1	Sphingomonadaceae	0.99	Sphingomonas	0.95
Otu000578	+	Root	1	Bacteria	1	Firmicutes	0.95	Clostridia	0.87	Clostridiales	0.86	Clostridiales_Incertae Sedis XIII	0.11	Bacilliculturomica	0.08
Otu000579	+	Root	1	Bacteria	1	Bacteroidetes	1	Cytophagia	1	Cytophagales	1	Hymenobacteraceae	1	Hymenobacter	1
Otu000580	+	Root	1	Bacteria	1	Acidobacteria	0.98	Acidobacteria_Gp6	0.96	Gp6	0.96
Otu000581	+	Root	1	Bacteria	1	Bacteroidetes	1	Sphingobacteriia	1	Sphingobacteriales	1	Sphingobacteriaceae	1	Daejeonella	0.94
Otu000582	+	Root	1	Bacteria	1	Proteobacteria	1	Alphaproteobacteria	1	Sphingomonadales	1	Sphingomonadaceae	0.99	Sphingomonas	0.74
Otu000583	+	Root	1	Bacteria	1	Firmicutes	1	Clostridia	1	Clostridiales	1	Clostridiaceae 1	1	Clostridium sensu stricto	0.92
Otu000584	+	Root	1	Bacteria	1	Proteobacteria	1	Alphaproteobacteria	1	Rhodospirillales	1	Acetobacteraceae	1	Roseomonas	0.77
Otu000585	+	Root	1	Bacteria	1	Bacteroidetes	1	Chitinophagia	1	Chitinophagales	1	Chitinophagaceae	1	Segetibacter	0.94
Otu000586	+	Root	1	Bacteria	1	Firmicutes	1	Clostridia	1	Clostridiales	1	Lachnospiraceae	1	Lachnospiracea_incertae_sedis	0.82
Otu000587	+	Root	1	Bacteria	1	Bacteroidetes	0.99	Flavobacteriia	0.99	Flavobacteriales	0.99	Flavobacteriaceae	0.99	Flavobacterium	0.83
Otu000588	+	Root	1	Bacteria	1	Proteobacteria	1	Alphaproteobacteria	1	Rhizobiales	1	Bradyrhizobiaceae	1	Rhodopseudomonas	0.82
Otu000589	+	Root	1	Bacteria	1	Spirochaetes	0.97	Spirochaetia	0.97	Spirochaetales	0.97	Spirochaetaceae	0.94	Treponema	0.91
Otu000590	+	Root	1	Bacteria	1	Cyanobacteria/Chloroplast	0.99	Chloroplast	0.7	Chloroplast	0.7	Cryptomonadaceae	0.65
Otu000591	+	Root	1	Bacteria	1	Proteobacteria	1	Alphaproteobacteria	1	Rhizobiales	0.99	Rhizobiaceae	0.97	Agrobacterium	0.85
Otu000592	+	Root	1	Bacteria	1	Proteobacteria	1	Gammaproteobacteria	1	Pseudomonadales	1	Pseudomonadaceae	1	Pseudomonas	1
Otu000593	+	Root	1	Bacteria	1	Firmicutes	1	Clostridia	1	Clostridiales	1	Ruminococcaceae	0.89	Sporobacter	0.3
Otu000594	+	Root	1	Bacteria	1	Proteobacteria	1	Alphaproteobacteria	1	Rhizobiales	1	Aurantimonadaceae	0.9	Aureimonas	0.88
Otu000595	+	Root	1	Bacteria	1	Bacteroidetes	1	Chitinophagia	0.83	Chitinophagales	0.83	Chitinophagaceae	0.83	Rurimicrobium	0.39
Otu000596	+	Root	1	Bacteria	1	Actinobacteria	1	Actinobacteria	1	Propionibacteriales	1	Nocardioidaceae	1	Aeromicrobium	1
Otu000597	+	Root	1	Bacteria	1	Proteobacteria	1	Alphaproteobacteria	1	Sphingomonadales	1	Sphingomonadaceae	0.82	Parablastomonas	0.76
Otu000598	+	Root	1	Bacteria	1	Firmicutes	1	Clostridia	1	Clostridiales	0.99	Ruminococcaceae	0.73	Sporobacter	0.34
Otu000599	+	Root	1	Bacteria	1	Proteobacteria	1	Gammaproteobacteria	1	Xanthomonadales	1	Xanthomonadaceae	1	Xanthomonas	0.94
Otu000600	+	Root	1	Bacteria	1	Acidobacteria	0.99	Acidobacteria_Gp3	0.99	Gp3	0.9
Otu000601	+	Root	1	Bacteria	1	Proteobacteria	0.3	Alphaproteobacteria	0.13	Caulobacterales	0.11	Hyphomonadaceae	0.11	Fretibacter	0.08
Otu000602	+	Root	1	Bacteria	1	Bacteroidetes	1	Chitinophagia	1	Chitinophagales	1	Chitinophagaceae	1	Chitinophaga	0.99
Otu000603	+	Root	1	Bacteria	1	Bacteroidetes	1	Cytophagia	1	Cytophagales	1	Cytophagaceae	1	Spirosoma	0.85
Otu000604	+	Root	1	Bacteria	1	Proteobacteria	1	Alphaproteobacteria	1	Rhizobiales	1	Rhizobiaceae	1	Agrobacterium	1
Otu000606	+	Root	1	Bacteria	1	Proteobacteria	1	Alphaproteobacteria	1	Rhodospirillales	1	Acetobacteraceae	1	Belnapia	0.44
Otu000607	+	Root	1	Bacteria	1	Actinobacteria	1	Thermoleophilia	1	Solirubrobacterales	1	Baekduiaceae	0.53	Baekduia	0.53
Otu000608	+	Root	1	Bacteria	1	Actinobacteria	1	Actinobacteria	1	Mycobacteriales	1	Corynebacteriaceae	1	Corynebacterium	1
Otu000609	+	Root	1	Bacteria	1	Proteobacteria	1	Alphaproteobacteria	1	Sphingomonadales	0.99	Sphingomonadaceae	0.85	Sphingomonas	0.66
Otu000610	+	Root	1	Bacteria	1	Firmicutes	0.99	Clostridia	0.98	Clostridiales	0.98	Clostridiales_Incertae Sedis XIII	0.94	Mogibacterium	0.59
Otu000611	+	Root	1	Bacteria	1	Cyanobacteria/Chloroplast	1	Chloroplast	1	Chloroplast	1	Bacillariophyta	1
Otu000612	+	Root	1	Bacteria	1	Firmicutes	1	Clostridia	1	Clostridiales	1	Lachnospiraceae	1	Coprococcus	0.66
Otu000613	+	Root	1	Bacteria	0.87	Bacteroidetes	0.46	Cytophagia	0.26	Cytophagales	0.26	Flammeovirgaceae	0.23	Tunicatimonas	0.12
Otu000614	+	Root	1	Bacteria	1	Bacteroidetes	0.99	Cytophagia	0.98	Cytophagales	0.98	Hymenobacteraceae	0.98	Hymenobacter	0.98
Otu000615	+	Root	1	Bacteria	1	Bacteroidetes	1	Chitinophagia	1	Chitinophagales	1	Chitinophagaceae	1	Segetibacter	0.98
Otu000616	+	Root	1	Bacteria	1	Actinobacteria	1	Actinobacteria	1	Micrococcales	1	Microbacteriaceae	1	Subtercola	0.37
Otu000617	+	Root	1	Bacteria	1	Proteobacteria	1	Betaproteobacteria	1	Burkholderiales	1	Burkholderiaceae	1	Paraburkholderia	0.99
Otu000618	+	Root	1	Bacteria	1	Firmicutes	1	Clostridia	1	Clostridiales	1	Lachnospiraceae	1	Faecalicatena	0.61
Otu000619	+	Root	1	Bacteria	1	Bacteroidetes	1	Sphingobacteriia	1	Sphingobacteriales	1	Sphingobacteriaceae	1	Pedobacter	0.81
Otu000620	+	Root	1	Bacteria	1	Actinobacteria	1	Actinobacteria	1	Micrococcales	1	Microbacteriaceae	1	Frigoribacterium	0.4
Otu000621	+	Root	1	Bacteria	1	Bacteroidetes	1	Chitinophagia	1	Chitinophagales	1	Chitinophagaceae	1	Edaphobaculum	0.81
Otu000622	+	Root	1	Bacteria	1	Proteobacteria	1	Alphaproteobacteria	1	Rhizobiales	1	Rhizobiaceae	1	Rhizobium	0.59
Otu000623	+	Root	1	Bacteria	1	Bacteroidetes	1	Bacteroidia	0.95	Bacteroidales	0.95	Muribaculaceae	0.62	Duncaniella	0.39
Otu000624	+	Root	1	Bacteria	1	Proteobacteria	1	Betaproteobacteria	1	Burkholderiales	1	Comamonadaceae	0.99	Pseudorhodoferax	0.75
Otu000625	+	Root	1	Bacteria	1	Actinobacteria	1	Actinobacteria	1	Streptosporangiales	1	Nocardiopsaceae	1	Nocardiopsis	1
Otu000626	+	Root	1	Bacteria	1	Firmicutes	1	Erysipelotrichia	1	Erysipelotrichales	1	Erysipelotrichaceae	1	Catenibacterium	0.84
Otu000627	+	Root	1	Bacteria	1	Proteobacteria	1	Alphaproteobacteria	1	Rhodospirillales	1	Acetobacteraceae	1	Acidicaldus	0.42
Otu000628	+	Root	1	Bacteria	1	Bacteroidetes	1	Chitinophagia	1	Chitinophagales	1	Chitinophagaceae	1	Chitinophaga	1
Otu000629	+	Root	1	Bacteria	1	Proteobacteria	1	Deltaproteobacteria	1	Myxococcales	1	Sorangiineae	1	Labilitrichaceae	0.61
Otu000630	+	Root	1	Bacteria	1	Cyanobacteria/Chloroplast	0.96	Chloroplast	0.59	Chloroplast	0.59	Chlorophyta	0.31
Otu000631	+	Root	1	Bacteria	1	Bacteroidetes	1	Sphingobacteriia	1	Sphingobacteriales	1	Sphingobacteriaceae	1	Pedobacter	0.76
Otu000632	+	Root	1	Bacteria	1	Firmicutes	1	Clostridia	0.97	Clostridiales	0.97	Clostridiales_Incertae Sedis XIII	0.7	Ihubacter	0.68
Otu000633	+	Root	1	Bacteria	1	Chloroflexi	0.77	Caldilineae	0.75	Caldilineales	0.75	Caldilineaceae	0.75	Litorilinea	0.63
Otu000634	+	Root	1	Bacteria	1	Bacteroidetes	1	Chitinophagia	1	Chitinophagales	1	Chitinophagaceae	1	Terrimonas	0.95
Otu000635	+	Root	1	Bacteria	0.99	Proteobacteria	0.66	Alphaproteobacteria	0.49	Rhodospirillales	0.28	Rhodospirillaceae	0.12	Telmatospirillum	0.12
Otu000636	+	Root	1	Bacteria	1	Bacteroidetes	1	Chitinophagia	0.99	Chitinophagales	0.99	Chitinophagaceae	0.99	Rurimicrobium	0.18
Otu000637	+	Root	1	Bacteria	1	Proteobacteria	1	Betaproteobacteria	1	Burkholderiales	1	Comamonadaceae	0.84	Acidovorax	0.31
Otu000638	+	Root	1	Bacteria	1	Proteobacteria	1	Alphaproteobacteria	1	Sphingomonadales	1	Sphingomonadaceae	1	Rhizorhabdus	0.62
Otu000639	+	Root	1	Bacteria	1	Firmicutes	1	Clostridia	1	Clostridiales	1	Ruminococcaceae	1	Faecalibacterium	1
Otu000640	+	Root	1	Bacteria	1	Bacteroidetes	1	Cytophagia	1	Cytophagales	1	Cytophagaceae	1	Dyadobacter	1
Otu000641	+	Root	1	Bacteria	1	Bacteroidetes	1	Chitinophagia	1	Chitinophagales	1	Chitinophagaceae	1	Ferruginibacter	0.64
Otu000642	+	Root	1	Bacteria	1	Proteobacteria	1	Alphaproteobacteria	1	Rhodobacterales	0.94	Rhodobacteraceae	0.94	Albimonas	0.51
Otu000643	+	Root	1	Bacteria	1	Bacteroidetes	1	Chitinophagia	1	Chitinophagales	1	Chitinophagaceae	1	Parasediminibacterium	0.37
Otu000644	+	Root	1	Bacteria	1	Actinobacteria	1	Actinobacteria	1	Propionibacteriales	1	Nocardioidaceae	1	Marmoricola	0.98
Otu000645	+	Root	1	Bacteria	1	Actinobacteria	1	Actinobacteria	1	Micrococcales	1	Micrococcaceae	1	Rothia	1
Otu000646	+	Root	1	Bacteria	1	Actinobacteria	0.8	Thermoleophilia	0.72	Solirubrobacterales	0.71	Baekduiaceae	0.32	Baekduia	0.32
Otu000647	+	Root	1	Bacteria	1	Proteobacteria	1	Alphaproteobacteria	1	Rhizobiales	1	Boseaceae	1	Bosea	1
Otu000648	+	Root	1	Bacteria	1	Bacteroidetes	1	Bacteroidia	0.48	Bacteroidales	0.48	Marinilabiliaceae	0.3	Anaerophaga	0.13
Otu000649	+	Root	1	Bacteria	1	Firmicutes	0.93	Clostridia	0.87	Clostridiales	0.86	Peptostreptococcaceae	0.3	Criibacterium	0.19
Otu000650	+	Root	1	Bacteria	1	Firmicutes	1	Negativicutes	1	Veillonellales	1	Veillonellaceae	1	Megasphaera	1
Otu000651	+	Root	1	Bacteria	1	Firmicutes	0.98	Clostridia	0.98	Clostridiales	0.98	Ruminococcaceae	0.97	Lawsonibacter	0.15
Otu000652	+	Root	1	Bacteria	1	Proteobacteria	1	Alphaproteobacteria	1	Sphingomonadales	1	Sphingomonadaceae	0.93	Sphingomonas	0.84
Otu000653	+	Root	1	Bacteria	1	Proteobacteria	1	Betaproteobacteria	1	Burkholderiales	1	Comamonadaceae	0.98	Polaromonas	0.47
Otu000654	+	Root	1	Bacteria	1	Proteobacteria	1	Betaproteobacteria	1	Burkholderiales	1	Oxalobacteraceae	0.93	Noviherbaspirillum	0.93
Otu000655	+	Root	1	Bacteria	1	Bacteroidetes	1	Chitinophagia	1	Chitinophagales	1	Chitinophagaceae	1	Flavitalea	0.55
Otu000656	+	Root	1	Bacteria	1	Firmicutes	1	Clostridia	1	Clostridiales	1	Ruminococcaceae	1	Flavonifractor	1
Otu000657	+	Root	1	Bacteria	1	Bacteroidetes	1	Chitinophagia	1	Chitinophagales	1	Chitinophagaceae	1	Edaphobaculum	0.6
Otu000658	+	Root	1	Bacteria	1	Acidobacteria	1	Acidobacteria_Gp6	0.99	Gp6	0.99
Otu000659	+	Root	1	Bacteria	1	Actinobacteria	0.96	Acidimicrobiia	0.65	Acidimicrobiales	0.65	Iamiaceae	0.22	Actinomarinicola	0.21
Otu000660	+	Root	1	Bacteria	1	Proteobacteria	1	Betaproteobacteria	1	Burkholderiales	1	Oxalobacteraceae	1	Massilia	1
Otu000661	+	Root	1	Bacteria	1	Bacteroidetes	1	Bacteroidia	1	Bacteroidales	1	Muribaculaceae	0.88	Muribaculum	0.71
Otu000662	+	Root	1	Bacteria	1	Bacteroidetes	1	Cytophagia	1	Cytophagales	1	Cytophagaceae	1	Spirosoma	0.96
Otu000663	+	Root	1	Bacteria	1	Deinococcus-Thermus	1	Deinococci	1	Deinococcales	1	Deinococcaceae	1	Deinococcus	1
Otu000664	+	Root	1	Bacteria	1	Proteobacteria	1	Alphaproteobacteria	1	Rhodobacterales	1	Rhodobacteraceae	1	Rubellimicrobium	0.99
Otu000665	+	Root	1	Bacteria	1	Proteobacteria	1	Deltaproteobacteria	1	Myxococcales	1	Cystobacterineae	1	Cystobacteraceae	0.99
Otu000666	+	Root	1	Bacteria	1	Bacteroidetes	1	Bacteroidia	0.42	Bacteroidales	0.42	Prolixibacteraceae	0.13	Maribellus	0.11
Otu000667	+	Root	1	Bacteria	1	Bacteroidetes	1	Cytophagia	1	Cytophagales	1	Hymenobacteraceae	1	Hymenobacter	0.98
Otu000668	+	Root	1	Bacteria	1	Firmicutes	1	Clostridia	1	Clostridiales	1	Lachnospiraceae	1	Mediterraneibacter	0.97
Otu000669	+	Root	1	Bacteria	0.91	Chloroflexi	0.25	Thermomicrobia	0.14	Sphaerobacteridae	0.14	Sphaerobacterales	0.14	Sphaerobacterineae	0.14
Otu000670	+	Root	1	Bacteria	1	Actinobacteria	1	Actinobacteria	1	Micrococcales	1	Dermabacteraceae	1	Brachybacterium	1
Otu000671	+	Root	1	Bacteria	1	Firmicutes	1	Clostridia	1	Clostridiales	1	Lachnospiraceae	1	Dorea	1
Otu000672	+	Root	1	Bacteria	1	Proteobacteria	1	Alphaproteobacteria	1	Sphingomonadales	1	Sphingomonadaceae	1	Sphingomonas	0.93
Otu000673	+	Root	1	Bacteria	1	Bacteroidetes	0.92	Cytophagia	0.69	Cytophagales	0.69	Cytophagaceae	0.39	Edaphorhabdus	0.09
Otu000674	+	Root	1	Bacteria	1	Actinobacteria	1	Actinobacteria	1	Micromonosporales	0.99	Micromonosporaceae	0.99	Actinoplanes	0.58
Otu000675	+	Root	1	Bacteria	1	Bacteroidetes	1	Chitinophagia	1	Chitinophagales	1	Chitinophagaceae	1	Ferruginibacter	0.13
Otu000676	+	Root	1	Bacteria	1	Actinobacteria	1	Actinobacteria	1	Pseudonocardiales	1	Pseudonocardiaceae	1	Pseudonocardia	0.97
Otu000677	+	Root	1	Bacteria	1	Proteobacteria	1	Alphaproteobacteria	1	Sphingomonadales	0.99	Sphingomonadaceae	0.85	Sphingomonas	0.56
Otu000678	+	Root	1	Bacteria	1	Bacteroidetes	1	Flavobacteriia	1	Flavobacteriales	1	Flavobacteriaceae	1	Capnocytophaga	1
Otu000679	+	Root	1	Bacteria	1	Proteobacteria	1	Alphaproteobacteria	1	Sphingomonadales	1	Sphingomonadaceae	0.77	Sphingomicrobium	0.37
Otu000680	+	Root	1	Bacteria	1	Firmicutes	1	Clostridia	1	Clostridiales	1	Lachnospiraceae	1	Mediterraneibacter	0.51
Otu000681	+	Root	1	Bacteria	1	Actinobacteria	1	Actinobacteria	1	Pseudonocardiales	0.99	Pseudonocardiaceae	0.99	Pseudonocardia	0.66
Otu000682	+	Root	1	Bacteria	1	Proteobacteria	1	Alphaproteobacteria	1	Sphingomonadales	1	Sphingomonadaceae	1	Sphingomonas	0.92
Otu000683	+	Root	1	Bacteria	1	Firmicutes	1	Erysipelotrichia	1	Erysipelotrichales	1	Erysipelotrichaceae	1	Faecalicoccus	0.69
Otu000684	+	Root	1	Bacteria	1	Firmicutes	1	Clostridia	1	Clostridiales	1	Lachnospiraceae	1	Dorea	0.94
Otu000685	+	Root	1	Bacteria	1	Proteobacteria	1	Alphaproteobacteria	1	Sphingomonadales	1	Sphingomonadaceae	1	Sphingobium	0.99
Otu000686	+	Root	1	Bacteria	1	Proteobacteria	1	Deltaproteobacteria	1	Myxococcales	1	Sorangiineae	0.99	Labilitrichaceae	0.92
Otu000687	+	Root	1	Bacteria	1	Verrucomicrobia	0.81	Spartobacteria	0.32	Spartobacteria_genera_incertae_sedis	0.32
Otu000688	+	Root	1	Archaea	0.18	Euryarchaeota	0.13	Thermoplasmata	0.12	Thermoplasmatales	0.12	Cuniculiplasmataceae	0.11	Cuniculiplasma	0.11
Otu000689	+	Root	1	Bacteria	1	Proteobacteria	1	Betaproteobacteria	1	Burkholderiales	1	Comamonadaceae	0.92	Rhizobacter	0.83
Otu000690	+	Root	1	Bacteria	1	Acidobacteria	1	Acidobacteria_Gp6	1	Gp6	1
Otu000691	+	Root	1	Bacteria	1	Firmicutes	1	Clostridia	1	Clostridiales	1	Peptostreptococcaceae	1	Clostridioides	0.93
Otu000692	+	Root	1	Bacteria	1	Actinobacteria	1	Actinobacteria	1	Catenulisporales	0.99	Actinospicaceae	0.99	Actinospica	0.99
Otu000693	+	Root	1	Bacteria	1	Bacteroidetes	1	Chitinophagia	1	Chitinophagales	1	Chitinophagaceae	1	Segetibacter	0.93
Otu000694	+	Root	1	Bacteria	1	Firmicutes	0.72	Clostridia	0.47	Clostridiales	0.47	Ruminococcaceae	0.23	Colidextribacter	0.23
Otu000695	+	Root	1	Bacteria	1	Bacteroidetes	1	Bacteroidia	1	Bacteroidales	1	Prevotellaceae	0.99	Prevotellamassilia	0.95
Otu000696	+	Root	1	Bacteria	1	Proteobacteria	1	Gammaproteobacteria	1	Chromatiales	0.36	Granulosicoccaceae	0.13	Sulfuriflexus	0.12
Otu000697	+	Root	1	Bacteria	0.95	Cyanobacteria/Chloroplast	0.12	Chloroplast	0.11	Chloroplast	0.11	Euglenida	0.11
Otu000698	+	Root	1	Bacteria	1	Bacteroidetes	1	Bacteroidia	1	Bacteroidales	1	Prevotellaceae	0.59	Paraprevotella	0.46
Otu000699	+	Root	1	Bacteria	1	Proteobacteria	1	Alphaproteobacteria	1	Rhodospirillales	1	Acetobacteraceae	1	Crenalkalicoccus	0.36
Otu000700	+	Root	1	Bacteria	1	Actinobacteria	1	Actinobacteria	1	Micrococcales	1	Micrococcaceae	1	Enteractinococcus	0.97
Otu000701	+	Root	1	Bacteria	1	Planctomycetes	0.79	Planctomycetacia	0.79	Pirellulales	0.57	Lacipirellulaceae	0.3	Lacipirellula	0.21
Otu000702	+	Root	1	Bacteria	1	Bacteroidetes	1	Cytophagia	0.96	Cytophagales	0.96	Hymenobacteraceae	0.96	Hymenobacter	0.96
Otu000703	+	Root	1	Bacteria	1	Proteobacteria	1	Alphaproteobacteria	1	Rhizobiales	1	Methylobacteriaceae	1	Methylobacterium	0.99
Otu000704	+	Root	1	Bacteria	1	Planctomycetes	0.94	Planctomycetacia	0.94	Planctomycetales	0.92	Gemmataceae	0.88	Fimbriiglobus	0.53
Otu000705	+	Root	1	Bacteria	1	Campilobacterota	1	Campylobacteria	1	Campylobacterales	1	Helicobacteraceae	1	Helicobacter	1
Otu000706	+	Root	1	Bacteria	1	Bacteroidetes	1	Flavobacteriia	1	Flavobacteriales	1	Flavobacteriaceae	1	Flavivirga	0.53
Otu000707	+	Root	1	Bacteria	1	Bacteroidetes	1	Bacteroidia	0.96	Bacteroidales	0.96	Dysgonomonadaceae	0.45	Dysgonomonas	0.35
Otu000708	+	Root	1	Bacteria	1	Acidobacteria	1	Blastocatellia	1	Blastocatellales	1	Blastocatellaceae	1	Aridibacter	0.91
Otu000709	+	Root	1	Bacteria	1	Bacteroidetes	1	Chitinophagia	1	Chitinophagales	1	Chitinophagaceae	1	Ferruginibacter	0.66
Otu000710	+	Root	1	Bacteria	1	Bacteroidetes	1	Chitinophagia	1	Chitinophagales	1	Chitinophagaceae	1	Flavitalea	1
Otu000711	+	Root	1	Bacteria	1	Proteobacteria	1	Alphaproteobacteria	1	Sphingomonadales	1	Sphingomonadaceae	1	Sphingomonas	0.38
Otu000712	+	Root	1	Bacteria	1	Proteobacteria	1	Deltaproteobacteria	1	Myxococcales	1	Sorangiineae	1	Polyangiaceae	1
Otu000713	+	Root	1	Bacteria	1	Firmicutes	1	Clostridia	1	Clostridiales	1	Lachnospiraceae	1	Lachnospira	1
Otu000714	+	Root	1	Bacteria	1	Proteobacteria	1	Alphaproteobacteria	1	Sphingomonadales	1	Sphingomonadaceae	0.95	Sphingomonas	0.53
Otu000715	+	Root	1	Bacteria	1	Spirochaetes	0.96	Spirochaetia	0.96	Spirochaetales	0.96	Spirochaetaceae	0.96	Treponema	0.94
Otu000716	+	Root	1	Bacteria	1	Actinobacteria	1	Actinobacteria	1	Geodermatophilales	0.36	Geodermatophilaceae	0.36	Modestobacter	0.24
Otu000717	+	Root	1	Bacteria	1	Firmicutes	1	Clostridia	1	Clostridiales	1	Lachnospiraceae	1	Roseburia	1
Otu000718	+	Root	1	Bacteria	1	Proteobacteria	1	Alphaproteobacteria	1	Rhizobiales	1	Aurantimonadaceae	0.96	Aureimonas	0.38
Otu000719	+	Root	1	Bacteria	1	Bacteroidetes	1	Flavobacteriia	1	Flavobacteriales	1	Flavobacteriaceae	1	Antarcticibacterium	0.61
Otu000720	+	Root	1	Bacteria	1	Proteobacteria	1	Alphaproteobacteria	1	Rhizobiales	1	Methylobacteriaceae	1	Methylobacterium	1
Otu000721	+	Root	1	Bacteria	1	Proteobacteria	1	Betaproteobacteria	1	Burkholderiales	1	Oxalobacteraceae	1	Noviherbaspirillum	1
Otu000722	+	Root	1	Bacteria	1	Bacteroidetes	1	Chitinophagia	1	Chitinophagales	1	Chitinophagaceae	1	Segetibacter	0.53
Otu000723	+	Root	1	Bacteria	1	Bacteroidetes	1	Cytophagia	1	Cytophagales	1	Hymenobacteraceae	1	Hymenobacter	0.98
Otu000724	+	Root	1	Bacteria	1	Actinobacteria	1	Actinobacteria	1	Pseudonocardiales	1	Pseudonocardiaceae	1	Pseudonocardia	0.79
Otu000725	+	Root	1	Bacteria	1	Bacteroidetes	0.98	Bacteroidia	0.97	Bacteroidales	0.97	Prevotellaceae	0.78	Alloprevotella	0.74
Otu000726	+	Root	1	Bacteria	0.99	Actinobacteria	0.98	Thermoleophilia	0.96	Gaiellales	0.85	Gaiellaceae	0.85	Gaiella	0.85
Otu000728	+	Root	1	Bacteria	1	Acidobacteria	1	Acidobacteria_Gp6	1	Gp6	1
Otu000729	+	Root	1	Bacteria	1	Proteobacteria	1	Betaproteobacteria	1	Burkholderiales	1	Burkholderiaceae	1	Caballeronia	1
Otu000730	+	Root	1	Bacteria	1	Firmicutes	1	Bacilli	1	Bacillales	1	Paenibacillaceae 1	1	Paenibacillus	1
Otu000731	+	Root	1	Bacteria	1	Proteobacteria	1	Alphaproteobacteria	1	Caulobacterales	1	Caulobacteraceae	1	Phenylobacterium	1
Otu000732	+	Root	1	Bacteria	1	Proteobacteria	1	Alphaproteobacteria	1	Sphingomonadales	0.99	Sphingomonadaceae	0.98	Sphingomonas	0.78
Otu000733	+	Root	1	Bacteria	1	Deinococcus-Thermus	1	Deinococci	1	Trueperales	1	Trueperaceae	1	Truepera	1
Otu000734	+	Root	1	Bacteria	1	Firmicutes	0.99	Clostridia	0.98	Clostridiales	0.98	Clostridiaceae 1	0.97	Clostridium sensu stricto	0.74
Otu000735	+	Root	1	Bacteria	1	Firmicutes	1	Clostridia	1	Clostridiales	1	Lachnospiraceae	1	Kineothrix	0.59
Otu000736	+	Root	1	Bacteria	1	Firmicutes	1	Clostridia	1	Clostridiales	0.99	Ruminococcaceae	0.72	Sporobacter	0.16
Otu000737	+	Root	1	Bacteria	1	Bacteroidetes	1	Chitinophagia	1	Chitinophagales	1	Chitinophagaceae	1	Flavisolibacter	0.74
Otu000738	+	Root	1	Bacteria	1	Actinobacteria	1	Actinobacteria	1	Streptomycetales	0.99	Streptomycetaceae	0.99	Streptomyces	0.98
Otu000739	+	Root	1	Bacteria	1	Bacteroidetes	1	Chitinophagia	1	Chitinophagales	1	Chitinophagaceae	1	Ferruginibacter	0.94
Otu000740	+	Root	1	Bacteria	0.98	Bacteroidetes	0.93	Bacteroidia	0.89	Bacteroidales	0.89	Muribaculaceae	0.67	Muribaculum	0.57
Otu000741	+	Root	1	Bacteria	1	Proteobacteria	1	Alphaproteobacteria	1	Rhizobiales	1	Hyphomicrobiaceae	1	Hyphomicrobium	0.98
Otu000742	+	Root	1	Bacteria	1	Proteobacteria	1	Deltaproteobacteria	1	Myxococcales	1	Sorangiineae	1	Polyangiaceae	1
Otu000743	+	Root	1	Bacteria	1	Firmicutes	0.86	Clostridia	0.85	Clostridiales	0.85	Ruminococcaceae	0.5	Monoglobus	0.21
Otu000744	+	Root	1	Bacteria	1	Proteobacteria	1	Alphaproteobacteria	1	Rhizobiales	0.99	Aurantimonadaceae	0.94	Aureimonas	0.88
Otu000745	+	Root	1	Bacteria	1	Cyanobacteria/Chloroplast	1	Chloroplast	1	Chloroplast	1	Streptophyta	1
Otu000746	+	Root	1	Bacteria	1	Bacteroidetes	1	Sphingobacteriia	1	Sphingobacteriales	1	Sphingobacteriaceae	1	Mucilaginibacter	1
Otu000748	+	Root	1	Bacteria	1	Bacteroidetes	1	Cytophagia	1	Cytophagales	1	Hymenobacteraceae	1	Hymenobacter	1
Otu000749	+	Root	1	Bacteria	1	Actinobacteria	1	Actinobacteria	1	Kineosporiales	0.28	Kineosporiaceae	0.28	Thalassiella	0.14
Otu000750	+	Root	1	Bacteria	1	Bacteroidetes	1	Cytophagia	1	Cytophagales	1	Hymenobacteraceae	1	Hymenobacter	1
Otu000751	+	Root	1	Bacteria	1	Bacteroidetes	1	Sphingobacteriia	1	Sphingobacteriales	1	Sphingobacteriaceae	1	Pedobacter	0.86
Otu000752	+	Root	1	Bacteria	1	Bacteroidetes	1	Chitinophagia	1	Chitinophagales	1	Chitinophagaceae	1	Chitinophaga	0.77
Otu000753	+	Root	1	Bacteria	1	Bacteroidetes	1	Cytophagia	1	Cytophagales	1	Hymenobacteraceae	0.98	Adhaeribacter	0.97
Otu000754	+	Root	1	Bacteria	1	Actinobacteria	1	Actinobacteria	1	Propionibacteriales	1	Nocardioidaceae	1	Nocardioides	0.95
Otu000755	+	Root	1	Bacteria	1	Proteobacteria	1	Deltaproteobacteria	1	Myxococcales	0.99	Sorangiineae	0.97	Polyangiaceae	0.9
Otu000756	+	Root	1	Bacteria	1	Fusobacteria	1	Fusobacteriia	1	Fusobacteriales	1	Leptotrichiaceae	1	Leptotrichia	1
Otu000757	+	Root	1	Bacteria	1	Bacteroidetes	1	Cytophagia	1	Cytophagales	1	Cytophagaceae	1	Dyadobacter	1
Otu000758	+	Root	1	Bacteria	1	Proteobacteria	1	Gammaproteobacteria	1	Oceanospirillales	1	Halomonadaceae	1	Halomonas	1
Otu000759	+	Root	1	Bacteria	1	Actinobacteria	1	Actinobacteria	1	Geodermatophilales	1	Geodermatophilaceae	1	Blastococcus	0.99
Otu000760	+	Root	1	Bacteria	1	Firmicutes	1	Clostridia	0.99	Clostridiales	0.99	Clostridiales_Incertae Sedis XIII	0.98	Mogibacterium	0.85
Otu000761	+	Root	1	Bacteria	1	Bacteroidetes	1	Flavobacteriia	0.99	Flavobacteriales	0.99	Flavobacteriaceae	0.99	Flavobacterium	0.98
Otu000762	+	Root	1	Bacteria	1	Proteobacteria	1	Gammaproteobacteria	1	Cellvibrionales	1	Cellvibrionaceae	1	Cellvibrio	1
Otu000763	+	Root	1	Bacteria	1	Bacteroidetes	0.97	Flavobacteriia	0.37	Flavobacteriales	0.37	Weeksellaceae	0.24	Apibacter	0.18
Otu000764	+	Root	1	Bacteria	1	Chloroflexi	0.57	Anaerolineae	0.45	Aggregatilineales	0.39	Aggregatilineaceae	0.39	Aggregatilinea	0.39
Otu000765	+	Root	1	Bacteria	1	Proteobacteria	1	Alphaproteobacteria	1	Rhodospirillales	0.97	Geminicoccaceae	0.96	Geminicoccus	0.96
Otu000766	+	Root	1	Bacteria	1	Spirochaetes	0.75	Spirochaetia	0.75	Spirochaetales	0.75	Spirochaetaceae	0.74	Treponema	0.59
Otu000767	+	Root	1	Bacteria	1	Acidobacteria	0.98	Acidobacteria_Gp16	0.98	Gp16	0.98
Otu000768	+	Root	1	Bacteria	1	Proteobacteria	1	Deltaproteobacteria	0.99	Myxococcales	0.96	Sorangiineae	0.96	Polyangiaceae	0.82
Otu000770	+	Root	1	Bacteria	1	Bacteroidetes	1	Chitinophagia	1	Chitinophagales	1	Chitinophagaceae	1	Flavitalea	1
Otu000771	+	Root	1	Bacteria	0.98	Chloroflexi	0.3	Chloroflexia	0.27	Chloroflexales	0.26	Roseiflexineae	0.26	Roseiflexaceae	0.26
Otu000772	+	Root	1	Bacteria	1	Proteobacteria	1	Alphaproteobacteria	1	Rhizobiales	1	Phyllobacteriaceae	0.88	Mesorhizobium	0.87
Otu000773	+	Root	1	Bacteria	1	Bacteroidetes	1	Chitinophagia	0.98	Chitinophagales	0.98	Chitinophagaceae	0.98	Rurimicrobium	0.51
Otu000774	+	Root	1	Bacteria	1	Bacteroidetes	1	Flavobacteriia	1	Flavobacteriales	1	Weeksellaceae	1	Chryseobacterium	1
Otu000775	+	Root	1	Bacteria	1	Firmicutes	1	Bacilli	1	Lactobacillales	1	Streptococcaceae	0.99	Streptococcus	0.99
Otu000776	+	Root	1	Bacteria	1	Proteobacteria	1	Alphaproteobacteria	1	Caulobacterales	0.88	Caulobacteraceae	0.85	Brevundimonas	0.47
Otu000777	+	Root	1	Bacteria	1	Bacteroidetes	1	Sphingobacteriia	1	Sphingobacteriales	1	Sphingobacteriaceae	1	Pedobacter	0.68
Otu000778	+	Root	1	Bacteria	1	Proteobacteria	1	Alphaproteobacteria	1	Sphingomonadales	0.95	Sphingomonadaceae	0.66	Sphingomonas	0.54
Otu000779	+	Root	1	Bacteria	1	Proteobacteria	1	Alphaproteobacteria	1	Sphingomonadales	1	Sphingomonadaceae	1	Sphingomonas	0.97
Otu000780	+	Root	1	Bacteria	1	Bacteroidetes	1	Chitinophagia	1	Chitinophagales	1	Chitinophagaceae	1	Flavitalea	0.14
Otu000781	+	Root	1	Bacteria	1	Firmicutes	0.98	Clostridia	0.98	Clostridiales	0.98	Lachnospiraceae	0.58	Tyzzerella	0.15
Otu000782	+	Root	1	Bacteria	1	Actinobacteria	1	Actinobacteria	1	Micromonosporales	1	Micromonosporaceae	1	Plantactinospora	0.39
Otu000783	+	Root	1	Bacteria	1	Bacteroidetes	1	Bacteroidia	1	Bacteroidales	1	Porphyromonadaceae	1	Porphyromonas	0.98
Otu000784	+	Root	1	Bacteria	1	Verrucomicrobia	0.85	Spartobacteria	0.34	Spartobacteria_genera_incertae_sedis	0.34
Otu000785	+	Root	1	Bacteria	1	Firmicutes	1	Clostridia	1	Clostridiales	1	Lachnospiraceae	1	Enterocloster	0.31
Otu000786	+	Root	1	Bacteria	1	Firmicutes	1	Bacilli	1	Bacillales	1	Planococcaceae	1	Lysinibacillus	0.63
Otu000787	+	Root	1	Bacteria	1	Bacteroidetes	1	Chitinophagia	1	Chitinophagales	1	Chitinophagaceae	1	Ferruginibacter	0.29
Otu000789	+	Root	1	Bacteria	1	Proteobacteria	1	Alphaproteobacteria	1	Rhizobiales	1	Rhizobiaceae	0.99	Shinella	0.43
Otu000790	+	Root	1	Bacteria	1	Firmicutes	1	Clostridia	1	Clostridiales	1	Symbiobacteriaceae	1	Symbiobacterium	1
Otu000791	+	Root	1	Bacteria	1	Proteobacteria	1	Alphaproteobacteria	1	Caulobacterales	0.97	Caulobacteraceae	0.97	Phenylobacterium	0.92
Otu000792	+	Root	1	Bacteria	1	Verrucomicrobia	0.92	Spartobacteria	0.46	Spartobacteria_genera_incertae_sedis	0.46
Otu000793	+	Root	1	Bacteria	1	Firmicutes	0.41	Bacilli	0.24	Lactobacillales	0.24	Lactobacillaceae	0.24	Convivina	0.19
Otu000794	+	Root	1	Bacteria	1	Proteobacteria	1	Alphaproteobacteria	1	Sphingomonadales	0.99	Sphingomonadaceae	0.99	Sphingomonas	0.82
Otu000795	+	Root	1	Bacteria	1	Bacteroidetes	1	Chitinophagia	1	Chitinophagales	1	Chitinophagaceae	1	Flavisolibacter	0.41
Otu000796	+	Root	1	Bacteria	1	Proteobacteria	1	Alphaproteobacteria	1	Rhizobiales	1	Methylobacteriaceae	1	Methylobacterium	1
Otu000797	+	Root	1	Bacteria	1	Actinobacteria	0.96	Actinobacteria	0.9	Propionibacteriales	0.52	Nocardioidaceae	0.38	Mumia	0.35
Otu000798	+	Root	1	Bacteria	1	Proteobacteria	1	Alphaproteobacteria	1	Sphingomonadales	1	Sphingomonadaceae	1	Sphingomonas	0.95
Otu000799	+	Root	1	Bacteria	1	Bacteroidetes	1	Chitinophagia	0.98	Chitinophagales	0.98	Chitinophagaceae	0.98	Rurimicrobium	0.47
Otu000800	+	Root	1	Bacteria	1	Firmicutes	1	Negativicutes	1	Selenomonadales	1	Selenomonadaceae	1	Anaerovibrio	0.98
Otu000801	+	Root	1	Bacteria	1	Proteobacteria	1	Deltaproteobacteria	0.99	Myxococcales	0.99	Nannocystineae	0.97	Nannocystaceae	0.85
Otu000802	+	Root	1	Bacteria	1	Firmicutes	0.99	Clostridia	0.99	Clostridiales	0.99	Ruminococcaceae	0.95	Sporobacter	0.42
Otu000803	+	Root	1	Bacteria	1	Bacteroidetes	0.95	Chitinophagia	0.78	Chitinophagales	0.78	Chitinophagaceae	0.78	Rurimicrobium	0.46
Otu000804	+	Root	1	Bacteria	1	Verrucomicrobia	1	Verrucomicrobiae	1	Verrucomicrobiales	1	Akkermansiaceae	1	Akkermansia	1
Otu000805	+	Root	1	Bacteria	1	Proteobacteria	1	Gammaproteobacteria	1	Cellvibrionales	1	Cellvibrionaceae	1	Cellvibrio	1
Otu000806	+	Root	1	Bacteria	1	Aquificae	0.31	Aquificae	0.31	Aquificales	0.28	Hydrogenothermaceae	0.28	Hydrogenothermus	0.19
Otu000807	+	Root	1	Bacteria	1	Bacteroidetes	1	Cytophagia	1	Cytophagales	1	Hymenobacteraceae	1	Hymenobacter	1
Otu000808	+	Root	1	Bacteria	1	Proteobacteria	1	Betaproteobacteria	1	Burkholderiales	1	Comamonadaceae	1	Polaromonas	0.94
Otu000809	+	Root	1	Bacteria	1	Proteobacteria	0.97	Deltaproteobacteria	0.94	Myxococcales	0.88	Nannocystineae	0.79	Haliangiaceae	0.51
Otu000810	+	Root	1	Bacteria	1	Proteobacteria	1	Alphaproteobacteria	1	Rhodospirillales	1	Acetobacteraceae	1	Acidisoma	0.6
Otu000811	+	Root	1	Bacteria	1	Actinobacteria	1	Actinobacteria	1	Propionibacteriales	1	Nocardioidaceae	1	Nocardioides	1
Otu000812	+	Root	1	Bacteria	1	Acidobacteria	0.72	Acidobacteria_Gp4	0.65	Gp4	0.65
Otu000813	+	Root	1	Bacteria	1	Firmicutes	1	Bacilli	1	Bacillales	1	Bacillales_Incertae Sedis XI	1	Gemella	1
Otu000814	+	Root	1	Bacteria	1	Gemmatimonadetes	1	Longimicrobia	1	Longimicrobiales	1	Longimicrobiaceae	1	Longimicrobium	1
Otu000815	+	Root	1	Bacteria	1	Actinobacteria	1	Thermoleophilia	1	Solirubrobacterales	0.91	Baekduiaceae	0.81	Baekduia	0.81
Otu000816	+	Root	1	Bacteria	1	candidate division WPS-1	0.99	WPS-1_genera_incertae_sedis	0.99
Otu000817	+	Root	1	Bacteria	1	Bacteroidetes	1	Sphingobacteriia	1	Sphingobacteriales	1	Sphingobacteriaceae	1	Mucilaginibacter	0.42
Otu000818	+	Root	1	Bacteria	1	Abditibacteriota	0.95	Abditibacteria	0.95	Abditibacteriales	0.95	Abditibacteriaceae	0.95	Abditibacterium	0.95
Otu000819	+	Root	1	Bacteria	1	Spirochaetes	1	Spirochaetia	1	Spirochaetales	1	Spirochaetaceae	0.99	Treponema	0.99
Otu000820	+	Root	1	Bacteria	1	Proteobacteria	1	Alphaproteobacteria	1	Rhizobiales	1	Bradyrhizobiaceae	0.77	Pseudolabrys	0.32
Otu000821	+	Root	1	Bacteria	1	Fusobacteria	1	Fusobacteriia	1	Fusobacteriales	1	Fusobacteriaceae	1	Fusobacterium	0.99
Otu000822	+	Root	1	Bacteria	1	Firmicutes	1	Clostridia	1	Clostridiales	1	Lachnospiraceae	1	Murimonas	0.29
Otu000823	+	Root	1	Bacteria	1	Actinobacteria	1	Actinobacteria	1	Propionibacteriales	1	Nocardioidaceae	1	Marmoricola	0.96
Otu000824	+	Root	1	Bacteria	1	Bacteroidetes	1	Cytophagia	1	Cytophagales	1	Cytophagaceae	1	Spirosoma	1
Otu000825	+	Root	1	Bacteria	1	Bacteroidetes	1	Chitinophagia	1	Chitinophagales	1	Chitinophagaceae	1	Edaphobaculum	0.97
Otu000827	+	Root	1	Bacteria	1	Bacteroidetes	1	Flavobacteriia	1	Flavobacteriales	1	Flavobacteriaceae	1	Flavobacterium	0.99
Otu000828	+	Root	1	Bacteria	1	Actinobacteria	1	Actinobacteria	1	Mycobacteriales	1	Corynebacteriaceae	1	Corynebacterium	1
Otu000829	+	Root	1	Bacteria	1	Firmicutes	1	Clostridia	1	Clostridiales	0.99	Ruminococcaceae	0.68	Sporobacter	0.24
Otu000830	+	Root	1	Bacteria	1	Proteobacteria	0.97	Oligoflexia	0.67	Oligoflexales	0.64	Oligoflexaceae	0.31	Oligoflexus	0.31
Otu000831	+	Root	1	Bacteria	1	Verrucomicrobia	0.82	Spartobacteria	0.31	Spartobacteria_genera_incertae_sedis	0.31
Otu000832	+	Root	1	Bacteria	1	Proteobacteria	1	Alphaproteobacteria	1	Rhizobiales	1	Bradyrhizobiaceae	0.91	Variibacter	0.91
Otu000833	+	Root	1	Bacteria	1	Firmicutes	1	Bacilli	1	Lactobacillales	1	Lactobacillaceae	1	Ligilactobacillus	0.6
Otu000834	+	Root	1	Bacteria	1	Proteobacteria	1	Alphaproteobacteria	1	Sphingomonadales	1	Sphingomonadaceae	1	Sphingomonas	0.75
Otu000835	+	Root	1	Bacteria	1	Bacteroidetes	1	Bacteroidia	1	Bacteroidales	1	Muribaculaceae	0.99	Paramuribaculum	0.53
Otu000836	+	Root	1	Bacteria	1	Bacteroidetes	1	Bacteroidia	1	Bacteroidales	1	Prevotellaceae	0.98	Prevotella	0.95
Otu000837	+	Root	1	Bacteria	1	Actinobacteria	1	Actinobacteria	1	Pseudonocardiales	0.9	Pseudonocardiaceae	0.9	Amycolatopsis	0.88
Otu000838	+	Root	1	Bacteria	1	Bacteroidetes	1	Cytophagia	1	Cytophagales	1	Cytophagaceae	1	Dyadobacter	1
Otu000839	+	Root	1	Bacteria	1	Firmicutes	1	Clostridia	1	Clostridiales	1	Ruminococcaceae	0.67	Monoglobus	0.41
Otu000840	+	Root	1	Bacteria	1	Firmicutes	1	Clostridia	1	Clostridiales	1	Lachnospiraceae	1	Roseburia	0.98
Otu000841	+	Root	1	Bacteria	1	Proteobacteria	1	Alphaproteobacteria	1	Rhizobiales	1	Bradyrhizobiaceae	0.95	Pseudorhodoplanes	0.35
Otu000842	+	Root	1	Bacteria	1	Firmicutes	1	Erysipelotrichia	0.97	Erysipelotrichales	0.97	Erysipelotrichaceae	0.97	Turicibacter	0.97
Otu000844	+	Root	1	Bacteria	1	Actinobacteria	1	Actinobacteria	1	Micrococcales	1	Microbacteriaceae	1	Subtercola	0.82
Otu000845	+	Root	1	Bacteria	1	Proteobacteria	1	Alphaproteobacteria	1	Rhodospirillales	1	Acetobacteraceae	1	Belnapia	0.99
Otu000846	+	Root	1	Bacteria	1	Proteobacteria	1	Alphaproteobacteria	1	Sphingomonadales	0.98	Sphingomonadaceae	0.94	Sphingomonas	0.87
Otu000847	+	Root	1	Bacteria	1	Firmicutes	1	Clostridia	1	Clostridiales	1	Lachnospiraceae	1	Lachnoanaerobaculum	1
Otu000848	+	Root	1	Bacteria	1	Firmicutes	0.99	Clostridia	0.98	Clostridiales	0.98	Ruminococcaceae	0.84	Fournierella	0.13
Otu000849	+	Root	1	Bacteria	1	Bacteroidetes	1	Cytophagia	1	Cytophagales	1	Cytophagaceae	1	Spirosoma	0.94
Otu000850	+	Root	1	Bacteria	1	Bacteroidetes	1	Bacteroidia	1	Bacteroidales	1	Prevotellaceae	0.98	Prevotella	0.51
Otu000851	+	Root	1	Bacteria	1	Acidobacteria	1	Acidobacteria_Gp6	1	Gp6	1
Otu000852	+	Root	1	Bacteria	1	Firmicutes	0.52	Clostridia	0.45	Clostridiales	0.45	Lachnospiraceae	0.3	Faecalimonas	0.04
Otu000853	+	Root	1	Bacteria	1	Proteobacteria	1	Alphaproteobacteria	1	Rhizobiales	1	Methylobacteriaceae	0.96	Microvirga	0.75
Otu000854	+	Root	1	Bacteria	1	Actinobacteria	0.97	Actinobacteria	0.96	Propionibacteriales	0.93	Nocardioidaceae	0.56	Marmoricola	0.41
Otu000855	+	Root	1	Bacteria	1	Bacteroidetes	1	Flavobacteriia	1	Flavobacteriales	1	Weeksellaceae	1	Chryseobacterium	1
Otu000856	+	Root	1	Bacteria	1	Proteobacteria	1	Alphaproteobacteria	1	Sphingomonadales	0.97	Sphingomonadaceae	0.97	Sphingomonas	0.58
Otu000857	+	Root	1	Bacteria	1	Proteobacteria	1	Betaproteobacteria	1	Burkholderiales	0.99	Oxalobacteraceae	0.99	Massilia	0.99
Otu000858	+	Root	1	Bacteria	1	Firmicutes	1	Bacilli	1	Lactobacillales	1	Streptococcaceae	1	Lactococcus	1
Otu000859	+	Root	1	Bacteria	1	Bacteroidetes	1	Sphingobacteriia	1	Sphingobacteriales	1	Sphingobacteriaceae	1	Arcticibacter	0.59
Otu000860	+	Root	1	Bacteria	1	Actinobacteria	1	Actinobacteria	1	Actinomycetales	0.99	Actinomycetaceae	0.99	Actinomyces	0.99
Otu000861	+	Root	1	Bacteria	1	Firmicutes	1	Clostridia	1	Clostridiales	1	Ruminococcaceae	1	Ruminococcus	0.67
Otu000862	+	Root	1	Bacteria	1	Proteobacteria	1	Alphaproteobacteria	1	Rhizobiales	1	Chelatococcaceae	0.65	Chelatococcus	0.63
Otu000863	+	Root	1	Bacteria	1	Firmicutes	0.99	Clostridia	0.99	Clostridiales	0.99	Ruminococcaceae	0.98	Clostridium IV	0.51
Otu000864	+	Root	1	Bacteria	1	Firmicutes	0.99	Clostridia	0.99	Clostridiales	0.99	Ruminococcaceae	0.64	Sporobacter	0.07
Otu000865	+	Root	1	Bacteria	1	Bacteroidetes	1	Chitinophagia	1	Chitinophagales	1	Chitinophagaceae	1	Ferruginibacter	0.98
Otu000866	+	Root	1	Bacteria	1	Spirochaetes	0.89	Spirochaetia	0.89	Spirochaetales	0.89	Spirochaetaceae	0.87	Treponema	0.8
Otu000867	+	Root	1	Bacteria	1	Armatimonadetes	0.99	Armatimonadetes_gp5	0.99
Otu000868	+	Root	1	Bacteria	0.88	Firmicutes	0.3	Clostridia	0.23	Clostridiales	0.21	Lachnospiraceae	0.15	Schaedlerella	0.02
Otu000869	+	Root	1	Bacteria	1	Firmicutes	0.99	Clostridia	0.99	Clostridiales	0.99	Ruminococcaceae	0.96	Clostridium IV	0.62
Otu000870	+	Root	1	Bacteria	1	Proteobacteria	1	Alphaproteobacteria	1	Sphingomonadales	1	Erythrobacteraceae	0.97	Altererythrobacter	0.86
Otu000871	+	Root	1	Bacteria	1	Chloroflexi	0.86	Thermomicrobia	0.8	Sphaerobacteridae	0.79	Sphaerobacterales	0.79	Sphaerobacterineae	0.79
Otu000872	+	Root	1	Bacteria	1	Proteobacteria	0.97	Deltaproteobacteria	0.96	Myxococcales	0.89	Nannocystineae	0.71	Kofleriaceae	0.29
Otu000873	+	Root	1	Archaea	0.2	Parvarchaeota	0.07	Candidatus Parvarchaeum	0.07
Otu000874	+	Root	1	Bacteria	1	Fusobacteria	1	Fusobacteriia	1	Fusobacteriales	1	Leptotrichiaceae	1	Leptotrichia	1
Otu000875	+	Root	1	Bacteria	1	Actinobacteria	1	Actinobacteria	1	Pseudonocardiales	1	Pseudonocardiaceae	1	Pseudonocardia	0.73
Otu000876	+	Root	1	Bacteria	1	Proteobacteria	1	Alphaproteobacteria	1	Rhizobiales	1	Beijerinckiaceae	0.93	Beijerinckia	0.81
Otu000877	+	Root	1	Bacteria	1	Firmicutes	0.98	Clostridia	0.97	Clostridiales	0.97	Ruminococcaceae	0.94	Monoglobus	0.7
Otu000878	+	Root	1	Bacteria	1	Firmicutes	1	Clostridia	1	Clostridiales	1	Ruminococcaceae	1	Gemmiger	0.78
Otu000879	+	Root	1	Bacteria	1	Proteobacteria	1	Alphaproteobacteria	1	Rhizobiales	1	Aurantimonadaceae	0.94	Aureimonas	0.93
Otu000880	+	Root	1	Bacteria	1	Bacteroidetes	1	Chitinophagia	1	Chitinophagales	1	Chitinophagaceae	1	Rurimicrobium	0.76
Otu000881	+	Root	1	Bacteria	1	Bacteroidetes	0.99	Bacteroidia	0.98	Bacteroidales	0.98	Prevotellaceae	0.91	Marseilla	0.46
Otu000882	+	Root	1	Bacteria	0.86	Firmicutes	0.25	Clostridia	0.21	Clostridiales	0.2	Lachnospiraceae	0.12	Clostridium XlVb	0.06
Otu000883	+	Root	1	Bacteria	1	Firmicutes	1	Bacilli	1	Bacillales	1	Planococcaceae	0.96	Sporosarcina	0.95
Otu000884	+	Root	1	Bacteria	1	Bacteroidetes	1	Cytophagia	1	Cytophagales	1	Cytophagaceae	1	Larkinella	1
Otu000885	+	Root	1	Bacteria	1	Bacteroidetes	1	Chitinophagia	0.85	Chitinophagales	0.85	Chitinophagaceae	0.85	Rurimicrobium	0.32
Otu000886	+	Root	1	Bacteria	1	Bacteroidetes	1	Cytophagia	0.99	Cytophagales	0.99	Hymenobacteraceae	0.99	Hymenobacter	0.98
Otu000887	+	Root	1	Bacteria	1	Proteobacteria	1	Alphaproteobacteria	1	Rhizobiales	1	Blastochloridaceae	0.32	Blastochloris	0.32
Otu000888	+	Root	1	Bacteria	1	Firmicutes	0.95	Clostridia	0.94	Clostridiales	0.94	Ruminococcaceae	0.92	Anaerotruncus	0.26
Otu000889	+	Root	1	Bacteria	1	Proteobacteria	1	Betaproteobacteria	1	Burkholderiales	1	Sutterellaceae	1	Parasutterella	1
Otu000890	+	Root	1	Bacteria	1	Bacteroidetes	1	Flavobacteriia	0.37	Flavobacteriales	0.37	Cryomorphaceae	0.32	Vicingus	0.18
Otu000891	+	Root	1	Bacteria	1	Firmicutes	0.83	Clostridia	0.82	Clostridiales	0.8	Ruminococcaceae	0.71	Anaerofilum	0.18
Otu000892	+	Root	1	Bacteria	1	Proteobacteria	1	Gammaproteobacteria	1	Xanthomonadales	1	Xanthomonadaceae	1	Stenotrophomonas	1
Otu000893	+	Root	1	Bacteria	1	Firmicutes	1	Negativicutes	1	Veillonellales	1	Veillonellaceae	1	Megasphaera	1
Otu000894	+	Root	1	Bacteria	1	Bacteroidetes	1	Chitinophagia	1	Chitinophagales	1	Chitinophagaceae	1	Flavisolibacter	0.59
Otu000895	+	Root	1	Bacteria	1	Bacteroidetes	1	Flavobacteriia	1	Flavobacteriales	1	Cryomorphaceae	1	Fluviicola	1
Otu000896	+	Root	1	Bacteria	0.98	Chloroflexi	0.36	Chloroflexia	0.32	Chloroflexales	0.32	Roseiflexineae	0.3	Roseiflexaceae	0.3
Otu000897	+	Root	1	Bacteria	1	Proteobacteria	1	Betaproteobacteria	1	Burkholderiales	1	Comamonadaceae	0.96	Curvibacter	0.27
Otu000898	+	Root	1	Bacteria	1	Bacteroidetes	0.99	Bacteroidia	0.78	Bacteroidales	0.78	Marinilabiliaceae	0.46	Alkaliflexus	0.09
Otu000899	+	Root	1	Bacteria	1	Proteobacteria	1	Alphaproteobacteria	1	Rhizobiales	0.99	Methylobacteriaceae	0.73	Enterovirga	0.69
Otu000900	+	Root	1	Bacteria	1	Verrucomicrobia	1	Opitutae	1	Opitutales	1	Opitutaceae	1	Opitutus	0.45
Otu000901	+	Root	1	Bacteria	1	Bacteroidetes	1	Chitinophagia	0.98	Chitinophagales	0.98	Chitinophagaceae	0.98	Edaphobaculum	0.41
Otu000902	+	Root	1	Bacteria	0.8	Proteobacteria	0.12	Alphaproteobacteria	0.1	Rhizobiales	0.09	Salinarimonadaceae	0.09	Salinivirga	0.09
Otu000903	+	Root	1	Bacteria	1	Bacteroidetes	0.99	Chitinophagia	0.85	Chitinophagales	0.85	Chitinophagaceae	0.85	Rurimicrobium	0.43
Otu000904	+	Root	1	Bacteria	1	Bacteroidetes	1	Bacteroidia	0.96	Bacteroidales	0.96	Barnesiellaceae	0.55	Barnesiella	0.44
Otu000905	+	Root	1	Bacteria	1	Firmicutes	1	Clostridia	1	Clostridiales	1	Clostridiales_Incertae Sedis XIII	0.95	Ihubacter	0.68
Otu000906	+	Root	1	Bacteria	1	Bacteroidetes	1	Bacteroidia	1	Bacteroidales	1	Bacteroidaceae	1	Phocaeicola	0.92
Otu000907	+	Root	1	Bacteria	0.99	Proteobacteria	0.55	Deltaproteobacteria	0.49	Bdellovibrionales	0.49	Bdellovibrionaceae	0.49	Vampirovibrio	0.49
Otu000908	+	Root	1	Bacteria	1	Firmicutes	1	Clostridia	1	Clostridiales	1	Lachnospiraceae	1	Mediterraneibacter	0.58
Otu000909	+	Root	1	Bacteria	1	Proteobacteria	1	Alphaproteobacteria	1	Rhodospirillales	1	Acetobacteraceae	1	Roseococcus	0.62
Otu000910	+	Root	1	Bacteria	1	Proteobacteria	1	Alphaproteobacteria	1	Sphingomonadales	1	Sphingomonadaceae	0.86	Sphingomonas	0.49
Otu000911	+	Root	1	Bacteria	1	Verrucomicrobia	0.92	Terrimicrobia	0.44	Terrimicrobiales	0.44	Terrimicrobiaceae	0.44	Terrimicrobium	0.44
Otu000912	+	Root	1	Bacteria	1	Actinobacteria	1	Actinobacteria	1	Micrococcales	0.95	Cellulomonadaceae	0.93	Cellulomonas	0.89
Otu000913	+	Root	1	Bacteria	1	Bacteroidetes	1	Chitinophagia	1	Chitinophagales	1	Chitinophagaceae	1	Flavihumibacter	0.33
Otu000914	+	Root	1	Bacteria	1	Cyanobacteria/Chloroplast	0.99	Chloroplast	0.69	Chloroplast	0.69	Chlorophyta	0.63
Otu000915	+	Root	1	Bacteria	1	Bacteroidetes	1	Chitinophagia	1	Chitinophagales	1	Chitinophagaceae	1	Ferruginibacter	0.42
Otu000916	+	Root	1	Bacteria	1	Actinobacteria	1	Actinobacteria	1	Micrococcales	1	Intrasporangiaceae	0.99	Ornithinimicrobium	0.99
Otu000917	+	Root	1	Bacteria	1	Bacteroidetes	1	Chitinophagia	1	Chitinophagales	1	Chitinophagaceae	1	Flavitalea	0.94
Otu000918	+	Root	1	Bacteria	1	Verrucomicrobia	0.85	Spartobacteria	0.31	Spartobacteria_genera_incertae_sedis	0.31
Otu000919	+	Root	1	Bacteria	1	Proteobacteria	1	Alphaproteobacteria	1	Rhizobiales	1	Aurantimonadaceae	1	Aureimonas	0.99
Otu000920	+	Root	1	Bacteria	1	Bacteroidetes	1	Bacteroidia	0.96	Bacteroidales	0.96	Porphyromonadaceae	0.48	Porphyromonas	0.27
Otu000922	+	Root	1	Bacteria	1	Bacteroidetes	1	Bacteroidia	1	Bacteroidales	1	Prevotellaceae	1	Prevotella	0.95
Otu000923	+	Root	1	Bacteria	1	Firmicutes	1	Clostridia	1	Clostridiales	1	Lachnospiraceae	1	Roseburia	0.91
Otu000924	+	Root	1	Bacteria	1	Bacteroidetes	1	Chitinophagia	1	Chitinophagales	1	Chitinophagaceae	1	Flavisolibacter	1
Otu000925	+	Root	1	Bacteria	1	Firmicutes	1	Clostridia	1	Clostridiales	1	Lachnospiraceae	1	Blautia	0.98
Otu000926	+	Root	1	Bacteria	1	Bacteroidetes	1	Sphingobacteriia	1	Sphingobacteriales	1	Sphingobacteriaceae	1	Pedobacter	0.8
Otu000927	+	Root	1	Bacteria	1	Actinobacteria	1	Actinobacteria	1	Streptomycetales	1	Streptomycetaceae	1	Streptomyces	0.52
Otu000928	+	Root	1	Bacteria	1	Proteobacteria	1	Alphaproteobacteria	1	Rhizobiales	1	Boseaceae	1	Bosea	1
Otu000929	+	Root	1	Bacteria	1	Proteobacteria	1	Alphaproteobacteria	1	Rhodospirillales	1	Acetobacteraceae	1	Sediminicoccus	0.63
Otu000930	+	Root	1	Bacteria	1	Actinobacteria	1	Actinobacteria	1	Streptomycetales	1	Streptomycetaceae	1	Streptomyces	0.93
Otu000931	+	Root	1	Bacteria	1	Bacteroidetes	1	Cytophagia	1	Cytophagales	1	Cytophagaceae	1	Spirosoma	0.99
Otu000932	+	Root	1	Bacteria	1	Proteobacteria	1	Betaproteobacteria	1	Burkholderiales	1	Oxalobacteraceae	1	Duganella	0.52
Otu000933	+	Root	1	Bacteria	1	Acidobacteria	1	Acidobacteria_Gp6	1	Gp6	1
Otu000934	+	Root	1	Bacteria	1	Proteobacteria	1	Alphaproteobacteria	1	Rhizobiales	0.96	Phyllobacteriaceae	0.5	Mesorhizobium	0.48
Otu000935	+	Root	1	Bacteria	1	Gemmatimonadetes	1	Longimicrobia	1	Longimicrobiales	1	Longimicrobiaceae	1	Longimicrobium	1
Otu000936	+	Root	1	Bacteria	1	Bacteroidetes	1	Flavobacteriia	1	Flavobacteriales	1	Flavobacteriaceae	0.6	Amniculibacterium	0.52
Otu000937	+	Root	1	Bacteria	1	Firmicutes	1	Clostridia	0.99	Clostridiales	0.99	Lachnospiraceae	0.96	Dorea	0.62
Otu000938	+	Root	1	Bacteria	1	Proteobacteria	0.78	Deltaproteobacteria	0.76	Myxococcales	0.69	Sorangiineae	0.53	Polyangiaceae	0.47
Otu000939	+	Root	1	Bacteria	1	Bacteroidetes	1	Cytophagia	1	Cytophagales	1	Cytophagaceae	1	Spirosoma	1
Otu000940	+	Root	1	Bacteria	1	Proteobacteria	1	Alphaproteobacteria	1	Sphingomonadales	0.99	Sphingomonadaceae	0.98	Blastomonas	0.98
Otu000941	+	Root	1	Bacteria	1	Firmicutes	0.93	Clostridia	0.93	Clostridiales	0.93	Ruminococcaceae	0.84	Colidextribacter	0.7
Otu000942	+	Root	1	Bacteria	1	Actinobacteria	1	Actinobacteria	1	Kineosporiales	0.87	Kineosporiaceae	0.87	Kineococcus	0.79
Otu000943	+	Root	1	Bacteria	1	Bacteroidetes	1	Chitinophagia	1	Chitinophagales	1	Chitinophagaceae	1	Segetibacter	1
Otu000944	+	Root	1	Bacteria	1	Proteobacteria	1	Alphaproteobacteria	1	Sphingomonadales	1	Sphingomonadaceae	0.98	Sphingomonas	0.87
Otu000945	+	Root	1	Bacteria	1	Proteobacteria	1	Alphaproteobacteria	1	Rhizobiales	1	Rhizobiaceae	0.99	Rhizobium	0.77
Otu000947	+	Root	1	Bacteria	1	Firmicutes	1	Clostridia	1	Clostridiales	1	Ruminococcaceae	0.99	Flintibacter	0.28
Otu000948	+	Root	1	Bacteria	1	Bacteroidetes	1	Chitinophagia	1	Chitinophagales	1	Chitinophagaceae	1	Ferruginibacter	1
Otu000949	+	Root	1	Bacteria	1	Bacteroidetes	1	Chitinophagia	0.99	Chitinophagales	0.99	Chitinophagaceae	0.99	Edaphobaculum	0.93
Otu000950	+	Root	1	Bacteria	1	Firmicutes	1	Clostridia	1	Clostridiales	1	Ruminococcaceae	0.99	Oscillibacter	0.81
Otu000952	+	Root	1	Bacteria	1	Bacteroidetes	1	Bacteroidia	0.98	Bacteroidales	0.98	Muribaculaceae	0.98	Duncaniella	0.59
Otu000953	+	Root	1	Bacteria	1	Bacteroidetes	1	Bacteroidia	1	Bacteroidales	1	Prevotellaceae	1	Prevotella	1
Otu000954	+	Root	1	Bacteria	1	Actinobacteria	1	Actinobacteria	1	Nakamurellales	1	Nakamurellaceae	1	Nakamurella	1
Otu000955	+	Root	1	Bacteria	1	Bacteroidetes	0.91	Cytophagia	0.63	Cytophagales	0.63	Cytophagaceae	0.38	Edaphorhabdus	0.15
Otu000956	+	Root	1	Bacteria	1	Firmicutes	1	Clostridia	1	Clostridiales	1	Peptoniphilaceae	1	Peptoniphilus	1
Otu000957	+	Root	1	Bacteria	1	Chlamydiae	1	Chlamydiia	1	Chlamydiales	1	Chlamydiaceae	1	Chlamydia	1
Otu000958	+	Root	1	Bacteria	1	Proteobacteria	1	Alphaproteobacteria	1	Caulobacterales	1	Caulobacteraceae	1	Brevundimonas	1
Otu000959	+	Root	1	Bacteria	1	Firmicutes	1	Bacilli	1	Bacillales	1	Planococcaceae	0.98	Planococcus	0.96
Otu000960	+	Root	1	Bacteria	1	Proteobacteria	1	Deltaproteobacteria	1	Myxococcales	1	Cystobacterineae	1	Cystobacteraceae	0.56
Otu000961	+	Root	1	Bacteria	1	Firmicutes	1	Clostridia	0.99	Clostridiales	0.99	Ruminococcaceae	0.92	Intestinimonas	0.51
Otu000962	+	Root	1	Bacteria	1	Firmicutes	0.94	Erysipelotrichia	0.94	Erysipelotrichales	0.94	Erysipelotrichaceae	0.94	Erysipelothrix	0.48
Otu000963	+	Root	1	Bacteria	0.98	Chloroflexi	0.36	Anaerolineae	0.28	Aggregatilineales	0.21	Aggregatilineaceae	0.21	Aggregatilinea	0.21
Otu000964	+	Root	1	Bacteria	1	Proteobacteria	1	Alphaproteobacteria	1	Sphingomonadales	0.8	Sphingomonadaceae	0.59	Sphingomonas	0.44
Otu000965	+	Root	1	Bacteria	1	Firmicutes	1	Clostridia	0.99	Clostridiales	0.99	Ruminococcaceae	0.63	Sporobacter	0.18
Otu000966	+	Root	1	Bacteria	1	Verrucomicrobia	0.97	Verrucomicrobiae	0.85	Verrucomicrobiales	0.85	Verrucomicrobiaceae	0.85	Roseimicrobium	0.2
Otu000967	+	Root	1	Bacteria	1	Proteobacteria	1	Gammaproteobacteria	0.99	Chromatiales	0.37	Granulosicoccaceae	0.21	Sulfuriflexus	0.21
Otu000968	+	Root	1	Bacteria	1	Firmicutes	1	Clostridia	1	Clostridiales	1	Ruminococcaceae	0.97	Pseudoflavonifractor	0.65
Otu000969	+	Root	1	Bacteria	1	Proteobacteria	1	Gammaproteobacteria	1	Vibrionales	0.98	Vibrionaceae	0.98	Photobacterium	0.51
Otu000970	+	Root	1	Bacteria	1	Bacteroidetes	1	Sphingobacteriia	1	Sphingobacteriales	1	Sphingobacteriaceae	1	Mucilaginibacter	0.85
Otu000971	+	Root	1	Bacteria	1	Actinobacteria	1	Thermoleophilia	1	Solirubrobacterales	1	Solirubrobacteraceae	0.96	Solirubrobacter	0.96
Otu000972	+	Root	1	Bacteria	1	Firmicutes	1	Bacilli	1	Lactobacillales	0.98	Aerococcaceae	0.72	Abiotrophia	0.72
Otu000973	+	Root	1	Bacteria	1	Planctomycetes	1	Planctomycetacia	1	Planctomycetales	1	Gemmataceae	0.99	Fimbriiglobus	0.88
Otu000974	+	Root	1	Bacteria	1	candidate division WPS-1	0.92	WPS-1_genera_incertae_sedis	0.92
Otu000975	+	Root	1	Bacteria	1	Fusobacteria	1	Fusobacteriia	1	Fusobacteriales	1	Fusobacteriaceae	1	Fusobacterium	1
Otu000976	+	Root	1	Bacteria	1	Firmicutes	1	Clostridia	1	Clostridiales	1	Clostridiaceae 1	0.99	Clostridium sensu stricto	0.95
Otu000977	+	Root	1	Bacteria	1	Actinobacteria	1	Actinobacteria	1	Micrococcales	1	Cellulomonadaceae	0.87	Cellulomonas	0.52
Otu000978	+	Root	1	Bacteria	1	Proteobacteria	1	Betaproteobacteria	1	Burkholderiales	1	Comamonadaceae	1	Variovorax	0.25
Otu000979	+	Root	1	Bacteria	1	Firmicutes	1	Clostridia	1	Clostridiales	1	Ruminococcaceae	1	Fournierella	1
Otu000980	+	Root	1	Bacteria	1	Proteobacteria	1	Alphaproteobacteria	1	Rhizobiales	1	Aurantimonadaceae	0.71	Aureimonas	0.67
Otu000981	+	Root	1	Bacteria	1	Bacteroidetes	1	Bacteroidia	0.87	Bacteroidales	0.87	Muribaculaceae	0.47	Muribaculum	0.25
Otu000982	+	Root	1	Bacteria	1	Proteobacteria	1	Gammaproteobacteria	0.98	Vibrionales	0.93	Vibrionaceae	0.93	Enterovibrio	0.51
Otu000983	+	Root	1	Bacteria	1	Actinobacteria	1	Actinobacteria	1	Propionibacteriales	1	Nocardioidaceae	1	Nocardioides	1
Otu000984	+	Root	1	Bacteria	1	Bacteroidetes	1	Chitinophagia	1	Chitinophagales	1	Chitinophagaceae	1	Edaphobaculum	0.73
Otu000985	+	Root	1	Bacteria	1	Proteobacteria	1	Alphaproteobacteria	1	Sphingomonadales	1	Sphingomonadaceae	1	Sphingomonas	0.97
Otu000986	+	Root	1	Bacteria	1	Bacteroidetes	1	Bacteroidia	1	Bacteroidales	1	Bacteroidaceae	1	Bacteroides	1
Otu000987	+	Root	1	Bacteria	1	Actinobacteria	1	Actinobacteria	1	Geodermatophilales	1	Geodermatophilaceae	1	Klenkia	0.98
Otu000988	+	Root	1	Bacteria	1	Actinobacteria	1	Thermoleophilia	0.99	Solirubrobacterales	0.97	Conexibacteraceae	0.55	Conexibacter	0.55
Otu000989	+	Root	1	Bacteria	1	Proteobacteria	1	Alphaproteobacteria	1	Caulobacterales	1	Caulobacteraceae	1	Caulobacter	0.85
Otu000990	+	Root	1	Bacteria	1	Abditibacteriota	1	Abditibacteria	1	Abditibacteriales	1	Abditibacteriaceae	1	Abditibacterium	1
Otu000991	+	Root	1	Bacteria	1	Actinobacteria	1	Actinobacteria	1	Geodermatophilales	1	Geodermatophilaceae	1	Blastococcus	0.92
Otu000992	+	Root	1	Bacteria	1	Proteobacteria	1	Alphaproteobacteria	1	Rhizobiales	1	Methylobacteriaceae	0.98	Microvirga	0.39
Otu000993	+	Root	1	Bacteria	1	Proteobacteria	1	Alphaproteobacteria	1	Sphingomonadales	1	Erythrobacteraceae	0.69	Novosphingobium	0.65
Otu000994	+	Root	1	Bacteria	1	Bacteroidetes	1	Flavobacteriia	1	Flavobacteriales	1	Weeksellaceae	1	Chryseobacterium	1
Otu000995	+	Root	1	Bacteria	1	Firmicutes	1	Clostridia	1	Clostridiales	1	Lachnospiraceae	1	Blautia	0.99
Otu000996	+	Root	1	Bacteria	1	Abditibacteriota	0.96	Abditibacteria	0.96	Abditibacteriales	0.96	Abditibacteriaceae	0.96	Abditibacterium	0.96
Otu000997	+	Root	1	Bacteria	1	Firmicutes	0.98	Clostridia	0.98	Clostridiales	0.98	Clostridiales_Incertae Sedis XIII	0.86	Alterileibacterium	0.51
Otu000998	+	Root	1	Bacteria	1	Bacteroidetes	1	Cytophagia	1	Cytophagales	1	Hymenobacteraceae	1	Hymenobacter	1
Otu000999	+	Root	1	Bacteria	1	Firmicutes	1	Bacilli	1	Bacillales	1	Bacillaceae 1	1	Anoxybacillus	0.98
Otu001000	+	Root	1	Bacteria	1	Proteobacteria	1	Alphaproteobacteria	1	Rhizobiales	1	Bradyrhizobiaceae	0.61	Nitrobacter	0.28
Otu001001	+	Root	1	Bacteria	1	Firmicutes	1	Bacilli	1	Lactobacillales	1	Carnobacteriaceae	1	Alkalibacterium	0.99
Otu001002	+	Root	1	Bacteria	1	Gemmatimonadetes	0.99	Gemmatimonadetes	0.99	Gemmatimonadales	0.99	Gemmatimonadaceae	0.99	Gemmatimonas	0.61
Otu001003	+	Root	1	Bacteria	1	Bacteroidetes	0.99	Bacteroidia	0.98	Bacteroidales	0.98	Muribaculaceae	0.95	Muribaculum	0.84
Otu001004	+	Root	1	Bacteria	1	Bacteroidetes	1	Chitinophagia	1	Chitinophagales	1	Chitinophagaceae	1	Ilyomonas	0.51
Otu001005	+	Root	1	Bacteria	1	Verrucomicrobia	1	Spartobacteria	1	Spartobacteria_genera_incertae_sedis	1
Otu001006	+	Root	1	Bacteria	1	Acidobacteria	1	Acidobacteria_Gp6	1	Gp6	1
Otu001007	+	Root	1	Bacteria	1	Planctomycetes	1	Planctomycetacia	1	Planctomycetales	1	Gemmataceae	1	Fimbriiglobus	0.98
Otu001008	+	Root	1	Bacteria	1	Proteobacteria	1	Alphaproteobacteria	1	Rhizobiales	0.53	Phyllobacteriaceae	0.28	Chelativorans	0.12
Otu001009	+	Root	1	Bacteria	1	Bacteroidetes	1	Cytophagia	1	Cytophagales	1	Hymenobacteraceae	1	Hymenobacter	1
Otu001010	+	Root	1	Bacteria	1	Bacteroidetes	1	Bacteroidia	1	Bacteroidales	1	Bacteroidaceae	0.56	Mediterranea	0.49
Otu001011	+	Root	1	Bacteria	1	Verrucomicrobia	1	Verrucomicrobiae	1	Verrucomicrobiales	1	Verrucomicrobiaceae	1	Luteolibacter	1
Otu001012	+	Root	1	Bacteria	1	Proteobacteria	1	Gammaproteobacteria	1	Pasteurellales	1	Pasteurellaceae	1	Necropsobacter	0.61
Otu001013	+	Root	1	Bacteria	1	Firmicutes	1	Clostridia	1	Clostridiales	1	Lachnospiraceae	1	Coprococcus	0.54
Otu001014	+	Root	1	Bacteria	1	Actinobacteria	1	Actinobacteria	1	Propionibacteriales	1	Nocardioidaceae	0.99	Marmoricola	0.99
Otu001015	+	Root	1	Bacteria	1	Actinobacteria	1	Actinobacteria	1	Micrococcales	1	Brevibacteriaceae	1	Brevibacterium	1
Otu001016	+	Root	1	Bacteria	1	Firmicutes	1	Bacilli	1	Bacillales	1	Staphylococcaceae	1	Jeotgalicoccus	0.98
Otu001018	+	Root	1	Bacteria	1	Proteobacteria	1	Alphaproteobacteria	1	Rhizobiales	1	Bradyrhizobiaceae	1	Rhodopseudomonas	0.83
Otu001019	+	Root	1	Bacteria	1	Verrucomicrobia	0.88	Terrimicrobia	0.37	Terrimicrobiales	0.37	Terrimicrobiaceae	0.37	Terrimicrobium	0.37
Otu001020	+	Root	1	Bacteria	1	Bacteroidetes	1	Cytophagia	1	Cytophagales	1	Hymenobacteraceae	1	Hymenobacter	1
Otu001021	+	Root	1	Bacteria	1	Actinobacteria	1	Actinobacteria	1	Propionibacteriales	1	Nocardioidaceae	1	Nocardioides	0.86
Otu001022	+	Root	1	Bacteria	0.99	Chloroflexi	0.68	Thermomicrobia	0.65	Sphaerobacteridae	0.64	Sphaerobacterales	0.64	Sphaerobacterineae	0.64
Otu001023	+	Root	1	Bacteria	1	Proteobacteria	1	Alphaproteobacteria	1	Caulobacterales	1	Caulobacteraceae	1	Caulobacter	0.89
Otu001024	+	Root	1	Bacteria	1	Proteobacteria	0.83	Deltaproteobacteria	0.49	Desulfobacterales	0.27	Desulfobacteraceae	0.27	Desulfatitalea	0.15
Otu001025	+	Root	1	Bacteria	1	Bacteroidetes	0.88	Cytophagia	0.56	Cytophagales	0.56	Cytophagaceae	0.35	Edaphorhabdus	0.14
Otu001026	+	Root	1	Bacteria	1	Verrucomicrobia	0.98	Spartobacteria	0.57	Spartobacteria_genera_incertae_sedis	0.57
Otu001027	+	Root	1	Bacteria	1	Gemmatimonadetes	1	Gemmatimonadetes	1	Gemmatimonadales	1	Gemmatimonadaceae	1	Roseisolibacter	0.21
Otu001028	+	Root	1	Bacteria	1	Actinobacteria	1	Actinobacteria	1	Geodermatophilales	0.54	Geodermatophilaceae	0.54	Modestobacter	0.48
Otu001029	+	Root	1	Bacteria	1	Proteobacteria	0.99	Gammaproteobacteria	0.99	Aeromonadales	0.74	Succinivibrionaceae	0.74	Ruminobacter	0.74
Otu001030	+	Root	1	Bacteria	1	Bacteroidetes	1	Cytophagia	1	Cytophagales	1	Cytophagaceae	1	Dyadobacter	1
Otu001031	+	Root	1	Bacteria	1	Firmicutes	1	Clostridia	1	Clostridiales	1	Clostridiaceae 1	1	Clostridium sensu stricto	0.98
Otu001032	+	Root	1	Bacteria	1	Proteobacteria	1	Alphaproteobacteria	1	Rhizobiales	1	Rhizobiaceae	1	Pararhizobium	0.97
Otu001033	+	Root	1	Bacteria	1	Bacteroidetes	1	Cytophagia	1	Cytophagales	1	Cytophagaceae	1	Spirosoma	0.88
Otu001034	+	Root	1	Bacteria	1	Actinobacteria	1	Actinobacteria	1	Mycobacteriales	1	Mycobacteriaceae	1	Mycobacterium	1
Otu001035	+	Root	1	Bacteria	1	Bacteroidetes	1	Bacteroidia	1	Bacteroidales	1	Prevotellaceae	0.94	Prevotella	0.76
Otu001037	+	Root	1	Bacteria	1	Proteobacteria	1	Gammaproteobacteria	1	Pseudomonadales	1	Moraxellaceae	1	Psychrobacter	0.96
Otu001038	+	Root	1	Bacteria	1	Firmicutes	1	Clostridia	0.99	Clostridiales	0.99	Ruminococcaceae	0.99	Oscillibacter	0.4
Otu001039	+	Root	1	Bacteria	1	Firmicutes	1	Clostridia	0.99	Clostridiales	0.99	Lachnospiraceae	0.93	Dorea	0.33
Otu001040	+	Root	1	Bacteria	1	Proteobacteria	1	Alphaproteobacteria	1	Sphingomonadales	1	Sphingomonadaceae	0.96	Sphingomonas	0.87
Otu001041	+	Root	1	Bacteria	1	Actinobacteria	1	Actinobacteria	1	Micrococcales	1	Intrasporangiaceae	0.99	Intrasporangium	0.79
Otu001042	+	Root	1	Bacteria	1	Bacteroidetes	0.75	Chitinophagia	0.2	Chitinophagales	0.2	Chitinophagaceae	0.2	Pseudoflavitalea	0.03
Otu001043	+	Root	1	Bacteria	1	Proteobacteria	1	Alphaproteobacteria	1	Sphingomonadales	1	Sphingomonadaceae	1	Rhizorhabdus	0.68
Otu001044	+	Root	1	Bacteria	1	Verrucomicrobia	1	Spartobacteria	1	Spartobacteria_genera_incertae_sedis	1
Otu001045	+	Root	1	Bacteria	1	Proteobacteria	1	Gammaproteobacteria	1	Oceanospirillales	1	Endozoicomonadaceae	1	Endozoicomonas	1
Otu001046	+	Root	1	Bacteria	1	Bacteroidetes	1	Chitinophagia	1	Chitinophagales	1	Chitinophagaceae	1	Ferruginibacter	0.88
Otu001047	+	Root	1	Bacteria	1	Actinobacteria	1	Actinobacteria	1	Micrococcales	1	Microbacteriaceae	0.98	Amnibacterium	0.81
Otu001048	+	Root	1	Bacteria	1	Deferribacteres	1	Deferribacteres	1	Deferribacterales	1	Deferribacteraceae	1	Mucispirillum	1
Otu001049	+	Root	1	Bacteria	1	Firmicutes	1	Bacilli	1	Lactobacillales	1	Streptococcaceae	1	Lactococcus	1
Otu001050	+	Root	1	Bacteria	1	Proteobacteria	1	Betaproteobacteria	1	Burkholderiales	1	Comamonadaceae	0.99	Rhizobacter	0.93
Otu001051	+	Root	1	Bacteria	1	Firmicutes	0.18	Clostridia	0.16	Thermoanaerobacterales	0.12	Thermoanaerobacteraceae	0.12	Thermodesulfitimonas	0.1
Otu001052	+	Root	1	Bacteria	1	Bacteroidetes	0.95	Cytophagia	0.87	Cytophagales	0.87	Fulvivirgaceae	0.44	Chryseolinea	0.35
Otu001053	+	Root	1	Bacteria	1	Bacteroidetes	1	Chitinophagia	1	Chitinophagales	1	Chitinophagaceae	1	Ferruginibacter	1
Otu001055	+	Root	1	Bacteria	1	Proteobacteria	1	Alphaproteobacteria	1	Sphingomonadales	1	Erythrobacteraceae	0.99	Erythrobacter	0.85
Otu001056	+	Root	1	Bacteria	1	Gemmatimonadetes	0.98	Gemmatimonadetes	0.98	Gemmatimonadales	0.98	Gemmatimonadaceae	0.98	Roseisolibacter	0.45
Otu001057	+	Root	1	Bacteria	1	Proteobacteria	0.97	Alphaproteobacteria	0.97	Caulobacterales	0.82	Caulobacteraceae	0.82	Caulobacter	0.7
Otu001058	+	Root	1	Bacteria	1	Proteobacteria	1	Alphaproteobacteria	1	Sphingomonadales	1	Erythrobacteraceae	0.84	Altererythrobacter	0.61
Otu001059	+	Root	1	Bacteria	1	Proteobacteria	0.95	Deltaproteobacteria	0.9	Myxococcales	0.76	Nannocystineae	0.71	Kofleriaceae	0.5
Otu001060	+	Root	1	Bacteria	1	Actinobacteria	1	Actinobacteria	1	Micrococcales	1	Micrococcaceae	1	Paeniglutamicibacter	0.64
Otu001061	+	Root	1	Bacteria	1	Proteobacteria	1	Alphaproteobacteria	1	Rhizobiales	1	Alsobacteraceae	0.3	Alsobacter	0.3
Otu001062	+	Root	1	Bacteria	1	Bacteroidetes	1	Sphingobacteriia	1	Sphingobacteriales	1	Sphingobacteriaceae	1	Pedobacter	0.8
Otu001063	+	Root	1	Bacteria	1	Acidobacteria	1	Blastocatellia	0.91	Blastocatellales	0.91	Arenimicrobiaceae	0.83	Brevitalea	0.79
Otu001064	+	Root	1	Bacteria	1	Bacteroidetes	1	Chitinophagia	1	Chitinophagales	1	Chitinophagaceae	1	Filimonas	0.54
Otu001065	+	Root	1	Bacteria	1	Proteobacteria	1	Alphaproteobacteria	1	Rhizobiales	1	Methylobacteriaceae	0.99	Psychroglaciecola	0.99
Otu001066	+	Root	1	Bacteria	1	Proteobacteria	1	Alphaproteobacteria	1	Rhodospirillales	1	Acetobacteraceae	0.99	Acidisoma	0.34
Otu001068	+	Root	1	Bacteria	1	Bacteroidetes	1	Cytophagia	1	Cytophagales	1	Cytophagaceae	1	Cytophaga	1
Otu001069	+	Root	1	Bacteria	1	Bacteroidetes	1	Chitinophagia	1	Chitinophagales	1	Chitinophagaceae	1	Flavisolibacter	0.35
Otu001070	+	Root	1	Bacteria	1	Firmicutes	0.99	Clostridia	0.99	Clostridiales	0.99	Ruminococcaceae	0.72	Monoglobus	0.28
Otu001071	+	Root	1	Bacteria	1	Actinobacteria	0.97	Thermoleophilia	0.92	Gaiellales	0.91	Gaiellaceae	0.91	Gaiella	0.91
Otu001072	+	Root	1	Bacteria	0.92	Proteobacteria	0.31	Gammaproteobacteria	0.19	Pasteurellales	0.15	Pasteurellaceae	0.15	Testudinibacter	0.12
Otu001073	+	Root	1	Bacteria	1	Proteobacteria	1	Alphaproteobacteria	1	Rhizobiales	1	Devosiaceae	0.87	Devosia	0.87
Otu001074	+	Root	1	Bacteria	0.98	Actinobacteria	0.32	Actinobacteria	0.23	Streptosporangiales	0.14	Streptosporangiaceae	0.03	Thermoactinospora	0.02
Otu001075	+	Root	1	Bacteria	0.98	Chloroflexi	0.32	Chloroflexia	0.3	Chloroflexales	0.28	Roseiflexineae	0.21	Roseiflexaceae	0.21
Otu001076	+	Root	1	Bacteria	1	Proteobacteria	1	Alphaproteobacteria	1	Rhodobacterales	1	Rhodobacteraceae	1	Paracoccus	0.97
Otu001077	+	Root	1	Bacteria	1	Bacteroidetes	1	Bacteroidia	1	Bacteroidales	1	Bacteroidaceae	0.74	Mediterranea	0.55
Otu001078	+	Root	1	Bacteria	1	Verrucomicrobia	0.93	Verrucomicrobiae	0.66	Verrucomicrobiales	0.66	Verrucomicrobiaceae	0.64	Phragmitibacter	0.49
Otu001079	+	Root	1	Bacteria	1	Bacteroidetes	1	Cytophagia	1	Cytophagales	1	Hymenobacteraceae	0.99	Adhaeribacter	0.99
Otu001080	+	Root	1	Bacteria	1	Proteobacteria	1	Alphaproteobacteria	1	Rhodospirillales	1	Acetobacteraceae	1	Acidisoma	0.6
Otu001081	+	Root	1	Bacteria	1	Bacteroidetes	1	Cytophagia	1	Cytophagales	1	Cytophagaceae	1	Spirosoma	0.99
Otu001082	+	Root	1	Bacteria	1	Bacteroidetes	1	Cytophagia	1	Cytophagales	1	Hymenobacteraceae	1	Hymenobacter	1
Otu001083	+	Root	1	Bacteria	1	Proteobacteria	0.94	Deltaproteobacteria	0.9	Myxococcales	0.89	Nannocystineae	0.73	Kofleriaceae	0.22
Otu001084	+	Root	1	Bacteria	1	Firmicutes	0.96	Clostridia	0.95	Clostridiales	0.95	Ruminococcaceae	0.93	Fastidiosipila	0.49
Otu001085	+	Root	1	Bacteria	1	Bacteroidetes	1	Chitinophagia	1	Chitinophagales	1	Chitinophagaceae	1	Ferruginibacter	0.9
Otu001087	+	Root	1	Bacteria	1	Gemmatimonadetes	0.98	Gemmatimonadetes	0.98	Gemmatimonadales	0.98	Gemmatimonadaceae	0.98	Gemmatimonas	0.39
Otu001088	+	Root	1	Bacteria	1	Firmicutes	1	Clostridia	1	Clostridiales	1	Lachnospiraceae	1	Blautia	0.99
Otu001089	+	Root	1	Bacteria	1	Actinobacteria	1	Actinobacteria	1	Micromonosporales	1	Micromonosporaceae	1	Actinoplanes	0.98
Otu001090	+	Root	1	Bacteria	1	Proteobacteria	1	Alphaproteobacteria	1	Sphingomonadales	0.98	Erythrobacteraceae	0.87	Novosphingobium	0.82
Otu001091	+	Root	1	Bacteria	1	Bacteroidetes	1	Bacteroidia	1	Bacteroidales	1	Bacteroidaceae	1	Phocaeicola	0.99
Otu001092	+	Root	1	Bacteria	1	Actinobacteria	1	Actinobacteria	1	Kineosporiales	0.87	Kineosporiaceae	0.87	Kineosporia	0.62
Otu001093	+	Root	1	Bacteria	1	Firmicutes	1	Negativicutes	1	Acidaminococcales	1	Acidaminococcaceae	1	Succiniclasticum	0.91
Otu001094	+	Root	1	Bacteria	0.99	Armatimonadetes	0.54	Fimbriimonadia	0.52	Fimbriimonadales	0.52	Fimbriimonadaceae	0.52	Fimbriimonas	0.52
Otu001096	+	Root	1	Bacteria	1	Proteobacteria	1	Alphaproteobacteria	1	Rhodospirillales	1	Acetobacteraceae	1	Roseomonas	0.8
Otu001097	+	Root	1	Bacteria	1	Actinobacteria	1	Actinobacteria	1	Mycobacteriales	1	Gordoniaceae	0.99	Williamsia	0.99
Otu001098	+	Root	1	Bacteria	1	Gemmatimonadetes	0.99	Gemmatimonadetes	0.99	Gemmatimonadales	0.99	Gemmatimonadaceae	0.99	Gemmatimonas	0.41
Otu001099	+	Root	1	Bacteria	1	Verrucomicrobia	0.73	Terrimicrobia	0.13	Terrimicrobiales	0.13	Terrimicrobiaceae	0.13	Terrimicrobium	0.13
Otu001100	+	Root	1	Bacteria	1	Firmicutes	0.94	Clostridia	0.94	Clostridiales	0.89	Ruminococcaceae	0.84	Saccharofermentans	0.71
Otu001102	+	Root	1	Bacteria	1	Proteobacteria	1	Alphaproteobacteria	1	Rhizobiales	1	Methylobacteriaceae	0.69	Enterovirga	0.41
Otu001103	+	Root	1	Bacteria	1	Armatimonadetes	1	Armatimonadetes_gp5	0.59
Otu001104	+	Root	1	Bacteria	1	Proteobacteria	1	Alphaproteobacteria	1	Sphingomonadales	1	Sphingomonadaceae	1	Sphingomonas	1
Otu001105	+	Root	1	Bacteria	1	Firmicutes	1	Clostridia	1	Clostridiales	1	Peptoniphilaceae	1	Peptoniphilus	1
Otu001106	+	Root	1	Archaea	1	Thaumarchaeota	1	Nitrososphaerales	1	Nitrososphaeraceae	1	Nitrososphaera	1
Otu001107	+	Root	1	Bacteria	1	Firmicutes	1	Bacilli	1	Bacillales	1	Bacillaceae 1	0.85	Neobacillus	0.79
Otu001109	+	Root	1	Archaea	1	Thaumarchaeota	1	Nitrososphaerales	1	Nitrososphaeraceae	1	Nitrososphaera	1
Otu001110	+	Root	1	Bacteria	1	Actinobacteria	0.99	Actinobacteria	0.99	Actinomycetales	0.56	Actinomycetaceae	0.56	Actinobaculum	0.18
Otu001112	+	Root	1	Bacteria	0.86	Cyanobacteria/Chloroplast	0.47	Cyanobacteria	0.34	Family VIII	0.13	Rippkaea	0.13
Otu001113	+	Root	1	Bacteria	1	Proteobacteria	1	Alphaproteobacteria	1	Sphingomonadales	1	Sphingomonadaceae	1	Sphingopyxis	1
Otu001114	+	Root	1	Bacteria	1	Firmicutes	1	Clostridia	1	Clostridiales	1	Ruminococcaceae	0.94	Sporobacter	0.67
Otu001115	+	Root	1	Bacteria	1	Firmicutes	1	Bacilli	1	Bacillales	1	Planococcaceae	1	Ureibacillus	1
Otu001117	+	Root	1	Bacteria	1	Proteobacteria	1	Alphaproteobacteria	1	Rhizobiales	1	Aurantimonadaceae	0.55	Aureimonas	0.51
Otu001118	+	Root	1	Bacteria	1	Firmicutes	0.99	Clostridia	0.97	Clostridiales	0.95	Ruminococcaceae	0.52	Flintibacter	0.06
Otu001119	+	Root	1	Bacteria	0.99	Armatimonadetes	0.77	Fimbriimonadia	0.73	Fimbriimonadales	0.73	Fimbriimonadaceae	0.73	Fimbriimonas	0.73
Otu001120	+	Root	1	Bacteria	1	Bacteroidetes	1	Chitinophagia	0.99	Chitinophagales	0.99	Chitinophagaceae	0.99	Edaphobaculum	0.65
Otu001121	+	Root	1	Bacteria	1	Verrucomicrobia	0.91	Terrimicrobia	0.3	Terrimicrobiales	0.3	Terrimicrobiaceae	0.3	Terrimicrobium	0.3
Otu001122	+	Root	1	Bacteria	1	Proteobacteria	1	Alphaproteobacteria	1	Rhizobiales	0.94	Roseiarcaceae	0.31	Rhodoblastus	0.31
Otu001123	+	Root	1	Bacteria	1	Firmicutes	0.92	Erysipelotrichia	0.88	Erysipelotrichales	0.88	Erysipelotrichaceae	0.87	Holdemania	0.34
Otu001124	+	Root	1	Bacteria	1	Proteobacteria	1	Alphaproteobacteria	1	Rhodospirillales	0.99	Geminicoccaceae	0.96	Arboricoccus	0.76
Otu001125	+	Root	1	Bacteria	1	Bacteroidetes	1	Cytophagia	1	Cytophagales	1	Hymenobacteraceae	1	Hymenobacter	1
Otu001126	+	Root	1	Bacteria	1	Firmicutes	1	Clostridia	0.9	Clostridiales	0.9	Lachnospiraceae	0.9	Lachnospiracea_incertae_sedis	0.12
Otu001127	+	Root	1	Bacteria	1	Proteobacteria	1	Alphaproteobacteria	1	Sphingomonadales	1	Sphingomonadaceae	1	Sphingomonas	1
Otu001128	+	Root	1	Bacteria	1	Proteobacteria	1	Gammaproteobacteria	1	Xanthomonadales	1	Xanthomonadaceae	1	Stenotrophomonas	1
Otu001129	+	Root	1	Bacteria	1	Proteobacteria	1	Gammaproteobacteria	1	Vibrionales	1	Vibrionaceae	1	Vibrio	0.75
Otu001130	+	Root	1	Bacteria	1	Proteobacteria	1	Deltaproteobacteria	1	Myxococcales	0.99	Sorangiineae	0.95	Polyangiaceae	0.86
Otu001131	+	Root	1	Bacteria	1	Actinobacteria	1	Actinobacteria	1	Actinomycetales	1	Actinomycetaceae	1	Actinomyces	0.65
Otu001132	+	Root	1	Bacteria	1	Bacteroidetes	1	Chitinophagia	1	Chitinophagales	1	Chitinophagaceae	1	Flavisolibacter	0.86
Otu001133	+	Root	1	Bacteria	1	Acidobacteria	0.3	Acidobacteria_Gp3	0.29	Bryobacter	0.29
Otu001134	+	Root	1	Bacteria	0.99	Tenericutes	0.32	Mollicutes	0.32	Anaeroplasmatales	0.26	Anaeroplasmataceae	0.26	Asteroleplasma	0.25
Otu001135	+	Root	1	Bacteria	1	Actinobacteria	1	Actinobacteria	1	Propionibacteriales	1	Propionibacteriaceae	1	Cutibacterium	1
Otu001136	+	Root	1	Bacteria	1	Actinobacteria	1	Actinobacteria	1	Propionibacteriales	1	Nocardioidaceae	1	Nocardioides	0.98
Otu001137	+	Root	1	Bacteria	1	Firmicutes	1	Clostridia	1	Clostridiales	1	Lachnospiraceae	0.96	Blautia	0.71
Otu001138	+	Root	1	Bacteria	1	Gemmatimonadetes	1	Gemmatimonadetes	1	Gemmatimonadales	1	Gemmatimonadaceae	1	Roseisolibacter	0.24
Otu001139	+	Root	1	Bacteria	1	Firmicutes	1	Clostridia	1	Clostridiales	1	Clostridiaceae 1	1	Clostridium sensu stricto	1
Otu001140	+	Root	1	Bacteria	1	Proteobacteria	1	Alphaproteobacteria	1	Rhodospirillales	1	Azospirillaceae	1	Skermanella	1
Otu001141	+	Root	1	Bacteria	1	Proteobacteria	1	Alphaproteobacteria	1	Rhizobiales	1	Aurantimonadaceae	0.86	Aurantimonas	0.42
Otu001142	+	Root	1	Bacteria	1	Actinobacteria	1	Actinobacteria	1	Micrococcales	1	Micrococcaceae	1	Paenarthrobacter	0.93
Otu001143	+	Root	1	Bacteria	1	Proteobacteria	1	Alphaproteobacteria	1	Rhizobiales	1	Methylobacteriaceae	0.81	Enterovirga	0.8
Otu001144	+	Root	1	Bacteria	1	Planctomycetes	1	Planctomycetacia	1	Planctomycetales	1	Gemmataceae	0.95	Fimbriiglobus	0.45
Otu001145	+	Root	1	Bacteria	1	Bacteroidetes	1	Chitinophagia	1	Chitinophagales	1	Chitinophagaceae	1	Segetibacter	0.99
Otu001146	+	Root	1	Bacteria	1	Firmicutes	1	Clostridia	1	Clostridiales	1	Lachnospiraceae	1	Kineothrix	0.29
Otu001147	+	Root	1	Bacteria	1	Proteobacteria	1	Betaproteobacteria	1	Burkholderiales	1	Comamonadaceae	0.99	Piscinibacter	0.61
Otu001148	+	Root	1	Bacteria	1	Proteobacteria	1	Alphaproteobacteria	1	Sphingomonadales	1	Sphingomonadaceae	0.99	Sphingomonas	0.74
Otu001149	+	Root	1	Bacteria	1	Firmicutes	0.99	Clostridia	0.99	Clostridiales	0.99	Ruminococcaceae	0.94	Sporobacter	0.64
Otu001150	+	Root	1	Bacteria	0.94	Chloroflexi	0.33	Thermomicrobia	0.13	Sphaerobacteridae	0.13	Sphaerobacterales	0.13	Sphaerobacterineae	0.13
Otu001151	+	Root	1	Bacteria	0.82	Bacteroidetes	0.26	Flavobacteriia	0.18	Flavobacteriales	0.18	Weeksellaceae	0.08	Chishuiella	0.06
Otu001152	+	Root	1	Bacteria	1	Proteobacteria	1	Gammaproteobacteria	1	Pseudomonadales	1	Pseudomonadaceae	1	Pseudomonas	0.86
Otu001153	+	Root	1	Bacteria	1	Proteobacteria	1	Alphaproteobacteria	1	Rhizobiales	0.99	Methylobacteriaceae	0.45	Enterovirga	0.32
Otu001154	+	Root	1	Bacteria	1	Bacteroidetes	1	Chitinophagia	1	Chitinophagales	1	Chitinophagaceae	1	Segetibacter	0.84
Otu001155	+	Root	1	Bacteria	1	Bacteroidetes	1	Chitinophagia	1	Chitinophagales	1	Chitinophagaceae	1	Flavihumibacter	0.36
Otu001156	+	Root	1	Bacteria	1	Actinobacteria	1	Actinobacteria	1	Propionibacteriales	1	Nocardioidaceae	1	Nocardioides	0.99
Otu001157	+	Root	1	Bacteria	1	Bacteroidetes	1	Sphingobacteriia	1	Sphingobacteriales	1	Sphingobacteriaceae	1	Mucilaginibacter	0.88
Otu001158	+	Root	1	Bacteria	1	Actinobacteria	1	Actinobacteria	1	Micrococcales	1	Jonesiaceae	1	Sanguibacter	1
Otu001159	+	Root	1	Bacteria	1	Bacteroidetes	1	Cytophagia	1	Cytophagales	1	Cytophagaceae	1	Dyadobacter	1
Otu001160	+	Root	1	Bacteria	1	Proteobacteria	1	Alphaproteobacteria	1	Sphingomonadales	0.99	Sphingomonadaceae	0.93	Sphingomonas	0.7
Otu001161	+	Root	1	Bacteria	1	Spirochaetes	1	Spirochaetia	1	Spirochaetales	1	Spirochaetaceae	1	Treponema	1
Otu001162	+	Root	1	Bacteria	1	Actinobacteria	1	Actinobacteria	1	Micrococcales	1	Micrococcaceae	1	Micrococcus	1
Otu001163	+	Root	1	Bacteria	1	Bacteroidetes	1	Chitinophagia	0.95	Chitinophagales	0.95	Chitinophagaceae	0.95	Edaphobaculum	0.41
Otu001164	+	Root	1	Bacteria	1	Planctomycetes	0.98	Planctomycetacia	0.98	Planctomycetales	0.98	Planctomycetaceae	0.94	Gimesia	0.45
Otu001165	+	Root	1	Bacteria	1	Proteobacteria	1	Gammaproteobacteria	1	Pseudomonadales	0.97	Pseudomonadaceae	0.97	Pseudomonas	0.97
Otu001166	+	Root	1	Bacteria	1	Acidobacteria	0.95	Acidobacteria_Gp10	0.93	Gp10	0.93
Otu001167	+	Root	1	Bacteria	1	Bacteroidetes	1	Chitinophagia	1	Chitinophagales	1	Chitinophagaceae	1	Flavisolibacter	0.82
Otu001168	+	Root	1	Bacteria	1	Bacteroidetes	1	Chitinophagia	0.99	Chitinophagales	0.99	Chitinophagaceae	0.99	Edaphobaculum	0.46
Otu001169	+	Root	1	Bacteria	1	Proteobacteria	1	Alphaproteobacteria	1	Sphingomonadales	1	Sphingomonadaceae	1	Sphingomonas	0.99
Otu001170	+	Root	1	Bacteria	1	Proteobacteria	1	Alphaproteobacteria	1	Rhizobiales	0.72	Pseudoxanthobacteraceae	0.2	Pseudoxanthobacter	0.2
Otu001171	+	Root	1	Bacteria	1	Proteobacteria	1	Alphaproteobacteria	1	Sphingomonadales	1	Sphingomonadaceae	0.61	Parablastomonas	0.58
Otu001172	+	Root	1	Bacteria	0.99	Verrucomicrobia	0.88	Spartobacteria	0.67	Xiphinematobacter	0.42
Otu001173	+	Root	1	Bacteria	1	Proteobacteria	0.99	Gammaproteobacteria	0.96	Legionellales	0.84	Coxiellaceae	0.84	Aquicella	0.83
Otu001174	+	Root	1	Bacteria	1	Proteobacteria	1	Alphaproteobacteria	1	Rhizobiales	1	Rhizobiaceae	1	Rhizobium	1
Otu001175	+	Root	1	Bacteria	0.97	Firmicutes	0.49	Negativicutes	0.11	Selenomonadales	0.11	Sporomusaceae	0.1	Thermosinus	0.03
Otu001176	+	Root	1	Bacteria	1	Bacteroidetes	1	Bacteroidia	1	Bacteroidales	1	Rikenellaceae	1	Alistipes	1
Otu001177	+	Root	1	Bacteria	1	Spirochaetes	0.9	Spirochaetia	0.9	Spirochaetales	0.9	Spirochaetaceae	0.84	Treponema	0.79
Otu001178	+	Root	1	Bacteria	1	Bacteroidetes	1	Bacteroidia	1	Bacteroidales	1	Muribaculaceae	0.97	Muribaculum	0.9
Otu001179	+	Root	1	Bacteria	0.97	Cyanobacteria/Chloroplast	0.86	Chloroplast	0.85	Chloroplast	0.85	Bacillariophyta	0.41
Otu001180	+	Root	1	Bacteria	1	Planctomycetes	1	Planctomycetacia	1	Planctomycetales	1	Gemmataceae	0.98	Gemmata	0.98
Otu001181	+	Root	1	Bacteria	1	Proteobacteria	1	Alphaproteobacteria	1	Rhizobiales	1	Devosiaceae	0.99	Devosia	0.99
Otu001182	+	Root	1	Bacteria	1	Proteobacteria	1	Alphaproteobacteria	1	Sphingomonadales	1	Sphingomonadaceae	1	Sphingomonas	1
Otu001183	+	Root	1	Bacteria	1	Actinobacteria	0.99	Thermoleophilia	0.99	Solirubrobacterales	0.99	Parviterribacteraceae	0.98	Parviterribacter	0.98
Otu001184	+	Root	1	Bacteria	1	Chloroflexi	0.56	Ardenticatenia	0.27	Ardenticatenales	0.27	Ardenticatenaceae	0.27	Ardenticatena	0.27
Otu001185	+	Root	1	Bacteria	1	Proteobacteria	1	Alphaproteobacteria	1	Sphingomonadales	1	Sphingomonadaceae	0.93	Sphingomonas	0.62
Otu001186	+	Root	1	Bacteria	1	Verrucomicrobia	0.84	Verrucomicrobiae	0.49	Verrucomicrobiales	0.49	Verrucomicrobiaceae	0.46	Brevifollis	0.34
Otu001187	+	Root	1	Bacteria	1	Bacteroidetes	1	Chitinophagia	1	Chitinophagales	1	Chitinophagaceae	1	Terrimonas	0.67
Otu001188	+	Root	1	Bacteria	1	Abditibacteriota	0.97	Abditibacteria	0.97	Abditibacteriales	0.97	Abditibacteriaceae	0.97	Abditibacterium	0.97
Otu001189	+	Root	1	Bacteria	1	Actinobacteria	1	Actinobacteria	1	Micrococcales	1	Micrococcaceae	1	Citricoccus	0.99
Otu001190	+	Root	1	Bacteria	1	Verrucomicrobia	0.76	Terrimicrobia	0.2	Terrimicrobiales	0.2	Terrimicrobiaceae	0.2	Terrimicrobium	0.2
Otu001191	+	Root	1	Bacteria	1	Bacteroidetes	1	Chitinophagia	1	Chitinophagales	1	Chitinophagaceae	1	Ilyomonas	0.76
Otu001192	+	Root	1	Bacteria	1	Firmicutes	0.98	Clostridia	0.98	Clostridiales	0.97	Ruminococcaceae	0.7	Sporobacter	0.27
Otu001193	+	Root	1	Bacteria	1	Proteobacteria	1	Betaproteobacteria	1	Burkholderiales	1	Comamonadaceae	0.79	Aquincola	0.39
Otu001194	+	Root	1	Bacteria	0.99	candidate division WPS-1	0.51	WPS-1_genera_incertae_sedis	0.51
Otu001195	+	Root	1	Bacteria	1	Proteobacteria	1	Alphaproteobacteria	1	Rhizobiales	1	Methylobacteriaceae	0.91	Microvirga	0.41
Otu001196	+	Root	1	Bacteria	1	Proteobacteria	1	Alphaproteobacteria	1	Sphingomonadales	1	Sphingomonadaceae	1	Sphingomonas	1
Otu001197	+	Root	1	Bacteria	1	Bacteroidetes	0.98	Bacteroidia	0.91	Bacteroidales	0.91	Muribaculaceae	0.82	Paramuribaculum	0.5
Otu001198	+	Root	1	Bacteria	1	Planctomycetes	0.99	Planctomycetacia	0.99	Planctomycetales	0.99	Gemmataceae	0.99	Zavarzinella	0.39
Otu001199	+	Root	1	Bacteria	1	Actinobacteria	1	Thermoleophilia	1	Solirubrobacterales	1	Solirubrobacteraceae	0.53	Solirubrobacter	0.53
Otu001200	+	Root	1	Bacteria	1	Firmicutes	0.83	Clostridia	0.76	Clostridiales	0.68	Ruminococcaceae	0.29	Caproicibacter	0.1
Otu001201	+	Root	1	Bacteria	1	Proteobacteria	1	Alphaproteobacteria	1	Rhizobiales	1	Methylocystaceae	0.96	Hansschlegelia	0.83
Otu001202	+	Root	1	Bacteria	1	Proteobacteria	1	Gammaproteobacteria	1	Enterobacterales	1	Enterobacteriaceae	0.77	Izhakiella	0.31
Otu001203	+	Root	1	Bacteria	1	Actinobacteria	1	Thermoleophilia	1	Solirubrobacterales	1	Parviterribacteraceae	0.24	Parviterribacter	0.24
Otu001204	+	Root	1	Bacteria	1	Actinobacteria	1	Actinobacteria	1	Nakamurellales	0.98	Nakamurellaceae	0.98	Nakamurella	0.98
Otu001205	+	Root	1	Bacteria	1	Proteobacteria	1	Alphaproteobacteria	1	Caulobacterales	1	Caulobacteraceae	1	Brevundimonas	1
Otu001206	+	Root	1	Bacteria	1	Proteobacteria	1	Alphaproteobacteria	1	Rhizobiales	0.63	Bradyrhizobiaceae	0.15	Variibacter	0.15
Otu001207	+	Root	1	Bacteria	1	Proteobacteria	1	Alphaproteobacteria	1	Rhodospirillales	1	Acetobacteraceae	1	Rhodopila	0.27
Otu001208	+	Root	1	Bacteria	1	Fusobacteria	1	Fusobacteriia	1	Fusobacteriales	1	Leptotrichiaceae	1	Leptotrichia	1
Otu001209	+	Root	1	Bacteria	1	Proteobacteria	1	Alphaproteobacteria	1	Caulobacterales	1	Caulobacteraceae	1	Caulobacter	1
Otu001210	+	Root	1	Bacteria	0.99	Proteobacteria	0.56	Deltaproteobacteria	0.46	Bdellovibrionales	0.39	Bdellovibrionaceae	0.39	Vampirovibrio	0.39
Otu001211	+	Root	1	Bacteria	1	Acidobacteria	0.99	Acidobacteria_Gp16	0.99	Gp16	0.99
Otu001212	+	Root	1	Bacteria	1	Firmicutes	1	Clostridia	1	Clostridiales	1	Lachnospiraceae	1	Kineothrix	0.52
Otu001213	+	Root	1	Bacteria	1	Firmicutes	0.92	Clostridia	0.89	Clostridiales	0.88	Ruminococcaceae	0.41	Cellulosibacter	0.19
Otu001214	+	Root	1	Bacteria	1	Proteobacteria	1	Alphaproteobacteria	1	Sphingomonadales	1	Sphingomonadaceae	0.97	Rhizorhabdus	0.92
Otu001215	+	Root	1	Bacteria	1	Firmicutes	1	Bacilli	1	Bacillales	1	Paenibacillaceae 1	1	Paenibacillus	1
Otu001216	+	Root	1	Archaea	1	Thaumarchaeota	1	Nitrososphaerales	1	Nitrososphaeraceae	1	Nitrososphaera	1
Otu001217	+	Root	1	Archaea	0.26	Pacearchaeota	0.22	Pacearchaeota Incertae Sedis AR13	0.22
Otu001218	+	Root	1	Bacteria	0.99	Verrucomicrobia	0.64	Terrimicrobia	0.24	Terrimicrobiales	0.24	Terrimicrobiaceae	0.24	Terrimicrobium	0.24
Otu001219	+	Root	1	Bacteria	1	Proteobacteria	1	Betaproteobacteria	1	Burkholderiales	1	Oxalobacteraceae	1	Massilia	0.96
Otu001220	+	Root	1	Bacteria	1	Actinobacteria	1	Actinobacteria	1	Mycobacteriales	1	Lawsonellaceae	1	Lawsonella	1
Otu001221	+	Root	1	Bacteria	1	Firmicutes	0.99	Clostridia	0.98	Clostridiales	0.98	Ruminococcaceae	0.71	Petroclostridium	0.59
Otu001222	+	Root	1	Bacteria	1	Acidobacteria	1	Blastocatellia	0.99	Blastocatellales	0.99	Blastocatellaceae	0.99	Aridibacter	0.63
Otu001223	+	Root	1	Bacteria	1	Proteobacteria	1	Gammaproteobacteria	1	Vibrionales	1	Vibrionaceae	1	Vibrio	1
Otu001224	+	Root	1	Bacteria	1	Bacteroidetes	1	Chitinophagia	1	Chitinophagales	1	Chitinophagaceae	1	Flavitalea	0.75
Otu001225	+	Root	1	Bacteria	1	Proteobacteria	1	Alphaproteobacteria	1	Rhizobiales	1	Bradyrhizobiaceae	0.95	Pseudorhodoplanes	0.3
Otu001226	+	Root	1	Bacteria	1	Actinobacteria	1	Coriobacteriia	1	Coriobacteriales	1	Atopobiaceae	1	Lancefieldella	0.99
Otu001227	+	Root	1	Bacteria	1	Bacteroidetes	1	Cytophagia	1	Cytophagales	1	Cytophagaceae	1	Spirosoma	0.99
Otu001228	+	Root	1	Bacteria	1	Bacteroidetes	1	Cytophagia	1	Cytophagales	1	Cytophagaceae	1	Spirosoma	1
Otu001229	+	Root	1	Bacteria	1	Bacteroidetes	1	Bacteroidia	1	Bacteroidales	1	Prevotellaceae	1	Prevotella	1
Otu001230	+	Root	1	Bacteria	1	Firmicutes	1	Bacilli	1	Bacillales	1	Planococcaceae	0.89	Planococcus	0.81
Otu001231	+	Root	1	Bacteria	1	Firmicutes	1	Clostridia	1	Clostridiales	1	Ruminococcaceae	1	Fournierella	0.73
Otu001232	+	Root	1	Bacteria	1	Abditibacteriota	0.95	Abditibacteria	0.95	Abditibacteriales	0.95	Abditibacteriaceae	0.95	Abditibacterium	0.95
Otu001233	+	Root	1	Bacteria	1	Firmicutes	1	Clostridia	1	Clostridiales	1	Lachnospiraceae	1	Blautia	0.79
Otu001234	+	Root	1	Bacteria	1	Cyanobacteria/Chloroplast	0.58	Cyanobacteria	0.32	Gloeomargaritaceae	0.06	Gloeomargarita	0.06
Otu001235	+	Root	1	Archaea	0.19	Pacearchaeota	0.12	Pacearchaeota Incertae Sedis AR13	0.12
Otu001237	+	Root	1	Bacteria	1	Proteobacteria	1	Alphaproteobacteria	1	Sphingomonadales	1	Sphingomonadaceae	1	Sphingomonas	0.96
Otu001238	+	Root	1	Bacteria	1	Firmicutes	1	Bacilli	1	Bacillales	1	Paenibacillaceae 1	0.98	Paenibacillus	0.96
Otu001239	+	Root	1	Bacteria	1	Actinobacteria	1	Actinobacteria	1	Micromonosporales	0.17	Micromonosporaceae	0.17	Krasilnikovia	0.05
Otu001240	+	Root	1	Bacteria	1	Bacteroidetes	1	Chitinophagia	1	Chitinophagales	1	Chitinophagaceae	1	Flavisolibacter	0.5
Otu001241	+	Root	1	Bacteria	1	Acidobacteria	1	Acidobacteria_Gp6	1	Gp6	1
Otu001242	+	Root	1	Bacteria	1	Verrucomicrobia	0.78	Terrimicrobia	0.17	Terrimicrobiales	0.17	Terrimicrobiaceae	0.17	Terrimicrobium	0.17
Otu001243	+	Root	1	Bacteria	1	Proteobacteria	1	Betaproteobacteria	1	Rhodocyclales	1	Zoogloeaceae	1	Uliginosibacterium	0.98
Otu001244	+	Root	1	Bacteria	1	Proteobacteria	1	Gammaproteobacteria	1	Pseudomonadales	0.96	Pseudomonadaceae	0.96	Pseudomonas	0.91
Otu001245	+	Root	1	Bacteria	1	Bacteroidetes	1	Cytophagia	1	Cytophagales	1	Cytophagaceae	1	Spirosoma	1
Otu001246	+	Root	1	Bacteria	0.99	Verrucomicrobia	0.62	Verrucomicrobiae	0.42	Verrucomicrobiales	0.42	Verrucomicrobiaceae	0.42	Brevifollis	0.24
Otu001247	+	Root	1	Bacteria	1	Proteobacteria	1	Alphaproteobacteria	1	Caulobacterales	1	Caulobacteraceae	1	Phenylobacterium	0.99
Otu001248	+	Root	1	Bacteria	1	Acidobacteria	1	Blastocatellia	1	Blastocatellales	1	Blastocatellaceae	1	Blastocatella	0.86
Otu001249	+	Root	1	Bacteria	1	Actinobacteria	1	Actinobacteria	1	Micromonosporales	1	Micromonosporaceae	1	Micromonospora	0.64
Otu001250	+	Root	1	Bacteria	1	Bacteroidetes	1	Chitinophagia	1	Chitinophagales	1	Chitinophagaceae	1	Flavisolibacter	0.64
Otu001251	+	Root	1	Bacteria	1	Actinobacteria	0.83	Acidimicrobiia	0.35	Acidimicrobiales	0.35	Acidimicrobiales_incertae_sedis	0.32	Aciditerrimonas	0.32
Otu001252	+	Root	1	Bacteria	1	Proteobacteria	1	Alphaproteobacteria	1	Caulobacterales	1	Caulobacteraceae	1	Phenylobacterium	1
Otu001253	+	Root	1	Bacteria	1	Proteobacteria	1	Alphaproteobacteria	1	Rhizobiales	1	Devosiaceae	1	Devosia	1
Otu001254	+	Root	1	Bacteria	1	Firmicutes	1	Clostridia	1	Clostridiales	1	Lachnospiraceae	1	Mediterraneibacter	0.37
Otu001255	+	Root	1	Bacteria	1	Proteobacteria	1	Gammaproteobacteria	1	Alteromonadales	1	Idiomarinaceae	1	Aliidiomarina	1
Otu001256	+	Root	1	Bacteria	1	Firmicutes	0.99	Clostridia	0.99	Clostridiales	0.99	Clostridiales_Incertae Sedis XIII	0.92	Alterileibacterium	0.47
Otu001257	+	Root	1	Bacteria	1	Proteobacteria	1	Alphaproteobacteria	1	Rhizobiales	0.98	Phyllobacteriaceae	0.93	Corticibacterium	0.57
Otu001258	+	Root	1	Bacteria	1	Acidobacteria	1	Acidobacteria_Gp6	1	Gp6	1
Otu001259	+	Root	1	Bacteria	1	Firmicutes	1	Bacilli	1	Lactobacillales	1	Carnobacteriaceae	0.99	Atopostipes	0.99
Otu001260	+	Root	1	Bacteria	1	Bacteroidetes	1	Chitinophagia	1	Chitinophagales	1	Chitinophagaceae	1	Flavitalea	0.4
Otu001261	+	Root	1	Bacteria	1	Proteobacteria	1	Betaproteobacteria	1	Burkholderiales	1	Comamonadaceae	1	Rhizobacter	0.96
Otu001262	+	Root	1	Bacteria	1	Proteobacteria	1	Gammaproteobacteria	1	Xanthomonadales	1	Xanthomonadaceae	1	Pseudoxanthomonas	1
Otu001263	+	Root	1	Bacteria	1	Gemmatimonadetes	0.98	Gemmatimonadetes	0.97	Gemmatimonadales	0.97	Gemmatimonadaceae	0.97	Gemmatimonas	0.83
Otu001266	+	Root	1	Bacteria	1	Proteobacteria	1	Alphaproteobacteria	1	Sphingomonadales	1	Sphingomonadaceae	0.99	Sphingomonas	0.75
Otu001267	+	Root	1	Bacteria	1	Firmicutes	1	Clostridia	1	Clostridiales	1	Ruminococcaceae	0.87	Butyricicoccus	0.87
Otu001268	+	Root	1	Bacteria	1	Bacteroidetes	1	Flavobacteriia	1	Flavobacteriales	1	Flavobacteriaceae	1	Flavobacterium	1
Otu001269	+	Root	1	Bacteria	1	Actinobacteria	1	Actinobacteria	1	Micrococcales	1	Micrococcaceae	1	Kocuria	0.99
Otu001270	+	Root	1	Bacteria	1	Tenericutes	1	Mollicutes	1	Anaeroplasmatales	1	Anaeroplasmataceae	1	Anaeroplasma	1
Otu001271	+	Root	1	Bacteria	1	Bacteroidetes	1	Chitinophagia	1	Chitinophagales	1	Chitinophagaceae	1	Flavisolibacter	0.56
Otu001272	+	Root	1	Bacteria	1	Firmicutes	1	Clostridia	1	Clostridiales	1	Ruminococcaceae	1	Oscillibacter	0.97
Otu001273	+	Root	1	Bacteria	1	Acidobacteria	1	Blastocatellia	0.99	Blastocatellales	0.99	Blastocatellaceae	0.99	Blastocatella	0.74
Otu001274	+	Root	1	Bacteria	1	Firmicutes	1	Bacilli	1	Bacillales	1	Staphylococcaceae	0.99	Jeotgalicoccus	0.77
Otu001275	+	Root	1	Bacteria	1	Bacteroidetes	1	Chitinophagia	1	Chitinophagales	1	Chitinophagaceae	1	Ferruginibacter	0.66
Otu001276	+	Root	1	Bacteria	1	Proteobacteria	1	Alphaproteobacteria	1	Sphingomonadales	0.99	Sphingomonadaceae	0.99	Sphingomonas	0.98
Otu001277	+	Root	1	Bacteria	1	Bacteroidetes	1	Chitinophagia	1	Chitinophagales	1	Chitinophagaceae	1	Ferruginibacter	0.58
Otu001278	+	Root	1	Bacteria	1	Firmicutes	1	Clostridia	1	Clostridiales	1	Peptostreptococcaceae	1	Romboutsia	0.41
Otu001279	+	Root	1	Bacteria	1	Proteobacteria	1	Deltaproteobacteria	1	Myxococcales	1	Nannocystineae	1	Nannocystaceae	0.95
Otu001280	+	Root	1	Bacteria	1	Verrucomicrobia	0.81	Terrimicrobia	0.13	Terrimicrobiales	0.13	Terrimicrobiaceae	0.13	Terrimicrobium	0.13
Otu001281	+	Root	1	Bacteria	1	Bacteroidetes	1	Cytophagia	1	Cytophagales	1	Hymenobacteraceae	0.98	Adhaeribacter	0.97
Otu001282	+	Root	1	Bacteria	1	Bacteroidetes	1	Flavobacteriia	1	Flavobacteriales	1	Weeksellaceae	1	Chryseobacterium	1
Otu001283	+	Root	1	Bacteria	1	Verrucomicrobia	1	Spartobacteria	0.97	Spartobacteria_genera_incertae_sedis	0.97
Otu001284	+	Root	1	Bacteria	1	Firmicutes	1	Clostridia	1	Clostridiales	1	Peptostreptococcaceae	1	Terrisporobacter	1
Otu001285	+	Root	1	Bacteria	1	Bacteroidetes	1	Chitinophagia	1	Chitinophagales	1	Chitinophagaceae	1	Terrimonas	0.82
Otu001286	+	Root	1	Bacteria	1	Actinobacteria	1	Actinobacteria	1	Micrococcales	1	Intrasporangiaceae	1	Pedococcus	1
Otu001287	+	Root	1	Bacteria	1	Proteobacteria	1	Betaproteobacteria	0.99	Burkholderiales	0.99	Comamonadaceae	0.99	Rhizobacter	0.62
Otu001288	+	Root	1	Bacteria	1	Proteobacteria	1	Alphaproteobacteria	1	Sphingomonadales	1	Sphingomonadaceae	0.96	Allosphingosinicella	0.5
Otu001291	+	Root	1	Bacteria	1	Proteobacteria	1	Gammaproteobacteria	1	Oceanospirillales	1	Endozoicomonadaceae	1	Endozoicomonas	1
Otu001292	+	Root	1	Bacteria	0.99	Verrucomicrobia	0.96	Spartobacteria	0.56	Spartobacteria_genera_incertae_sedis	0.56
Otu001293	+	Root	1	Bacteria	1	Abditibacteriota	1	Abditibacteria	1	Abditibacteriales	1	Abditibacteriaceae	1	Abditibacterium	1
Otu001294	+	Root	1	Bacteria	1	Actinobacteria	1	Acidimicrobiia	0.97	Acidimicrobiales	0.97	Ilumatobacteraceae	0.46	Desertimonas	0.41
Otu001295	+	Root	1	Bacteria	1	Firmicutes	1	Clostridia	1	Clostridiales	1	Ruminococcaceae	1	Anaerotruncus	0.9
Otu001296	+	Root	1	Bacteria	1	Proteobacteria	1	Alphaproteobacteria	1	Rhizobiales	1	Methylobacteriaceae	1	Methylobacterium	1
Otu001297	+	Root	1	Bacteria	1	Verrucomicrobia	0.86	Spartobacteria	0.39	Spartobacteria_genera_incertae_sedis	0.39
Otu001298	+	Root	1	Archaea	1	Euryarchaeota	1	Methanobacteria	1	Methanobacteriales	1	Methanobacteriaceae	1	Methanobrevibacter	1
Otu001299	+	Root	1	Bacteria	1	Bacteroidetes	1	Chitinophagia	1	Chitinophagales	1	Chitinophagaceae	1	Segetibacter	0.84
Otu001300	+	Root	1	Bacteria	0.99	Proteobacteria	0.55	Deltaproteobacteria	0.29	Bdellovibrionales	0.28	Bdellovibrionaceae	0.28	Vampirovibrio	0.28
Otu001301	+	Root	1	Bacteria	1	Campilobacterota	1	Campylobacteria	1	Campylobacterales	1	Campylobacteraceae	1	Campylobacter	1
Otu001302	+	Root	1	Bacteria	1	Proteobacteria	1	Alphaproteobacteria	1	Rhodospirillales	1	Acetobacteraceae	1	Acidisoma	0.79
Otu001303	+	Root	1	Bacteria	1	Verrucomicrobia	0.9	Terrimicrobia	0.57	Terrimicrobiales	0.57	Terrimicrobiaceae	0.57	Terrimicrobium	0.57
Otu001304	+	Root	1	Bacteria	1	Bacteroidetes	0.96	Bacteroidia	0.77	Bacteroidales	0.77	Prevotellaceae	0.73	Alloprevotella	0.34
Otu001305	+	Root	1	Bacteria	1	Firmicutes	1	Negativicutes	0.99	Veillonellales	0.99	Veillonellaceae	0.99	Megasphaera	0.98
Otu001306	+	Root	1	Bacteria	0.99	Bacteroidetes	0.67	Bacteroidia	0.52	Bacteroidales	0.52	Bacteroidaceae	0.29	Mediterranea	0.29
Otu001307	+	Root	1	Bacteria	1	Bacteroidetes	1	Cytophagia	1	Cytophagales	1	Cytophagaceae	1	Spirosoma	1
Otu001308	+	Root	1	Bacteria	1	Proteobacteria	1	Gammaproteobacteria	0.99	Chromatiales	0.67	Thioalkalispiraceae	0.21	Thiohalophilus	0.2
Otu001309	+	Root	1	Bacteria	1	Verrucomicrobia	0.96	Spartobacteria	0.58	Spartobacteria_genera_incertae_sedis	0.52
Otu001310	+	Root	1	Bacteria	1	Actinobacteria	1	Actinobacteria	1	Frankiales	0.56	Frankiaceae	0.56	Jatrophihabitans	0.44
Otu001311	+	Root	1	Bacteria	1	Campilobacterota	1	Campylobacteria	1	Campylobacterales	1	Arcobacteraceae	1	Pseudarcobacter	1
Otu001312	+	Root	1	Bacteria	1	Bacteroidetes	1	Sphingobacteriia	1	Sphingobacteriales	1	Sphingobacteriaceae	1	Mucilaginibacter	0.98
Otu001313	+	Root	1	Archaea	1	Thaumarchaeota	1	Nitrososphaerales	1	Nitrososphaeraceae	1	Nitrososphaera	1
Otu001314	+	Root	1	Bacteria	1	Abditibacteriota	1	Abditibacteria	1	Abditibacteriales	1	Abditibacteriaceae	1	Abditibacterium	1
Otu001315	+	Root	1	Bacteria	1	Bacteroidetes	1	Cytophagia	1	Cytophagales	1	Cytophagaceae	1	Spirosoma	0.99
Otu001316	+	Root	1	Bacteria	1	Proteobacteria	1	Alphaproteobacteria	1	Sphingomonadales	1	Erythrobacteraceae	0.89	Novosphingobium	0.84
Otu001317	+	Root	1	Bacteria	1	Acidobacteria	0.97	Blastocatellia	0.85	Blastocatellales	0.85	Blastocatellaceae	0.49	Stenotrophobacter	0.4
Otu001318	+	Root	1	Bacteria	1	Proteobacteria	1	Alphaproteobacteria	1	Rhodobacterales	1	Rhodobacteraceae	1	Paracoccus	0.95
Otu001319	+	Root	1	Bacteria	1	Bacteroidetes	1	Cytophagia	0.99	Cytophagales	0.99	Hymenobacteraceae	0.95	Hymenobacter	0.92
Otu001320	+	Root	1	Bacteria	1	Bacteroidetes	1	Cytophagia	1	Cytophagales	1	Cytophagaceae	1	Spirosoma	1
Otu001321	+	Root	1	Bacteria	1	Verrucomicrobia	0.87	Terrimicrobia	0.32	Terrimicrobiales	0.32	Terrimicrobiaceae	0.32	Terrimicrobium	0.32
Otu001322	+	Root	1	Bacteria	1	Actinobacteria	1	Actinobacteria	1	Propionibacteriales	1	Nocardioidaceae	1	Nocardioides	0.94
Otu001323	+	Root	1	Bacteria	1	Gemmatimonadetes	0.99	Gemmatimonadetes	0.99	Gemmatimonadales	0.99	Gemmatimonadaceae	0.99	Gemmatimonas	0.85
Otu001324	+	Root	1	Bacteria	1	Bacteroidetes	1	Flavobacteriia	1	Flavobacteriales	1	Weeksellaceae	1	Chryseobacterium	1
Otu001325	+	Root	1	Bacteria	1	Firmicutes	1	Bacilli	1	Lactobacillales	1	Lactobacillaceae	1	Ligilactobacillus	0.95
Otu001326	+	Root	1	Bacteria	1	Firmicutes	1	Clostridia	1	Clostridiales	1	Lachnospiraceae	0.99	Merdimonas	0.3
Otu001327	+	Root	1	Bacteria	1	Actinobacteria	1	Actinobacteria	1	Micrococcales	1	Promicromonosporaceae	1	Cellulosimicrobium	0.97
Otu001328	+	Root	1	Bacteria	1	Proteobacteria	1	Betaproteobacteria	1	Burkholderiales	1	Comamonadaceae	0.99	Variovorax	0.61
Otu001329	+	Root	1	Bacteria	1	Proteobacteria	1	Gammaproteobacteria	0.99	Cellvibrionales	0.78	Halieaceae	0.77	Haliea	0.28
Otu001330	+	Root	1	Bacteria	1	Proteobacteria	1	Alphaproteobacteria	1	Rhizobiales	1	Chelatococcaceae	0.57	Chelatococcus	0.57
Otu001331	+	Root	1	Bacteria	1	Firmicutes	1	Clostridia	1	Clostridiales	1	Lachnospiraceae	1	Blautia	0.97
Otu001332	+	Root	1	Bacteria	1	Actinobacteria	0.87	Acidimicrobiia	0.2	Acidimicrobiales	0.2	Acidimicrobiaceae	0.13	Acidiferrimicrobium	0.13
Otu001333	+	Root	1	Bacteria	1	Bacteroidetes	1	Bacteroidia	1	Bacteroidales	1	Prevotellaceae	0.83	Prevotella	0.77
Otu001334	+	Root	1	Bacteria	1	Proteobacteria	1	Alphaproteobacteria	1	Rhodospirillales	1	Rhodospirillaceae	0.98	Dongia	0.98
Otu001335	+	Root	1	Bacteria	1	Bacteroidetes	1	Cytophagia	1	Cytophagales	1	Hymenobacteraceae	1	Adhaeribacter	1
Otu001336	+	Root	1	Bacteria	1	Actinobacteria	1	Actinobacteria	1	Micrococcales	1	Microbacteriaceae	1	Rathayibacter	0.97
Otu001337	+	Root	1	Bacteria	1	Proteobacteria	1	Betaproteobacteria	1	Burkholderiales	1	Oxalobacteraceae	1	Massilia	0.48
Otu001338	+	Root	1	Bacteria	1	Firmicutes	1	Clostridia	0.99	Clostridiales	0.99	Ruminococcaceae	0.88	Monoglobus	0.72
Otu001339	+	Root	1	Bacteria	1	Cyanobacteria/Chloroplast	1	Chloroplast	1	Chloroplast	1	Streptophyta	1
Otu001340	+	Root	1	Bacteria	1	Actinobacteria	1	Actinobacteria	1	Kineosporiales	0.44	Kineosporiaceae	0.44	Angustibacter	0.3
Otu001341	+	Root	1	Bacteria	1	Verrucomicrobia	0.91	Spartobacteria	0.43	Spartobacteria_genera_incertae_sedis	0.43
Otu001344	+	Root	1	Bacteria	1	Proteobacteria	1	Alphaproteobacteria	1	Sphingomonadales	0.87	Sphingomonadaceae	0.84	Sphingomonas	0.59
Otu001345	+	Root	1	Bacteria	1	Actinobacteria	1	Actinobacteria	1	Pseudonocardiales	1	Pseudonocardiaceae	1	Saccharopolyspora	0.94
Otu001346	+	Root	1	Bacteria	1	Proteobacteria	1	Alphaproteobacteria	1	Sphingomonadales	1	Erythrobacteraceae	0.83	Altererythrobacter	0.56
Otu001347	+	Root	1	Bacteria	1	Planctomycetes	0.51	Phycisphaerae	0.51	Tepidisphaerales	0.51	Tepidisphaeraceae	0.51	Tepidisphaera	0.51
Otu001348	+	Root	1	Bacteria	1	Proteobacteria	1	Gammaproteobacteria	1	Pasteurellales	1	Pasteurellaceae	1	Pasteurella	0.53
Otu001349	+	Root	1	Bacteria	0.85	Proteobacteria	0.15	Gammaproteobacteria	0.1	Alteromonadales	0.03	Echinimonas	0.03
Otu001350	+	Root	1	Bacteria	1	Firmicutes	0.84	Clostridia	0.8	Clostridiales	0.8	Peptostreptococcaceae	0.15	Maledivibacter	0.02
Otu001351	+	Root	1	Bacteria	1	Firmicutes	1	Clostridia	1	Clostridiales	1	Clostridiaceae 1	1	Clostridium sensu stricto	0.99
Otu001352	+	Root	1	Bacteria	1	Firmicutes	0.98	Clostridia	0.97	Clostridiales	0.97	Ruminococcaceae	0.83	Monoglobus	0.2
Otu001353	+	Root	1	Bacteria	1	Proteobacteria	1	Betaproteobacteria	1	Burkholderiales	1	Oxalobacteraceae	0.95	Massilia	0.83
Otu001354	+	Root	1	Bacteria	1	Abditibacteriota	0.98	Abditibacteria	0.98	Abditibacteriales	0.98	Abditibacteriaceae	0.98	Abditibacterium	0.98
Otu001355	+	Root	1	Bacteria	1	Actinobacteria	1	Actinobacteria	1	Mycobacteriales	1	Nocardiaceae	1	Rhodococcus	1
Otu001356	+	Root	1	Bacteria	1	Actinobacteria	1	Actinobacteria	1	Propionibacteriales	1	Nocardioidaceae	1	Marmoricola	0.95
Otu001357	+	Root	1	Bacteria	1	Bacteroidetes	1	Bacteroidia	0.99	Bacteroidales	0.99	Muribaculaceae	0.89	Muribaculum	0.89
Otu001358	+	Root	1	Bacteria	1	Verrucomicrobia	0.77	Spartobacteria	0.21	Spartobacteria_genera_incertae_sedis	0.21
Otu001359	+	Root	1	Bacteria	1	Bacteroidetes	1	Sphingobacteriia	1	Sphingobacteriales	1	Sphingobacteriaceae	1	Pedobacter	0.86
Otu001360	+	Root	1	Bacteria	1	Bacteroidetes	1	Cytophagia	1	Cytophagales	1	Cytophagaceae	1	Spirosoma	0.95
Otu001361	+	Root	1	Bacteria	1	Proteobacteria	1	Alphaproteobacteria	1	Sphingomonadales	1	Sphingomonadaceae	0.99	Sphingomonas	0.45
Otu001362	+	Root	1	Bacteria	1	Bacteroidetes	1	Chitinophagia	0.53	Chitinophagales	0.53	Chitinophagaceae	0.53	Nemorincola	0.05
Otu001363	+	Root	1	Bacteria	1	Proteobacteria	0.94	Deltaproteobacteria	0.77	Myxococcales	0.75	Nannocystineae	0.69	Haliangiaceae	0.43
Otu001364	+	Root	1	Bacteria	1	Bacteroidetes	1	Chitinophagia	1	Chitinophagales	1	Chitinophagaceae	1	Segetibacter	0.67
Otu001365	+	Root	1	Bacteria	1	Actinobacteria	1	Actinobacteria	0.97	Pseudonocardiales	0.2	Pseudonocardiaceae	0.2	Labedaea	0.04
Otu001366	+	Root	1	Bacteria	1	Proteobacteria	1	Gammaproteobacteria	1	Oceanospirillales	1	Endozoicomonadaceae	1	Endozoicomonas	0.99
Otu001367	+	Root	1	Bacteria	1	Bacteroidetes	1	Chitinophagia	0.98	Chitinophagales	0.98	Chitinophagaceae	0.98	Edaphobaculum	0.62
Otu001368	+	Root	1	Bacteria	1	Abditibacteriota	0.96	Abditibacteria	0.96	Abditibacteriales	0.96	Abditibacteriaceae	0.96	Abditibacterium	0.96
Otu001369	+	Root	1	Bacteria	1	Actinobacteria	1	Actinobacteria	1	Micrococcales	1	Microbacteriaceae	0.95	Herbiconiux	0.29
Otu001370	+	Root	1	Bacteria	1	Acidobacteria	0.95	Acidobacteria_Gp5	0.95	Gp5	0.95
Otu001371	+	Root	1	Bacteria	1	Actinobacteria	1	Actinobacteria	0.99	Nakamurellales	0.42	Nakamurellaceae	0.42	Nakamurella	0.42
Otu001372	+	Root	1	Bacteria	1	Firmicutes	1	Bacilli	1	Lactobacillales	1	Lactobacillaceae	1	Lactobacillus	0.98
Otu001373	+	Root	1	Bacteria	1	Bacteroidetes	1	Cytophagia	1	Cytophagales	1	Fulvivirgaceae	0.87	Chryseolinea	0.55
Otu001374	+	Root	1	Bacteria	1	Verrucomicrobia	1	Spartobacteria	1	Spartobacteria_genera_incertae_sedis	1
Otu001375	+	Root	1	Bacteria	1	Bacteroidetes	1	Bacteroidia	1	Bacteroidales	1	Prevotellaceae	1	Prevotella	1
Otu001376	+	Root	1	Bacteria	1	Actinobacteria	1	Coriobacteriia	1	Coriobacteriales	1	Atopobiaceae	1	Olsenella	1
Otu001377	+	Root	1	Bacteria	1	Bacteroidetes	0.99	Sphingobacteriia	0.98	Sphingobacteriales	0.98	Sphingobacteriaceae	0.98	Sphingobacterium	0.98
Otu001378	+	Root	1	Bacteria	0.99	Firmicutes	0.98	Clostridia	0.97	Clostridiales	0.96	Ruminococcaceae	0.95	Faecalibacterium	0.21
Otu001379	+	Root	1	Bacteria	1	Proteobacteria	1	Alphaproteobacteria	1	Rhizobiales	1	Methylobacteriaceae	1	Methylobacterium	1
Otu001380	+	Root	1	Bacteria	0.99	Cyanobacteria/Chloroplast	0.92	Chloroplast	0.89	Chloroplast	0.89	Bacillariophyta	0.83
Otu001381	+	Root	1	Bacteria	1	Rhodothermaeota	1	Rhodothermia	1	Rhodothermales	1	Rubricoccaceae	1	Rubrivirga	0.89
Otu001382	+	Root	1	Bacteria	1	Proteobacteria	1	Alphaproteobacteria	1	Sphingomonadales	0.99	Erythrobacteraceae	0.92	Novosphingobium	0.92
Otu001384	+	Root	1	Bacteria	1	Bacteroidetes	1	Sphingobacteriia	1	Sphingobacteriales	1	Sphingobacteriaceae	1	Sphingobacterium	0.9
Otu001385	+	Root	1	Bacteria	1	Bacteroidetes	1	Cytophagia	1	Cytophagales	1	Hymenobacteraceae	1	Adhaeribacter	1
Otu001386	+	Root	1	Bacteria	1	Bacteroidetes	0.99	Bacteroidia	0.98	Bacteroidales	0.98	Muribaculaceae	0.91	Muribaculum	0.28
Otu001387	+	Root	1	Bacteria	1	Bacteroidetes	1	Chitinophagia	1	Chitinophagales	1	Chitinophagaceae	1	Segetibacter	0.9
Otu001388	+	Root	1	Bacteria	1	Proteobacteria	1	Deltaproteobacteria	1	Myxococcales	1	Cystobacterineae	1	Cystobacteraceae	0.9
Otu001389	+	Root	1	Bacteria	1	Gemmatimonadetes	1	Gemmatimonadetes	1	Gemmatimonadales	1	Gemmatimonadaceae	1	Roseisolibacter	0.56
Otu001390	+	Root	1	Bacteria	1	Planctomycetes	1	Planctomycetacia	1	Planctomycetales	1	Isosphaeraceae	1	Singulisphaera	1
Otu001391	+	Root	1	Bacteria	1	Actinobacteria	1	Actinobacteria	1	Propionibacteriales	1	Propionibacteriaceae	1	Microlunatus	1
Otu001392	+	Root	1	Bacteria	1	Bacteroidetes	0.99	Bacteroidia	0.99	Bacteroidales	0.99	Prevotellaceae	0.96	Prevotellamassilia	0.7
Otu001393	+	Root	1	Bacteria	1	Planctomycetes	1	Planctomycetacia	1	Planctomycetales	1	Gemmataceae	0.86	Fimbriiglobus	0.45
Otu001395	+	Root	1	Bacteria	1	Bacteroidetes	1	Chitinophagia	1	Chitinophagales	1	Chitinophagaceae	1	Segetibacter	0.91
Otu001396	+	Root	1	Bacteria	1	Proteobacteria	1	Alphaproteobacteria	1	Caulobacterales	1	Caulobacteraceae	1	Phenylobacterium	1
Otu001397	+	Root	1	Bacteria	1	Firmicutes	1	Bacilli	1	Bacillales	1	Planococcaceae	1	Metalysinibacillus	0.8
Otu001398	+	Root	1	Bacteria	1	Bacteroidetes	1	Chitinophagia	0.98	Chitinophagales	0.98	Chitinophagaceae	0.98	Rurimicrobium	0.32
Otu001399	+	Root	1	Bacteria	1	Acidobacteria	0.98	Acidobacteria_Gp4	0.36	Gp4	0.36
Otu001400	+	Root	1	Bacteria	1	Nitrospirae	1	Nitrospira	1	Nitrospirales	1	Nitrospiraceae	1	Nitrospira	1
Otu001401	+	Root	1	Bacteria	1	Bacteroidetes	1	Flavobacteriia	1	Flavobacteriales	1	Flavobacteriaceae	1	Flavobacterium	0.96
Otu001402	+	Root	1	Bacteria	1	Actinobacteria	1	Thermoleophilia	1	Solirubrobacterales	1	Solirubrobacteraceae	0.99	Solirubrobacter	0.99
Otu001403	+	Root	1	Bacteria	1	Bacteroidetes	1	Cytophagia	1	Cytophagales	1	Cytophagaceae	1	Spirosoma	0.86
Otu001404	+	Root	1	Bacteria	1	Bacteroidetes	1	Flavobacteriia	1	Flavobacteriales	1	Flavobacteriaceae	1	Flavobacterium	1
Otu001405	+	Root	1	Bacteria	1	Proteobacteria	1	Alphaproteobacteria	1	Rhodospirillales	1	Acetobacteraceae	1	Acidisoma	0.81
Otu001406	+	Root	1	Bacteria	1	Acidobacteria	1	Blastocatellia	1	Blastocatellales	1	Blastocatellaceae	1	Aridibacter	0.92
Otu001407	+	Root	1	Bacteria	1	Bacteroidetes	1	Bacteroidia	1	Bacteroidales	1	Prevotellaceae	1	Prevotellamassilia	0.95
Otu001408	+	Root	1	Bacteria	1	Bacteroidetes	1	Sphingobacteriia	1	Sphingobacteriales	1	Sphingobacteriaceae	1	Pedobacter	0.68
Otu001409	+	Root	1	Bacteria	1	Chloroflexi	0.7	Chloroflexia	0.65	Kallotenuales	0.64	Kallotenuaceae	0.64	Kallotenue	0.64
Otu001410	+	Root	1	Bacteria	1	Bacteroidetes	1	Cytophagia	1	Cytophagales	1	Hymenobacteraceae	1	Hymenobacter	1
Otu001411	+	Root	1	Bacteria	1	Armatimonadetes	1	Armatimonadia	1	Armatimonadales	1	Armatimonadaceae	1	Armatimonas/Armatimonadetes_gp1	1
Otu001412	+	Root	1	Bacteria	1	Chloroflexi	0.62	Anaerolineae	0.37	Anaerolineales	0.33	Anaerolineaceae	0.33	Levilinea	0.18
Otu001413	+	Root	1	Bacteria	1	Proteobacteria	1	Alphaproteobacteria	1	Rhizobiales	1	Methylobacteriaceae	1	Microvirga	1
Otu001414	+	Root	1	Bacteria	1	Proteobacteria	1	Alphaproteobacteria	1	Caulobacterales	1	Caulobacteraceae	1	Caulobacter	1
Otu001415	+	Root	1	Bacteria	1	Actinobacteria	1	Actinobacteria	1	Mycobacteriales	1	Corynebacteriaceae	1	Corynebacterium	1
Otu001416	+	Root	1	Bacteria	1	Proteobacteria	1	Alphaproteobacteria	1	Rhodospirillales	1	Acetobacteraceae	1	Roseomonas	1
Otu001417	+	Root	1	Bacteria	1	Actinobacteria	0.86	Acidimicrobiia	0.39	Acidimicrobiales	0.39	Iamiaceae	0.23	Iamia	0.18
Otu001418	+	Root	1	Bacteria	1	Abditibacteriota	0.94	Abditibacteria	0.94	Abditibacteriales	0.94	Abditibacteriaceae	0.94	Abditibacterium	0.94
Otu001419	+	Root	1	Bacteria	1	Bacteroidetes	1	Chitinophagia	1	Chitinophagales	1	Chitinophagaceae	1	Segetibacter	0.86
Otu001420	+	Root	1	Bacteria	1	Bacteroidetes	1	Chitinophagia	1	Chitinophagales	1	Chitinophagaceae	1	Ferruginibacter	0.55
Otu001421	+	Root	1	Bacteria	1	Verrucomicrobia	0.9	Terrimicrobia	0.23	Terrimicrobiales	0.23	Terrimicrobiaceae	0.23	Terrimicrobium	0.23
Otu001422	+	Root	1	Bacteria	1	Planctomycetes	0.99	Phycisphaerae	0.99	Tepidisphaerales	0.99	Tepidisphaeraceae	0.99	Tepidisphaera	0.99
Otu001423	+	Root	1	Bacteria	1	Proteobacteria	1	Alphaproteobacteria	1	Rhodospirillales	1	Acetobacteraceae	1	Roseomonas	0.54
Otu001424	+	Root	1	Bacteria	1	Bacteroidetes	1	Chitinophagia	1	Chitinophagales	1	Chitinophagaceae	1	Ferruginibacter	0.27
Otu001425	+	Root	1	Bacteria	1	Bacteroidetes	0.99	Chitinophagia	0.95	Chitinophagales	0.95	Chitinophagaceae	0.95	Rurimicrobium	0.38
Otu001426	+	Root	1	Bacteria	1	Bacteroidetes	1	Chitinophagia	1	Chitinophagales	1	Chitinophagaceae	1	Ferruginibacter	0.47
Otu001427	+	Root	1	Bacteria	0.94	Proteobacteria	0.39	Alphaproteobacteria	0.21	Rickettsiales	0.07	Rickettsiaceae	0.07	Occidentia	0.07
Otu001428	+	Root	1	Bacteria	1	Proteobacteria	1	Gammaproteobacteria	1	Nevskiales	1	Steroidobacteraceae	1	Steroidobacter	0.6
Otu001429	+	Root	1	Bacteria	0.93	Proteobacteria	0.2	Alphaproteobacteria	0.09	Rhizobiales	0.07	Salinarimonadaceae	0.07	Salinivirga	0.07
Otu001430	+	Root	1	Bacteria	1	Chloroflexi	0.21	Caldilineae	0.12	Caldilineales	0.12	Caldilineaceae	0.12	Litorilinea	0.1
Otu001431	+	Root	1	Bacteria	1	Planctomycetes	0.7	Phycisphaerae	0.7	Tepidisphaerales	0.7	Tepidisphaeraceae	0.7	Tepidisphaera	0.7
Otu001432	+	Root	1	Bacteria	1	Firmicutes	1	Clostridia	1	Clostridiales	1	Lachnospiraceae	1	Blautia	1
Otu001433	+	Root	1	Bacteria	1	Firmicutes	1	Bacilli	1	Bacillales	1	Thermoactinomycetaceae 1	1	Thermoactinomyces	1
Otu001434	+	Root	1	Bacteria	1	Proteobacteria	1	Betaproteobacteria	1	Burkholderiales	0.83	Oxalobacteraceae	0.83	Massilia	0.75
Otu001435	+	Root	1	Bacteria	1	Acidobacteria	1	Blastocatellia	1	Blastocatellales	1	Blastocatellaceae	1	Stenotrophobacter	1
Otu001436	+	Root	1	Bacteria	1	Proteobacteria	1	Alphaproteobacteria	1	Rhizobiales	1	Bradyrhizobiaceae	0.97	Nitrobacter	0.46
Otu001437	+	Root	1	Bacteria	1	Proteobacteria	1	Alphaproteobacteria	1	Rhodospirillales	1	Acetobacteraceae	1	Roseomonas	0.69
Otu001438	+	Root	1	Bacteria	1	Firmicutes	1	Bacilli	1	Bacillales	1	Planococcaceae	0.97	Lysinibacillus	0.59
Otu001439	+	Root	1	Bacteria	0.96	Firmicutes	0.44	Bacilli	0.33	Bacillales	0.33	Thermoactinomycetaceae 1	0.26	Thermoflavimicrobium	0.06
Otu001440	+	Root	1	Bacteria	1	Proteobacteria	1	Betaproteobacteria	1	Burkholderiales	0.63	Alcaligenaceae	0.47	Derxia	0.47
Otu001441	+	Root	1	Bacteria	1	Bacteroidetes	1	Chitinophagia	0.96	Chitinophagales	0.96	Chitinophagaceae	0.96	Rurimicrobium	0.6
Otu001442	+	Root	1	Bacteria	1	Proteobacteria	1	Alphaproteobacteria	1	Rhizobiales	0.94	Chelatococcaceae	0.22	Chelatococcus	0.22
Otu001443	+	Root	1	Bacteria	1	Proteobacteria	1	Deltaproteobacteria	1	Myxococcales	1	Sorangiineae	1	Polyangiaceae	1
Otu001444	+	Root	1	Bacteria	1	Bacteroidetes	1	Chitinophagia	0.91	Chitinophagales	0.91	Chitinophagaceae	0.9	Parasediminibacterium	0.32
Otu001445	+	Root	1	Bacteria	1	Proteobacteria	1	Alphaproteobacteria	1	Rhodospirillales	1	Acetobacteraceae	1	Roseomonas	0.64
Otu001446	+	Root	1	Bacteria	1	Bacteroidetes	1	Chitinophagia	1	Chitinophagales	1	Chitinophagaceae	1	Ferruginibacter	0.69
Otu001447	+	Root	1	Bacteria	1	Proteobacteria	1	Alphaproteobacteria	1	Sphingomonadales	1	Sphingomonadaceae	1	Sphingomonas	1
Otu001448	+	Root	1	Bacteria	1	Firmicutes	1	Bacilli	1	Bacillales	1	Staphylococcaceae	1	Staphylococcus	0.99
Otu001449	+	Root	1	Bacteria	1	Verrucomicrobia	0.99	Spartobacteria	0.73	Spartobacteria_genera_incertae_sedis	0.73
Otu001450	+	Root	1	Bacteria	1	Gemmatimonadetes	0.68	Gemmatimonadetes	0.68	Gemmatimonadales	0.68	Gemmatimonadaceae	0.68	Gemmatimonas	0.35
Otu001451	+	Root	1	Bacteria	1	Actinobacteria	1	Actinobacteria	1	Mycobacteriales	1	Mycobacteriaceae	0.99	Mycobacterium	0.99
Otu001452	+	Root	1	Bacteria	1	Verrucomicrobia	0.95	Spartobacteria	0.57	Spartobacteria_genera_incertae_sedis	0.57
Otu001453	+	Root	1	Bacteria	1	Proteobacteria	0.83	Gammaproteobacteria	0.56	Methylococcales	0.16	Methylococcaceae	0.16	Methyloprofundus	0.16
Otu001454	+	Root	1	Bacteria	1	Actinobacteria	1	Actinobacteria	1	Propionibacteriales	1	Nocardioidaceae	1	Nocardioides	1
Otu001455	+	Root	1	Bacteria	1	Bacteroidetes	1	Chitinophagia	1	Chitinophagales	1	Chitinophagaceae	1	Heliimonas	0.37
Otu001456	+	Root	1	Bacteria	1	Firmicutes	0.66	Clostridia	0.63	Clostridiales	0.61	Clostridiales_incertae_sedis	0.12	Marinisporobacter	0.12
Otu001457	+	Root	1	Bacteria	1	Firmicutes	1	Clostridia	1	Clostridiales	1	Lachnospiraceae	1	Oribacterium	1
Otu001458	+	Root	1	Bacteria	1	Proteobacteria	1	Alphaproteobacteria	1	Rhodobacterales	0.86	Rhodobacteraceae	0.86	Haematobacter	0.15
Otu001459	+	Root	1	Bacteria	1	Actinobacteria	0.57	Actinobacteria	0.43	Streptomycetales	0.12	Streptomycetaceae	0.12	Allostreptomyces	0.12
Otu001460	+	Root	1	Bacteria	1	Bacteroidetes	1	Bacteroidia	1	Bacteroidales	1	Bacteroidaceae	0.89	Bacteroides	0.66
Otu001461	+	Root	1	Bacteria	1	Proteobacteria	0.98	Alphaproteobacteria	0.98	Rhodospirillales	0.92	Geminicoccaceae	0.82	Arboricoccus	0.46
Otu001462	+	Root	1	Bacteria	1	Actinobacteria	0.99	Thermoleophilia	0.99	Solirubrobacterales	0.99	Solirubrobacteraceae	0.99	Solirubrobacter	0.99
Otu001463	+	Root	1	Bacteria	1	Proteobacteria	1	Alphaproteobacteria	0.99	Rhodospirillales	0.99	Geminicoccaceae	0.99	Arboricoccus	0.99
Otu001464	+	Root	1	Bacteria	1	Acidobacteria	1	Acidobacteria_Gp6	0.93	Gp6	0.93
Otu001465	+	Root	1	Bacteria	1	Proteobacteria	1	Gammaproteobacteria	1	Gammaproteobacteria_incertae_sedis	0.71	Acidibacter	0.71
Otu001467	+	Root	1	Bacteria	1	Actinobacteria	1	Actinobacteria	1	Mycobacteriales	1	Gordoniaceae	0.99	Gordonia	0.99
Otu001468	+	Root	1	Bacteria	0.99	Abditibacteriota	0.37	Abditibacteria	0.37	Abditibacteriales	0.37	Abditibacteriaceae	0.37	Abditibacterium	0.37
Otu001469	+	Root	1	Bacteria	1	Planctomycetes	0.97	Planctomycetacia	0.97	Pirellulales	0.95	Pirellulaceae	0.69	Pirellula	0.43
Otu001470	+	Root	1	Bacteria	1	Proteobacteria	0.66	Gammaproteobacteria	0.61	Xanthomonadales	0.48	Xanthomonadaceae	0.38	Pseudolysobacter	0.11
Otu001471	+	Root	1	Bacteria	1	Proteobacteria	1	Alphaproteobacteria	1	Sphingomonadales	1	Sphingomonadaceae	1	Sphingomonas	0.65
Otu001472	+	Root	1	Bacteria	1	Chloroflexi	0.81	Thermomicrobia	0.78	Sphaerobacteridae	0.78	Sphaerobacterales	0.78	Sphaerobacterineae	0.78
Otu001473	+	Root	1	Bacteria	1	Bacteroidetes	1	Chitinophagia	1	Chitinophagales	1	Chitinophagaceae	1	Edaphobaculum	0.99
Otu001474	+	Root	1	Bacteria	1	Proteobacteria	1	Gammaproteobacteria	1	Cardiobacteriales	1	Cardiobacteriaceae	1	Cardiobacterium	1
Otu001475	+	Root	1	Bacteria	1	Acidobacteria	1	Blastocatellia	1	Blastocatellales	1	Blastocatellaceae	1	Blastocatella	0.75
Otu001476	+	Root	1	Bacteria	1	Proteobacteria	1	Betaproteobacteria	1	Burkholderiales	1	Comamonadaceae	0.93	Aquabacterium	0.4
Otu001477	+	Root	1	Bacteria	1	Bacteroidetes	1	Flavobacteriia	1	Flavobacteriales	1	Flavobacteriaceae	1	Flavobacterium	0.97
Otu001478	+	Root	1	Bacteria	1	Bacteroidetes	1	Bacteroidia	1	Bacteroidales	1	Barnesiellaceae	1	Barnesiella	1
Otu001479	+	Root	1	Bacteria	1	Bacteroidetes	0.96	Bacteroidia	0.44	Bacteroidales	0.44	Paludibacteraceae	0.34	Paludibacter	0.34
Otu001480	+	Root	1	Bacteria	1	Proteobacteria	1	Alphaproteobacteria	1	Sphingomonadales	0.99	Sphingomonadaceae	0.95	Sphingomonas	0.75
Otu001481	+	Root	1	Bacteria	1	Proteobacteria	1	Alphaproteobacteria	1	Rhizobiales	1	Hyphomicrobiaceae	0.95	Hyphomicrobium	0.93
Otu001482	+	Root	1	Bacteria	1	Firmicutes	1	Clostridia	0.99	Clostridiales	0.99	Clostridiales_Incertae Sedis XIII	0.97	Mogibacterium	0.85
Otu001483	+	Root	1	Bacteria	1	Firmicutes	1	Negativicutes	1	Selenomonadales	1	Selenomonadaceae	1	Selenomonas	0.69
Otu001484	+	Root	1	Bacteria	1	Proteobacteria	1	Alphaproteobacteria	1	Rhizobiales	1	Rhizobiaceae	1	Pararhizobium	0.56
Otu001485	+	Root	1	Bacteria	1	Proteobacteria	1	Alphaproteobacteria	1	Rhizobiales	1	Bradyrhizobiaceae	1	Rhodopseudomonas	0.91
Otu001486	+	Root	1	Bacteria	1	Firmicutes	1	Bacilli	1	Lactobacillales	1	Lactobacillaceae	1	Limosilactobacillus	0.98
Otu001487	+	Root	1	Bacteria	1	Firmicutes	1	Clostridia	1	Clostridiales	1	Ruminococcaceae	0.98	Clostridium IV	0.68
Otu001490	+	Root	1	Bacteria	1	Bacteroidetes	1	Flavobacteriia	1	Flavobacteriales	1	Weeksellaceae	1	Chryseobacterium	1
Otu001491	+	Root	1	Bacteria	1	Acidobacteria	0.87	Acidobacteria_Gp3	0.87	Candidatus Solibacter	0.32
Otu001492	+	Root	1	Bacteria	0.98	Bacteroidetes	0.12	Chitinophagia	0.04	Chitinophagales	0.04	Chitinophagaceae	0.04	Ilyomonas	0.03
Otu001493	+	Root	1	Bacteria	1	Firmicutes	1	Clostridia	1	Clostridiales	1	Lachnospiraceae	1	Bariatricus	0.51
Otu001494	+	Root	1	Bacteria	1	Acidobacteria	1	Blastocatellia	1	Blastocatellales	1	Blastocatellaceae	1	Blastocatella	0.77
Otu001495	+	Root	1	Bacteria	0.97	Chloroflexi	0.39	Anaerolineae	0.33	Aggregatilineales	0.2	Aggregatilineaceae	0.2	Aggregatilinea	0.2
Otu001496	+	Root	1	Bacteria	1	Firmicutes	1	Clostridia	1	Clostridiales	1	Lachnospiraceae	0.55	Faecalimonas	0.29
Otu001497	+	Root	1	Bacteria	1	Bacteroidetes	1	Cytophagia	1	Cytophagales	1	Hymenobacteraceae	0.98	Hymenobacter	0.96
Otu001498	+	Root	1	Bacteria	1	Verrucomicrobia	0.87	Spartobacteria	0.36	Spartobacteria_genera_incertae_sedis	0.36
Otu001499	+	Root	1	Bacteria	1	Bacteroidetes	1	Cytophagia	1	Cytophagales	1	Hymenobacteraceae	0.97	Hymenobacter	0.93
Otu001500	+	Root	1	Bacteria	1	Bacteroidetes	0.99	Flavobacteriia	0.8	Flavobacteriales	0.8	Cryomorphaceae	0.56	Vicingus	0.51
Otu001501	+	Root	1	Bacteria	1	Firmicutes	1	Clostridia	1	Clostridiales	1	Lachnospiraceae	1	Frisingicoccus	0.76
Otu001502	+	Root	1	Bacteria	1	Acidobacteria	1	Acidobacteria_Gp3	1	Gp3	0.58
Otu001503	+	Root	1	Bacteria	1	Proteobacteria	1	Alphaproteobacteria	1	Rhodospirillales	1	Acetobacteraceae	1	Roseomonas	0.89
Otu001504	+	Root	1	Bacteria	1	Verrucomicrobia	0.75	Terrimicrobia	0.17	Terrimicrobiales	0.17	Terrimicrobiaceae	0.17	Terrimicrobium	0.17
Otu001505	+	Root	1	Bacteria	1	Bacteroidetes	1	Bacteroidia	0.95	Bacteroidales	0.95	Prevotellaceae	0.72	Prevotellamassilia	0.27
Otu001506	+	Root	1	Bacteria	1	Actinobacteria	1	Actinobacteria	1	Micrococcales	1	Intrasporangiaceae	0.95	Tetrasphaera	0.26
Otu001507	+	Root	1	Bacteria	1	Bacteroidetes	1	Cytophagia	1	Cytophagales	1	Cytophagaceae	1	Spirosoma	1
Otu001508	+	Root	1	Bacteria	1	Actinobacteria	1	Actinobacteria	1	Frankiales	1	Motilibacteraceae	1	Motilibacter	1
Otu001510	+	Root	1	Bacteria	0.99	Proteobacteria	0.69	Alphaproteobacteria	0.6	Rhodospirillales	0.29	Thalassospiraceae	0.09	Magnetospira	0.06
Otu001511	+	Root	1	Bacteria	1	Proteobacteria	1	Gammaproteobacteria	1	Xanthomonadales	1	Xanthomonadaceae	1	Lysobacter	0.99
Otu001512	+	Root	1	Bacteria	1	Bacteroidetes	0.97	Bacteroidia	0.55	Bacteroidales	0.55	Porphyromonadaceae	0.36	Falsiporphyromonas	0.19
Otu001513	+	Root	1	Bacteria	1	Bacteroidetes	1	Chitinophagia	0.99	Chitinophagales	0.99	Chitinophagaceae	0.99	Rurimicrobium	0.21
Otu001514	+	Root	1	Bacteria	1	Actinobacteria	1	Actinobacteria	1	Micrococcales	1	Intrasporangiaceae	1	Ornithinimicrobium	0.99
Otu001515	+	Root	1	Bacteria	1	Acidobacteria	0.79	Acidobacteria_Gp4	0.6	Gp4	0.6
Otu001516	+	Root	1	Bacteria	1	Proteobacteria	1	Alphaproteobacteria	1	Sphingomonadales	1	Sphingomonadaceae	1	Sphingomonas	0.77
Otu001517	+	Root	1	Bacteria	1	Actinobacteria	0.99	Thermoleophilia	0.99	Solirubrobacterales	0.99	Solirubrobacteraceae	0.98	Solirubrobacter	0.98
Otu001518	+	Root	1	Bacteria	1	Firmicutes	1	Clostridia	1	Clostridiales	1	Lachnospiraceae	1	Coprococcus	0.65
Otu001519	+	Root	1	Bacteria	1	Firmicutes	1	Clostridia	1	Clostridiales	1	Lachnospiraceae	1	Blautia	1
Otu001520	+	Root	1	Bacteria	1	Proteobacteria	1	Betaproteobacteria	1	Nitrosomonadales	1	Methylophilaceae	1	Methylophilus	1
Otu001521	+	Root	1	Bacteria	1	Actinobacteria	0.95	Acidimicrobiia	0.75	Acidimicrobiales	0.75	Acidimicrobiaceae	0.49	Ferrimicrobium	0.49
Otu001522	+	Root	1	Bacteria	1	Bacteroidetes	1	Chitinophagia	1	Chitinophagales	1	Chitinophagaceae	1	Edaphobaculum	0.44
Otu001523	+	Root	1	Bacteria	1	Actinobacteria	0.87	Thermoleophilia	0.86	Thermoleophilales	0.41	Thermoleophilaceae	0.41	Thermoleophilum	0.41
Otu001524	+	Root	1	Bacteria	1	Bacteroidetes	1	Chitinophagia	1	Chitinophagales	1	Chitinophagaceae	1	Segetibacter	0.81
Otu001525	+	Root	1	Bacteria	1	Proteobacteria	1	Alphaproteobacteria	1	Rhodospirillales	1	Acetobacteraceae	1	Roseomonas	0.62
Otu001526	+	Root	1	Bacteria	1	Proteobacteria	1	Gammaproteobacteria	1	Oceanospirillales	1	Endozoicomonadaceae	1	Endozoicomonas	1
Otu001527	+	Root	1	Bacteria	1	Actinobacteria	1	Actinobacteria	1	Bifidobacteriales	1	Bifidobacteriaceae	1	Bifidobacterium	1
Otu001528	+	Root	1	Bacteria	1	Proteobacteria	1	Alphaproteobacteria	1	Rhizobiales	1	Methylobacteriaceae	1	Microvirga	0.99
Otu001529	+	Root	1	Bacteria	1	Actinobacteria	1	Actinobacteria	1	Kineosporiales	0.94	Kineosporiaceae	0.94	Quadrisphaera	0.92
Otu001530	+	Root	1	Bacteria	1	Proteobacteria	1	Alphaproteobacteria	1	Sphingomonadales	0.99	Erythrobacteraceae	0.63	Novosphingobium	0.6
Otu001531	+	Root	1	Bacteria	1	Bacteroidetes	1	Flavobacteriia	1	Flavobacteriales	1	Flavobacteriaceae	1	Flavobacterium	1
Otu001532	+	Root	1	Bacteria	1	Proteobacteria	1	Gammaproteobacteria	1	Xanthomonadales	1	Xanthomonadaceae	1	Arenimonas	0.99
Otu001533	+	Root	1	Bacteria	1	Actinobacteria	1	Actinobacteria	1	Streptomycetales	0.92	Streptomycetaceae	0.92	Streptomyces	0.62
Otu001534	+	Root	1	Bacteria	1	Proteobacteria	1	Alphaproteobacteria	1	Rhizobiales	0.94	Methylocystaceae	0.32	Methylosinus	0.14
Otu001535	+	Root	1	Bacteria	1	Actinobacteria	1	Actinobacteria	1	Mycobacteriales	1	Mycobacteriaceae	0.99	Mycobacterium	0.99
Otu001536	+	Root	1	Bacteria	1	Proteobacteria	1	Alphaproteobacteria	1	Sphingomonadales	1	Sphingomonadaceae	0.98	Sphingomonas	0.98
Otu001537	+	Root	1	Bacteria	1	Actinobacteria	0.98	Thermoleophilia	0.95	Solirubrobacterales	0.95	Parviterribacteraceae	0.33	Parviterribacter	0.33
Otu001538	+	Root	1	Bacteria	1	Bacteroidetes	1	Bacteroidia	1	Bacteroidales	1	Prevotellaceae	1	Prevotella	1
Otu001539	+	Root	1	Bacteria	1	Bacteroidetes	1	Cytophagia	1	Cytophagales	1	Hymenobacteraceae	0.99	Hymenobacter	0.99
Otu001540	+	Root	1	Bacteria	1	Acidobacteria	1	Blastocatellia	1	Blastocatellales	1	Blastocatellaceae	1	Stenotrophobacter	0.49
Otu001541	+	Root	1	Bacteria	1	Bacteroidetes	1	Cytophagia	1	Cytophagales	1	Hymenobacteraceae	1	Hymenobacter	1
Otu001542	+	Root	1	Bacteria	1	candidate division WPS-1	1	WPS-1_genera_incertae_sedis	1
Otu001543	+	Root	1	Bacteria	1	Proteobacteria	1	Alphaproteobacteria	1	Rhodospirillales	1	Azospirillaceae	1	Skermanella	1
Otu001544	+	Root	1	Bacteria	1	Bacteroidetes	1	Chitinophagia	1	Chitinophagales	1	Chitinophagaceae	1	Ferruginibacter	0.96
Otu001545	+	Root	1	Bacteria	1	Fusobacteria	1	Fusobacteriia	1	Fusobacteriales	1	Fusobacteriaceae	1	Fusobacterium	1
Otu001546	+	Root	1	Bacteria	1	Bacteroidetes	0.99	Chitinophagia	0.94	Chitinophagales	0.94	Chitinophagaceae	0.94	Rurimicrobium	0.29
Otu001547	+	Root	1	Bacteria	1	Proteobacteria	1	Betaproteobacteria	1	Neisseriales	0.45	Neisseriaceae	0.39	Rivicola	0.36
Otu001548	+	Root	1	Bacteria	1	Bacteroidetes	1	Bacteroidia	1	Bacteroidales	1	Prevotellaceae	1	Prevotella	0.94
Otu001549	+	Root	1	Bacteria	1	Acidobacteria	1	Acidobacteria_Gp6	1	Gp6	1
Otu001550	+	Root	1	Bacteria	1	Firmicutes	1	Bacilli	1	Bacillales	1	Bacillaceae 1	1	Anoxybacillus	0.74
Otu001551	+	Root	1	Bacteria	1	Bacteroidetes	1	Chitinophagia	0.96	Chitinophagales	0.96	Chitinophagaceae	0.96	Rurimicrobium	0.53
Otu001552	+	Root	1	Bacteria	0.99	Verrucomicrobia	0.91	Spartobacteria	0.37	Spartobacteria_genera_incertae_sedis	0.37
Otu001553	+	Root	1	Bacteria	1	Planctomycetes	1	Planctomycetacia	1	Planctomycetales	1	Isosphaeraceae	1	Singulisphaera	0.33
Otu001554	+	Root	1	Bacteria	0.97	Firmicutes	0.56	Erysipelotrichia	0.2	Erysipelotrichales	0.2	Erysipelotrichaceae	0.2	Dielma	0.1
Otu001555	+	Root	1	Bacteria	0.86	Firmicutes	0.26	Clostridia	0.24	Clostridiales	0.22	Lachnospiraceae	0.16	Schaedlerella	0.06
Otu001556	+	Root	1	Bacteria	1	Proteobacteria	1	Betaproteobacteria	1	Burkholderiales	1	Burkholderiaceae	0.97	Ralstonia	0.97
Otu001557	+	Root	1	Bacteria	1	Bacteroidetes	1	Cytophagia	1	Cytophagales	1	Hymenobacteraceae	1	Hymenobacter	1
Otu001558	+	Root	1	Bacteria	1	Bacteroidetes	1	Chitinophagia	1	Chitinophagales	1	Chitinophagaceae	1	Segetibacter	0.95
Otu001559	+	Root	1	Bacteria	1	Proteobacteria	1	Deltaproteobacteria	1	Myxococcales	1	Sorangiineae	1	Polyangiaceae	1
Otu001560	+	Root	1	Bacteria	1	Bacteroidetes	1	Chitinophagia	0.97	Chitinophagales	0.97	Chitinophagaceae	0.97	Rurimicrobium	0.33
Otu001561	+	Root	1	Bacteria	1	Firmicutes	1	Clostridia	1	Clostridiales	1	Lachnospiraceae	1	Mediterraneibacter	0.27
Otu001563	+	Root	1	Bacteria	1	Bacteroidetes	1	Sphingobacteriia	1	Sphingobacteriales	1	Sphingobacteriaceae	1	Pedobacter	0.74
Otu001564	+	Root	1	Bacteria	1	Abditibacteriota	0.94	Abditibacteria	0.94	Abditibacteriales	0.94	Abditibacteriaceae	0.94	Abditibacterium	0.94
Otu001565	+	Root	1	Bacteria	1	Gemmatimonadetes	1	Gemmatimonadetes	1	Gemmatimonadales	1	Gemmatimonadaceae	1	Gemmatimonas	0.84
Otu001566	+	Root	1	Bacteria	1	Firmicutes	1	Negativicutes	1	Acidaminococcales	1	Acidaminococcaceae	1	Phascolarctobacterium	1
Otu001567	+	Root	1	Bacteria	1	Verrucomicrobia	1	Spartobacteria	1	Spartobacteria_genera_incertae_sedis	1
Otu001568	+	Root	1	Bacteria	1	Proteobacteria	1	Betaproteobacteria	1	Burkholderiales	1	Alcaligenaceae	1	Paenalcaligenes	1
Otu001569	+	Root	1	Bacteria	1	Bacteroidetes	1	Sphingobacteriia	1	Sphingobacteriales	1	Sphingobacteriaceae	1	Mucilaginibacter	1
Otu001570	+	Root	1	Bacteria	1	Firmicutes	1	Bacilli	1	Bacillales	1	Bacillaceae 2	0.97	Lentibacillus	0.17
Otu001571	+	Root	1	Bacteria	1	Cyanobacteria/Chloroplast	1	Chloroplast	1	Chloroplast	1	Streptophyta	1
Otu001572	+	Root	1	Bacteria	1	Proteobacteria	1	Alphaproteobacteria	1	Rhizobiales	0.96	Methylobacteriaceae	0.95	Methylobacterium	0.91
Otu001573	+	Root	1	Bacteria	1	Gemmatimonadetes	0.93	Longimicrobia	0.92	Longimicrobiales	0.92	Longimicrobiaceae	0.92	Longimicrobium	0.92
Otu001575	+	Root	1	Bacteria	1	Bacteroidetes	1	Sphingobacteriia	1	Sphingobacteriales	1	Sphingobacteriaceae	1	Mucilaginibacter	0.93
Otu001576	+	Root	1	Bacteria	1	Proteobacteria	1	Gammaproteobacteria	1	Xanthomonadales	1	Xanthomonadaceae	1	Lysobacter	0.98
Otu001577	+	Root	1	Bacteria	1	Actinobacteria	1	Actinobacteria	1	Glycomycetales	1	Glycomycetaceae	1	Glycomyces	1
Otu001578	+	Root	1	Bacteria	1	Proteobacteria	1	Betaproteobacteria	1	Nitrosomonadales	1	Methylophilaceae	1	Methylotenera	0.65
Otu001579	+	Root	1	Bacteria	1	Bacteroidetes	1	Sphingobacteriia	1	Sphingobacteriales	1	Sphingobacteriaceae	1	Pedobacter	1
Otu001580	+	Root	1	Bacteria	1	Acidobacteria	1	Acidobacteria_Gp6	1	Gp6	1
Otu001581	+	Root	1	Bacteria	1	Bacteroidetes	1	Cytophagia	1	Cytophagales	1	Hymenobacteraceae	1	Hymenobacter	1
Otu001582	+	Root	1	Bacteria	1	Abditibacteriota	0.95	Abditibacteria	0.95	Abditibacteriales	0.95	Abditibacteriaceae	0.95	Abditibacterium	0.95
Otu001583	+	Root	1	Bacteria	1	Bacteroidetes	1	Chitinophagia	1	Chitinophagales	1	Chitinophagaceae	1	Ferruginibacter	0.95
Otu001584	+	Root	1	Bacteria	1	Acidobacteria	1	Acidobacteria_Gp6	0.98	Gp6	0.98
Otu001585	+	Root	1	Bacteria	1	Deinococcus-Thermus	1	Deinococci	1	Deinococcales	1	Deinococcaceae	1	Deinococcus	0.94
Otu001586	+	Root	1	Bacteria	1	Abditibacteriota	0.91	Abditibacteria	0.91	Abditibacteriales	0.91	Abditibacteriaceae	0.91	Abditibacterium	0.91
Otu001587	+	Root	1	Bacteria	1	Acidobacteria	1	Acidobacteria_Gp1	1	Gp1	1
Otu001588	+	Root	1	Bacteria	1	Planctomycetes	0.99	Planctomycetacia	0.99	Planctomycetales	0.99	Gemmataceae	0.85	Gemmata	0.72
Otu001589	+	Root	1	Bacteria	1	Proteobacteria	1	Alphaproteobacteria	1	Caulobacterales	0.99	Caulobacteraceae	0.99	Caulobacter	0.79
Otu001590	+	Root	1	Bacteria	1	Proteobacteria	0.76	Alphaproteobacteria	0.42	Rhodobacterales	0.1	Rhodobacteraceae	0.1	Flavimaricola	0.04
Otu001591	+	Root	1	Bacteria	1	Actinobacteria	1	Actinobacteria	1	Actinomycetales	1	Actinomycetaceae	1	Schaalia	1
Otu001592	+	Root	1	Bacteria	1	Firmicutes	1	Bacilli	1	Bacillales	1	Bacillaceae 1	1	Bacillus	0.37
Otu001593	+	Root	1	Bacteria	1	Verrucomicrobia	1	Spartobacteria	1	Spartobacteria_genera_incertae_sedis	1
Otu001594	+	Root	1	Bacteria	1	Bacteroidetes	1	Bacteroidia	0.97	Bacteroidales	0.97	Muribaculaceae	0.65	Paramuribaculum	0.31
Otu001595	+	Root	1	Bacteria	0.86	Bacteroidetes	0.32	Flavobacteriia	0.12	Flavobacteriales	0.12	Flavobacteriaceae	0.1	Marixanthomonas	0.06
Otu001596	+	Root	1	Bacteria	1	Verrucomicrobia	1	Opitutae	1	Opitutales	1	Opitutaceae	1	Opitutus	0.46
Otu001597	+	Root	1	Bacteria	1	Proteobacteria	1	Alphaproteobacteria	1	Rhodospirillales	1	Acetobacteraceae	1	Acidisoma	0.53
Otu001598	+	Root	1	Bacteria	0.99	Actinobacteria	0.84	Thermoleophilia	0.76	Gaiellales	0.74	Gaiellaceae	0.74	Gaiella	0.74
Otu001599	+	Root	1	Bacteria	1	Verrucomicrobia	1	Spartobacteria	1	Spartobacteria_genera_incertae_sedis	1
Otu001600	+	Root	1	Bacteria	1	Actinobacteria	1	Acidimicrobiia	1	Acidimicrobiales	1	Iamiaceae	0.85	Actinomarinicola	0.81
Otu001601	+	Root	1	Bacteria	1	Bacteroidetes	1	Chitinophagia	1	Chitinophagales	1	Chitinophagaceae	1	Segetibacter	0.98
Otu001603	+	Root	1	Bacteria	0.85	Bacteroidetes	0.29	Flavobacteriia	0.06	Flavobacteriales	0.06	Flavobacteriaceae	0.06	Spongiivirga	0.04
Otu001605	+	Root	1	Bacteria	1	Actinobacteria	1	Thermoleophilia	1	Solirubrobacterales	1	Conexibacteraceae	0.85	Conexibacter	0.85
Otu001606	+	Root	1	Bacteria	1	Proteobacteria	1	Alphaproteobacteria	1	Rhizobiales	1	Bradyrhizobiaceae	1	Bradyrhizobium	0.82
Otu001607	+	Root	1	Bacteria	1	Firmicutes	1	Clostridia	1	Clostridiales	1	Lachnospiraceae	0.99	Lachnospiracea_incertae_sedis	0.56
Otu001608	+	Root	1	Bacteria	1	Bacteroidetes	1	Cytophagia	0.93	Cytophagales	0.93	Cytophagaceae	0.92	Rhodocytophaga	0.9
Otu001609	+	Root	1	Bacteria	1	Proteobacteria	1	Alphaproteobacteria	1	Rhizobiales	1	Bradyrhizobiaceae	0.98	Bradyrhizobium	0.48
Otu001610	+	Root	1	Bacteria	1	Bacteroidetes	1	Chitinophagia	1	Chitinophagales	1	Chitinophagaceae	1	Segetibacter	0.66
Otu001611	+	Root	1	Bacteria	1	Firmicutes	0.23	Clostridia	0.23	Clostridiales	0.18	Lachnospiraceae	0.15	Moryella	0.15
Otu001612	+	Root	1	Bacteria	0.9	Bacteroidetes	0.33	Saprospiria	0.06	Saprospirales	0.06	Saprospiraceae	0.05	Membranicola	0.05
Otu001613	+	Root	1	Bacteria	1	Gemmatimonadetes	1	Gemmatimonadetes	1	Gemmatimonadales	1	Gemmatimonadaceae	1	Gemmatimonas	0.99
Otu001614	+	Root	1	Bacteria	1	Acidobacteria	0.95	Blastocatellia	0.89	Blastocatellales	0.89	Blastocatellaceae	0.85	Stenotrophobacter	0.3
Otu001615	+	Root	1	Bacteria	1	Verrucomicrobia	1	Spartobacteria	1	Spartobacteria_genera_incertae_sedis	1
Otu001616	+	Root	1	Bacteria	1	Bacteroidetes	1	Cytophagia	0.99	Cytophagales	0.99	Fulvivirgaceae	0.98	Chryseolinea	0.96
Otu001617	+	Root	1	Bacteria	1	Proteobacteria	1	Alphaproteobacteria	1	Caulobacterales	0.99	Caulobacteraceae	0.99	Caulobacter	0.97
Otu001618	+	Root	1	Bacteria	0.99	Actinobacteria	0.97	Thermoleophilia	0.95	Gaiellales	0.95	Gaiellaceae	0.95	Gaiella	0.95
Otu001619	+	Root	1	Bacteria	1	Bacteroidetes	1	Sphingobacteriia	1	Sphingobacteriales	1	Sphingobacteriaceae	1	Mucilaginibacter	0.84
Otu001620	+	Root	1	Bacteria	1	Proteobacteria	1	Gammaproteobacteria	1	Enterobacterales	1	Pectobacteriaceae	0.99	Pectobacterium	0.79
Otu001621	+	Root	1	Bacteria	1	Proteobacteria	1	Gammaproteobacteria	1	Pseudomonadales	0.92	Pseudomonadaceae	0.92	Pseudomonas	0.91
Otu001622	+	Root	1	Bacteria	1	Firmicutes	0.86	Bacilli	0.86	Bacillales	0.86	Paenibacillaceae 1	0.82	Gorillibacterium	0.28
Otu001623	+	Root	1	Bacteria	1	Actinobacteria	1	Actinobacteria	1	Propionibacteriales	0.99	Nocardioidaceae	0.99	Nocardioides	0.91
Otu001624	+	Root	1	Bacteria	0.99	Firmicutes	0.92	Clostridia	0.79	Clostridiales	0.79	Lachnospiraceae	0.63	Anaerobium	0.08
Otu001625	+	Root	1	Bacteria	1	Gemmatimonadetes	0.99	Gemmatimonadetes	0.98	Gemmatimonadales	0.98	Gemmatimonadaceae	0.98	Roseisolibacter	0.56
Otu001626	+	Root	1	Bacteria	1	Bacteroidetes	1	Bacteroidia	1	Bacteroidales	1	Prevotellaceae	1	Prevotella	1
Otu001627	+	Root	1	Bacteria	1	Firmicutes	1	Bacilli	1	Bacillales	1	Thermoactinomycetaceae 1	1	Thermoactinomyces	0.99
Otu001628	+	Root	1	Bacteria	1	Abditibacteriota	0.96	Abditibacteria	0.96	Abditibacteriales	0.96	Abditibacteriaceae	0.96	Abditibacterium	0.96
Otu001629	+	Root	1	Bacteria	1	Proteobacteria	1	Betaproteobacteria	1	Burkholderiales	0.98	Alcaligenaceae	0.97	Pusillimonas	0.67
Otu001630	+	Root	1	Bacteria	1	Firmicutes	1	Bacilli	1	Bacillales	1	Planococcaceae	0.58	Planococcus	0.34
Otu001631	+	Root	1	Bacteria	0.99	Firmicutes	0.82	Clostridia	0.61	Clostridiales	0.54	Clostridiaceae 4	0.2	Salimesophilobacter	0.12
Otu001632	+	Root	1	Archaea	0.13	Parvarchaeota	0.03	Candidatus Parvarchaeum	0.03
Otu001633	+	Root	1	Bacteria	1	Proteobacteria	1	Alphaproteobacteria	1	Rhodospirillales	1	Acetobacteraceae	1	Acidisoma	0.51
Otu001634	+	Root	1	Bacteria	1	Firmicutes	1	Clostridia	1	Clostridiales	1	Lachnospiraceae	1	Lachnospiracea_incertae_sedis	0.23
Otu001635	+	Root	1	Bacteria	1	Bacteroidetes	1	Chitinophagia	1	Chitinophagales	1	Chitinophagaceae	1	Niabella	0.97
Otu001636	+	Root	1	Bacteria	1	Bacteroidetes	1	Chitinophagia	1	Chitinophagales	1	Chitinophagaceae	1	Ferruginibacter	0.42
Otu001637	+	Root	1	Bacteria	1	Bacteroidetes	0.96	Cytophagia	0.87	Cytophagales	0.87	Cytophagaceae	0.79	Pseudarcicella	0.54
Otu001638	+	Root	1	Bacteria	1	Proteobacteria	0.99	Gammaproteobacteria	0.99	Pseudomonadales	0.94	Moraxellaceae	0.94	Faucicola	0.29
Otu001639	+	Root	1	Bacteria	1	Proteobacteria	1	Alphaproteobacteria	1	Rhizobiales	0.92	Pleomorphomonadaceae	0.49	Pleomorphomonas	0.48
Otu001640	+	Root	1	Bacteria	1	Proteobacteria	1	Alphaproteobacteria	1	Sphingomonadales	1	Sphingomonadaceae	1	Sphingomonas	0.98
Otu001641	+	Root	1	Bacteria	1	Proteobacteria	1	Betaproteobacteria	1	Burkholderiales	1	Oxalobacteraceae	1	Noviherbaspirillum	0.53
Otu001642	+	Root	1	Bacteria	0.8	Bacteroidetes	0.27	Cytophagia	0.11	Cytophagales	0.11	Flammeovirgaceae	0.08	Tunicatimonas	0.06
Otu001643	+	Root	1	Archaea	1	Euryarchaeota	1	Methanobacteria	1	Methanobacteriales	1	Methanobacteriaceae	1	Methanobrevibacter	1
Otu001644	+	Root	1	Bacteria	1	Verrucomicrobia	1	Spartobacteria	1	Spartobacteria_genera_incertae_sedis	1
Otu001645	+	Root	1	Bacteria	0.98	candidate division WPS-1	0.57	WPS-1_genera_incertae_sedis	0.57
Otu001646	+	Root	1	Bacteria	0.92	Proteobacteria	0.36	Deltaproteobacteria	0.25	Bdellovibrionales	0.23	Bdellovibrionaceae	0.23	Vampirovibrio	0.23
Otu001647	+	Root	1	Bacteria	1	Bacteroidetes	1	Sphingobacteriia	1	Sphingobacteriales	1	Sphingobacteriaceae	1	Pedobacter	0.8
Otu001648	+	Root	1	Bacteria	1	Bacteroidetes	1	Flavobacteriia	1	Flavobacteriales	1	Flavobacteriaceae	1	Flavobacterium	1
Otu001649	+	Root	1	Bacteria	1	Firmicutes	1	Clostridia	1	Clostridiales	1	Clostridiaceae 1	1	Clostridium sensu stricto	1
Otu001650	+	Root	1	Bacteria	1	Acidobacteria	1	Acidobacteria_Gp11	1	Gp11	1
Otu001651	+	Root	1	Bacteria	1	Actinobacteria	1	Thermoleophilia	1	Solirubrobacterales	1	Conexibacteraceae	0.49	Conexibacter	0.49
Otu001652	+	Root	1	Bacteria	1	Proteobacteria	1	Alphaproteobacteria	1	Rhizobiales	1	Methylobacteriaceae	1	Microvirga	0.71
Otu001653	+	Root	1	Bacteria	1	Armatimonadetes	0.81	Armatimonadia	0.81	Armatimonadales	0.81	Armatimonadaceae	0.81	Armatimonas/Armatimonadetes_gp1	0.81
Otu001654	+	Root	1	Bacteria	1	Verrucomicrobia	1	Spartobacteria	1	Spartobacteria_genera_incertae_sedis	1
Otu001656	+	Root	1	Bacteria	1	Proteobacteria	1	Betaproteobacteria	1	Rhodocyclales	0.94	Zoogloeaceae	0.82	Aromatoleum	0.81
Otu001657	+	Root	1	Bacteria	1	Bacteroidetes	1	Chitinophagia	1	Chitinophagales	1	Chitinophagaceae	1	Segetibacter	0.54
Otu001658	+	Root	1	Bacteria	1	Verrucomicrobia	0.2	Opitutae	0.17	Opitutales	0.17	Opitutaceae	0.17	Ereboglobus	0.1
Otu001659	+	Root	1	Bacteria	1	Bacteroidetes	1	Chitinophagia	1	Chitinophagales	1	Chitinophagaceae	1	Taibaiella	0.99
Otu001660	+	Root	1	Bacteria	1	Proteobacteria	1	Alphaproteobacteria	1	Sphingomonadales	1	Sphingomonadaceae	1	Sphingomonas	0.89
Otu001661	+	Root	1	Bacteria	1	Proteobacteria	1	Gammaproteobacteria	1	Pseudomonadales	0.87	Pseudomonadaceae	0.87	Pseudomonas	0.85
Otu001662	+	Root	1	Bacteria	1	Bacteroidetes	1	Cytophagia	1	Cytophagales	1	Hymenobacteraceae	1	Hymenobacter	1
Otu001663	+	Root	1	Bacteria	1	Bacteroidetes	1	Chitinophagia	1	Chitinophagales	1	Chitinophagaceae	1	Segetibacter	0.97
Otu001665	+	Root	1	Bacteria	1	Verrucomicrobia	0.81	Verrucomicrobiae	0.31	Verrucomicrobiales	0.31	Verrucomicrobiaceae	0.3	Brevifollis	0.17
Otu001666	+	Root	1	Bacteria	1	Bacteroidetes	1	Cytophagia	1	Cytophagales	1	Cytophagaceae	1	Spirosoma	0.92
Otu001667	+	Root	1	Bacteria	1	Proteobacteria	0.99	Alphaproteobacteria	0.99	Caulobacterales	0.92	Caulobacteraceae	0.92	Phenylobacterium	0.89
Otu001668	+	Root	1	Bacteria	1	Bacteroidetes	1	Chitinophagia	1	Chitinophagales	1	Chitinophagaceae	1	Flavihumibacter	0.16
Otu001669	+	Root	1	Bacteria	1	Bacteroidetes	1	Chitinophagia	1	Chitinophagales	1	Chitinophagaceae	1	Segetibacter	0.63
Otu001670	+	Root	1	Bacteria	1	Proteobacteria	1	Alphaproteobacteria	1	Sphingomonadales	0.94	Sphingomonadaceae	0.92	Sphingomonas	0.48
Otu001671	+	Root	1	Bacteria	1	Proteobacteria	1	Alphaproteobacteria	1	Caulobacterales	1	Caulobacteraceae	1	Phenylobacterium	0.69
Otu001672	+	Root	1	Bacteria	1	Firmicutes	0.84	Clostridia	0.8	Clostridiales	0.8	Ruminococcaceae	0.44	Oscillibacter	0.18
Otu001673	+	Root	1	Bacteria	0.84	Proteobacteria	0.21	Alphaproteobacteria	0.05	Rhizobiales	0.04	Salinarimonadaceae	0.03	Salinivirga	0.03
Otu001674	+	Root	1	Bacteria	0.98	Chloroflexi	0.32	Chloroflexia	0.32	Kallotenuales	0.32	Kallotenuaceae	0.32	Kallotenue	0.32
Otu001675	+	Root	1	Bacteria	1	Proteobacteria	1	Alphaproteobacteria	1	Rhodobacterales	1	Rhodobacteraceae	1	Rubellimicrobium	0.85
Otu001676	+	Root	1	Bacteria	1	Proteobacteria	1	Alphaproteobacteria	1	Rhodospirillales	1	Acetobacteraceae	1	Roseomonas	0.61
Otu001677	+	Root	1	Bacteria	1	Proteobacteria	1	Oligoflexia	1	Bacteriovoracales	1	Bacteriovoracaceae	1	Bacteriovorax	1
Otu001678	+	Root	1	Bacteria	1	Proteobacteria	1	Deltaproteobacteria	1	Myxococcales	1	Cystobacterineae	1	Cystobacteraceae	0.83
Otu001679	+	Root	1	Bacteria	1	Bacteroidetes	1	Bacteroidia	1	Bacteroidales	1	Prevotellaceae	0.73	Prevotella	0.54
Otu001680	+	Root	1	Bacteria	1	Abditibacteriota	1	Abditibacteria	1	Abditibacteriales	1	Abditibacteriaceae	1	Abditibacterium	1
Otu001681	+	Root	1	Bacteria	1	Chloroflexi	0.63	Thermomicrobia	0.46	Sphaerobacteridae	0.43	Sphaerobacterales	0.43	Sphaerobacterineae	0.43
Otu001682	+	Root	1	Bacteria	1	Proteobacteria	0.99	Alphaproteobacteria	0.98	Rhodospirillales	0.93	Geminicoccaceae	0.9	Geminicoccus	0.76
Otu001683	+	Root	1	Bacteria	1	Bacteroidetes	1	Cytophagia	1	Cytophagales	1	Hymenobacteraceae	1	Hymenobacter	1
Otu001684	+	Root	1	Bacteria	0.98	Chloroflexi	0.52	Chloroflexia	0.42	Kallotenuales	0.42	Kallotenuaceae	0.42	Kallotenue	0.42
Otu001685	+	Root	1	Bacteria	1	Bacteroidetes	1	Chitinophagia	0.98	Chitinophagales	0.98	Chitinophagaceae	0.98	Hydrotalea	0.44
Otu001686	+	Root	1	Bacteria	1	Actinobacteria	1	Thermoleophilia	1	Solirubrobacterales	1	Solirubrobacteraceae	1	Solirubrobacter	1
Otu001687	+	Root	1	Bacteria	1	Bacteroidetes	1	Chitinophagia	1	Chitinophagales	1	Chitinophagaceae	1	Sediminibacterium	0.97
Otu001688	+	Root	1	Bacteria	1	Chloroflexi	0.74	Thermomicrobia	0.72	Sphaerobacteridae	0.67	Sphaerobacterales	0.67	Sphaerobacterineae	0.67
Otu001689	+	Root	1	Bacteria	1	Bacteroidetes	0.92	Cytophagia	0.69	Cytophagales	0.69	Cytophagaceae	0.39	Edaphorhabdus	0.11
Otu001690	+	Root	1	Bacteria	1	Proteobacteria	1	Alphaproteobacteria	1	Sphingomonadales	1	Erythrobacteraceae	0.66	Novosphingobium	0.66
Otu001691	+	Root	1	Bacteria	1	Acidobacteria	1	Blastocatellia	0.99	Blastocatellales	0.99	Blastocatellaceae	0.99	Aridibacter	0.72
Otu001692	+	Root	1	Bacteria	1	Proteobacteria	1	Alphaproteobacteria	1	Rhizobiales	0.86	Rhodobiaceae	0.19	Rhodobium	0.19
Otu001693	+	Root	1	Bacteria	1	Verrucomicrobia	0.77	Verrucomicrobiae	0.38	Verrucomicrobiales	0.38	Verrucomicrobiaceae	0.34	Brevifollis	0.21
Otu001694	+	Root	1	Bacteria	1	Bacteroidetes	1	Flavobacteriia	0.99	Flavobacteriales	0.99	Flavobacteriaceae	0.99	Flavobacterium	0.72
Otu001695	+	Root	1	Bacteria	1	Proteobacteria	1	Gammaproteobacteria	1	Xanthomonadales	1	Rhodanobacteraceae	0.92	Dokdonella	0.72
Otu001696	+	Root	1	Bacteria	1	Bacteroidetes	1	Cytophagia	1	Cytophagales	1	Cytophagaceae	1	Spirosoma	0.82
Otu001697	+	Root	1	Bacteria	1	Bacteroidetes	1	Cytophagia	1	Cytophagales	1	Hymenobacteraceae	1	Hymenobacter	1
Otu001698	+	Root	1	Bacteria	1	Verrucomicrobia	1	Spartobacteria	0.92	Spartobacteria_genera_incertae_sedis	0.91
Otu001699	+	Root	1	Bacteria	1	Proteobacteria	1	Alphaproteobacteria	1	Sphingomonadales	1	Sphingomonadaceae	1	Rhizorhabdus	0.71
Otu001700	+	Root	1	Bacteria	1	Actinobacteria	0.83	Thermoleophilia	0.74	Gaiellales	0.68	Gaiellaceae	0.68	Gaiella	0.68
Otu001701	+	Root	1	Bacteria	1	Cyanobacteria/Chloroplast	0.97	Chloroplast	0.59	Chloroplast	0.59	Chlorophyta	0.32
Otu001702	+	Root	1	Bacteria	1	Firmicutes	1	Clostridia	1	Clostridiales	1	Ruminococcaceae	0.99	Acutalibacter	0.54
Otu001703	+	Root	1	Bacteria	1	Proteobacteria	0.56	Deltaproteobacteria	0.27	Syntrophobacterales	0.13	Syntrophaceae	0.13	Smithella	0.13
Otu001704	+	Root	1	Bacteria	1	Firmicutes	1	Clostridia	1	Clostridiales	1	Peptostreptococcaceae	1	Paeniclostridium	0.95
Otu001705	+	Root	1	Bacteria	1	Bacteroidetes	1	Sphingobacteriia	1	Sphingobacteriales	1	Sphingobacteriaceae	1	Pedobacter	0.68
Otu001707	+	Root	1	Bacteria	1	Proteobacteria	1	Gammaproteobacteria	0.97	Aeromonadales	0.69	Succinivibrionaceae	0.68	Ruminobacter	0.68
Otu001708	+	Root	1	Bacteria	1	Bacteroidetes	1	Cytophagia	1	Cytophagales	1	Cytophagaceae	1	Spirosoma	1
Otu001709	+	Root	1	Bacteria	1	Firmicutes	1	Clostridia	1	Clostridiales	1	Clostridiaceae 1	1	Clostridium sensu stricto	1
Otu001710	+	Root	1	Bacteria	1	Bacteroidetes	1	Cytophagia	1	Cytophagales	1	Cytophagaceae	1	Spirosoma	1
Otu001711	+	Root	1	Bacteria	1	Bacteroidetes	1	Chitinophagia	0.96	Chitinophagales	0.96	Chitinophagaceae	0.96	Rurimicrobium	0.55
Otu001712	+	Root	1	Bacteria	1	Bacteroidetes	1	Chitinophagia	0.95	Chitinophagales	0.95	Chitinophagaceae	0.95	Rurimicrobium	0.36
Otu001713	+	Root	1	Bacteria	1	Actinobacteria	1	Actinobacteria	1	Micrococcales	1	Microbacteriaceae	1	Herbiconiux	0.73
Otu001715	+	Root	1	Bacteria	1	Firmicutes	1	Clostridia	1	Clostridiales	1	Clostridiales_Incertae Sedis XIII	0.92	Ihubacter	0.57
Otu001716	+	Root	1	Bacteria	1	Actinobacteria	0.97	Actinobacteria	0.67	Micrococcales	0.59	Microbacteriaceae	0.51	Diaminobutyricibacter	0.27
Otu001717	+	Root	1	Bacteria	1	Bacteroidetes	1	Chitinophagia	1	Chitinophagales	1	Chitinophagaceae	1	Ferruginibacter	0.35
Otu001718	+	Root	1	Bacteria	1	Bacteroidetes	1	Chitinophagia	1	Chitinophagales	1	Chitinophagaceae	1	Flavitalea	0.25
Otu001719	+	Root	1	Bacteria	1	Proteobacteria	0.94	Deltaproteobacteria	0.93	Myxococcales	0.93	Sorangiineae	0.57	Phaselicystidaceae	0.32
Otu001720	+	Root	1	Bacteria	1	Proteobacteria	1	Alphaproteobacteria	1	Rhizobiales	1	Phyllobacteriaceae	1	Aminobacter	0.97
Otu001721	+	Root	1	Bacteria	1	Proteobacteria	1	Alphaproteobacteria	1	Sphingomonadales	1	Sphingomonadaceae	1	Sphingomonas	0.96
Otu001722	+	Root	1	Bacteria	1	Firmicutes	1	Bacilli	1	Lactobacillales	1	Lactobacillaceae	1	Lactobacillus	0.99
Otu001723	+	Root	1	Bacteria	1	Actinobacteria	1	Acidimicrobiia	1	Acidimicrobiales	1	Iamiaceae	0.96	Actinomarinicola	0.65
Otu001724	+	Root	1	Bacteria	1	Bacteroidetes	1	Chitinophagia	1	Chitinophagales	1	Chitinophagaceae	1	Segetibacter	0.97
Otu001725	+	Root	1	Bacteria	1	Bacteroidetes	1	Bacteroidia	0.9	Bacteroidales	0.9	Paludibacteraceae	0.28	Paludibacter	0.28
Otu001728	+	Root	1	Bacteria	0.99	Bacteroidetes	0.97	Flavobacteriia	0.29	Flavobacteriales	0.29	Cryomorphaceae	0.15	Salibacter	0.08
Otu001729	+	Root	1	Bacteria	1	Proteobacteria	1	Alphaproteobacteria	1	Sphingomonadales	0.99	Sphingomonadaceae	0.96	Sphingobium	0.5
Otu001731	+	Root	1	Bacteria	1	Proteobacteria	1	Alphaproteobacteria	1	Sphingomonadales	1	Sphingomonadaceae	1	Sphingomonas	0.58
Otu001732	+	Root	1	Bacteria	1	Actinobacteria	1	Actinobacteria	1	Propionibacteriales	1	Nocardioidaceae	1	Aeromicrobium	1
Otu001733	+	Root	1	Bacteria	1	Actinobacteria	0.85	Thermoleophilia	0.81	Solirubrobacterales	0.61	Solirubrobacteraceae	0.3	Solirubrobacter	0.3
Otu001734	+	Root	1	Bacteria	1	Planctomycetes	0.92	Planctomycetacia	0.92	Planctomycetales	0.84	Planctomycetaceae	0.81	Planctomicrobium	0.33
Otu001735	+	Root	1	Bacteria	1	Planctomycetes	1	Planctomycetacia	1	Planctomycetales	1	Gemmataceae	1	Zavarzinella	0.98
Otu001736	+	Root	1	Bacteria	1	Firmicutes	0.77	Clostridia	0.73	Clostridiales	0.73	Ruminococcaceae	0.51	Colidextribacter	0.17
Otu001737	+	Root	1	Bacteria	1	Proteobacteria	1	Alphaproteobacteria	1	Sphingomonadales	0.99	Sphingomonadaceae	0.82	Sphingobium	0.29
Otu001738	+	Root	1	Bacteria	1	Proteobacteria	1	Alphaproteobacteria	1	Sphingomonadales	1	Sphingomonadaceae	1	Sphingomonas	0.99
Otu001739	+	Root	1	Bacteria	1	Acidobacteria	1	Acidobacteria_Gp6	0.99	Gp6	0.99
Otu001740	+	Root	1	Bacteria	1	Proteobacteria	0.83	Gammaproteobacteria	0.55	Arenicellales	0.08	Arenicellaceae	0.08	Arenicella	0.08
Otu001741	+	Root	1	Bacteria	1	Bacteroidetes	1	Sphingobacteriia	1	Sphingobacteriales	1	Sphingobacteriaceae	1	Pedobacter	0.52
Otu001742	+	Root	1	Bacteria	1	Actinobacteria	1	Actinobacteria	1	Micrococcales	1	Dermacoccaceae	0.59	Barrientosiimonas	0.35
Otu001743	+	Root	1	Bacteria	1	Proteobacteria	1	Gammaproteobacteria	1	Alteromonadales	1	Pseudoalteromonadaceae	1	Psychrosphaera	1
Otu001744	+	Root	1	Bacteria	1	Verrucomicrobia	1	Subdivision3	1	Subdivision3_genera_incertae_sedis	0.94
Otu001745	+	Root	1	Bacteria	1	Firmicutes	1	Clostridia	1	Clostridiales	1	Ruminococcaceae	1	Anaerotruncus	0.37
Otu001746	+	Root	1	Bacteria	1	Proteobacteria	0.76	Deltaproteobacteria	0.74	Myxococcales	0.67	Sorangiineae	0.47	Polyangiaceae	0.41
Otu001747	+	Root	1	Bacteria	1	Chloroflexi	0.42	Chloroflexia	0.42	Kallotenuales	0.42	Kallotenuaceae	0.42	Kallotenue	0.42
Otu001748	+	Root	1	Bacteria	1	Proteobacteria	1	Alphaproteobacteria	1	Sphingomonadales	1	Erythrobacteraceae	0.86	Novosphingobium	0.84
Otu001749	+	Root	1	Bacteria	1	Firmicutes	0.98	Clostridia	0.98	Clostridiales	0.98	Lachnospiraceae	0.87	Herbinix	0.32
Otu001750	+	Root	1	Bacteria	1	Firmicutes	1	Bacilli	1	Bacillales	0.99	Staphylococcaceae	0.99	Staphylococcus	0.98
Otu001751	+	Root	1	Bacteria	1	Actinobacteria	1	Actinobacteria	1	Mycobacteriales	1	Corynebacteriaceae	1	Corynebacterium	1
Otu001752	+	Root	1	Bacteria	1	Armatimonadetes	0.96	Armatimonadetes_gp5	0.77
Otu001753	+	Root	1	Bacteria	1	Proteobacteria	1	Alphaproteobacteria	1	Rhizobiales	1	Methylobacteriaceae	0.66	Methylobacterium	0.6
Otu001754	+	Root	1	Bacteria	1	Actinobacteria	1	Thermoleophilia	1	Solirubrobacterales	1	Baekduiaceae	0.98	Baekduia	0.98
Otu001755	+	Root	1	Bacteria	1	Bacteroidetes	1	Cytophagia	1	Cytophagales	1	Hymenobacteraceae	1	Hymenobacter	0.96
Otu001756	+	Root	1	Bacteria	1	Proteobacteria	1	Alphaproteobacteria	0.99	Rhizobiales	0.99	Methylobacteriaceae	0.98	Methylobacterium	0.9
Otu001757	+	Root	1	Bacteria	1	Proteobacteria	1	Alphaproteobacteria	1	Rhodospirillales	1	Acetobacteraceae	0.99	Crenalkalicoccus	0.44
Otu001758	+	Root	1	Bacteria	1	Proteobacteria	1	Alphaproteobacteria	1	Rhizobiales	1	Bradyrhizobiaceae	1	Rhodopseudomonas	0.54
Otu001759	+	Root	1	Bacteria	1	Proteobacteria	1	Betaproteobacteria	1	Burkholderiales	0.94	Comamonadaceae	0.92	Aquabacterium	0.14
Otu001760	+	Root	1	Bacteria	1	Bacteroidetes	1	Cytophagia	1	Cytophagales	1	Hymenobacteraceae	1	Hymenobacter	1
Otu001761	+	Root	1	Bacteria	0.98	Actinobacteria	0.98	Thermoleophilia	0.96	Solirubrobacterales	0.87	Baekduiaceae	0.55	Baekduia	0.55
Otu001762	+	Root	1	Bacteria	1	Actinobacteria	1	Actinobacteria	1	Propionibacteriales	1	Nocardioidaceae	1	Nocardioides	0.92
Otu001763	+	Root	1	Bacteria	1	Armatimonadetes	0.69	Armatimonadia	0.68	Armatimonadales	0.68	Armatimonadaceae	0.68	Armatimonas/Armatimonadetes_gp1	0.68
Otu001764	+	Root	1	Bacteria	1	Bacteroidetes	1	Bacteroidia	1	Bacteroidales	1	Prevotellaceae	0.87	Prevotella	0.66
Otu001765	+	Root	1	Bacteria	1	Firmicutes	0.98	Clostridia	0.98	Clostridiales	0.98	Tissierellaceae	0.9	Gudongella	0.56
Otu001766	+	Root	1	Bacteria	1	Proteobacteria	1	Gammaproteobacteria	1	Pseudomonadales	1	Moraxellaceae	1	Acinetobacter	1
Otu001767	+	Root	1	Bacteria	1	Proteobacteria	1	Betaproteobacteria	1	Burkholderiales	1	Oxalobacteraceae	0.99	Massilia	0.96
Otu001768	+	Root	1	Bacteria	1	Verrucomicrobia	0.97	Spartobacteria	0.57	Spartobacteria_genera_incertae_sedis	0.55
Otu001769	+	Root	1	Bacteria	1	Firmicutes	1	Clostridia	1	Clostridiales	1	Ruminococcaceae	0.71	Monoglobus	0.48
Otu001770	+	Root	1	Bacteria	1	Acidobacteria	1	Blastocatellia	1	Blastocatellales	1	Blastocatellaceae	1	Stenotrophobacter	1
Otu001771	+	Root	1	Bacteria	1	Bacteroidetes	0.96	Flavobacteriia	0.3	Flavobacteriales	0.3	Cryomorphaceae	0.24	Salibacter	0.07
Otu001772	+	Root	1	Bacteria	1	Bacteroidetes	1	Chitinophagia	1	Chitinophagales	1	Chitinophagaceae	1	Ferruginibacter	0.42
Otu001773	+	Root	1	Bacteria	1	Firmicutes	1	Clostridia	1	Clostridiales	1	Lachnospiraceae	1	Extibacter	0.14
Otu001774	+	Root	1	Bacteria	1	Bacteroidetes	1	Cytophagia	1	Cytophagales	1	Fulvivirgaceae	0.99	Ohtaekwangia	0.62
Otu001775	+	Root	1	Bacteria	1	Proteobacteria	1	Betaproteobacteria	1	Rhodocyclales	1	Azonexaceae	0.94	Dechloromonas	0.93
Otu001777	+	Root	1	Bacteria	1	Chloroflexi	0.83	Thermomicrobia	0.8	Sphaerobacteridae	0.78	Sphaerobacterales	0.78	Sphaerobacterineae	0.78
Otu001778	+	Root	1	Bacteria	1	Bacteroidetes	1	Chitinophagia	1	Chitinophagales	1	Chitinophagaceae	1	Ferruginibacter	0.39
Otu001779	+	Root	1	Bacteria	1	Bacteroidetes	1	Bacteroidia	1	Bacteroidales	1	Prevotellaceae	1	Prevotella	0.92
Otu001780	+	Root	1	Bacteria	1	Bacteroidetes	1	Chitinophagia	1	Chitinophagales	1	Chitinophagaceae	1	Segetibacter	0.97
Otu001781	+	Root	1	Bacteria	1	Firmicutes	0.78	Clostridia	0.55	Clostridiales	0.55	Clostridiales_Incertae Sedis XII	0.19	Guggenheimella	0.19
Otu001782	+	Root	1	Bacteria	1	Firmicutes	1	Bacilli	1	Bacillales	1	Paenibacillaceae 1	1	Paenibacillus	1
Otu001783	+	Root	1	Bacteria	1	Proteobacteria	0.64	Alphaproteobacteria	0.57	Rhodospirillales	0.44	Geminicoccaceae	0.14	Tistrella	0.06
Otu001785	+	Root	1	Bacteria	1	Actinobacteria	1	Actinobacteria	1	Micrococcales	1	Microbacteriaceae	1	Agromyces	0.85
Otu001786	+	Root	1	Bacteria	1	Actinobacteria	1	Actinobacteria	1	Micrococcales	1	Cellulomonadaceae	1	Cellulomonas	0.98
Otu001787	+	Root	1	Bacteria	1	Acidobacteria	1	Acidobacteria_Gp6	0.99	Gp6	0.99
Otu001788	+	Root	1	Bacteria	1	Firmicutes	0.98	Clostridia	0.95	Clostridiales	0.94	Ruminococcaceae	0.89	Anaerotruncus	0.27
Otu001789	+	Root	1	Bacteria	1	Planctomycetes	1	Planctomycetacia	1	Planctomycetales	1	Isosphaeraceae	1	Singulisphaera	1
Otu001790	+	Root	1	Bacteria	1	Acidobacteria	1	Acidobacteria_Gp6	0.99	Gp6	0.99
Otu001791	+	Root	1	Bacteria	1	Proteobacteria	1	Alphaproteobacteria	1	Rhizobiales	1	Devosiaceae	1	Devosia	1
Otu001792	+	Root	1	Bacteria	1	Actinobacteria	1	Actinobacteria	1	Mycobacteriales	1	Nocardiaceae	1	Rhodococcus	0.98
Otu001793	+	Root	1	Bacteria	1	Bacteroidetes	1	Bacteroidia	1	Bacteroidales	1	Dysgonomonadaceae	1	Fermentimonas	0.57
Otu001795	+	Root	1	Bacteria	1	Actinobacteria	1	Actinobacteria	1	Geodermatophilales	0.64	Geodermatophilaceae	0.64	Modestobacter	0.63
Otu001796	+	Root	1	Bacteria	1	Gemmatimonadetes	1	Longimicrobia	1	Longimicrobiales	1	Longimicrobiaceae	1	Longimicrobium	1
Otu001797	+	Root	1	Bacteria	1	Bacteroidetes	1	Cytophagia	1	Cytophagales	1	Cytophagaceae	1	Spirosoma	1
Otu001798	+	Root	1	Bacteria	1	Deinococcus-Thermus	1	Deinococci	1	Deinococcales	1	Deinococcaceae	1	Deinococcus	1
Otu001799	+	Root	1	Archaea	1	Thaumarchaeota	1	Nitrososphaerales	1	Nitrososphaeraceae	1	Nitrososphaera	1
Otu001800	+	Root	1	Bacteria	1	Bacteroidetes	1	Chitinophagia	1	Chitinophagales	1	Chitinophagaceae	1	Flavitalea	0.99
Otu001801	+	Root	1	Bacteria	1	Actinobacteria	0.99	Thermoleophilia	0.97	Solirubrobacterales	0.73	Baekduiaceae	0.45	Baekduia	0.45
Otu001802	+	Root	1	Bacteria	1	Firmicutes	1	Clostridia	1	Clostridiales	1	Peptoniphilaceae	1	Anaerococcus	1
Otu001803	+	Root	1	Bacteria	1	Proteobacteria	1	Alphaproteobacteria	1	Rhizobiales	1	Methylobacteriaceae	0.97	Methylobacterium	0.92
Otu001804	+	Root	1	Bacteria	1	Actinobacteria	1	Acidimicrobiia	1	Acidimicrobiales	1	Iamiaceae	1	Actinomarinicola	0.71
Otu001805	+	Root	1	Bacteria	1	Verrucomicrobia	0.99	Terrimicrobia	0.63	Terrimicrobiales	0.63	Terrimicrobiaceae	0.63	Terrimicrobium	0.63
Otu001806	+	Root	1	Bacteria	1	Proteobacteria	1	Alphaproteobacteria	1	Rhodospirillales	0.97	Geminicoccaceae	0.95	Geminicoccus	0.87
Otu001807	+	Root	1	Bacteria	1	Proteobacteria	1	Alphaproteobacteria	1	Rhizobiales	1	Methylobacteriaceae	0.97	Microvirga	0.38
Otu001808	+	Root	1	Bacteria	1	Firmicutes	1	Bacilli	1	Lactobacillales	1	Lactobacillaceae	1	Ligilactobacillus	0.8
Otu001809	+	Root	1	Bacteria	1	Deinococcus-Thermus	1	Deinococci	1	Deinococcales	1	Deinococcaceae	1	Deinococcus	1
Otu001810	+	Root	1	Bacteria	1	Proteobacteria	0.95	Alphaproteobacteria	0.94	Rhodospirillales	0.89	Geminicoccaceae	0.83	Geminicoccus	0.63
Otu001811	+	Root	1	Bacteria	1	Verrucomicrobia	0.81	Verrucomicrobiae	0.46	Verrucomicrobiales	0.46	Verrucomicrobiaceae	0.44	Brevifollis	0.29
Otu001812	+	Root	1	Bacteria	1	Proteobacteria	1	Betaproteobacteria	1	Burkholderiales	1	Comamonadaceae	0.97	Delftia	0.57
Otu001813	+	Root	1	Bacteria	1	Bacteroidetes	1	Cytophagia	0.91	Cytophagales	0.91	Hymenobacteraceae	0.73	Adhaeribacter	0.73
Otu001814	+	Root	1	Bacteria	1	Proteobacteria	1	Alphaproteobacteria	1	Rhizobiales	1	Bradyrhizobiaceae	1	Bradyrhizobium	0.69
Otu001815	+	Root	1	Bacteria	1	Bacteroidetes	1	Chitinophagia	1	Chitinophagales	1	Chitinophagaceae	1	Chitinophaga	1
Otu001816	+	Root	1	Bacteria	1	Proteobacteria	1	Deltaproteobacteria	1	Myxococcales	1	Sorangiineae	1	Polyangiaceae	0.99
Otu001817	+	Root	1	Bacteria	1	Proteobacteria	1	Alphaproteobacteria	1	Rhodobacterales	0.75	Rhodobacteraceae	0.75	Paracoccus	0.29
Otu001818	+	Root	1	Bacteria	0.79	Bacteroidetes	0.27	Cytophagia	0.11	Cytophagales	0.11	Flammeovirgaceae	0.08	Tunicatimonas	0.06
Otu001819	+	Root	1	Bacteria	1	Bacteroidetes	1	Cytophagia	1	Cytophagales	1	Hymenobacteraceae	1	Hymenobacter	1
Otu001820	+	Root	1	Bacteria	1	Proteobacteria	1	Alphaproteobacteria	1	Rhizobiales	1	Methylocystaceae	0.52	Methylopila	0.28
Otu001821	+	Root	1	Bacteria	1	Proteobacteria	1	Alphaproteobacteria	1	Sphingomonadales	0.94	Sphingomonadaceae	0.86	Sphingorhabdus	0.36
Otu001822	+	Root	1	Bacteria	0.99	Actinobacteria	0.72	Thermoleophilia	0.66	Solirubrobacterales	0.64	Baekduiaceae	0.41	Baekduia	0.41
Otu001823	+	Root	1	Bacteria	1	Actinobacteria	1	Actinobacteria	1	Mycobacteriales	1	Corynebacteriaceae	1	Corynebacterium	1
Otu001824	+	Root	1	Bacteria	1	Firmicutes	1	Negativicutes	1	Acidaminococcales	1	Acidaminococcaceae	1	Phascolarctobacterium	0.99
Otu001825	+	Root	1	Bacteria	1	Firmicutes	0.99	Clostridia	0.99	Clostridiales	0.99	Ruminococcaceae	0.92	Monoglobus	0.25
Otu001826	+	Root	1	Bacteria	1	Rhodothermaeota	0.94	Rhodothermia	0.94	Rhodothermales	0.94	Salisaetaceae	0.55	Roseithermus	0.55
Otu001827	+	Root	1	Bacteria	1	Actinobacteria	1	Actinobacteria	1	Micrococcales	1	Micrococcaceae	1	Rothia	0.99
Otu001828	+	Root	1	Bacteria	1	Acidobacteria	1	Blastocatellia	0.99	Blastocatellales	0.99	Blastocatellaceae	0.99	Aridibacter	0.54
Otu001829	+	Root	1	Bacteria	0.97	Chloroflexi	0.41	Anaerolineae	0.35	Anaerolineales	0.14	Anaerolineaceae	0.14	Thermomarinilinea	0.13
Otu001830	+	Root	1	Bacteria	1	Firmicutes	1	Bacilli	1	Lactobacillales	1	Aerococcaceae	1	Facklamia	0.81
Otu001831	+	Root	1	Bacteria	1	Actinobacteria	0.77	Thermoleophilia	0.69	Solirubrobacterales	0.65	Baekduiaceae	0.44	Baekduia	0.44
Otu001832	+	Root	1	Bacteria	1	Actinobacteria	1	Actinobacteria	1	Geodermatophilales	0.84	Geodermatophilaceae	0.84	Blastococcus	0.57
Otu001833	+	Root	1	Bacteria	0.88	Proteobacteria	0.2	Alphaproteobacteria	0.09	Rickettsiales	0.08	Rickettsiaceae	0.08	Occidentia	0.08
Otu001834	+	Root	1	Bacteria	1	Proteobacteria	1	Alphaproteobacteria	1	Sphingomonadales	0.96	Sphingomonadaceae	0.91	Sphingomonas	0.72
Otu001835	+	Root	1	Bacteria	1	Firmicutes	1	Clostridia	0.97	Clostridiales	0.96	Peptococcaceae 2	0.77	Pelotomaculum	0.61
Otu001836	+	Root	1	Bacteria	1	Bacteroidetes	1	Flavobacteriia	1	Flavobacteriales	1	Flavobacteriaceae	1	Flavobacterium	0.97
Otu001838	+	Root	1	Bacteria	1	candidate division WPS-1	0.98	WPS-1_genera_incertae_sedis	0.98
Otu001839	+	Root	1	Bacteria	1	Proteobacteria	1	Betaproteobacteria	1	Burkholderiales	1	Comamonadaceae	0.9	Roseateles	0.34
Otu001840	+	Root	1	Bacteria	1	Proteobacteria	1	Betaproteobacteria	0.93	Rhodocyclales	0.17	Azonexaceae	0.14	Ferribacterium	0.08
Otu001841	+	Root	1	Bacteria	1	Bacteroidetes	1	Bacteroidia	1	Bacteroidales	1	Prevotellaceae	0.99	Marseilla	0.57
Otu001842	+	Root	1	Bacteria	1	Bacteroidetes	1	Chitinophagia	1	Chitinophagales	1	Chitinophagaceae	1	Ferruginibacter	0.36
Otu001843	+	Root	1	Bacteria	1	Planctomycetes	1	Planctomycetacia	1	Planctomycetales	1	Gemmataceae	0.99	Limnoglobus	0.44
Otu001844	+	Root	1	Bacteria	1	Actinobacteria	0.83	Thermoleophilia	0.81	Thermoleophilales	0.52	Thermoleophilaceae	0.52	Thermoleophilum	0.52
Otu001845	+	Root	1	Bacteria	1	Bacteroidetes	1	Cytophagia	1	Cytophagales	1	Hymenobacteraceae	0.99	Hymenobacter	0.98
Otu001847	+	Root	1	Bacteria	1	Verrucomicrobia	0.86	Verrucomicrobiae	0.42	Verrucomicrobiales	0.42	Verrucomicrobiaceae	0.41	Brevifollis	0.29
Otu001848	+	Root	1	Bacteria	0.88	Proteobacteria	0.38	Gammaproteobacteria	0.28	Thiotrichales	0.23	Francisellaceae	0.22	Fangia	0.22
Otu001849	+	Root	1	Bacteria	1	Gemmatimonadetes	1	Gemmatimonadetes	0.99	Gemmatimonadales	0.99	Gemmatimonadaceae	0.99	Gemmatimonas	0.69
Otu001850	+	Root	1	Bacteria	1	Proteobacteria	1	Alphaproteobacteria	1	Sphingomonadales	0.97	Sphingomonadaceae	0.92	Sphingomonas	0.71
Otu001851	+	Root	1	Bacteria	1	Bacteroidetes	0.99	Cytophagia	0.96	Cytophagales	0.96	Hymenobacteraceae	0.91	Hymenobacter	0.87
Otu001852	+	Root	1	Bacteria	1	Bacteroidetes	1	Bacteroidia	1	Bacteroidales	1	Muribaculaceae	0.95	Muribaculum	0.66
Otu001853	+	Root	1	Bacteria	1	Fusobacteria	1	Fusobacteriia	1	Fusobacteriales	1	Fusobacteriaceae	0.99	Fusobacterium	0.75
Otu001854	+	Root	1	Bacteria	0.99	Firmicutes	0.44	Clostridia	0.33	Clostridiales	0.26	Symbiobacteriaceae	0.18	Caldinitratiruptor	0.16
Otu001855	+	Root	1	Bacteria	1	Proteobacteria	1	Gammaproteobacteria	1	Enterobacterales	1	Morganellaceae	1	Morganella	0.99
Otu001856	+	Root	1	Bacteria	1	Actinobacteria	1	Actinobacteria	1	Streptomycetales	1	Streptomycetaceae	1	Streptomyces	0.91
Otu001857	+	Root	1	Bacteria	0.77	Bacteroidetes	0.21	Cytophagia	0.14	Cytophagales	0.14	Flammeovirgaceae	0.11	Tunicatimonas	0.08
Otu001858	+	Root	1	Bacteria	1	Actinobacteria	1	Actinobacteria	0.99	Micromonosporales	0.47	Micromonosporaceae	0.47	Longispora	0.42
Otu001859	+	Root	1	Bacteria	1	Bacteroidetes	0.99	Cytophagia	0.98	Cytophagales	0.98	Cytophagaceae	0.96	Fibrella	0.87
Otu001860	+	Root	1	Bacteria	1	candidate division WPS-1	0.99	WPS-1_genera_incertae_sedis	0.99
Otu001861	+	Root	1	Bacteria	1	Proteobacteria	1	Gammaproteobacteria	1	Xanthomonadales	1	Rhodanobacteraceae	1	Luteibacter	0.78
Otu001862	+	Root	1	Bacteria	1	Proteobacteria	0.97	Alphaproteobacteria	0.96	Rhodospirillales	0.95	Geminicoccaceae	0.49	Geminicoccus	0.25
Otu001863	+	Root	1	Bacteria	1	Bacteroidetes	1	Cytophagia	1	Cytophagales	1	Fulvivirgaceae	1	Chryseolinea	0.92
Otu001864	+	Root	1	Bacteria	1	Firmicutes	1	Bacilli	1	Lactobacillales	1	Lactobacillaceae	1	Lactobacillus	0.92
Otu001865	+	Root	1	Bacteria	1	Chloroflexi	0.24	Chloroflexia	0.22	Chloroflexales	0.21	Roseiflexineae	0.21	Roseiflexaceae	0.21
Otu001866	+	Root	1	Bacteria	1	Abditibacteriota	1	Abditibacteria	1	Abditibacteriales	1	Abditibacteriaceae	1	Abditibacterium	1
Otu001867	+	Root	1	Bacteria	1	Actinobacteria	1	Actinobacteria	1	Mycobacteriales	0.96	Mycobacteriaceae	0.94	Mycobacterium	0.94
Otu001868	+	Root	1	Bacteria	1	Firmicutes	1	Clostridia	1	Clostridiales	1	Ruminococcaceae	1	Phocea	0.29
Otu001869	+	Root	1	Bacteria	1	Proteobacteria	1	Alphaproteobacteria	1	Rhizobiales	1	Beijerinckiaceae	0.36	Methylocapsa	0.28
Otu001870	+	Root	1	Bacteria	1	Proteobacteria	0.83	Alphaproteobacteria	0.74	Rhodospirillales	0.71	Rhodovibrionaceae	0.13	Tistlia	0.12
Otu001871	+	Root	1	Bacteria	1	Acidobacteria	1	Blastocatellia	1	Blastocatellales	1	Blastocatellaceae	1	Aridibacter	0.98
Otu001872	+	Root	1	Bacteria	1	Firmicutes	1	Clostridia	1	Clostridiales	1	Clostridiaceae 1	1	Clostridium sensu stricto	0.98
Otu001873	+	Root	1	Bacteria	1	Armatimonadetes	1	Armatimonadetes_gp5	0.99
Otu001874	+	Root	1	Bacteria	1	Actinobacteria	1	Acidimicrobiia	1	Acidimicrobiales	1	Iamiaceae	1	Aquihabitans	0.92
Otu001875	+	Root	1	Bacteria	1	Proteobacteria	0.9	Alphaproteobacteria	0.84	Rhizobiales	0.24	Hyphomicrobiaceae	0.11	Caenibius	0.05
Otu001876	+	Root	1	Bacteria	1	Proteobacteria	0.99	Deltaproteobacteria	0.99	Myxococcales	0.97	Sorangiineae	0.79	Polyangiaceae	0.5
Otu001877	+	Root	1	Bacteria	1	Firmicutes	0.86	Clostridia	0.85	Clostridiales	0.85	Ruminococcaceae	0.48	Flintibacter	0.25
Otu001878	+	Root	1	Bacteria	1	Proteobacteria	1	Betaproteobacteria	1	Burkholderiales	1	Comamonadaceae	1	Diaphorobacter	0.37
Otu001879	+	Root	1	Bacteria	1	Planctomycetes	1	Planctomycetacia	1	Planctomycetales	1	Gemmataceae	0.87	Fimbriiglobus	0.78
Otu001880	+	Root	1	Bacteria	1	Proteobacteria	1	Betaproteobacteria	1	Burkholderiales	1	Oxalobacteraceae	1	Massilia	0.97
Otu001881	+	Root	1	Bacteria	0.9	Bacteroidetes	0.4	Cytophagia	0.26	Cytophagales	0.26	Flammeovirgaceae	0.17	Tunicatimonas	0.08
Otu001882	+	Root	1	Bacteria	1	Verrucomicrobia	0.79	Terrimicrobia	0.27	Terrimicrobiales	0.27	Terrimicrobiaceae	0.27	Terrimicrobium	0.27
Otu001883	+	Root	1	Bacteria	1	Bacteroidetes	1	Bacteroidia	1	Bacteroidales	1	Bacteroidaceae	0.99	Phocaeicola	0.78
Otu001884	+	Root	1	Bacteria	1	Verrucomicrobia	0.79	Verrucomicrobiae	0.34	Verrucomicrobiales	0.34	Verrucomicrobiaceae	0.34	Brevifollis	0.19
Otu001885	+	Root	1	Bacteria	1	Armatimonadetes	1	Armatimonadia	1	Armatimonadales	1	Armatimonadaceae	1	Armatimonas/Armatimonadetes_gp1	1
Otu001886	+	Root	1	Bacteria	1	Proteobacteria	1	Alphaproteobacteria	1	Caulobacterales	1	Caulobacteraceae	1	Phenylobacterium	1
Otu001887	+	Root	1	Bacteria	1	Firmicutes	1	Negativicutes	1	Veillonellales	0.99	Veillonellaceae	0.99	Veillonella	0.92
Otu001888	+	Root	1	Bacteria	1	Actinobacteria	1	Thermoleophilia	1	Solirubrobacterales	1	Solirubrobacteraceae	0.99	Solirubrobacter	0.99
Otu001889	+	Root	1	Bacteria	1	Firmicutes	1	Clostridia	1	Clostridiales	1	Ruminococcaceae	1	Acetivibrio	0.73
Otu001890	+	Root	1	Bacteria	1	Proteobacteria	1	Betaproteobacteria	1	Burkholderiales	1	Comamonadaceae	0.97	Schlegelella	0.86
Otu001891	+	Root	1	Bacteria	1	Proteobacteria	0.99	Deltaproteobacteria	0.89	Myxococcales	0.68	Nannocystineae	0.51	Kofleriaceae	0.38
Otu001892	+	Root	1	Bacteria	1	Chloroflexi	1	Chloroflexia	1	Herpetosiphonales	1	Herpetosiphonaceae	1	Herpetosiphon	1
Otu001893	+	Root	1	Bacteria	1	Bacteroidetes	1	Chitinophagia	1	Chitinophagales	1	Chitinophagaceae	1	Flavisolibacter	0.7
Otu001894	+	Root	1	Bacteria	0.9	Firmicutes	0.21	Negativicutes	0.06	Veillonellales	0.03	Veillonellaceae	0.03	Allisonella	0.03
Otu001895	+	Root	1	Bacteria	1	Fusobacteria	1	Fusobacteriia	1	Fusobacteriales	1	Fusobacteriaceae	1	Fusobacterium	1
Otu001896	+	Root	1	Bacteria	1	Proteobacteria	1	Alphaproteobacteria	1	Sphingomonadales	1	Sphingomonadaceae	0.99	Sphingobium	0.99
Otu001897	+	Root	1	Bacteria	1	Actinobacteria	0.98	Thermoleophilia	0.97	Gaiellales	0.97	Gaiellaceae	0.97	Gaiella	0.97
Otu001898	+	Root	1	Bacteria	1	Bacteroidetes	0.99	Bacteroidia	0.83	Bacteroidales	0.83	Muribaculaceae	0.46	Muribaculum	0.24
Otu001899	+	Root	1	Bacteria	1	Proteobacteria	1	Betaproteobacteria	1	Burkholderiales	0.98	Burkholderiaceae	0.97	Limnobacter	0.97
Otu001900	+	Root	1	Bacteria	1	Proteobacteria	1	Alphaproteobacteria	1	Rhizobiales	1	Methylobacteriaceae	0.56	Enterovirga	0.51
Otu001901	+	Root	1	Bacteria	1	Actinobacteria	1	Actinobacteria	0.98	Pseudonocardiales	0.27	Pseudonocardiaceae	0.27	Allokutzneria	0.07
Otu001902	+	Root	1	Bacteria	1	Acidobacteria	1	Acidobacteria_Gp16	1	Gp16	1
Otu001903	+	Root	1	Bacteria	1	Bacteroidetes	1	Cytophagia	1	Cytophagales	1	Cytophagaceae	1	Fibrella	0.86
Otu001904	+	Root	1	Bacteria	1	Bacteroidetes	1	Cytophagia	1	Cytophagales	1	Cytophagaceae	1	Spirosoma	0.97
Otu001905	+	Root	1	Bacteria	1	Proteobacteria	0.68	Deltaproteobacteria	0.39	Bdellovibrionales	0.25	Bdellovibrionaceae	0.25	Bdellovibrio	0.25
Otu001906	+	Root	1	Bacteria	1	Proteobacteria	1	Gammaproteobacteria	1	Pseudomonadales	1	Pseudomonadaceae	1	Pseudomonas	0.94
Otu001907	+	Root	1	Bacteria	1	Proteobacteria	1	Alphaproteobacteria	1	Rhizobiales	1	Devosiaceae	0.95	Devosia	0.89
Otu001908	+	Root	1	Bacteria	1	Bacteroidetes	1	Cytophagia	1	Cytophagales	1	Cytophagaceae	1	Spirosoma	0.96
Otu001909	+	Root	1	Bacteria	1	Acidobacteria	1	Acidobacteria_Gp6	1	Gp6	1
Otu001910	+	Root	1	Bacteria	1	Actinobacteria	1	Actinobacteria	1	Pseudonocardiales	1	Pseudonocardiaceae	1	Pseudonocardia	0.7
Otu001911	+	Root	1	Bacteria	1	Proteobacteria	1	Alphaproteobacteria	1	Sphingomonadales	0.99	Sphingomonadaceae	0.99	Sphingomonas	0.95
Otu001912	+	Root	1	Bacteria	1	Proteobacteria	0.99	Deltaproteobacteria	0.99	Myxococcales	0.99	Sorangiineae	0.8	Polyangiaceae	0.51
Otu001914	+	Root	1	Bacteria	1	Proteobacteria	1	Alphaproteobacteria	1	Sphingomonadales	1	Sphingomonadaceae	0.99	Blastomonas	0.99
Otu001915	+	Root	1	Bacteria	1	Abditibacteriota	1	Abditibacteria	1	Abditibacteriales	1	Abditibacteriaceae	1	Abditibacterium	1
Otu001916	+	Root	1	Bacteria	1	Firmicutes	1	Clostridia	1	Clostridiales	1	Lachnospiraceae	1	Murimonas	0.21
Otu001917	+	Root	1	Bacteria	1	Firmicutes	1	Bacilli	1	Lactobacillales	0.98	Aerococcaceae	0.81	Ignavigranum	0.38
Otu001918	+	Root	1	Bacteria	1	Actinobacteria	1	Actinobacteria	1	Pseudonocardiales	1	Pseudonocardiaceae	1	Pseudonocardia	0.96
Otu001919	+	Root	1	Bacteria	1	Verrucomicrobia	0.97	Spartobacteria	0.66	Spartobacteria_genera_incertae_sedis	0.66
Otu001921	+	Root	1	Bacteria	0.95	Cyanobacteria/Chloroplast	0.07	Chloroplast	0.06	Chloroplast	0.06	Euglenida	0.06
Otu001922	+	Root	1	Bacteria	1	Proteobacteria	1	Alphaproteobacteria	1	Sphingomonadales	1	Sphingomonadaceae	0.98	Rhizorhabdus	0.69
Otu001923	+	Root	1	Bacteria	0.99	Bacteroidetes	0.99	Bacteroidia	0.99	Bacteroidales	0.99	Prevotellaceae	0.76	Massiliprevotella	0.34
Otu001924	+	Root	1	Bacteria	1	Proteobacteria	1	Betaproteobacteria	1	Burkholderiales	1	Comamonadaceae	0.99	Pseudorhodoferax	0.81
Otu001926	+	Root	1	Bacteria	1	Proteobacteria	1	Alphaproteobacteria	1	Rhodospirillales	1	Acetobacteraceae	1	Rhodopila	0.69
Otu001927	+	Root	1	Bacteria	0.87	Cyanobacteria/Chloroplast	0.06	Chloroplast	0.05	Chloroplast	0.05	Euglenida	0.05
Otu001928	+	Root	1	Bacteria	1	Bacteroidetes	1	Cytophagia	1	Cytophagales	1	Cytophagaceae	1	Spirosoma	0.94
Otu001929	+	Root	1	Bacteria	0.99	Bacteroidetes	0.98	Chitinophagia	0.77	Chitinophagales	0.77	Chitinophagaceae	0.77	Rurimicrobium	0.09
Otu001930	+	Root	1	Bacteria	1	Firmicutes	1	Bacilli	1	Lactobacillales	1	Lactobacillaceae	1	Ligilactobacillus	1
Otu001931	+	Root	1	Bacteria	1	Bacteroidetes	1	Chitinophagia	1	Chitinophagales	1	Chitinophagaceae	1	Segetibacter	1
Otu001932	+	Root	1	Bacteria	1	Actinobacteria	1	Actinobacteria	1	Propionibacteriales	1	Nocardioidaceae	1	Nocardioides	1
Otu001933	+	Root	1	Bacteria	1	Proteobacteria	0.7	Deltaproteobacteria	0.49	Myxococcales	0.17	Sorangiineae	0.17	Labilitrichaceae	0.17
Otu001934	+	Root	1	Bacteria	1	Proteobacteria	0.77	Alphaproteobacteria	0.4	Rhodospirillales	0.22	Geminicoccaceae	0.18	Arboricoccus	0.16
Otu001935	+	Root	1	Bacteria	1	Proteobacteria	1	Alphaproteobacteria	1	Rhodospirillales	1	Acetobacteraceae	1	Acidisoma	0.47
Otu001936	+	Root	1	Bacteria	1	Bacteroidetes	1	Flavobacteriia	1	Flavobacteriales	1	Weeksellaceae	0.99	Chryseobacterium	0.99
Otu001937	+	Root	1	Bacteria	0.99	Gemmatimonadetes	0.37	Gemmatimonadetes	0.37	Gemmatimonadales	0.37	Gemmatimonadaceae	0.37	Roseisolibacter	0.23
Otu001938	+	Root	1	Bacteria	1	Firmicutes	1	Clostridia	1	Clostridiales	1	Lachnospiraceae	1	Roseburia	0.32
Otu001939	+	Root	1	Bacteria	1	Proteobacteria	1	Betaproteobacteria	1	Burkholderiales	1	Comamonadaceae	1	Polaromonas	0.8
Otu001940	+	Root	1	Bacteria	1	Proteobacteria	0.72	Deltaproteobacteria	0.6	Myxococcales	0.56	Sorangiineae	0.41	Polyangiaceae	0.36
Otu001941	+	Root	1	Bacteria	1	Bacteroidetes	1	Chitinophagia	1	Chitinophagales	1	Chitinophagaceae	1	Flavisolibacter	0.63
Otu001942	+	Root	1	Bacteria	1	Firmicutes	0.97	Clostridia	0.92	Clostridiales	0.92	Ruminococcaceae	0.83	Fastidiosipila	0.45
Otu001943	+	Root	1	Bacteria	1	Verrucomicrobia	0.79	Terrimicrobia	0.19	Terrimicrobiales	0.19	Terrimicrobiaceae	0.19	Terrimicrobium	0.19
Otu001944	+	Root	1	Bacteria	1	Bacteroidetes	1	Bacteroidia	1	Bacteroidales	1	Prevotellaceae	1	Prevotella	1
Otu001945	+	Root	1	Bacteria	1	Proteobacteria	1	Alphaproteobacteria	1	Sphingomonadales	0.95	Sphingomonadaceae	0.94	Rhizorhabdus	0.94
Otu001946	+	Root	1	Bacteria	1	Gemmatimonadetes	1	Gemmatimonadetes	1	Gemmatimonadales	1	Gemmatimonadaceae	1	Roseisolibacter	0.6
Otu001947	+	Root	1	Bacteria	1	Gemmatimonadetes	1	Longimicrobia	1	Longimicrobiales	1	Longimicrobiaceae	1	Longimicrobium	1
Otu001948	+	Root	1	Bacteria	1	Actinobacteria	1	Actinobacteria	1	Micrococcales	1	Dermacoccaceae	0.99	Kytococcus	0.99
Otu001949	+	Root	1	Bacteria	1	Bacteroidetes	1	Bacteroidia	1	Bacteroidales	1	Prevotellaceae	1	Prevotella	1
Otu001950	+	Root	1	Bacteria	1	Proteobacteria	1	Gammaproteobacteria	1	Xanthomonadales	1	Xanthomonadaceae	1	Lysobacter	0.58
Otu001951	+	Root	1	Bacteria	1	Proteobacteria	1	Betaproteobacteria	1	Rhodocyclales	1	Azonexaceae	0.94	Dechloromonas	0.83
Otu001952	+	Root	1	Bacteria	1	Proteobacteria	1	Alphaproteobacteria	1	Rhizobiales	0.98	Methylobacteriaceae	0.73	Methylobacterium	0.28
Otu001953	+	Root	1	Bacteria	1	Bacteroidetes	1	Bacteroidia	1	Bacteroidales	1	Porphyromonadaceae	1	Parabacteroides	0.97
Otu001954	+	Root	1	Bacteria	1	Proteobacteria	1	Alphaproteobacteria	1	Rhizobiales	0.78	Pseudoxanthobacteraceae	0.2	Pseudoxanthobacter	0.2
Otu001955	+	Root	1	Bacteria	1	Firmicutes	0.78	Clostridia	0.66	Clostridiales	0.65	Ruminococcaceae	0.54	Ethanoligenens	0.19
Otu001956	+	Root	1	Bacteria	1	Planctomycetes	1	Planctomycetacia	1	Planctomycetales	1	Gemmataceae	1	Fimbriiglobus	0.79
Otu001957	+	Root	1	Bacteria	1	Actinobacteria	1	Coriobacteriia	1	Eggerthellales	1	Eggerthellaceae	1	Slackia	1
Otu001958	+	Root	1	Bacteria	1	Proteobacteria	1	Alphaproteobacteria	1	Rhodospirillales	1	Rhodospirillaceae	0.56	Inquilinus	0.39
Otu001959	+	Root	1	Bacteria	1	Firmicutes	0.99	Clostridia	0.98	Clostridiales	0.98	Lachnospiraceae	0.98	Falcatimonas	0.29
Otu001960	+	Root	1	Bacteria	1	Bacteroidetes	1	Cytophagia	1	Cytophagales	1	Hymenobacteraceae	1	Hymenobacter	1
Otu001961	+	Root	1	Bacteria	1	Bacteroidetes	1	Chitinophagia	0.93	Chitinophagales	0.93	Chitinophagaceae	0.93	Cnuella	0.17
Otu001962	+	Root	1	Bacteria	1	Proteobacteria	1	Alphaproteobacteria	1	Rhizobiales	1	Bradyrhizobiaceae	1	Bradyrhizobium	0.72
Otu001963	+	Root	1	Bacteria	1	Firmicutes	1	Erysipelotrichia	1	Erysipelotrichales	1	Erysipelotrichaceae	1	Faecalibacillus	0.98
Otu001964	+	Root	1	Bacteria	1	Bacteroidetes	0.91	Cytophagia	0.84	Cytophagales	0.84	Fulvivirgaceae	0.4	Chryseolinea	0.32
Otu001965	+	Root	1	Bacteria	1	Firmicutes	1	Clostridia	1	Clostridiales	1	Lachnospiraceae	1	Mediterraneibacter	0.83
Otu001966	+	Root	1	Bacteria	1	Bacteroidetes	0.98	Cytophagia	0.7	Cytophagales	0.7	Cytophagaceae	0.34	Telluribacter	0.13
Otu001967	+	Root	1	Bacteria	1	Firmicutes	0.89	Clostridia	0.89	Clostridiales	0.89	Ruminococcaceae	0.79	Colidextribacter	0.68
Otu001968	+	Root	1	Bacteria	1	Bacteroidetes	1	Chitinophagia	0.96	Chitinophagales	0.96	Chitinophagaceae	0.96	Rurimicrobium	0.37
Otu001969	+	Root	1	Bacteria	1	Proteobacteria	1	Alphaproteobacteria	1	Sphingomonadales	1	Sphingomonadaceae	1	Sphingomonas	0.51
Otu001970	+	Root	1	Bacteria	1	Bacteroidetes	0.99	Bacteroidia	0.94	Bacteroidales	0.94	Barnesiellaceae	0.49	Coprobacter	0.26
Otu001971	+	Root	1	Bacteria	1	candidate division WPS-1	0.93	WPS-1_genera_incertae_sedis	0.93
Otu001972	+	Root	1	Bacteria	1	Bacteroidetes	1	Cytophagia	1	Cytophagales	1	Cytophagaceae	1	Spirosoma	0.9
Otu001973	+	Root	1	Bacteria	0.94	Chloroflexi	0.39	Chloroflexia	0.39	Kallotenuales	0.39	Kallotenuaceae	0.39	Kallotenue	0.39
Otu001974	+	Root	1	Bacteria	1	Bacteroidetes	1	Chitinophagia	1	Chitinophagales	1	Chitinophagaceae	1	Flaviaesturariibacter	0.77
Otu001975	+	Root	1	Bacteria	1	Tenericutes	1	Mollicutes	1	Mycoplasmoidales	1	Metamycoplasmataceae	1	Mycoplasmopsis	1
Otu001976	+	Root	1	Bacteria	1	Proteobacteria	1	Betaproteobacteria	1	Burkholderiales	1	Comamonadaceae	1	Tepidimonas	0.97
Otu001977	+	Root	1	Bacteria	1	Chloroflexi	0.64	Thermomicrobia	0.32	Sphaerobacteridae	0.27	Sphaerobacterales	0.27	Sphaerobacterineae	0.27
Otu001978	+	Root	1	Bacteria	1	Actinobacteria	1	Actinobacteria	1	Propionibacteriales	0.99	Nocardioidaceae	0.99	Nocardioides	0.8
Otu001979	+	Root	1	Bacteria	1	Bacteroidetes	1	Bacteroidia	1	Bacteroidales	1	Muribaculaceae	0.93	Duncaniella	0.45
Otu001980	+	Root	1	Bacteria	1	Bacteroidetes	1	Cytophagia	1	Cytophagales	1	Cytophagaceae	1	Spirosoma	0.81
Otu001981	+	Root	1	Bacteria	1	Verrucomicrobia	1	Spartobacteria	1	Spartobacteria_genera_incertae_sedis	1
Otu001982	+	Root	1	Bacteria	1	Firmicutes	1	Bacilli	1	Bacillales	1	Staphylococcaceae	1	Jeotgalicoccus	0.97
Otu001983	+	Root	1	Bacteria	1	Bacteroidetes	1	Chitinophagia	1	Chitinophagales	1	Chitinophagaceae	1	Niastella	0.67
Otu001984	+	Root	1	Bacteria	1	Actinobacteria	1	Actinobacteria	1	Propionibacteriales	0.99	Nocardioidaceae	0.98	Aeromicrobium	0.47
Otu001985	+	Root	1	Bacteria	0.93	Chloroflexi	0.15	Anaerolineae	0.1	Anaerolineales	0.09	Anaerolineaceae	0.09	Thermanaerothrix	0.06
Otu001986	+	Root	1	Bacteria	0.97	Omnitrophica	0.08	Omnitrophica_genera_incertae_sedis	0.08
Otu001987	+	Root	1	Bacteria	1	Proteobacteria	1	Alphaproteobacteria	1	Sphingomonadales	1	Sphingomonadaceae	1	Sphingobium	1
Otu001988	+	Root	1	Bacteria	1	Proteobacteria	0.8	Alphaproteobacteria	0.57	Sphingomonadales	0.23	Sphingomonadaceae	0.16	Elkelangia	0.07
Otu001989	+	Root	1	Bacteria	1	Proteobacteria	1	Betaproteobacteria	0.94	Nitrosomonadales	0.63	Nitrosomonadaceae	0.47	Nitrosospira	0.31
Otu001990	+	Root	1	Bacteria	1	Actinobacteria	0.8	Thermoleophilia	0.71	Solirubrobacterales	0.7	Baekduiaceae	0.41	Baekduia	0.41
Otu001991	+	Root	1	Bacteria	1	Bacteroidetes	1	Cytophagia	1	Cytophagales	1	Hymenobacteraceae	1	Hymenobacter	1
Otu001992	+	Root	1	Bacteria	1	Bacteroidetes	1	Cytophagia	1	Cytophagales	1	Cytophagaceae	1	Spirosoma	1
Otu001993	+	Root	1	Bacteria	1	Bacteroidetes	1	Cytophagia	1	Cytophagales	1	Cytophagaceae	1	Tellurirhabdus	0.62
Otu001994	+	Root	1	Bacteria	1	Bacteroidetes	0.99	Chitinophagia	0.93	Chitinophagales	0.93	Chitinophagaceae	0.93	Edaphobaculum	0.49
Otu001995	+	Root	1	Bacteria	1	Actinobacteria	1	Actinobacteria	0.99	Frankiales	0.85	Frankiaceae	0.85	Frankia	0.85
Otu001996	+	Root	1	Bacteria	1	Proteobacteria	1	Alphaproteobacteria	1	Caulobacterales	1	Caulobacteraceae	1	Brevundimonas	1
Otu001997	+	Root	1	Bacteria	1	Bacteroidetes	1	Bacteroidia	1	Bacteroidales	1	Prevotellaceae	1	Prevotellamassilia	0.94
Otu001998	+	Root	1	Bacteria	1	Abditibacteriota	0.98	Abditibacteria	0.98	Abditibacteriales	0.98	Abditibacteriaceae	0.98	Abditibacterium	0.98
Otu001999	+	Root	1	Bacteria	0.99	Acidobacteria	0.16	Vicinamibacteria	0.11	Vicinamibacterales	0.11	Vicinamibacteraceae	0.11	Luteitalea	0.07
Otu002000	+	Root	1	Bacteria	0.88	Cyanobacteria/Chloroplast	0.23	Chloroplast	0.2	Chloroplast	0.2	Bangiophyceae	0.18
Otu002001	+	Root	1	Bacteria	1	Actinobacteria	1	Actinobacteria	1	Pseudonocardiales	0.59	Pseudonocardiaceae	0.59	Crossiella	0.23
Otu002002	+	Root	1	Bacteria	1	Actinobacteria	1	Acidimicrobiia	1	Acidimicrobiales	1	Iamiaceae	0.75	Actinomarinicola	0.71
Otu002003	+	Root	1	Bacteria	1	Chloroflexi	0.63	Thermomicrobia	0.55	Sphaerobacteridae	0.47	Sphaerobacterales	0.47	Sphaerobacterineae	0.47
Otu002005	+	Root	1	Bacteria	1	Bacteroidetes	1	Bacteroidia	1	Bacteroidales	1	Porphyromonadaceae	1	Porphyromonas	1
Otu002006	+	Root	1	Bacteria	1	Proteobacteria	1	Alphaproteobacteria	1	Rhodospirillales	1	Acetobacteraceae	1	Acidicaldus	0.37
Otu002007	+	Root	1	Bacteria	1	Actinobacteria	1	Actinobacteria	1	Propionibacteriales	1	Nocardioidaceae	1	Nocardioides	0.97
Otu002008	+	Root	1	Bacteria	1	Proteobacteria	1	Betaproteobacteria	1	Burkholderiales	1	Comamonadaceae	0.9	Acidovorax	0.44
Otu002010	+	Root	1	Bacteria	1	Chloroflexi	0.6	Anaerolineae	0.53	Anaerolineales	0.39	Anaerolineaceae	0.39	Thermomarinilinea	0.14
Otu002011	+	Root	1	Bacteria	1	Actinobacteria	1	Actinobacteria	1	Micrococcales	1	Micrococcaceae	1	Kocuria	0.99
Otu002012	+	Root	1	Bacteria	1	Bacteroidetes	1	Chitinophagia	1	Chitinophagales	1	Chitinophagaceae	1	Ferruginibacter	0.44
Otu002013	+	Root	1	Bacteria	1	Acidobacteria	1	Acidobacteria_Gp9	1	Gp9	1
Otu002014	+	Root	1	Bacteria	1	Chloroflexi	0.6	Anaerolineae	0.53	Anaerolineales	0.46	Anaerolineaceae	0.46	Thermomarinilinea	0.19
Otu002015	+	Root	1	Bacteria	0.98	Chloroflexi	0.32	Thermomicrobia	0.18	Sphaerobacteridae	0.18	Sphaerobacterales	0.18	Sphaerobacterineae	0.18
Otu002016	+	Root	1	Bacteria	1	Actinobacteria	1	Actinobacteria	1	Geodermatophilales	0.42	Geodermatophilaceae	0.42	Blastococcus	0.38
Otu002017	+	Root	1	Bacteria	1	Bacteroidetes	1	Chitinophagia	1	Chitinophagales	1	Chitinophagaceae	1	Ferruginibacter	0.69
Otu002018	+	Root	1	Bacteria	1	Verrucomicrobia	1	Opitutae	1	Opitutales	1	Opitutaceae	1	Opitutus	0.82
Otu002019	+	Root	1	Bacteria	1	Proteobacteria	1	Alphaproteobacteria	1	Sphingomonadales	1	Sphingomonadaceae	1	Sphingomonas	0.92
Otu002020	+	Root	1	Bacteria	1	Bacteroidetes	1	Chitinophagia	1	Chitinophagales	1	Chitinophagaceae	1	Ferruginibacter	0.59
Otu002021	+	Root	1	Bacteria	1	Proteobacteria	0.71	Alphaproteobacteria	0.52	Rhizobiales	0.19	Brucellaceae	0.06	Falsochrobactrum	0.06
Otu002022	+	Root	1	Bacteria	1	Firmicutes	1	Clostridia	1	Clostridiales	1	Peptostreptococcaceae	1	Sporacetigenium	0.97
Otu002024	+	Root	1	Bacteria	0.99	Planctomycetes	0.42	Phycisphaerae	0.31	Sedimentisphaerales	0.24	Anaerohalosphaeraceae	0.24	Anaerohalosphaera	0.24
Otu002026	+	Root	1	Bacteria	1	Acidobacteria	0.77	Acidobacteria_Gp16	0.73	Gp16	0.73
Otu002027	+	Root	1	Bacteria	1	Bacteroidetes	1	Chitinophagia	0.99	Chitinophagales	0.99	Chitinophagaceae	0.99	Rurimicrobium	0.43
Otu002028	+	Root	1	Bacteria	1	Planctomycetes	1	Planctomycetacia	1	Planctomycetales	1	Gemmataceae	1	Zavarzinella	0.91
Otu002029	+	Root	1	Bacteria	1	Actinobacteria	0.64	Thermoleophilia	0.54	Solirubrobacterales	0.48	Baekduiaceae	0.34	Baekduia	0.34
Otu002030	+	Root	1	Bacteria	1	Firmicutes	1	Erysipelotrichia	1	Erysipelotrichales	1	Erysipelotrichaceae	1	Turicibacter	1
Otu002031	+	Root	1	Bacteria	1	Proteobacteria	0.8	Alphaproteobacteria	0.57	Sneathiellales	0.16	Sneathiellaceae	0.16	Oceanibacterium	0.14
Otu002032	+	Root	1	Bacteria	1	Proteobacteria	1	Alphaproteobacteria	1	Rhizobiales	1	Devosiaceae	1	Devosia	0.99
Otu002033	+	Root	1	Bacteria	1	Actinobacteria	1	Actinobacteria	1	Micrococcales	1	Microbacteriaceae	1	Microbacterium	0.97
Otu002034	+	Root	1	Bacteria	1	Proteobacteria	1	Alphaproteobacteria	1	Rhodospirillales	1	Azospirillaceae	1	Skermanella	1
Otu002035	+	Root	1	Bacteria	1	Planctomycetes	0.99	Planctomycetacia	0.99	Planctomycetales	0.99	Gemmataceae	0.95	Fimbriiglobus	0.81
Otu002036	+	Root	1	Bacteria	1	Actinobacteria	1	Actinobacteria	1	Micrococcales	1	Brevibacteriaceae	1	Brevibacterium	1
Otu002037	+	Root	1	Bacteria	1	Actinobacteria	1	Actinobacteria	1	Micromonosporales	1	Micromonosporaceae	1	Asanoa	0.72
Otu002038	+	Root	1	Bacteria	1	Acidobacteria	1	Acidobacteria_Gp6	1	Gp6	1
Otu002039	+	Root	1	Bacteria	1	Planctomycetes	0.98	Planctomycetacia	0.98	Pirellulales	0.98	Thermoguttaceae	0.61	Thermostilla	0.53
Otu002040	+	Root	1	Bacteria	0.98	Proteobacteria	0.85	Gammaproteobacteria	0.7	Pasteurellales	0.27	Pasteurellaceae	0.27	Chelonobacter	0.08
Otu002041	+	Root	1	Bacteria	1	Bacteroidetes	1	Chitinophagia	0.99	Chitinophagales	0.99	Chitinophagaceae	0.99	Parasediminibacterium	0.49
Otu002042	+	Root	1	Bacteria	0.99	Chloroflexi	0.37	Chloroflexia	0.37	Kallotenuales	0.37	Kallotenuaceae	0.37	Kallotenue	0.37
Otu002043	+	Root	1	Bacteria	1	Bacteroidetes	1	Chitinophagia	1	Chitinophagales	1	Chitinophagaceae	1	Flavitalea	0.91
Otu002044	+	Root	1	Bacteria	1	Bacteroidetes	1	Cytophagia	1	Cytophagales	1	Cytophagaceae	1	Spirosoma	0.84
Otu002045	+	Root	1	Bacteria	1	Verrucomicrobia	0.9	Spartobacteria	0.42	Spartobacteria_genera_incertae_sedis	0.42
Otu002046	+	Root	1	Bacteria	1	Verrucomicrobia	0.92	Terrimicrobia	0.21	Terrimicrobiales	0.21	Terrimicrobiaceae	0.21	Terrimicrobium	0.21
Otu002047	+	Root	1	Bacteria	1	Actinobacteria	1	Thermoleophilia	1	Solirubrobacterales	1	Solirubrobacteraceae	1	Solirubrobacter	1
Otu002048	+	Root	1	Bacteria	1	Proteobacteria	1	Alphaproteobacteria	1	Rhizobiales	1	Methylobacteriaceae	1	Microvirga	0.93
Otu002049	+	Root	1	Bacteria	1	Bacteroidetes	1	Chitinophagia	0.99	Chitinophagales	0.99	Chitinophagaceae	0.99	Segetibacter	0.68
Otu002050	+	Root	1	Bacteria	0.95	Chloroflexi	0.66	Thermomicrobia	0.42	Sphaerobacteridae	0.4	Sphaerobacterales	0.4	Sphaerobacterineae	0.4
Otu002051	+	Root	1	Bacteria	1	Gemmatimonadetes	0.99	Gemmatimonadetes	0.97	Gemmatimonadales	0.97	Gemmatimonadaceae	0.97	Roseisolibacter	0.5
[truncated: 10,496 more rows]
