# Supplementary material for: Tardigrade Community Microbiomes in North American Orchards Include Putative Endosymbionts and Plant Pathogens
Source: Front Microbiol. 2022 Jul 18;13:866930. doi: 10.3389/fmicb.2022.866930 (PMC9340075; doi:10.3389/fmicb.2022.866930)
Supplement: Supplementary Table S4 — Relative abundance of all analyzed OTUs in each sample. [file Table_4.XLSX]

## Sheet: Table S4
Sample ID	L1_19_Tr1_li	L1_19_Tr2_li	L1_19_Tr3_li	L1_20_Tr1_li	L1_20_Tr1_sub	L1_20_Tr2_li	L1_20_Tr2_sub	L1_20_Tr3_li	L1_20_Tr3_sub	L1_20_Tr4_li	L1_20_Tr4_sub	L2_19_Tr1_li	L2_19_Tr1_mo	L2_19_Tr2_li	L2_19_Tr2_mo	L2_19_Tr3_li	L2_19_Tr3_mo	L2_19_Tr4_li	L3_19_Tr1_li	L3_19_Tr2_li	L3_19_Tr3_li	L4_19_Tr1_li	L4_19_Tr2_li	L4_19_Tr3_li	L4_19_Tr4_li	L5_19_Tr1_li	L5_19_Tr2_li	L5_19_Tr3_li	L5_19_Tr4_li	L6_19_Tr1_li	L6_19_Tr2_li	L6_19_Tr3_li	L6_19_Tr4_li	L6_19_Tr5_li
Otu000001	0.0548793	0.0690404	0.1923	0.0902154	0.000534593	0.141183	0.000515168	0.0477538	0.00141124	0.09474	0.000280389	0.0863757	0.0259973	0.0260811	0.0679934	0.0359645	0.00038046	0.139658	0.223355	0.17191	0.198793	0.151743	0.0639968	0.04844	0.0326877	0.0770853	0.152128	0.0924893	0.0355962	0.0424399	0.0336292	0.0415735	0.0697659	0.0516513
Otu000002	0.198984	0.0658521	0.0495162	0.00124456	3.07183e-05	3.86865e-05	1.87539e-05	0.000575061	1.65427e-05	0.0069174	3.27181e-05	0.00943011	0.000100276	0.0167641	0.000799527	0.113009	0.0263413	0.0621428	0.00561153	0.0181759	0.0223411	0.0591428	0.0039379	0.00477519	0.049511	0.0232676	0.00910466	3.19476e-05	0.341724	0.0144199	0.00636909	0.0175633	6.90494e-08	0.00442383
Otu000004	0.210096	0.0732304	0.0252478	0.00023727	1.11487e-05	0.00167887	8.27738e-06	0.00673651	9.39888e-06	0.00775166	3.24267e-06	3.40473e-05	5.25554e-10	0.00591503	3.0168e-10	4.00521e-08	2.72577e-10	0.035871	0.000840908	0.0106198	0.0001628	0.0102806	4.97087e-10	0.0203596	0.0210451	0.000700853	0.00697424	7.10652e-07	8.58269e-11	7.97598e-06	9.76862e-10	3.48769e-09	2.37426e-10	0.000178247
Otu000008	0.00348153	0.00289246	0.00691886	0.087381	8.78172e-06	0.0764324	9.97237e-06	0.106153	7.1055e-06	0.0933656	2.59367e-05	0.0170517	0.000825721	0.01626	0.027084	0.000125511	0.000698063	0.00353692	0.00620706	0.019232	0.0333935	0.0268229	0.0291823	0.0262542	0.0202585	0.0316155	0.019791	0.00131253	0.0140562	0.0273454	0.0259492	0.0114005	3.04657e-08	0.018826
Otu000010	0.014929	0.00830075	0.00571846	0.00825099	2.8522e-05	0.0185884	1.66215e-05	8.17859e-06	1.1825e-05	0.0137193	1.29761e-05	0.00395013	0.212748	0.031858	0.0171776	0.0351608	0.0319007	0.00921527	0.0196414	0.0119094	0.00984224	0.0166104	0.0467687	0.00872586	0.000193618	1.18065e-07	0.00043878	0.00867983	0.00216736	0.00124486	0.0454039	0.0125622	0.000250477	0.00174409
Otu000012	0.000109252	0.208537	4.01489e-12	9.87005e-06	4.39001e-06	5.58918e-12	4.98364e-06	2.0566e-08	2.36593e-06	8.17135e-06	6.48883e-06	3.5797e-12	3.51529e-11	2.66997e-05	3.41973e-05	2.30144e-12	4.65365e-12	0.00925784	7.78557e-12	4.07749e-11	1.49665e-05	4.38353e-12	8.37848e-12	0.00164328	8.17879e-12	4.5182e-12	9.62039e-11	2.97525e-12	2.0716e-12	6.80039e-06	9.14883e-11	1.3984e-09	3.65524e-12	1.67923e-11
Otu000013	8.85008e-06	4.19367e-10	0.0120172	0.00906363	1.09676e-05	0.00462837	1.49454e-05	0.00721394	1.18168e-05	0.00759299	9.71548e-06	0.0336881	0.02566	0.0249484	0.131843	0.0278916	1.87714e-09	0.0277976	2.31872e-05	1.42172e-09	0.0464076	1.91196e-05	0.022306	1.99676e-05	0.0188499	9.10552e-10	0.0683966	0.00855759	0.0160979	0.0227333	1.92479e-09	1.38734e-09	4.93712e-05	0.031741
Otu000016	7.13684e-06	8.00144e-06	2.58245e-10	0.02193	1.53698e-05	0.0127465	1.59441e-05	0.034064	4.71531e-06	0.0160464	6.47248e-06	2.48935e-10	2.64565e-10	3.63672e-10	0.0259752	2.60769e-05	0.00777451	6.02559e-05	3.4888e-10	0.00266395	2.09008e-10	0.000923748	0.00514756	0.0038803	4.02182e-10	0.00019836	0.00738096	0.00100226	8.87282e-06	0.121916	0.00214328	4.22359e-10	0.00514032	3.13605e-05
Otu000018	7.14732e-13	0.000722154	2.42305e-12	9.88271e-06	0.0127446	1.46507e-05	0.0185831	2.05977e-12	0.0147306	1.88992e-12	0.0105826	1.75771e-05	1.30865e-05	3.5494e-12	4.88698e-12	1.66382e-12	6.07372e-12	4.30145e-12	3.34593e-12	4.3751e-12	1.93541e-12	1.95269e-05	3.24617e-12	2.55886e-12	3.91618e-12	2.58978e-12	3.55914e-12	0.0173242	0.00198654	1.13346e-12	6.51587e-05	4.19684e-12	3.95529e-12	4.82882e-12
Otu000019	4.61632e-13	8.03063e-06	4.04047e-13	2.9611e-05	0.0140129	1.46122e-05	0.0169252	8.15967e-06	0.0108274	1.35085e-13	0.0168263	3.60368e-13	2.61664e-05	2.66852e-05	3.41789e-05	2.67879e-13	3.80284e-05	7.25188e-13	5.14922e-13	7.77476e-13	1.48968e-05	1.9127e-05	2.18608e-05	4.32043e-13	2.55006e-05	4.10314e-13	2.70234e-05	5.8648e-13	8.76572e-06	2.03945e-05	1.36852e-12	7.0252e-13	9.89334e-13	7.82679e-13
Otu000020	0.00660056	0.00283904	0.0156694	0.018382	8.779e-06	0.0121682	1.66564e-06	0.000485617	5.0613e-07	0.00547891	3.24744e-06	0.0294812	0.000129853	0.000809878	0.00761349	4.10514e-09	0.0436138	0.00346286	0.000888331	0.00766275	0.00276691	0.000229849	0.0249561	0.00740528	0.00895039	9.83606e-11	0.0128809	0.000969309	0.00502506	4.54015e-11	0.0230232	0.0282285	2.77905e-10	0.0395596
Otu000022	3.46009e-05	0.000319804	0.00600113	0.0282713	4.644e-05	0.00840516	2.45478e-05	0.0280922	5.45067e-05	0.0220142	2.91726e-05	0.00715394	0.000831623	5.33382e-05	0.0101389	0.0286099	0.00105673	0.0132381	0.000115972	0.00653773	0.0119109	0.00516871	0.034536	0.0322437	0.00632288	0.00227281	5.40427e-05	0.000123593	0.0036884	0.000197802	0.0210134	0.00137505	9.87978e-05	8.74863e-10
Otu000025	9.88211e-06	4.3506e-12	5.69574e-05	9.87345e-06	0.00990302	2.92347e-05	0.0163672	6.9175e-12	0.0120509	1.63472e-05	0.0102143	0.000427065	1.30867e-05	2.67177e-05	6.83933e-05	1.30609e-05	1.97862e-11	1.48603e-11	6.96522e-05	1.49397e-11	1.48981e-05	1.91375e-05	2.1886e-05	9.36956e-12	5.30739e-05	1.85442e-05	1.25579e-11	9.87099e-12	2.63339e-05	7.80175e-06	2.00807e-11	1.45781e-11	1.52541e-11	1.6572e-11
Otu000028	0.00629481	3.21151e-05	9.48167e-05	0.00241724	7.44691e-05	0.00579573	3.98766e-05	0.0179005	6.19391e-05	0.00899642	6.15785e-05	2.1347e-08	0.00191576	0.00458237	6.83173e-05	0.00427756	0.00324023	0.00756007	0.0395226	0.000494326	0.000444294	0.0102975	0.00279254	0.00043499	0.0284641	0.00188159	0.00368687	0.0036416	3.50422e-05	0.00249297	0.00291645	0.0343966	8.57932e-10	0.000105644
Otu000029	4.09778e-12	3.23076e-11	1.02552e-10	3.08522e-11	0.0154666	1.46072e-05	0.00950124	8.17386e-06	0.0118297	6.56738e-11	0.00741184	1.05001e-10	1.19841e-10	5.00425e-11	1.98476e-11	7.17917e-11	1.2757e-11	2.79593e-11	6.01164e-11	2.69718e-11	9.27744e-11	1.00272e-10	6.51559e-11	9.90407e-11	3.73552e-11	9.91804e-11	4.98528e-11	1.0471e-10	4.40048e-11	3.0613e-11	4.94571e-11	2.99337e-11	1.02432e-10	1.97165e-11
Otu000031	0.000524785	8.03381e-06	1.90168e-05	9.69234e-10	2.19909e-06	0.0128394	8.31248e-06	6.5e-07	4.72963e-06	4.03402e-08	6.48502e-06	0.0263561	0.0136938	0.0208426	3.4207e-05	1.308e-05	0.0277618	0.0362346	3.22527e-05	3.52936e-10	0.01102	0.00422118	0.0142579	0.0264917	4.43152e-05	3.29901e-09	3.78831e-10	1.04845e-10	8.86712e-06	0.0146435	2.98448e-10	2.68607e-10	1.58157e-09	2.15105e-09
Otu000033	0.00719571	0.00190378	5.44573e-07	0.0311787	2.19485e-06	0.047724	3.32553e-06	0.00276745	6.29602e-12	0.043935	6.45685e-12	0.00288261	1.17992e-06	5.97962e-05	3.41752e-05	0.00158171	0.00560446	3.10035e-09	9.83253e-11	3.21608e-05	1.49037e-05	1.91275e-05	9.83109e-11	2.03642e-08	0.000126942	8.56742e-09	0.0018773	0.00106844	0.000247059	0.00339579	9.03312e-10	1.21018e-09	2.17116e-10	3.14707e-05
Otu000036	0.00191132	0.000310016	8.3406e-09	5.96989e-05	2.19601e-06	4.26715e-09	1.66289e-06	0.000289038	2.36541e-06	1.69412e-10	3.24391e-06	0.00260838	0.0094023	0.026908	0.0473389	0.038002	0.0750096	0.0279946	0.00288278	0.000796993	0.00709003	1.03832e-10	0.000691984	0.00356051	0.0284163	0.000926469	0.0110471	0.00565107	2.8205e-08	0.00757437	0.0820276	0.0216806	0.0405352	0.0285622
Otu000037	4.04681e-11	6.32514e-11	0.0086547	9.34338e-05	2.83517e-11	0.0295591	3.32578e-06	0.0218761	2.36751e-06	8.19876e-06	3.24776e-06	0.00306923	0.0006976	0.00180014	1.44462e-09	1.26217e-10	0.0020396	0.000198239	0.000284113	2.36759e-09	0.00508626	0.0080196	2.50308e-09	0.00273914	2.55883e-05	0.0163984	0.00468892	2.34961e-10	0.0630853	0.00127889	0.0453068	0.0010038	1.56592e-09	1.52268e-09
Otu000039	5.1269e-06	9.55926e-06	2.51782e-11	1.97284e-05	6.35238e-06	3.80539e-11	1.66422e-06	8.16388e-06	2.36696e-06	8.17966e-06	3.24741e-06	0.200665	0.0393641	3.54641e-11	4.64747e-11	1.75738e-11	5.59176e-11	4.19918e-11	3.40277e-11	4.22122e-11	2.03763e-11	2.66278e-11	3.32481e-11	2.64743e-11	3.92342e-11	2.69172e-11	3.54823e-11	2.78741e-11	1.40124e-11	6.80736e-06	5.67042e-11	4.1195e-11	4.3075e-11	4.68352e-11
Otu000040	3.27277e-11	5.65041e-11	1.69984e-10	3.08703e-10	2.19537e-06	0.000431702	5.00143e-06	0.0270494	9.45177e-06	0.0091376	6.50832e-06	1.55906e-10	1.61222e-10	4.39887e-10	2.14408e-09	0.0140214	3.81367e-05	9.49051e-10	2.33434e-05	1.06332e-09	1.493e-05	1.89312e-10	2.21322e-05	0.0205588	5.695e-10	0.0344426	4.43848e-10	1.46527e-10	0.0101826	0.00482423	9.05884e-10	8.31559e-10	0.046169	1.86426e-09
Otu000042	5.98185e-05	8.02979e-06	1.93715e-13	2.5321e-13	0.00845109	9.38663e-13	0.00803017	8.15617e-06	0.00440796	2.99481e-13	0.0162765	2.45641e-13	4.12916e-13	4.85253e-13	8.12959e-12	2.0204e-13	1.11266e-12	2.99033e-13	3.1692e-13	3.24633e-13	1.96317e-13	2.30634e-13	2.63679e-13	2.03483e-13	4.00238e-13	2.41559e-13	3.55761e-13	2.91174e-10	1.644e-13	6.79876e-06	8.94659e-13	1.32667e-12	2.5787e-13	7.61467e-13
Otu000043	4.94062e-06	4.32752e-12	8.8704e-12	8.01152e-12	0.00795392	1.33271e-11	0.00608709	8.1533e-06	0.00753696	8.16695e-06	0.0105732	1.70137e-05	9.06588e-12	0.00470927	1.63721e-11	6.19043e-12	1.96886e-11	1.47909e-11	1.19805e-11	3.21045e-05	1.48901e-05	1.91206e-05	1.17027e-11	9.32716e-12	1.3809e-11	9.47736e-12	1.25021e-11	9.84128e-12	4.92975e-12	1.52182e-05	2.00215e-11	1.45093e-11	1.52088e-11	1.64888e-11
Otu000044	0.00103418	0.00930398	7.86849e-06	0.0177429	4.39439e-06	0.0351592	1.67135e-06	0.00643576	2.37227e-06	0.00247901	7.07484e-11	0.0238387	0.00632391	0.00263881	0.00742604	0.00478924	0.0282811	3.04577e-05	0.000562847	0.00938486	0.000881042	4.14035e-10	0.00166055	0.0203523	0.00333967	0.00842657	0.0142762	0.00570093	0.00964384	6.79745e-06	0.00662842	0.00280546	7.76279e-09	0.000802503
Otu000045	0.00403685	0.00504173	4.1558e-12	6.75749e-05	0.00508234	1.43083e-11	0.00394506	0.00305864	0.00426736	0.00133433	0.00324444	5.25547e-12	4.98845e-12	4.18945e-11	0.00719497	1.43837e-11	0.0100699	1.99997e-11	2.8094e-11	1.09317e-11	5.86746e-11	4.15205e-12	1.657e-11	4.13919e-12	5.25001e-09	0.00337136	5.4008e-05	2.27209e-11	0.019639	2.0847e-08	1.95929e-11	4.12799e-11	6.64644e-12	6.64439e-12
Otu000046	4.57633e-11	0.000410692	1.21407e-11	9.86554e-06	0.00959461	3.82412e-11	0.00732282	1.57586e-11	0.0126129	1.28883e-11	1.38315e-12	1.70266e-05	1.38194e-11	2.3157e-11	3.20207e-11	0.000288167	3.82309e-11	2.98166e-11	2.32169e-05	2.87968e-11	7.9524e-12	1.37328e-11	2.2116e-11	1.34295e-11	3.03223e-11	1.41029e-11	7.85903e-05	9.17248e-12	0.000254728	3.16319e-12	2.8717e-11	2.95085e-11	1.96859e-11	3.48834e-11
Otu000047	6.44294e-10	1.00243e-05	0.00172693	0.0051299	0.00582991	0.00862204	0.0088723	0.0104372	0.00421038	2.40705e-09	0.00491969	1.99077e-09	1.30866e-05	9.91815e-10	8.35887e-10	0.00363045	8.77065e-10	7.49965e-10	1.13515e-09	0.00183765	1.49502e-05	1.91217e-05	1.23703e-09	1.97921e-09	5.09479e-05	2.06712e-09	9.91759e-10	0.000184665	8.77996e-06	3.78906e-05	1.04777e-09	7.48914e-10	0.00587574	0.00398418
Otu000049	8.25343e-10	8.15275e-06	2.60507e-10	9.8659e-06	0.0136224	7.23574e-10	0.00392855	3.60003e-10	7.62517e-06	2.85744e-10	0.0140847	2.39494e-10	2.91633e-10	5.59306e-10	3.4144e-05	1.13336e-10	0.00310036	7.16422e-10	0.00123888	6.93191e-10	0.00103265	3.00404e-10	5.22208e-10	0.00259197	7.27928e-10	3.09902e-10	5.57026e-10	1.8257e-10	0.000145325	5.58014e-11	6.88752e-10	7.11119e-10	4.56453e-10	7.99296e-10
Otu000050	0.000466367	0.00414654	6.83829e-12	7.72138e-09	1.37225e-11	4.55899e-11	1.30613e-05	8.14884e-06	1.4791e-08	0.000765842	3.24268e-06	8.22492e-12	6.7576e-12	0.000522791	1.23573e-11	1.392e-10	0.000176168	0.000602362	1.74469e-10	6.82081e-11	1.94951e-10	6.50464e-12	7.96868e-11	6.48669e-12	2.45101e-08	0.0656011	3.92344e-10	2.0735e-10	0.0771688	3.08195e-12	7.35306e-11	3.23594e-10	1.61827e-11	1.32887e-11
Otu000051	0.0647152	5.79516e-13	6.17422e-13	8.10266e-11	5.97295e-06	0.00128485	4.97064e-05	2.41135e-11	1.41782e-05	1.07751e-12	3.24423e-06	6.21414e-13	6.44224e-13	4.12528e-12	1.36573e-12	8.44996e-12	2.52055e-12	9.56524e-13	1.96873e-11	9.77481e-13	8.62579e-13	7.83549e-13	6.80803e-10	7.01228e-13	7.99848e-12	9.61624e-13	3.63537e-12	8.23721e-13	0.00254384	5.03599e-09	1.19229e-12	9.77167e-13	2.00407e-12	1.53492e-12
Otu000052	0.0156802	0.0205517	0.000613566	0.000305772	1.92267e-13	2.29435e-05	2.85327e-11	1.56726e-08	1.21978e-13	0.00511879	3.24267e-06	1.70383e-05	7.10559e-09	1.02468e-11	2.09242e-12	2.79258e-12	3.68821e-11	1.81491e-12	4.15944e-11	1.78895e-12	1.33337e-11	6.62849e-09	3.29557e-05	1.99761e-05	2.54804e-05	9.71324e-09	0.00894884	1.01431e-11	7.89187e-13	4.60939e-13	2.87925e-12	1.91266e-12	8.87098e-10	0.0593028
Otu000053	0.000391235	0.00245595	6.36846e-10	3.97697e-11	2.42248e-10	0.0166662	3.32579e-06	0.00481406	2.36455e-06	0.0158923	6.33733e-06	1.75378e-05	2.53241e-09	0.0255892	4.24909e-11	6.60676e-11	3.29755e-11	2.29025e-10	3.00107e-11	1.64128e-10	5.76949e-08	8.5081e-11	2.54194e-11	0.0347569	3.12242e-10	6.17556e-11	4.58808e-11	0.0553645	9.74964e-12	4.25572e-11	1.25356e-10	2.81407e-10	2.78553e-11	4.83122e-11
Otu000054	3.26906e-12	8.03149e-06	1.40746e-11	1.76291e-11	0.00613708	4.26981e-11	0.00826507	0.000534424	0.00722366	1.18957e-11	0.000971248	1.33206e-11	1.36836e-05	2.36596e-11	3.6284e-11	8.67304e-12	4.86976e-11	3.10047e-11	0.00769833	3.11149e-11	1.05013e-11	1.52297e-11	2.12603e-11	0.020543	2.77641e-11	1.54321e-11	2.36787e-11	3.20398e-05	6.55726e-12	6.79917e-06	3.52895e-11	3.00514e-11	2.37848e-11	3.71718e-11
Otu000056	4.50655e-05	7.34794e-11	3.80656e-05	2.94307e-05	1.85537e-05	0.00430984	8.27194e-06	0.00189808	1.89457e-05	0.00882365	1.3025e-05	0.0112216	1.54268e-10	0.00166671	2.77692e-10	0.00229964	0.0032367	0.0156669	2.03327e-10	6.46511e-05	3.81713e-05	5.7567e-05	1.98671e-10	0.0149451	0.0250282	1.6084e-10	2.70004e-05	3.20744e-05	8.62595e-06	6.68847e-06	0.0301236	0.0252658	2.57355e-10	3.11228e-05
Otu000057	1.01861e-05	3.34244e-12	3.5659e-12	9.87332e-06	0.00571648	1.47036e-05	0.00907092	8.15967e-06	0.00483463	8.17522e-06	0.0049605	3.59634e-12	1.30867e-05	0.00216113	6.19963e-12	2.76047e-12	3.80985e-05	5.64175e-12	4.75175e-12	5.65183e-12	3.10915e-12	3.81167e-12	4.75338e-12	3.71701e-12	2.54917e-05	3.9409e-12	4.79862e-12	4.01205e-12	4.72405e-12	1.06793e-11	6.50644e-05	5.54706e-12	0.0360404	6.30032e-12
Otu000058	9.81687e-06	1.58871e-12	3.2543e-12	9.86548e-06	0.0047	4.90695e-12	0.00666026	2.52496e-12	0.00883818	2.33685e-12	0.00525939	1.70222e-05	3.33246e-12	4.58376e-12	6.00654e-12	2.27133e-12	7.22551e-12	5.42692e-12	6.96266e-05	5.4561e-12	2.63343e-12	0.000740187	4.29578e-12	3.42183e-12	5.06907e-12	3.47826e-12	4.58624e-12	0.000275681	8.76599e-06	1.552e-12	7.33525e-12	5.32381e-12	5.57217e-12	6.05169e-12
Otu000059	4.91243e-06	1.59042e-12	3.25766e-12	2.9511e-12	0.00462822	2.28702e-05	0.00791982	2.52803e-12	0.0105616	8.16685e-06	0.000260535	3.13999e-12	3.33629e-12	4.58848e-12	6.01274e-12	2.27369e-12	7.23309e-12	5.43254e-12	4.40161e-12	5.4617e-12	2.63618e-12	3.44483e-12	4.30036e-12	3.42536e-12	5.07447e-12	3.48193e-12	4.59095e-12	3.60922e-12	0.00104341	1.55375e-12	7.34223e-12	5.32934e-12	5.57749e-12	6.05808e-12
Otu000060	1.41615e-10	1.01343e-11	3.6753e-11	9.87392e-06	8.477e-06	1.13933e-10	0.00958616	0.00114556	0.00731217	3.89782e-11	0.00656973	3.4632e-11	4.20904e-11	6.76349e-11	9.36591e-11	1.86003e-11	1.12827e-10	3.03441e-05	6.69869e-11	8.37826e-11	2.46043e-11	4.13332e-11	6.50807e-11	4.04517e-11	0.00306214	4.25384e-11	6.73404e-11	2.8126e-11	1.25571e-11	6.79877e-06	8.36052e-11	8.57427e-11	5.82376e-11	1.01571e-10
Otu000062	0.0142223	0.00635707	0.00549213	0.000678413	6.585e-06	0.00771576	1.8906e-05	3.36726e-05	2.3599e-05	0.00464818	2.57626e-05	0.00631651	1.55536e-11	0.000925482	5.27234e-11	9.91514e-12	2.85273e-10	3.03772e-05	0.0173899	0.00378407	1.48927e-05	1.63301e-11	2.25664e-11	1.62206e-11	3.07769e-11	1.85463e-05	2.54887e-11	9.85222e-05	0.0161949	6.6063e-12	4.62351e-11	3.50985e-11	2.76964e-11	0.00930121
Otu000064	1.58201e-11	8.02882e-06	4.09437e-12	6.58164e-12	0.00353297	0.00205905	0.010097	5.10363e-12	0.00596009	4.21717e-12	0.00285226	3.91963e-12	4.81767e-12	6.83466e-12	8.80546e-12	2.24211e-12	1.06535e-11	8.41865e-12	7.09622e-12	3.21039e-05	1.49469e-05	4.5766e-12	2.18348e-05	4.45261e-12	9.10145e-12	4.71649e-12	6.82663e-12	3.30444e-12	1.79044e-12	5.30723e-05	8.40886e-12	8.45098e-12	6.21744e-12	9.86259e-12
Otu000065	7.50456e-13	2.52843e-12	8.77498e-12	9.86554e-06	0.0068589	0.000707777	0.00541038	1.09863e-11	0.00451144	9.336e-12	0.00838065	8.31577e-12	1.00134e-11	1.54571e-11	2.2197e-11	1.30582e-05	2.77842e-11	1.98145e-11	1.50342e-11	1.95557e-11	6.0682e-12	1.9116e-05	1.46051e-11	9.63899e-12	1.90275e-11	1.00067e-11	1.54215e-11	6.76585e-12	3.15225e-12	2.4382e-12	1.93218e-11	1.94087e-11	1.33368e-11	2.3166e-11
Otu000067	4.91474e-06	8.02877e-06	3.26656e-12	2.96412e-12	0.00287658	4.93711e-12	0.00487885	2.53957e-12	0.0131995	2.34956e-12	0.00117888	3.1491e-12	3.34909e-12	4.60102e-12	6.02949e-12	2.27998e-12	7.25459e-12	5.4479e-12	4.41467e-12	5.47649e-12	2.64357e-12	3.45463e-12	4.31354e-12	3.43471e-12	5.09016e-12	3.49218e-12	4.60337e-12	3.19351e-05	1.81794e-12	1.55916e-12	0.0047439	5.34453e-12	5.58839e-12	6.07628e-12
Otu000068	4.92675e-06	5.88469e-13	1.2049e-12	1.09352e-12	0.00695052	1.82149e-12	0.00585539	9.36907e-13	0.00619026	8.66781e-13	0.00408519	1.16159e-12	1.23547e-12	1.69714e-12	2.22406e-12	8.40993e-13	2.67601e-12	2.00954e-12	1.62843e-12	2.02006e-12	9.7511e-13	1.27428e-12	1.59114e-12	1.26692e-12	1.87762e-12	1.28815e-12	1.698e-12	9.83789e-05	6.70589e-13	6.79869e-06	2.71336e-12	1.97141e-12	2.06118e-12	2.24136e-12
Otu000070	4.92936e-06	1.59669e-12	3.27028e-12	2.96346e-12	0.00540485	4.93407e-12	0.00373628	8.14892e-06	0.00467765	2.34935e-12	0.00910292	0.00187461	3.3499e-12	4.60626e-12	6.03611e-12	2.28252e-12	7.26146e-12	5.45369e-12	2.32156e-05	5.48284e-12	0.00191344	3.45825e-12	4.31729e-12	3.43863e-12	5.09448e-12	3.49556e-12	4.60872e-12	3.62268e-12	1.81931e-12	1.55998e-12	7.36961e-12	5.35012e-12	5.59829e-12	6.08187e-12
Otu000071	4.88725e-06	5.82577e-13	1.19325e-12	1.08158e-12	0.0056606	0.00170788	0.00415804	9.26546e-13	0.00338501	8.57411e-13	0.00961777	1.1502e-12	1.30923e-05	1.68076e-12	2.20253e-12	8.32819e-13	2.64974e-12	1.99001e-12	1.61242e-12	2.00062e-12	9.65614e-13	1.26186e-12	0.00177906	1.25468e-12	1.85899e-12	1.85369e-05	1.68165e-12	1.32167e-12	6.63819e-13	5.692e-13	2.68873e-12	1.95222e-12	2.04246e-12	2.21929e-12
Otu000073	0.00890459	0.00353583	0.00696189	0.00128868	0.000132296	0.00166914	0.000130217	6.34029e-05	0.00441995	0.000463219	0.000232048	4.6716e-12	6.55414e-12	0.00882787	4.88137e-11	1.39468e-10	3.80143e-05	0.000508545	8.64849e-09	7.699e-12	1.29712e-11	1.02325e-11	1.7884e-08	0.0179986	1.22925e-11	0.00353549	1.5527e-10	2.02332e-11	0.000300846	9.0768e-08	0.0105955	7.79594e-12	1.88791e-10	4.84512e-11
Otu000074	2.2964e-11	1.00119e-05	5.00803e-12	7.74923e-12	0.0067515	1.4805e-11	0.00312194	5.92902e-12	0.00318102	8.16988e-06	0.011826	1.73906e-05	5.6841e-12	8.4551e-12	1.17302e-11	2.79656e-12	1.48639e-11	1.07787e-11	8.51123e-12	1.0394e-11	3.54297e-12	5.55089e-12	8.27753e-12	5.42801e-12	1.08898e-11	5.66345e-12	8.41835e-12	4.09642e-12	1.99639e-12	6.79876e-06	1.07985e-11	1.06784e-11	7.68375e-12	1.28554e-11
Otu000075	3.71679e-05	0.0235752	0.00240624	0.000271824	2.15638e-05	0.00737608	1.61818e-05	0.00136314	9.25753e-05	0.00669562	5.68077e-05	6.80526e-05	0.000528422	0.00195042	3.04077e-09	0.023868	0.000437599	0.00339971	0.0122292	0.00771896	8.60354e-11	1.91118e-05	0.0227912	1.14403e-10	0.000411703	0.031612	0.00211124	1.15818e-10	0.0139438	0.00117789	0.0165255	2.39667e-10	1.75998e-10	0.00292751
Otu000076	2.29019e-11	1.79043e-09	2.49121e-11	3.52906e-11	0.00521765	5.53802e-11	0.00387172	2.96e-11	0.00833987	8.17381e-06	0.00641304	2.4387e-11	3.13011e-11	3.77092e-11	4.81762e-11	1.58664e-11	6.09892e-11	7.86114e-05	4.03727e-11	4.31417e-11	2.98031e-05	2.75549e-11	4.03652e-11	2.66348e-11	5.1239e-11	2.85061e-11	3.72964e-11	2.20121e-11	1.47503e-11	6.79876e-06	4.90124e-11	2.94944e-05	3.63683e-11	5.6134e-11
Otu000078	1.12243e-11	1.23003e-12	0.00619686	8.91311e-12	4.54489e-05	0.00489271	1.87665e-05	8.43582e-12	9.45682e-06	8.16687e-06	2.27763e-05	6.31535e-12	8.09757e-12	1.01946e-11	3.41508e-05	2.90925e-12	1.06162e-11	1.07947e-11	1.02359e-11	0.000760803	0.0524861	0.00217861	1.01499e-11	7.28409e-12	1.09156e-11	7.68204e-12	1.01651e-11	4.37133e-12	1.67742e-12	1.18034e-12	1.19126e-11	0.153646	4.9371e-05	1.0778e-11
Otu000080	1.75199e-12	8.05356e-06	5.51026e-12	9.86596e-06	1.01025e-12	7.5424e-12	6.85934e-13	3.64078e-12	9.49299e-13	8.17891e-06	3.26112e-06	5.18171e-12	5.02399e-12	8.12608e-12	1.09727e-11	3.68711e-12	1.31684e-11	9.7109e-12	7.47929e-12	9.95334e-12	4.31385e-12	5.78038e-12	7.20176e-12	5.83516e-12	8.63667e-12	5.78748e-12	8.16426e-12	6.53795e-12	0.0555213	2.36486e-12	1.43316e-11	9.46548e-12	1.05788e-11	1.07097e-11
Otu000081	1.96762e-11	0.00025686	4.55015e-12	0.000645965	0.00709969	1.35436e-11	0.00454406	5.6528e-12	0.00752956	4.78333e-12	0.000538579	1.70435e-05	5.25973e-12	7.9819e-12	1.09117e-11	2.42005e-12	1.3477e-11	1.01414e-11	8.00039e-12	9.70587e-12	3.17016e-12	5.09582e-12	4.3684e-05	4.97861e-12	1.04392e-11	5.23404e-12	7.9353e-12	3.62057e-12	1.7046e-12	6.79876e-06	9.97062e-12	1.00264e-11	7.06726e-12	1.20286e-11
Otu000082	0.0419588	5.94818e-13	1.83401e-10	2.64005e-12	2.36375e-13	4.78102e-12	2.50862e-05	7.20618e-12	0.00044718	2.47797e-11	1.89638e-13	5.57191e-11	8.58385e-11	4.14387e-12	1.45561e-11	2.13535e-12	7.92103e-12	7.93171e-12	4.35629e-12	8.13704e-12	6.46856e-12	5.96968e-11	4.8272e-12	5.66546e-11	0.00458572	6.37389e-11	4.11822e-12	6.01865e-12	8.6164e-13	5.55996e-13	8.13977e-12	6.95663e-12	1.42398e-11	0.00917114
Otu000083	7.62661e-12	2.7511e-12	5.50818e-12	6.37988e-12	0.00641724	1.53424e-11	0.00467156	5.02134e-12	0.00547832	8.16687e-06	0.00331581	5.23382e-12	5.67175e-12	8.82697e-12	1.3318e-11	3.60182e-12	1.78963e-11	1.13761e-11	8.31272e-12	1.14754e-11	4.23555e-12	5.90928e-12	8.02906e-12	5.86913e-12	1.02707e-11	5.99258e-12	8.83851e-12	5.48902e-12	3.08528e-12	4.01221e-12	1.34243e-11	1.10562e-11	9.24837e-12	1.34898e-11
Otu000086	6.44288e-05	0.00021868	0.00092142	0.00217173	4.39332e-06	0.00344714	3.32712e-06	0.00703624	7.09228e-06	0.00747183	3.58081e-12	1.9984e-11	0.000920446	0.0265578	2.82597e-11	0.000119322	0.00381616	0.00116912	4.31211e-11	2.62905e-11	0.000508322	0.007889	0.000448624	0.00196364	7.95345e-11	0.0103172	0.00694638	1.30678e-11	0.000599947	7.16166e-12	6.51774e-05	3.38458e-11	1.80851e-11	4.02242e-11
Otu000087	3.84857e-06	3.39607e-12	6.95391e-12	6.31046e-12	0.00343487	1.50093e-05	0.00497692	8.70631e-06	0.00435171	8.34388e-06	0.00786088	6.70385e-12	1.33687e-05	9.79493e-12	1.28361e-11	4.85357e-12	1.54444e-11	1.15979e-11	0.00063261	1.16588e-11	0.00181438	1.95467e-05	9.18289e-12	7.31188e-12	1.08363e-11	7.43425e-12	9.79994e-12	7.69818e-12	3.86995e-12	3.31911e-12	1.56607e-11	0.00456192	1.18965e-11	1.29358e-11
Otu000088	0.0279316	0.00379038	0.00444087	3.21691e-12	2.20012e-06	0.000400917	2.13198e-13	0.00302758	2.36386e-06	0.000245363	3.21872e-13	5.89661e-11	2.66964e-10	6.08381e-12	4.2992e-12	2.78266e-12	1.8832e-11	3.53815e-12	9.60119e-12	3.54147e-12	6.60245e-12	0.00679909	1.39096e-11	1.99968e-05	3.73769e-12	0.000460701	6.07126e-12	9.80049e-12	1.30318e-12	9.0901e-13	0.0110641	3.53637e-12	0.0011134	4.41205e-12
Otu000089	0.000224978	3.30388e-05	0.000970592	8.83524e-11	0.000287946	2.87871e-15	3.55738e-05	1.81065e-05	0.000263162	0.000518196	0.000512839	5.72473e-12	0.00372393	1.50256e-11	1.5044e-09	0.0418532	0.00580856	9.16747e-12	4.72343e-11	0.00384517	1.20226e-08	7.54196e-12	7.51285e-11	0.00369227	9.00021e-12	0.00425733	0.0225855	2.28682e-09	0.00170776	1.69197e-11	1.2964e-11	5.89221e-05	2.36242e-11	0.0435095
Otu000090	1.46709e-05	8.02881e-06	3.24124e-12	2.93511e-12	0.00623291	4.88579e-12	0.00486905	3.25977e-05	0.00607683	1.63403e-05	0.000143514	3.40703e-05	3.31891e-12	4.56531e-12	3.41717e-05	2.26227e-12	7.19613e-12	5.40498e-12	4.37918e-12	3.21011e-05	1.49254e-05	3.42739e-12	4.27838e-12	3.40809e-12	5.04845e-12	3.46425e-12	2.70181e-05	3.59168e-12	8.7636e-06	1.54597e-12	7.30649e-12	5.30228e-12	5.55035e-12	6.0271e-12
Otu000092	2.82447e-11	0.00152232	0.0109952	0.0012359	7.25896e-05	1.82802e-11	0.000173283	0.000725323	0.000192309	0.000443836	0.000190393	0.0032747	0.00342316	0.0058055	1.04964e-10	5.28745e-12	2.36721e-11	0.0123411	0.00110455	0.00407424	0.0302863	0.0059156	7.50142e-05	6.57801e-11	0.00764585	0.00379737	0.000303289	1.0212e-11	8.76322e-06	0.000596538	4.68456e-10	1.39414e-09	9.8904e-05	1.19126e-10
Otu000094	1.11006e-11	2.3475e-11	6.52173e-11	7.46213e-11	1.0926e-11	1.25169e-10	1.6629e-06	5.77816e-11	9.20715e-12	5.0674e-11	9.84841e-12	0.00242517	0.032	0.00204495	1.71347e-10	3.7851e-11	1.96465e-10	1.50312e-10	1.073e-10	1.5118e-10	4.69508e-11	7.13349e-11	1.03333e-10	7.07291e-11	0.0818786	7.26243e-11	0.00888552	6.23792e-11	2.78332e-11	2.28203e-11	1.95922e-10	1.46125e-10	1.24603e-10	1.73131e-10
Otu000095	1.47092e-05	0.00892916	8.8064e-12	9.86587e-06	0.00442329	1.3236e-11	0.00353505	6.81393e-12	0.00681108	1.63337e-05	0.000159005	8.48592e-12	9.00258e-12	1.24042e-11	1.62533e-11	6.14598e-12	1.95463e-11	1.46839e-11	1.18945e-11	1.47655e-11	7.12543e-12	9.31069e-12	1.1619e-11	9.25982e-12	1.37101e-11	9.4094e-12	1.24114e-11	9.76887e-12	4.89471e-12	4.19473e-12	1.98733e-11	1.44044e-11	1.50965e-11	1.637e-11
Otu000096	1.00991e-05	7.88457e-06	6.71461e-12	6.09442e-12	0.00262549	1.01518e-11	0.00218411	5.22162e-12	0.00353828	4.83071e-12	0.00619636	6.47332e-12	6.88533e-12	9.45769e-12	1.23941e-11	4.68665e-12	1.49128e-11	1.11987e-11	9.07494e-12	1.12572e-11	0.0119279	7.1013e-12	8.86717e-12	7.06024e-12	1.04637e-11	7.17861e-12	9.46249e-12	7.43266e-12	3.73711e-12	3.20528e-12	1.51202e-11	1.09862e-11	1.1486e-11	1.24907e-11
Otu000100	0.00108663	1.9118e-12	0.0201488	0.000962914	0.000151485	0.0116419	0.000330216	0.00944973	0.000333144	0.00370662	0.000837519	3.14512e-13	0.00365937	0.000205476	3.0753e-13	4.9095e-05	3.24793e-12	0.00110451	0.00448095	5.87105e-13	1.29461e-13	8.67421e-05	1.41866e-09	0.0250779	0.00332127	0.00398225	1.98532e-10	0.000154229	7.09547e-12	0.000235122	1.06885e-12	0.0161909	0.000485133	3.12951e-13
Otu000101	4.91984e-06	8.15268e-06	1.20231e-12	1.09056e-12	0.00469102	1.81627e-12	0.00339709	8.15722e-06	0.00521971	8.64486e-13	0.00351999	1.70362e-05	1.23237e-12	1.69349e-12	2.21924e-12	1.3062e-05	2.67004e-12	2.00515e-12	0.0003015	2.01573e-12	0.00010276	1.91239e-05	1.58755e-12	1.2642e-12	1.87336e-12	1.28529e-12	1.69436e-12	1.33128e-12	6.69052e-13	6.79876e-06	2.70822e-12	1.9671e-12	2.05728e-12	2.23634e-12
Otu000102	6.15974e-06	0.015102	3.02528e-11	2.74531e-11	8.77092e-06	0.00460107	6.64344e-06	0.00348469	2.37274e-06	8.17854e-06	1.61394e-05	5.05993e-05	3.10189e-11	4.26118e-11	5.58417e-11	2.11159e-11	3.99772e-05	5.04553e-11	4.08862e-11	0.0209248	2.44832e-11	3.19947e-11	0.0142791	1.99565e-05	0.000686947	0.00682853	4.26336e-11	3.34912e-11	1.68373e-11	0.00106588	6.81312e-11	4.9498e-11	5.17554e-11	5.62753e-11
Otu000105	3.76828e-11	3.07309e-12	1.13619e-11	2.04639e-11	0.00339973	4.60431e-11	0.00427364	1.53706e-11	0.00253333	8.17984e-06	0.00320628	1.06973e-11	1.33473e-05	2.03012e-11	3.01234e-11	5.74078e-12	3.93106e-11	2.64573e-11	2.01602e-11	2.61473e-11	7.57107e-12	1.27392e-11	1.94017e-11	0.000651186	2.56991e-11	0.00757889	2.70298e-05	8.31549e-12	1.75264e-05	1.53084e-05	2.42541e-11	2.59203e-11	1.67108e-11	3.15069e-11
Otu000106	2.49284e-13	9.9356e-06	2.1198e-13	1.09089e-13	0.00134834	3.67097e-13	0.00464832	8.21908e-06	0.00544645	8.34833e-06	0.000302019	1.87317e-13	1.32498e-05	0.0017392	7.01895e-13	1.2713e-13	8.35273e-13	5.73569e-13	3.29535e-13	6.30615e-13	1.47256e-13	1.93158e-05	2.88505e-13	2.31191e-13	4.06898e-13	2.18539e-13	4.42731e-13	3.38363e-13	1.00898e-13	9.14239e-14	1.11899e-12	5.48489e-13	7.14869e-13	6.34029e-13
Otu000107	0.000270048	4.99489e-11	0.000846849	1.26912e-11	3.10643e-05	1.69641e-11	1.61782e-05	4.58952e-10	8.2939e-06	1.51098e-09	6.45629e-13	0.00527973	1.17824e-08	0.0486147	5.83937e-11	8.01673e-12	3.3696e-11	0.00195894	1.70598e-11	0.00110848	8.43621e-12	3.93676e-05	2.0026e-11	1.44086e-10	2.84363e-11	3.69785e-10	3.7344e-11	1.01482e-11	1.52274e-10	9.0678e-11	2.28351e-11	0.0306297	2.0683e-11	7.24534e-11
Otu000108	1.02193e-11	2.00005e-11	5.33696e-11	7.17691e-11	2.19719e-06	1.45851e-10	1.6629e-06	5.64073e-11	2.36733e-06	8.16971e-06	8.52926e-12	1.70307e-05	0.032542	8.5194e-11	1.17769e-10	3.2114e-11	1.48297e-10	1.05931e-10	8.30907e-11	1.04724e-10	3.9519e-11	5.81387e-11	8.09272e-11	5.73319e-11	1.02183e-10	0.00566895	0.0257393	4.78784e-11	0.0054	8.4842e-05	1.12503e-10	1.04056e-10	8.2812e-11	1.227e-10
Otu000109	9.8782e-06	8.02953e-06	3.28338e-12	9.87496e-06	0.00395629	4.96347e-12	0.00274926	8.15084e-06	0.0025873	0.000979811	0.00699422	1.70228e-05	3.36663e-12	2.6719e-05	6.06062e-12	2.29172e-12	7.29217e-12	5.47603e-12	2.32369e-05	3.21233e-05	2.65719e-12	1.91387e-05	4.33588e-12	3.45239e-12	5.11654e-12	3.51023e-12	4.62709e-12	3.63468e-12	1.82736e-12	6.79849e-06	7.39404e-12	5.37214e-12	5.61683e-12	6.10775e-12
Otu000110	0.00424141	0.00163148	0.00697139	2.95916e-05	0.000190945	3.97183e-11	0.000118488	8.19334e-06	3.49078e-05	8.33233e-05	7.85474e-05	0.00360261	0.000723797	0.0214649	0.000130729	0.0048718	0.0442555	5.0097e-11	9.49518e-11	2.76336e-11	1.68927e-10	3.72814e-07	5.46816e-11	1.40593e-08	1.4919e-08	1.86577e-05	2.70119e-05	0.000599021	8.77001e-06	0.00673494	0.0327376	0.0170283	0.00836819	0.000740586
Otu000112	1.42536e-11	1.08337e-10	7.29948e-10	2.13748e-10	4.49745e-11	8.30556e-11	1.6629e-06	2.65536e-05	2.3659e-06	0.0184017	2.31987e-11	0.000978745	8.65364e-10	3.49721e-10	0.00191588	3.47368e-10	0.0177799	2.07713e-10	4.64049e-05	2.05458e-10	5.42733e-10	7.27713e-10	4.51507e-10	7.18371e-10	2.54213e-10	0.0211754	3.47658e-10	5.44767e-10	1.64563e-10	1.01588e-10	3.6485e-10	0.0218483	0.0129519	3.14504e-05
Otu000113	1.36983e-12	2.95399e-12	6.86863e-12	7.94169e-12	0.00429175	2.29483e-05	0.00309803	6.33009e-12	0.00297859	5.67462e-12	0.00463161	6.56781e-12	7.06721e-12	1.07861e-11	1.56572e-11	4.42784e-12	2.04839e-11	1.3587e-11	1.02286e-11	1.36557e-11	5.27763e-12	7.38277e-12	9.8732e-12	7.339e-12	1.24627e-11	7.48297e-12	1.07894e-11	6.73232e-12	3.41634e-12	2.88036e-12	1.58631e-11	1.32567e-11	1.1269e-11	1.59097e-11
Otu000115	1.18296e-13	2.18229e-13	4.90983e-13	4.87747e-13	1.03644e-13	1.14942e-12	6.44303e-14	3.96946e-13	9.08451e-14	3.5861e-13	9.80628e-14	4.68472e-13	5.05287e-13	7.66671e-13	1.1695e-12	0.00321942	1.66353e-12	0.0170718	0.0202522	9.96149e-13	0.00902367	0.014035	7.00095e-13	0.0177384	8.89833e-13	5.33237e-13	7.6794e-13	5.20081e-13	2.53398e-13	0.000831435	1.31762e-12	9.58343e-13	8.87882e-13	1.18421e-12
Otu000116	5.16973e-11	3.79613e-12	0.00089864	1.71131e-11	2.19543e-06	3.11547e-11	1.6629e-06	1.3485e-11	1.51167e-12	8.1769e-06	1.54126e-12	1.0788e-11	1.30888e-05	1.82248e-11	2.45219e-11	6.42964e-12	3.11161e-11	2.28053e-11	1.85646e-11	2.18038e-11	8.13855e-12	1.24365e-11	1.82272e-11	1.21197e-11	2.36433e-11	0.000203654	1.80618e-11	9.22171e-12	4.6081e-12	0.0179855	2.28501e-11	2.26021e-11	1.66693e-11	2.72136e-11
Otu000117	0.000660618	1.00315e-05	2.43535e-11	9.87107e-06	0.00273915	2.29411e-05	0.00310712	2.09371e-10	0.00239133	8.19827e-06	0.0027462	2.026e-11	4.52947e-11	5.2683e-05	1.94323e-11	1.7822e-07	4.72282e-09	1.67944e-11	5.69219e-11	3.21601e-05	0.000847042	3.9663e-11	3.29518e-05	1.99863e-05	0.0022709	1.85441e-05	2.82859e-11	1.8553e-11	0.00860524	6.79869e-06	2.08255e-11	1.73142e-11	3.41864e-11	1.90954e-11
Otu000118	3.86191e-13	1.57342e-12	4.47511e-12	9.86554e-06	0.00412948	1.01402e-11	0.00316564	5.23558e-12	0.00319489	4.62581e-12	0.00335713	4.29933e-12	5.19045e-12	7.06067e-12	9.44315e-12	2.62965e-12	1.11979e-11	8.70693e-12	6.92355e-12	8.54515e-12	3.32745e-12	4.96266e-12	6.77472e-12	4.89141e-12	8.47216e-12	4.99055e-12	6.99382e-12	3.67249e-12	1.86707e-12	1.51137e-12	8.84422e-12	8.52582e-12	6.5457e-12	9.78752e-12
Otu000120	1.39524e-12	1.31531e-08	0.000935739	4.90845e-12	4.39027e-06	1.56612e-11	3.74435e-12	3.57631e-12	4.30816e-11	3.14641e-12	2.34793e-11	4.15715e-12	0.00779915	0.00583209	1.31895e-11	0.0375072	0.00550512	1.04439e-11	6.57695e-12	1.05745e-11	0.00160635	4.47118e-12	0.00580476	4.44147e-12	0.00366968	4.52383e-12	7.17405e-12	7.68675e-12	0.00501881	6.79876e-06	1.233e-11	0.000506745	7.37128e-12	1.3461e-11
Otu000121	7.42231e-12	2.21803e-11	1.89704e-05	1.37222e-10	1.07117e-11	0.000695716	3.32579e-06	0.00211893	8.24175e-12	0.00119288	8.40854e-12	7.58375e-11	8.82233e-11	1.5876e-10	2.31678e-10	4.06097e-11	2.64336e-10	2.08785e-10	1.504e-10	2.06691e-10	5.36388e-11	9.13907e-11	1.44384e-10	9.00577e-11	1.9692e-10	9.36972e-11	1.5868e-10	6.34334e-11	2.73794e-11	0.0161833	2.12193e-10	6.00613e-05	1.38651e-10	2.41098e-10
Otu000122	5.59428e-14	4.40956e-14	7.89064e-14	7.30815e-14	1.96092e-14	1.4801e-13	1.23754e-14	6.08771e-14	1.85397e-14	5.56225e-14	3.18049e-19	7.97072e-14	9.16557e-14	0.0115262	1.6105e-13	6.39946e-14	2.08891e-13	1.48005e-13	1.14665e-13	1.40421e-13	6.05489e-14	1.91115e-05	0.0142711	8.81737e-14	1.31289e-13	0.00694653	1.15442e-13	9.63632e-12	0.0197795	0.00546509	1.95556e-13	0.00605498	1.42607e-13	1.67104e-13
Otu000127	0.00587891	2.68357e-12	6.60686e-12	7.84432e-12	1.2609e-12	9.13875e-11	7.72724e-13	5.81303e-12	1.10456e-12	0.0064334	3.2427e-06	6.26155e-12	6.85539e-12	1.21057e-11	0.0304129	4.0749e-12	8.37849e-11	1.87047e-11	0.0287891	1.91149e-11	4.91974e-12	7.20821e-12	1.0601e-11	7.12453e-12	1.54632e-11	7.32814e-12	1.21835e-11	6.6293e-12	3.11062e-12	2.61228e-12	2.31443e-11	0.000236911	1.27047e-11	2.76267e-11
Otu000128	1.65513e-11	0.000145131	0.0107305	0.00491897	4.89264e-05	5.70743e-05	3.70929e-05	0.00236762	4.98783e-05	0.00279902	4.52483e-05	0.00999042	0.00593643	9.36091e-10	0.000108396	1.58197e-09	6.55398e-10	3.0332e-05	0.000344301	6.9894e-10	3.31165e-09	1.91115e-05	1.20426e-09	3.36604e-09	6.4208e-10	0.00494124	9.4035e-10	0.0248578	4.44838e-10	2.043e-10	1.08018e-09	6.56456e-10	1.86446e-09	0.00605644
Otu000129	2.95588e-12	5.09513e-12	1.90419e-05	1.74439e-11	2.47393e-12	0.00461094	1.66537e-06	0.00405559	4.72774e-06	0.00127364	2.24803e-12	1.26111e-11	1.34536e-11	2.3396e-11	3.66255e-11	1.3079e-05	4.9289e-11	3.11983e-11	2.17781e-11	3.12661e-11	9.77422e-12	3.82513e-05	2.08939e-11	1.44783e-11	2.78987e-11	1.48116e-11	2.34071e-11	1.24514e-11	5.95071e-12	4.94829e-12	3.52975e-11	0.00335455	0.0716304	3.77352e-11
Otu000130	9.92534e-06	1.60769e-12	3.29278e-12	2.98411e-12	0.00356079	4.9686e-12	0.00268034	2.5564e-12	0.00465751	8.17059e-06	0.00150113	1.70397e-05	0.00415239	4.63796e-12	6.07768e-12	2.61106e-05	7.31154e-12	5.49126e-12	4.44932e-12	5.52057e-12	2.66464e-12	3.82127e-05	2.18421e-05	3.46228e-12	5.12963e-12	3.51964e-12	4.64043e-12	3.64745e-12	1.83186e-12	1.57075e-12	6.50739e-05	5.38697e-12	5.63658e-12	6.12381e-12
Otu000131	1.9616e-14	3.9915e-14	7.90785e-14	7.29312e-14	2.1469e-14	8.98044e-05	9.70506e-15	6.03222e-14	1.42533e-14	5.8235e-14	1.41898e-14	7.69944e-14	8.72828e-14	1.15356e-13	1.69266e-13	5.84182e-14	2.19621e-13	1.51983e-13	1.16782e-13	1.51012e-13	5.79474e-14	0.00177637	1.07283e-13	8.69153e-14	1.31672e-13	8.52571e-14	1.1853e-13	9.35695e-14	3.99046e-14	0.0161881	1.94015e-13	1.50491e-13	1.34653e-13	1.68893e-13
Otu000132	1.88434e-14	1.35639e-14	1.89989e-05	1.77024e-14	0.00375078	2.11979e-14	0.00249736	1.52637e-14	0.00374364	8.17143e-06	0.00253981	2.54811e-14	2.47392e-14	3.6637e-14	4.53124e-14	1.93168e-14	5.21709e-14	3.03418e-05	3.46827e-14	0.00302849	2.19355e-14	2.80811e-14	3.36501e-14	2.82909e-14	3.83873e-14	2.81783e-14	3.64712e-14	3.65823e-14	8.76322e-06	1.24669e-14	7.38292e-14	4.12467e-14	5.60969e-14	4.38398e-14
Otu000134	4.88724e-06	5.82845e-13	1.19364e-12	1.08222e-12	0.00314212	1.80214e-12	0.00357126	9.2714e-13	0.00218637	8.57905e-13	0.00349333	1.15062e-12	1.22312e-12	1.68127e-12	2.2032e-12	8.33115e-13	2.65061e-12	1.99064e-12	1.61298e-12	2.0012e-12	9.65953e-13	1.26229e-12	1.57596e-12	1.25508e-12	1.85967e-12	1.27595e-12	1.68215e-12	1.32194e-12	6.64135e-13	5.69516e-13	2.68923e-12	1.95285e-12	2.04286e-12	2.22005e-12
Otu000135	3.98195e-13	8.19368e-13	1.90178e-12	2.01752e-12	2.195e-06	4.26237e-12	2.40193e-13	1.63065e-12	3.44809e-13	1.46839e-12	3.68682e-13	1.81531e-12	1.96063e-12	2.98334e-12	4.36733e-12	1.23225e-12	5.69408e-12	3.77825e-12	2.8221e-12	3.80493e-12	1.46322e-12	2.04134e-12	2.73617e-12	2.0305e-12	3.42752e-12	2.06745e-12	2.9844e-12	1.9364e-12	9.50652e-13	0.0159786	4.77121e-12	3.67178e-12	3.30587e-12	4.41024e-12
Otu000138	2.45051e-12	7.90949e-12	4.32146e-11	9.86554e-06	3.63092e-12	6.37725e-11	1.60069e-12	6.68235e-11	2.63312e-12	0.000620656	2.63902e-12	3.92616e-11	4.96934e-11	9.6563e-11	1.07398e-10	1.30674e-05	8.7892e-11	1.14564e-10	2.32112e-05	0.0019983	0.0184652	5.09968e-11	9.14831e-11	0.025809	0.000472409	5.25809e-11	9.6676e-11	0.00780715	1.02068e-11	7.56981e-12	1.08868e-10	1.15746e-10	0.0175016	0.0376509
Otu000139	0.00707907	1.46929e-13	0.0222952	5.00985e-14	2.83044e-14	5.15575e-13	1.12665e-14	4.11231e-14	2.28034e-14	4.48873e-14	2.10226e-14	1.0766e-13	8.56447e-14	8.0665e-14	1.5965e-13	4.77983e-13	4.93288e-13	1.15362e-13	7.98053e-14	1.17535e-13	2.66134e-13	7.94551e-14	2.183e-05	8.15397e-14	9.25725e-14	7.99545e-14	0.0177167	1.33728e-11	2.10724e-13	1.22054e-13	1.46779e-13	0.0236223	1.06908e-13	1.64563e-13
Otu000140	7.42254e-13	1.58129e-12	3.75605e-12	4.21082e-12	0.00122684	1.02773e-11	0.00237583	3.32689e-12	0.00703916	2.97417e-12	0.000194735	3.57965e-12	3.87436e-12	6.10929e-12	9.38198e-12	2.38885e-12	1.289e-11	7.93703e-12	5.72884e-12	8.01008e-12	2.86198e-12	4.05237e-12	5.53492e-12	4.01825e-12	7.12699e-12	4.11026e-12	6.10609e-12	3.7347e-12	1.83028e-12	1.53936e-12	9.73733e-12	7.69075e-12	6.54994e-12	9.48874e-12
Otu000141	2.70464e-12	8.92891e-12	2.71503e-11	4.3007e-11	0.00196074	8.50539e-11	0.00311181	3.3277e-11	0.00251708	2.8488e-11	0.00133702	2.59091e-11	3.17679e-11	4.46658e-11	6.34559e-11	1.53266e-11	8.06933e-11	5.66278e-11	0.00125696	5.59309e-11	1.92476e-11	1.91455e-05	4.30135e-11	2.92232e-11	5.52579e-11	3.06964e-11	4.45047e-11	2.17121e-11	1.09492e-11	6.79876e-06	5.52608e-11	5.61899e-11	3.93535e-11	6.69299e-11
Otu000142	0.00128562	0.000314412	2.09684e-12	4.86802e-09	0.00186608	1.17765e-11	0.00181401	0.00049696	0.0012589	0.00170039	0.0062731	1.75118e-05	2.25957e-12	3.49142e-11	3.52116e-12	5.93567e-11	5.3212e-12	5.88902e-12	2.32327e-05	4.77176e-12	5.18747e-12	2.65177e-12	6.28319e-11	2.50718e-12	7.14027e-11	2.90131e-12	3.34773e-11	6.13718e-12	0.000240004	6.79875e-06	5.90578e-12	9.29852e-12	0.0103175	3.58812e-12
Otu000143	3.64684e-13	1.64444e-11	6.459e-12	1.04446e-12	6.45047e-05	2.10844e-12	3.09469e-05	1.31406e-12	1.23934e-12	1.75171e-12	9.72305e-06	0.012192	6.43583e-12	0.0357865	1.9657e-12	7.76194e-11	2.59357e-12	0.00465591	1.77286e-12	0.00140804	4.13773e-11	1.91149e-05	1.83775e-12	4.6007e-12	1.6678e-12	4.17594e-12	2.70076e-05	6.91662e-11	3.72879e-11	0.00565544	2.37995e-12	0.034284	3.61145e-12	0.0300867
Otu000144	6.66561e-12	1.13214e-10	0.0207365	2.42953e-11	4.315e-11	1.46247e-05	8.63442e-12	4.8617e-11	2.00737e-11	1.63338e-05	1.74899e-11	2.65521e-10	0.0164614	4.33414e-11	2.43937e-11	3.53811e-10	2.41058e-11	3.03647e-05	5.27308e-11	2.73396e-11	3.96443e-10	1.76184e-10	5.85721e-11	1.75401e-10	3.25064e-11	1.65818e-10	2.70404e-05	4.56197e-10	1.80824e-10	0.00913408	4.76811e-11	2.85791e-11	0.0328742	2.43571e-11
Otu000147	3.43407e-15	2.89338e-14	1.09912e-13	1.6616e-13	0.00216471	2.64096e-13	0.00413177	1.29659e-13	0.00339271	1.12144e-13	0.00119446	1.7084e-05	1.23336e-13	1.82441e-13	2.48897e-13	5.92198e-14	2.97068e-13	2.2643e-13	1.77919e-13	2.23813e-13	7.6108e-14	1.19563e-13	1.72701e-13	1.17213e-13	0.00025216	1.22807e-13	1.81062e-13	8.48556e-14	4.07365e-14	3.1292e-14	2.27117e-13	2.94648e-05	1.61019e-13	2.58389e-13
Otu000153	7.1787e-06	6.33624e-12	1.29732e-11	0.0115716	2.18208e-06	0.00307595	4.97751e-06	0.00484765	2.35432e-06	0.010448	2.9146e-12	1.2507e-11	1.33029e-11	1.8273e-11	2.39463e-11	9.05506e-12	2.88124e-11	0.00589456	1.75334e-11	2.17498e-11	1.04991e-11	1.37203e-11	0.00499012	1.3641e-11	2.02165e-11	1.38696e-11	1.82823e-11	1.43608e-11	7.22046e-12	6.74812e-06	2.9214e-11	2.12261e-11	4.91359e-05	2.41328e-11
Otu000154	4.88956e-13	9.35004e-13	2.02002e-12	2.12068e-12	0.00672345	4.32654e-12	0.000385718	8.14879e-06	0.000819105	1.58333e-12	0.00455754	1.93642e-12	2.06804e-12	3.01865e-12	4.23872e-12	1.36146e-12	5.39023e-12	3.72446e-12	2.86748e-12	3.75079e-12	1.5963e-12	2.15191e-12	2.78888e-12	2.14176e-12	3.40556e-12	2.17981e-12	3.02414e-12	2.08571e-12	1.07186e-12	9.15299e-13	4.56138e-12	3.63136e-12	3.33748e-12	4.26741e-12
Otu000156	4.91514e-06	2.15998e-13	4.42255e-13	4.01401e-13	0.00204322	6.68633e-13	0.00349173	3.43914e-13	0.00311847	3.18169e-13	0.00184667	4.26362e-13	4.53493e-13	6.22929e-13	8.16337e-13	1.30602e-05	9.82231e-13	7.37598e-13	5.97717e-13	7.41457e-13	3.57912e-13	4.67724e-13	2.18346e-05	4.6502e-13	6.89186e-13	4.72815e-13	6.23245e-13	4.89553e-13	2.62846e-05	2.11112e-13	9.95898e-13	6.001e-05	7.56527e-13	8.22695e-13
Otu000158	1.33794e-12	1.64599e-12	4.5987e-12	7.6968e-12	0.0011445	1.63455e-11	0.00112332	6.19451e-12	0.000860639	5.36026e-12	0.00198076	1.74162e-05	3.83774e-12	7.69302e-12	1.02642e-11	1.30841e-05	7.60285e-05	3.03289e-05	2.32238e-05	9.04402e-12	1.48949e-05	0.028246	7.15732e-12	5.10645e-12	0.00233338	5.26727e-12	7.66409e-12	3.70025e-12	1.87391e-12	1.53073e-05	9.28397e-12	8.85165e-12	0.0107408	1.03934e-11
Otu000159	1.72978e-14	0.0013676	9.63817e-14	8.4413e-14	1.99692e-14	1.70184e-13	4.08753e-17	7.21991e-14	2.02018e-14	6.48159e-14	1.76848e-14	8.4221e-14	9.38146e-14	1.35084e-13	1.881e-13	6.20786e-14	2.35055e-13	1.62618e-13	1.30491e-13	1.65091e-13	6.66799e-14	9.25069e-14	1.20767e-13	8.91849e-14	0.000390819	9.65424e-14	1.27979e-13	9.79227e-14	4.60982e-14	0.0139979	2.1367e-13	1.60784e-13	1.53327e-13	1.85576e-13
Otu000160	3.80115e-12	8.08807e-12	1.96863e-11	2.39343e-11	0.00344671	5.27412e-11	0.00246151	8.14879e-06	0.00135663	1.69061e-11	0.00291619	1.88105e-11	2.07882e-11	3.10877e-11	4.4822e-11	1.23941e-11	5.83445e-11	3.92852e-11	2.97094e-11	3.92303e-11	1.49622e-11	2.12705e-11	2.88598e-11	2.10128e-11	3.64795e-11	2.1567e-11	3.11146e-11	1.86698e-11	9.44344e-12	7.87334e-12	4.44601e-11	3.83451e-11	3.16745e-11	4.60188e-11
Otu000162	3.18283e-05	0.000725411	0.0196641	0.000796864	8.20048e-13	0.00640289	5.03599e-13	4.50722e-12	4.95105e-06	4.01126e-12	7.63942e-13	4.30083e-12	0.00604065	7.60563e-12	1.23026e-11	2.6132e-12	8.91412e-11	0.00185811	7.8235e-12	9.26255e-12	3.23522e-12	5.16092e-12	7.6438e-12	5.22834e-12	9.21478e-12	1.85367e-05	7.50712e-12	3.95167e-12	1.90293e-12	1.59411e-12	1.77907e-09	8.69082e-12	9.67571e-12	1.01573e-11
Otu000163	1.94579e-12	0.0135227	0.000487659	5.03779e-12	6.99197e-13	9.67468e-12	4.29488e-13	3.86826e-12	5.8633e-13	3.38595e-12	6.45326e-13	3.92211e-12	4.33273e-12	0.00768388	7.84539e-05	0.00388102	1.36584e-11	9.60169e-12	6.92161e-12	9.6618e-12	2.97576e-12	4.5863e-12	0.0230962	4.53117e-12	8.70296e-12	4.66465e-12	7.4278e-12	3.88486e-12	1.75629e-12	1.42848e-12	1.20819e-11	9.34331e-12	0.000702689	6.28821e-05
Otu000164	8.5207e-13	1.74833e-12	4.05939e-12	0.000605519	0.00219219	1.05839e-11	0.00167247	3.74202e-12	0.0021907	8.16687e-06	0.00544999	3.86519e-12	4.1265e-12	6.32395e-12	9.20045e-12	2.60803e-12	1.1971e-11	7.97277e-12	5.97327e-12	8.02721e-12	3.10746e-12	4.32997e-12	5.79403e-12	4.30479e-12	7.24887e-12	4.39795e-12	6.32107e-12	3.9562e-12	2.01303e-12	1.70448e-12	9.19544e-12	7.74065e-12	6.57394e-12	9.30834e-12
Otu000165	6.50192e-11	9.62663e-12	6.70334e-05	8.03274e-11	0.00102079	1.12129e-10	0.0040004	7.59309e-11	0.00127355	6.73369e-11	7.57337e-05	5.17253e-11	1.30919e-05	7.64196e-11	3.4144e-05	2.43321e-11	0.00039936	7.86084e-05	7.59708e-11	0.00288019	3.53572e-11	0.000907991	7.5224e-11	1.99667e-05	0.00237729	6.07811e-11	7.64756e-11	3.35374e-11	0.00196264	0.000703337	8.25437e-11	9.037e-11	0.000652523	0.000304379
Otu000169	0.00355648	1.28495e-12	5.28673e-08	9.87658e-06	5.00183e-13	2.29394e-05	1.99418e-13	1.08473e-11	3.5603e-13	0.00779575	3.57567e-13	1.94781e-08	4.90043e-08	4.29599e-12	6.88628e-12	0.00762578	2.12355e-10	4.21736e-12	5.39774e-12	4.29345e-12	6.8285e-11	1.16318e-08	6.67791e-12	3.31247e-08	3.72746e-12	0.026948	4.21931e-12	1.10293e-10	2.01024e-12	6.79863e-06	5.47336e-12	4.01384e-12	8.43939e-11	7.20343e-12
Otu000171	9.81989e-06	8.02874e-06	1.20087e-12	1.08991e-12	0.00358748	1.81551e-12	0.00186075	9.33816e-13	0.00198563	8.17217e-06	0.00240078	1.15771e-12	1.23136e-12	1.69146e-12	2.21662e-12	8.38178e-13	2.66707e-12	2.00282e-12	1.62299e-12	3.21091e-05	9.71848e-13	1.27002e-12	1.58583e-12	1.99838e-05	1.87136e-12	1.28385e-12	1.69232e-12	1.32931e-12	6.68349e-13	5.73232e-13	2.70422e-12	1.96482e-12	2.05424e-12	2.23388e-12
Otu000172	1.24919e-13	1.36447e-13	1.89624e-05	8.56384e-05	0.00321873	1.54307e-12	0.00275219	5.81158e-13	0.00147685	8.16777e-06	0.00194458	4.30413e-13	5.53642e-13	7.162e-13	1.00281e-12	2.61175e-13	1.28628e-12	9.25963e-13	7.26668e-13	8.75498e-13	3.20495e-13	4.89587e-13	7.00952e-13	4.78429e-13	8.8017e-13	5.08497e-13	7.02255e-13	3.46559e-13	1.85386e-13	1.50206e-13	8.36323e-13	8.84192e-13	6.15208e-13	1.07632e-12
Otu000173	0.000886567	4.73746e-12	0.0124532	0.00560162	0.000282259	0.000406983	0.000437405	0.00241436	0.00052097	0.000619707	0.000341469	0.000257371	0.00301311	0.00260272	0.0189023	2.43978e-13	0.0116682	0.000345451	6.4158e-11	0.00820662	1.3063e-13	1.48664e-11	1.57827e-09	1.04567e-11	2.97275e-13	2.45041e-11	1.83774e-12	0.0121137	0.000441959	2.63394e-12	3.55564e-13	2.65852e-13	0.00115355	3.10682e-12
Otu000174	2.15927e-12	4.14083e-12	8.47821e-12	1.0933e-05	2.18851e-06	0.0118081	3.4269e-06	6.59307e-12	1.75329e-12	8.44743e-06	1.90474e-12	8.17356e-12	8.69378e-12	1.19417e-11	3.63338e-05	5.91763e-12	1.88295e-11	1.41399e-11	1.14585e-11	1.42139e-11	6.86135e-12	8.96647e-12	0.00192386	8.91462e-12	1.32119e-11	9.06408e-12	1.19478e-11	0.0329658	0.00852448	2.78398e-05	1.90915e-11	3.03916e-05	1.45028e-11	1.57713e-11
Otu000175	7.04599e-13	2.27918e-12	7.57453e-12	1.2564e-11	0.00156681	2.68146e-11	0.00160653	1.6111e-05	0.000427057	8.14423e-12	0.00367762	7.21676e-12	8.77526e-12	0.00269784	1.88695e-11	4.09041e-12	2.46339e-11	1.69436e-11	1.28376e-11	1.66611e-11	1.48934e-05	8.3493e-12	1.25094e-11	8.19184e-12	1.61841e-11	8.58073e-12	1.30319e-11	5.88294e-12	8.76324e-06	2.17926e-12	1.59143e-11	1.64143e-11	1.11802e-11	1.98073e-11
Otu000176	1.22748e-12	4.41681e-11	1.22037e-12	1.12496e-12	0.00220466	1.68338e-12	0.00268914	1.0632e-12	0.00205238	9.91387e-13	0.00240312	1.25734e-12	1.4357e-12	1.41506e-12	3.41508e-05	1.30627e-05	2.39101e-12	1.65405e-12	1.48282e-12	1.59212e-12	1.30367e-12	1.91129e-05	1.49073e-12	1.24156e-12	1.717e-12	1.28819e-12	1.40583e-12	1.49703e-12	6.86323e-12	1.35975e-05	2.03785e-12	1.64739e-12	1.58227e-12	2.05623e-12
Otu000178	1.08433e-13	1.80266e-13	4.61902e-13	5.39788e-13	0.0030126	1.27713e-12	0.00140548	4.25627e-13	0.00185162	3.71843e-13	0.0041788	0.00123497	4.76997e-13	7.41589e-13	1.12279e-12	2.82284e-13	1.49297e-12	9.60191e-13	7.03197e-13	9.55835e-13	3.44698e-13	4.92021e-13	6.81314e-13	4.90653e-13	8.69382e-13	5.03066e-13	7.41122e-13	4.42131e-13	2.18419e-13	1.84995e-13	1.12557e-12	9.30733e-13	7.74488e-13	1.13825e-12
Otu000179	2.8699e-13	4.74421e-11	6.11527e-13	6.47522e-13	0.00267638	1.52119e-12	0.000639072	5.12699e-13	0.00122976	4.73495e-13	0.00282699	6.11364e-13	6.45022e-13	0.00768701	1.49025e-12	4.40604e-13	2.06166e-12	1.26247e-12	9.29941e-13	1.27882e-12	4.7211e-13	6.65261e-13	8.92607e-13	0.00159393	1.13542e-12	6.59986e-13	9.75805e-13	6.75487e-13	7.49943e-13	0.00114898	1.62267e-12	1.21902e-12	1.09608e-12	0.0074113
Otu000180	4.93264e-06	4.31936e-12	8.85417e-12	0.0331481	3.91882e-05	1.33004e-11	1.66286e-06	6.84756e-12	1.82234e-12	0.00279145	1.98452e-12	8.53154e-12	9.0486e-12	1.24715e-11	1.63413e-11	6.17923e-12	1.96513e-11	1.47632e-11	1.19583e-11	1.48458e-11	7.16392e-12	9.36091e-12	1.1681e-11	9.31006e-12	1.37832e-11	9.45989e-12	1.24789e-11	9.82388e-12	4.92048e-12	4.2163e-12	1.99854e-11	1.44821e-11	1.51816e-11	1.64577e-11
Otu000182	5.18055e-06	4.57235e-12	9.3618e-12	8.4965e-12	4.38724e-06	1.41526e-11	1.37183e-12	8.15411e-06	1.93593e-12	0.00541295	2.10321e-12	9.02535e-12	0.00440704	1.31863e-11	1.72802e-11	6.53436e-12	2.07916e-11	0.0324935	1.26525e-11	1.56952e-11	7.57642e-12	9.9009e-12	1.23628e-11	9.84369e-12	1.45886e-11	1.86381e-05	1.3193e-11	1.03633e-11	5.21041e-12	4.46889e-12	0.0244864	1.53173e-11	1.60147e-11	1.74147e-11
Otu000183	0.00260059	0.00202228	3.32024e-12	1.54512e-08	4.39354e-13	1.46229e-05	1.66287e-06	9.72448e-12	2.23235e-13	3.43913e-12	2.31929e-13	3.40522e-12	3.40162e-12	4.64895e-10	6.68459e-12	1.32837e-10	6.10291e-11	0.00639408	1.74473e-10	0.0127112	4.33705e-11	3.868e-12	8.50039e-11	3.71906e-12	9.09358e-10	1.88386e-05	2.97322e-10	2.81851e-11	4.12126e-12	1.20665e-12	3.35997e-11	5.49203e-11	1.42126e-11	6.62496e-12
Otu000184	4.88719e-06	0.0016095	8.66386e-12	7.75373e-12	3.94803e-05	1.28637e-11	0.0025701	6.635e-12	0.0049782	6.15441e-12	1.31575e-05	8.34058e-12	8.80205e-12	1.22032e-11	1.5985e-11	6.04546e-12	1.92032e-11	1.44382e-11	1.16863e-11	1.45282e-11	7.00734e-12	9.15418e-12	1.14093e-11	9.11009e-12	1.34605e-11	9.24597e-12	1.22121e-11	9.65345e-12	4.80285e-12	4.10922e-12	1.96386e-11	1.41616e-11	1.49182e-11	1.60798e-11
Otu000185	7.41482e-13	4.87912e-11	1.19865e-12	2.8012e-12	0.00033923	2.66965e-12	6.18116e-05	1.90901e-12	7.58005e-05	0.00133305	0.00145698	1.09847e-12	1.42394e-12	2.59817e-12	2.74006e-12	4.93834e-13	2.85935e-12	2.97033e-12	2.72105e-12	0.0115289	0.0193289	1.42108e-12	2.67228e-12	1.99673e-05	0.000619856	1.46889e-12	2.56934e-12	3.1923e-05	3.76069e-13	0.00226664	0.000325537	0.00871796	4.93712e-05	0.0251527
Otu000186	1.65555e-14	2.01024e-12	6.12551e-12	9.88819e-12	0.00315385	2.14709e-11	0.00245006	7.68349e-12	0.00170542	8.16687e-06	0.00113477	1.70247e-05	7.31885e-12	1.00034e-11	1.42158e-11	3.47719e-12	1.83597e-11	1.26956e-11	9.97908e-12	1.24133e-11	4.41522e-12	6.77856e-12	9.80126e-12	6.56877e-12	1.26581e-11	6.95134e-12	9.98299e-12	4.84324e-12	1.59893e-05	1.93052e-12	1.19595e-11	1.25444e-11	4.93797e-05	1.50957e-11
Otu000187	6.61612e-12	2.9151e-11	0.00181872	1.11749e-10	4.39001e-06	3.86615e-11	5.67065e-12	1.11234e-10	2.36435e-06	1.07296e-10	9.57444e-12	0.0019431	1.30694e-10	1.45941e-10	1.11403e-10	6.00667e-11	7.98208e-11	1.29203e-10	1.50949e-10	1.27539e-10	1.48971e-05	1.2494e-10	1.52321e-10	1.23904e-10	1.46405e-10	0.00559403	1.45828e-10	9.09725e-11	3.82796e-11	0.0101665	1.71348e-10	1.33622e-10	1.66881e-10	1.1194e-10
Otu000188	5.19944e-06	4.58903e-12	9.39607e-12	0.00859991	2.18103e-12	1.46388e-05	3.67049e-06	2.3101e-05	1.94298e-12	8.20146e-06	6.48922e-06	9.05836e-12	9.63453e-12	1.32347e-11	1.73438e-11	6.55823e-12	2.08683e-11	0.0215313	1.26989e-11	1.5753e-11	1.49385e-05	9.93715e-12	1.24081e-11	2.00236e-05	1.46422e-11	1.00453e-11	0.0244402	1.04012e-11	5.22941e-12	0.00628445	2.11593e-11	1.53736e-11	1.60735e-11	1.74788e-11
Otu000192	2.03344e-13	0.000581685	1.74535e-12	2.57248e-12	2.05025e-13	2.10788e-12	1.1048e-13	1.81261e-12	1.631e-13	1.49728e-12	1.72001e-13	1.60197e-12	0.000968008	0.00561106	0.00953911	0.00551885	0.00662376	0.00126032	0.00268742	4.86137e-12	0.0256982	0.000158794	0.00156843	1.964e-12	4.62854e-12	2.04023e-12	3.90393e-12	0.00393355	5.54526e-13	0.000152063	6.39882e-12	0.00946975	3.79292e-12	4.77318e-12
Otu000196	9.42972e-13	1.92692e-12	5.06182e-12	6.21307e-12	0.001677	1.57101e-11	0.00142555	4.71528e-12	0.000736091	4.14022e-12	0.00117327	0.00979885	5.25545e-12	8.77047e-12	1.39916e-11	3.02657e-12	1.9321e-11	1.17345e-11	8.20527e-12	1.18442e-11	0.00628104	5.51208e-12	7.86789e-12	5.4778e-12	1.04723e-11	5.59929e-12	8.76274e-12	4.80472e-12	0.00132084	1.87217e-12	1.40164e-11	1.13582e-11	9.02229e-12	1.42345e-11
Otu000197	4.80281e-13	0.0140313	2.19902e-12	2.31896e-12	2.195e-06	5.99535e-12	2.76127e-13	1.84979e-12	3.93788e-13	1.66237e-12	4.2252e-13	2.09688e-12	2.26889e-12	3.55042e-12	5.58267e-12	1.41644e-12	8.11963e-12	4.66034e-12	3.33525e-12	4.70299e-12	1.6896e-12	2.36642e-12	3.22206e-12	2.34842e-12	4.15706e-12	2.40084e-12	3.55309e-12	2.2684e-12	1.09336e-12	0.0215521	6.0244e-12	0.0248451	3.96625e-12	5.66129e-12
Otu000198	3.64598e-14	3.46951e-14	7.96906e-14	8.64576e-14	2.01924e-14	1.46072e-05	1.75664e-14	7.07993e-14	7.62656e-14	6.83718e-14	1.82859e-14	7.66644e-14	6.14678e-05	1.29871e-13	2.04037e-13	0.0136132	2.98005e-13	1.71453e-13	1.21304e-13	1.73629e-13	6.67422e-14	8.47044e-14	0.0482703	9.15333e-14	1.53786e-13	8.98926e-14	1.331e-13	9.26748e-14	1.66727e-09	3.62186e-14	2.18647e-13	1.62232e-13	1.48003e-13	2.08482e-13
Otu000199	4.20241e-12	1.35512e-11	4.03561e-11	9.86883e-06	0.000352692	1.17275e-10	0.00451777	4.80248e-11	0.00259771	4.15518e-11	2.5844e-05	3.86048e-11	4.6466e-11	6.60941e-11	9.226e-11	1.30581e-05	1.16165e-10	8.32827e-11	6.49473e-11	8.18227e-11	2.92851e-11	4.44482e-11	6.34361e-11	4.35818e-11	8.07034e-11	4.53829e-11	6.58888e-11	3.2909e-11	1.65534e-11	1.31825e-11	8.27254e-11	8.17708e-11	5.93834e-11	9.69855e-11
Otu000200	2.29683e-10	1.77299e-11	8.47077e-11	9.87421e-06	3.19533e-05	0.0037088	4.98868e-06	0.0049614	1.19386e-05	0.00409944	2.27391e-11	7.79006e-11	1.00314e-10	1.73737e-10	3.42652e-05	0.000547021	2.06924e-10	2.04075e-10	0.0221741	1.93219e-10	4.96217e-11	9.88717e-11	1.73156e-10	9.61436e-11	2.29384e-10	0.00251089	1.72507e-10	5.606e-11	8.76986e-06	0.0175325	1.92651e-10	2.06381e-10	1.41259e-10	2.16215e-10
Otu000201	3.38858e-14	1.05809e-12	1.00526e-12	1.22514e-12	0.00208035	2.68473e-12	0.00228452	8.14879e-06	0.00312177	8.54952e-13	0.000920713	9.59465e-13	1.06382e-12	1.57119e-12	2.25893e-12	6.0963e-13	2.96746e-12	1.996e-12	1.51512e-12	1.97491e-12	7.58488e-13	1.06694e-12	1.47878e-12	1.06937e-12	1.84383e-12	1.08404e-12	1.56458e-12	9.22886e-13	4.39162e-13	1.67845e-13	2.23362e-12	1.93173e-12	1.61261e-12	2.32315e-12
Otu000202	4.90374e-06	5.85662e-13	1.19917e-12	1.97311e-05	0.00216452	1.81267e-12	0.00148998	9.32383e-13	0.000449137	8.62606e-13	0.00536502	1.15606e-12	1.22954e-12	1.68906e-12	2.21347e-12	8.36991e-13	2.66324e-12	1.99997e-12	1.62067e-12	2.01045e-12	9.70468e-13	1.26822e-12	1.58355e-12	1.2609e-12	2.54836e-05	1.28201e-12	1.68992e-12	1.3275e-12	6.67386e-13	5.72396e-13	2.70052e-12	1.96202e-12	2.05144e-12	2.23067e-12
Otu000203	0.00109037	0.0145889	1.40511e-13	2.18457e-12	0.000796897	2.72591e-13	0.000132596	1.88088e-13	0.000458893	1.0753e-13	0.00094492	1.66786e-13	1.39515e-13	1.3389e-12	6.75482e-13	5.60924e-10	3.03116e-13	3.65922e-12	7.38479e-13	3.39542e-12	1.98088e-12	1.3903e-13	5.39048e-13	1.35222e-13	8.50503e-12	1.38594e-13	1.32729e-12	2.11276e-09	1.13987e-12	1.0998e-13	2.59062e-12	4.42907e-12	3.1145e-13	6.24726e-13
Otu000204	0.00247732	1.49403e-12	0.000387802	0.00122131	8.89505e-13	0.00184015	3.57946e-11	0.000999568	1.96777e-08	0.00487079	3.24301e-06	6.13898e-11	5.26834e-05	2.66894e-05	1.03642e-11	3.70312e-12	1.98365e-08	6.12524e-12	0.0249373	0.0122796	9.69617e-12	2.88723e-10	4.00419e-11	1.81373e-10	0.000122347	1.85445e-05	1.2371e-11	9.58798e-12	8.76247e-06	0.000126734	8.42514e-12	6.00333e-12	0.0281873	1.08005e-11
Otu000205	1.81378e-11	2.05325e-12	0.00127455	2.63143e-11	0.000901905	0.00142458	0.000593532	1.91854e-11	0.000473002	0.000710851	0.000893209	0.00051721	1.27872e-11	2.07896e-11	1.59866e-11	3.29143e-12	1.56885e-11	1.93158e-11	2.29864e-11	3.21251e-05	0.0230675	0.00319441	2.18336e-05	1.1692e-11	0.00074782	1.2741e-11	2.04285e-11	5.58165e-12	8.76445e-06	6.79876e-06	1.85495e-11	0.00683507	1.67133e-11	0.00205502
Otu000206	0.00975462	0.00501203	3.81523e-12	4.99659e-11	4.60866e-05	1.5717e-11	3.32559e-06	1.90277e-12	1.13129e-05	8.17749e-06	4.2675e-09	5.79938e-12	4.23801e-12	0.00709252	0.00529001	2.81518e-05	5.26807e-12	2.72014e-10	1.25931e-11	1.0295e-10	5.49767e-11	2.77116e-12	7.19442e-12	2.74162e-12	6.76309e-09	2.59627e-12	3.99971e-11	1.68979e-11	1.25737e-12	1.66063e-10	7.75301e-11	8.82939e-10	3.85403e-12	0.00697503
Otu000207	3.91385e-14	4.67328e-13	1.15493e-12	1.27528e-12	0.0014139	2.8274e-12	0.00259775	1.02648e-12	0.00300208	9.16034e-13	0.00102362	1.07173e-12	1.15543e-12	1.72561e-12	2.47408e-12	7.21672e-13	3.20353e-12	2.16133e-12	1.63722e-12	2.16481e-12	8.54544e-13	1.20953e-12	1.59513e-12	1.18437e-12	1.99959e-12	1.20125e-12	1.72664e-12	1.08669e-12	5.50669e-13	4.4208e-13	2.52014e-12	2.11269e-12	1.81219e-12	2.51035e-12
Otu000208	0.00105052	0.00282231	0.00340963	0.000579012	6.27232e-05	8.79377e-10	4.43052e-05	0.00123963	3.0212e-05	8.18004e-06	3.26872e-05	5.3344e-12	0.00372366	1.01675e-11	0.00976282	3.53925e-12	2.25618e-10	1.61305e-11	9.27522e-12	0.00729536	4.2394e-12	0.00017272	8.83974e-12	0.00687709	1.28829e-11	0.00633416	1.01874e-11	5.71404e-12	2.73325e-12	6.79818e-06	1.96252e-11	0.00505841	1.06136e-11	3.15263e-05
Otu000209	4.89731e-06	5.84542e-13	1.19697e-12	9.86552e-06	0.00159548	1.80844e-12	0.00336657	9.30275e-13	0.00146016	8.60718e-13	0.000931481	1.15389e-12	1.22697e-12	1.68597e-12	2.2094e-12	8.35447e-13	2.65823e-12	1.99627e-12	1.61761e-12	2.00679e-12	9.6867e-13	1.26586e-12	1.58053e-12	1.25859e-12	1.86508e-12	1.2796e-12	1.68684e-12	1.3253e-12	6.66091e-13	5.71257e-13	2.69608e-12	1.95838e-12	2.04805e-12	2.22645e-12
Otu000210	0.00728301	0.000266175	3.8007e-13	9.2949e-05	2.26e-05	0.00779553	7.98446e-12	0.0001262	6.51767e-14	0.00824736	2.82562e-05	3.26654e-13	4.16657e-13	2.11742e-11	8.66131e-13	3.8947e-12	1.03351e-12	4.18558e-12	1.20359e-11	3.47899e-12	3.54743e-13	5.13247e-13	8.15031e-12	4.89712e-13	2.81224e-11	5.59161e-13	1.86395e-11	7.61508e-13	2.79143e-09	4.03046e-12	6.209e-12	6.82168e-12	2.10844e-12	8.57613e-13
Otu000211	1.85306e-13	8.1377e-13	1.70526e-12	1.71782e-12	0.0034202	3.58716e-12	0.000166375	1.41398e-12	0.000362597	1.28523e-12	0.00451729	1.62258e-12	1.73924e-12	2.58172e-12	3.71313e-12	1.11522e-12	4.85619e-12	3.22114e-12	2.45667e-12	3.25226e-12	1.31835e-12	1.81436e-12	2.36969e-12	1.79437e-12	2.94904e-12	1.83504e-12	2.57759e-12	1.7786e-12	8.81325e-13	7.51086e-13	4.15e-12	3.14566e-12	2.93544e-12	3.74643e-12
Otu000212	0.00459253	0.00137695	3.16541e-11	6.9556e-12	2.8553e-13	1.46153e-05	1.2714e-13	6.76877e-12	2.36385e-06	0.00512832	2.19898e-13	4.60885e-11	2.00741e-10	9.28814e-12	2.03412e-11	3.75745e-12	1.35362e-11	1.28437e-11	8.26937e-12	1.22259e-11	1.40657e-11	1.80909e-11	7.90851e-12	2.01876e-11	1.44903e-11	1.54923e-11	9.30686e-12	0.0163079	1.16033e-12	6.78379e-13	0.0157792	1.30344e-11	8.73974e-12	1.65456e-11
Otu000215	2.53547e-12	8.33941e-13	2.07628e-12	2.61868e-12	0.00180561	6.40188e-12	0.00277446	2.00422e-12	0.00194883	1.77522e-12	0.00150356	1.95586e-12	2.15125e-12	3.51573e-12	5.34578e-12	1.25034e-12	7.17186e-12	4.56981e-12	3.30918e-12	0.00102348	1.52431e-12	2.2629e-12	3.18755e-12	2.22545e-12	0.000252119	2.28902e-12	3.51058e-12	1.92447e-12	8.76323e-06	8.20268e-13	5.15336e-12	4.46654e-12	3.46814e-12	5.4757e-12
Otu000216	6.97556e-06	7.97175e-06	1.26064e-11	1.14418e-11	0.00138967	1.90589e-11	0.00167066	9.80316e-12	0.00106878	9.06929e-12	0.00273427	1.21534e-11	1.29268e-11	1.77565e-11	2.32695e-11	8.79903e-12	2.79982e-11	2.1025e-11	1.70378e-11	2.1135e-11	1.02023e-11	1.33324e-11	1.66477e-11	1.32553e-11	1.96451e-11	1.34775e-11	1.77655e-11	1.39547e-11	8.70319e-06	6.01781e-12	2.8388e-11	2.06262e-11	2.15648e-11	2.34507e-11
Otu000217	1.15958e-12	0.00256887	0.00669581	0.00187068	2.195e-06	0.00945609	5.45864e-13	0.000404492	2.36411e-06	0.00241184	8.5099e-13	3.97117e-05	6.0386e-12	1.21196e-11	2.03422e-11	3.29026e-12	2.68875e-11	1.71153e-11	1.10473e-11	3.21115e-05	4.12835e-12	6.70657e-12	3.29251e-05	0.000119123	1.50831e-11	6.77511e-12	1.20926e-11	5.28652e-12	2.36363e-12	1.93463e-12	1.90253e-11	0.00184345	1.12802e-11	2.12098e-11
Otu000218	1.72127e-13	3.22821e-13	6.99708e-13	0.00143943	0.00167812	1.56064e-12	0.00170791	5.81476e-13	0.00200487	5.30898e-13	0.00348882	6.70563e-13	7.29738e-13	1.09144e-12	1.60196e-12	4.664e-13	2.15165e-12	1.38096e-12	1.02963e-12	1.38635e-12	5.46269e-13	7.53362e-13	1.00229e-12	7.47821e-13	1.25105e-12	7.67774e-13	1.0938e-12	7.32722e-13	3.56696e-13	3.04069e-13	1.79619e-12	1.33909e-12	1.24209e-12	1.62162e-12
Otu000219	4.54566e-12	9.30486e-12	2.34289e-11	0.00826115	4.44174e-12	6.12403e-11	2.62302e-12	0.0097616	3.80265e-12	8.16687e-06	4.063e-12	2.22213e-11	2.42572e-11	3.94898e-11	6.16885e-11	0.00420249	8.33211e-11	5.20827e-11	3.69443e-11	5.25865e-11	1.74731e-11	2.53824e-11	3.5554e-11	2.51826e-11	4.65295e-11	2.58229e-11	3.95157e-11	2.30762e-11	1.08717e-11	9.05987e-12	6.57419e-11	5.04389e-11	4.26133e-11	6.24835e-11
Otu000220	1.78022e-12	4.5158e-12	1.2186e-11	9.56279e-12	0.00243858	6.14124e-12	0.0014984	9.11662e-12	0.00151258	8.50698e-12	0.00359865	1.16425e-11	1.26677e-11	1.4794e-11	1.35706e-11	7.6667e-12	1.12366e-11	1.42275e-11	1.53303e-11	1.46379e-11	9.5937e-12	1.27363e-11	1.50824e-11	1.2701e-11	1.50283e-11	1.26754e-11	1.4647e-11	1.27806e-11	5.75796e-12	4.65135e-12	2.17193e-11	1.45775e-11	2.06661e-11	1.33142e-11
Otu000221	9.40857e-14	9.7618e-06	1.89925e-05	9.47583e-14	2.20031e-06	1.36e-13	6.64788e-06	7.34698e-14	2.36798e-06	8.19647e-06	2.48307e-14	0.0136475	1.10251e-13	2.13208e-13	2.83897e-13	9.28086e-14	3.38329e-13	2.52484e-13	2.32485e-05	2.61628e-13	1.11881e-13	1.49972e-13	1.8458e-13	1.51293e-13	2.20622e-13	1.48395e-13	2.12395e-13	1.95717e-13	8.8208e-06	5.52157e-14	6.50931e-05	0.0222308	3.21455e-13	2.78134e-13
Otu000222	6.09577e-14	1.15379e-13	2.67182e-13	2.80954e-13	5.49491e-14	7.07056e-13	3.30506e-14	2.2618e-13	4.73102e-14	2.02468e-13	3.24233e-06	2.55757e-13	2.7657e-13	4.28787e-13	6.66207e-13	0.00719539	9.5496e-13	5.57882e-13	4.02543e-13	5.63937e-13	0.0118499	2.89079e-13	3.89276e-13	2.85318e-13	4.99019e-13	0.0246325	4.29487e-13	2.75734e-13	1.34904e-13	1.12617e-13	7.19659e-13	5.41747e-13	4.79535e-13	6.75286e-13
Otu000224	0.00300158	2.19447e-13	5.93124e-10	5.95159e-12	8.61254e-14	0.0125472	1.08263e-11	8.16048e-06	1.11967e-13	0.0142729	6.4851e-06	1.84407e-10	3.15068e-09	5.95151e-12	1.02379e-12	9.14598e-13	1.71495e-11	8.91807e-13	2.99537e-11	8.7573e-13	4.08142e-12	7.36085e-09	6.80771e-11	2.11104e-09	1.37112e-12	0.000193018	5.99228e-12	3.43941e-12	3.0054e-13	2.05286e-13	1.42335e-12	9.50396e-13	6.24144e-10	1.03737e-12
Otu000225	0.000393383	0.00208884	9.75105e-12	8.83289e-11	7.83138e-13	1.32137e-14	2.36478e-13	1.01381e-11	4.37495e-13	5.74301e-12	4.30545e-13	1.65936e-11	0.00420324	0.0211961	1.0948e-09	0.00184283	0.010235	2.63935e-11	3.22963e-05	1.79213e-11	1.48885e-05	8.06835e-12	0.00398719	0.00617207	1.85682e-11	8.1319e-12	2.47339e-11	0.000432549	1.05682e-10	9.08155e-12	0.000325548	0.00713656	2.04388e-11	0.00878417
Otu000227	0.00500502	0.0014318	0.002319	0.00153076	8.48607e-05	6.23148e-13	4.08234e-05	0.000572958	0.000193461	0.00287134	0.000527812	3.36474e-13	4.57544e-13	1.32584e-11	1.37899e-12	5.35758e-13	7.19136e-13	7.45107e-12	9.78526e-12	0.00983412	2.40149e-13	5.63225e-13	0.00402261	0.0106849	2.62969e-11	6.17371e-13	1.56918e-11	3.78377e-13	0.000264363	2.35599e-09	6.70477e-12	9.81156e-12	2.00603e-12	1.35684e-12
Otu000228	6.54693e-13	1.98909e-12	6.2871e-12	9.97836e-05	0.002047	1.19772e-11	0.00190678	7.73566e-12	0.00216292	6.30074e-12	0.00195776	5.88926e-12	7.30094e-12	9.43195e-12	1.21495e-11	3.66431e-12	1.40713e-11	1.13425e-11	9.57354e-12	1.08054e-11	4.75844e-12	6.92404e-12	9.34099e-12	6.89653e-12	1.12685e-11	6.80018e-12	9.1572e-12	5.14223e-12	2.63112e-12	2.06244e-12	1.15987e-11	1.12907e-11	8.87653e-12	1.24044e-11
Otu000229	0.000113452	4.66175e-12	9.25462e-13	1.97429e-05	0.0016885	1.08754e-12	0.002462	1.52806e-12	0.00175521	8.17445e-06	0.000926479	1.35061e-12	1.99339e-10	9.95384e-13	2.11139e-12	1.17064e-08	1.04904e-12	1.55716e-12	9.84362e-12	0.00016044	8.46161e-13	1.94797e-12	2.30106e-11	9.93194e-05	0.00425705	3.41489e-12	1.01088e-12	2.06433e-12	6.50858e-13	6.79879e-06	6.50418e-05	1.13514e-12	8.92577e-12	1.9629e-12
Otu000231	5.54763e-06	8.03124e-06	3.68842e-12	3.34773e-12	0.00288941	5.57648e-12	0.000478886	2.86829e-12	0.000750667	8.21118e-06	0.00385651	1.73272e-05	3.78218e-12	5.19524e-12	6.80826e-12	2.57443e-12	8.19183e-12	6.15158e-12	4.98498e-12	6.18376e-12	1.49389e-05	1.92159e-05	4.87084e-12	3.87828e-12	0.00145927	3.9433e-12	5.19787e-12	4.08286e-12	2.05283e-12	1.35917e-05	8.30576e-12	6.03488e-12	6.30942e-12	6.8613e-12
Otu000233	1.64542e-12	3.41845e-09	1.75585e-13	1.81639e-13	0.00192305	4.3381e-13	0.00199051	1.51303e-13	0.00100686	1.4595e-13	0.00267049	1.74333e-13	1.83827e-13	2.71099e-13	3.91281e-13	1.45605e-13	5.14928e-13	3.35474e-13	2.5505e-13	3.36845e-13	1.5283e-13	1.91056e-13	2.43008e-13	1.84581e-13	3.04585e-13	1.89241e-13	2.65036e-13	2.13479e-13	3.24641e-13	0.0032006	4.0028e-13	3.28469e-13	2.87123e-13	3.93936e-13
Otu000234	5.67807e-12	0.00141727	1.2656e-11	7.59387e-13	0.000167756	8.95608e-13	0.000210495	0.000921996	1.89561e-05	0.00324153	0.000145628	1.7376e-11	0.00206355	0.012122	0.000299334	0.00844734	8.71544e-05	1.04509e-12	0.00857315	1.04315e-12	3.91251e-11	0.000273413	1.71674e-12	1.99654e-05	0.0106994	7.20012e-12	1.33696e-12	3.08534e-11	6.52288e-12	2.68074e-12	1.63486e-12	1.05079e-12	4.19198e-12	1.0604e-12
Otu000235	0.000656654	8.0447e-06	3.65518e-05	1.97669e-05	0.000176929	5.84547e-10	9.36459e-05	0.00202146	0.000151027	0.00115562	7.69268e-05	3.97587e-05	5.55803e-12	0.000205791	3.0269e-11	0.00124627	0.00824414	1.81105e-11	9.49003e-12	1.88185e-11	2.8888e-05	1.91582e-05	0.0125123	0.00990376	2.55416e-05	0.000546963	1.07253e-11	5.41528e-12	2.62874e-05	0.000109167	6.52366e-05	0.00015166	1.05841e-11	3.1515e-05
Otu000236	1.95085e-05	0.00659633	1.90036e-05	2.96447e-12	0.000824496	1.47166e-05	0.000895381	2.44972e-12	0.00198688	0.00316801	0.000139361	3.32016e-12	3.19046e-12	4.93852e-12	6.45946e-12	2.40494e-12	7.71155e-12	5.8209e-12	4.66869e-12	5.89366e-12	2.80488e-12	1.91395e-05	4.53966e-12	3.67365e-12	5.36888e-12	3.68288e-12	2.70299e-05	4.07369e-12	1.78477e-12	9.82413e-13	6.50658e-05	5.70676e-12	0.0360271	6.43648e-12
Otu000237	7.17265e-13	3.32466e-12	9.83058e-12	1.57912e-11	0.00193453	3.16722e-11	0.00275291	1.23539e-11	0.00165604	1.05589e-11	0.00063249	9.507e-12	1.17103e-11	1.59733e-11	2.24954e-11	5.64294e-12	4.69516e-05	2.02497e-11	1.59475e-11	1.98813e-11	7.12315e-12	1.08587e-11	2.18301e-05	1.99665e-05	1.99632e-11	1.11264e-11	1.60328e-11	7.86901e-12	4.03063e-12	3.18081e-12	1.94979e-11	1.99808e-11	1.40385e-11	2.39393e-11
Otu000238	0.00189439	0.0213551	3.37598e-13	1.04644e-09	8.02183e-14	1.46072e-05	6.31475e-10	2.01125e-11	4.98162e-14	1.42251e-12	1.32912e-12	2.84985e-13	4.78918e-13	7.32987e-12	3.70235e-13	0.00785294	2.65735e-12	6.25722e-13	2.53068e-11	5.53453e-13	2.05828e-13	5.79763e-13	2.07929e-11	5.2763e-13	3.25717e-12	5.98846e-13	7.95957e-12	3.19279e-05	6.52542e-12	6.38108e-13	7.8767e-13	7.9952e-13	1.86137e-12	3.77028e-13
Otu000240	2.43259e-13	3.30388e-05	1.36293e-12	9.41965e-13	2.17794e-13	9.35476e-13	1.24587e-13	8.66355e-13	1.84038e-13	8.14848e-13	1.98047e-13	0.0114484	1.41216e-12	0.0233633	0.00120544	8.19907e-13	1.53154e-12	1.68836e-12	1.72077e-12	1.678e-12	1.00486e-12	1.43867e-12	1.71535e-12	1.41769e-12	1.70312e-12	1.43191e-12	0.000799446	0.0303612	6.02285e-13	4.92045e-13	2.83346e-12	0.0150253	2.70326e-12	0.0204163
Otu000241	4.89843e-06	5.84654e-13	1.19722e-12	1.08603e-12	0.00136837	1.80878e-12	0.00214726	9.30451e-13	0.00193842	8.16686e-06	0.00064488	1.15413e-12	1.2272e-12	1.68632e-12	2.20985e-12	8.35621e-13	2.65877e-12	1.99668e-12	1.61794e-12	2.0072e-12	9.68872e-13	1.26612e-12	1.58085e-12	1.25885e-12	1.86546e-12	1.27986e-12	1.68719e-12	1.32559e-12	6.6622e-13	5.71353e-13	2.69665e-12	1.95878e-12	2.04849e-12	2.22691e-12
Otu000243	9.87537e-14	5.98288e-14	1.89651e-05	9.91136e-06	0.000871363	1.46072e-05	0.00289742	8.07715e-14	0.00151899	8.16703e-06	0.00170859	1.34741e-13	1.09042e-13	2.1516e-13	2.78871e-13	1.30611e-05	3.2936e-13	2.44235e-13	1.98615e-13	2.57164e-13	1.48894e-05	1.54414e-13	1.88967e-13	1.99672e-05	2.26268e-13	1.53897e-13	2.14413e-13	1.9819e-13	6.60577e-14	5.72092e-14	4.52445e-13	2.46584e-13	3.30479e-13	2.75424e-13
Otu000245	0.00020297	0.0113766	1.16589e-11	8.2552e-05	1.23878e-05	0.00546169	3.32572e-06	0.00128126	7.24643e-06	0.000348492	2.48998e-11	7.73994e-12	0.0020137	7.76056e-12	3.01178e-08	1.3125e-05	7.72581e-12	1.06584e-11	1.22212e-11	1.27811e-11	4.89471e-11	1.35686e-11	1.19971e-11	1.39258e-11	3.23193e-11	1.34814e-11	7.76135e-12	2.88998e-11	0.00764392	2.26874e-12	1.12756e-11	9.55286e-12	8.3785e-12	3.86891e-11
Otu000246	1.37242e-12	4.61041e-12	1.37237e-11	9.86554e-06	0.00123548	2.53863e-11	0.00216821	1.55704e-11	0.00211522	1.37732e-11	0.00174463	1.31941e-11	1.5563e-11	2.16347e-11	2.76799e-11	7.97913e-12	3.12841e-11	2.59744e-11	2.13436e-11	2.57381e-11	1.00438e-11	1.51266e-11	2.0892e-11	1.47954e-11	2.55034e-11	1.53706e-11	2.16304e-11	1.13879e-11	5.62845e-12	4.48086e-12	2.73438e-11	2.56014e-11	2.03091e-11	2.88303e-11
Otu000248	3.04169e-12	9.85047e-12	5.6336e-11	0.00545416	4.48187e-12	6.29818e-11	3.32579e-06	0.0010764	3.26618e-12	0.00622269	3.31277e-12	5.09882e-11	6.26852e-11	5.97845e-05	1.55319e-10	2.13032e-11	1.01491e-10	0.000387175	1.33093e-10	1.65381e-10	0.0014142	6.66479e-11	0.0111039	0.00399149	1.76077e-10	6.90234e-11	1.40407e-10	3.61114e-11	8.77406e-06	9.43489e-12	1.71531e-10	0.0106764	1.10461e-10	1.62053e-10
Otu000250	6.47032e-13	0.0019554	8.82567e-12	1.43863e-11	0.00215341	1.46072e-05	0.00137494	1.10732e-11	0.00207247	8.16769e-06	0.000954167	8.37906e-12	1.01115e-11	1.54531e-11	2.15868e-11	4.54148e-12	2.61982e-11	1.95606e-11	1.51233e-11	1.92479e-11	5.97699e-12	9.81856e-12	0.000702901	9.54823e-12	1.87737e-11	1.00717e-11	1.52811e-11	6.6118e-12	3.00097e-12	3.96461e-05	1.91564e-11	1.90969e-11	1.32669e-11	2.23835e-11
Otu000252	1.15505e-13	3.50603e-13	1.0554e-12	1.68712e-12	0.00212306	3.56663e-12	0.000999664	1.3178e-12	0.00125424	1.1309e-12	0.00416606	1.01527e-12	1.26869e-12	1.72244e-12	3.4144e-05	6.08403e-13	3.13823e-12	2.18216e-12	1.70543e-12	2.15081e-12	7.68618e-13	1.17017e-12	1.68315e-12	1.99655e-05	2.14648e-12	1.19611e-12	1.73482e-12	8.47032e-13	4.38342e-13	3.48321e-13	6.50062e-05	2.15734e-12	1.50628e-12	2.5864e-12
Otu000256	8.00906e-13	1.64286e-12	3.92973e-12	4.52467e-12	0.00300112	1.04309e-11	0.00109216	3.60101e-12	0.00189893	3.21017e-12	0.00106135	3.75295e-12	4.06481e-12	6.3167e-12	9.36493e-12	2.50154e-12	1.24355e-11	8.06551e-12	5.95e-12	8.10475e-12	2.99963e-12	4.23897e-12	5.75833e-12	4.21119e-12	7.29905e-12	4.30473e-12	6.29738e-12	3.86285e-12	1.91594e-12	1.60387e-12	9.58442e-12	7.82878e-12	6.63093e-12	9.48224e-12
Otu000257	2.45792e-13	6.53303e-13	1.59123e-12	2.08903e-12	0.0016017	3.01605e-12	0.0023236	1.79545e-12	0.00221905	1.55731e-12	0.000434228	1.63543e-12	1.92092e-12	2.36364e-12	2.78507e-12	9.98247e-13	3.11104e-12	2.68606e-12	2.50068e-12	2.58057e-12	1.27112e-12	1.67779e-12	2.41736e-12	1.77581e-12	2.93318e-12	1.81022e-12	2.39177e-12	1.4385e-12	1.59991e-05	5.95444e-13	2.84962e-12	2.68744e-12	2.48534e-12	3.01818e-12
Otu000260	3.13952e-13	6.61174e-13	1.59825e-12	1.78205e-12	0.00247449	4.2405e-12	0.00103117	1.40491e-12	0.000899954	1.25563e-12	0.00348746	1.51914e-12	1.64828e-12	2.61967e-12	4.03816e-12	1.00388e-12	5.51284e-12	3.41623e-12	2.4573e-12	3.44294e-12	1.20798e-12	1.72547e-12	2.37154e-12	1.70911e-12	3.06594e-12	1.74969e-12	2.62235e-12	1.58948e-12	7.65236e-13	6.41244e-13	4.25359e-12	3.30867e-12	2.82995e-12	4.08991e-12
Otu000261	0.00477613	3.62529e-10	6.98434e-11	9.89104e-06	2.19744e-06	1.03247e-10	3.32582e-06	8.15714e-06	6.07294e-12	0.000734386	3.24501e-12	4.03931e-11	0.000495117	0.00340132	1.72839e-11	0.0107812	0.000307064	6.7099e-11	9.40795e-05	0.00119327	0.00201379	0.00217303	2.18593e-05	1.87267e-10	0.00186357	0.000994598	9.00154e-08	9.29943e-12	1.8702e-11	1.53323e-05	9.63663e-11	1.17936e-10	1.85257e-09	0.00286357
Otu000262	4.78335e-12	2.12578e-11	0.015005	1.67743e-11	2.195e-06	1.57539e-11	3.43131e-12	0.00403703	5.92385e-12	2.54454e-11	6.00879e-12	5.64972e-11	5.62804e-11	2.67125e-05	2.20636e-11	0.010488	2.30604e-11	2.33864e-11	3.23752e-11	2.32347e-11	5.59521e-11	5.13854e-11	3.39503e-11	5.09627e-11	0.0135392	5.01557e-11	2.94146e-11	8.41988e-11	2.82864e-11	2.01559e-11	3.74857e-11	2.38873e-11	6.58642e-11	2.21119e-11
Otu000263	9.33916e-13	2.21881e-11	2.26123e-11	2.52262e-12	0.00177146	1.3773e-12	0.00283454	8.14879e-06	0.000613134	7.51978e-12	0.0014115	2.80021e-11	2.9744e-11	4.48277e-12	2.3218e-12	5.30193e-11	2.07252e-12	2.77452e-12	5.54841e-12	2.71364e-12	4.92353e-11	1.81917e-11	6.2206e-12	1.81936e-11	3.40751e-12	1.7314e-11	4.48273e-12	5.54485e-11	3.61116e-11	2.05795e-11	4.84685e-12	2.88853e-12	1.33139e-11	2.32039e-12
Otu000265	1.79127e-11	1.4394e-10	3.15416e-10	1.45306e-10	0.0011803	3.73889e-11	0.00250142	2.09068e-10	0.00207015	8.16687e-06	0.000478463	3.19276e-10	3.99584e-10	2.27324e-10	1.31939e-10	2.49686e-10	8.77374e-11	1.64597e-10	2.57088e-10	1.60999e-10	2.8708e-10	3.33426e-10	2.74931e-10	3.20486e-10	2.0475e-10	3.19185e-10	2.35064e-10	3.1533e-10	1.73612e-10	1.33036e-10	2.62714e-10	1.72849e-10	3.56725e-10	1.32161e-10
Otu000266	6.71958e-13	1.26221e-12	2.56195e-12	0.0199082	2.20003e-06	4.4964e-12	3.917e-13	2.12357e-12	5.50229e-13	1.95429e-12	3.24267e-06	2.46761e-12	2.6262e-12	3.62498e-12	4.79749e-12	1.79196e-12	5.83044e-12	4.3118e-12	3.47382e-12	4.34084e-12	2.07325e-12	2.7079e-12	3.391e-12	2.69323e-12	4.01974e-12	2.73837e-12	3.6247e-12	2.73813e-12	1.43491e-12	1.23561e-12	5.41525e-12	4.22749e-12	4.15743e-12	4.83136e-12
Otu000268	3.41924e-13	2.90129e-11	1.05382e-12	1.18228e-12	0.00196804	2.435e-12	0.00122308	9.46385e-13	0.00197768	1.63337e-05	0.00230611	1.01237e-12	1.11049e-12	1.51329e-12	2.11957e-12	8.61111e-13	2.71337e-12	1.87321e-12	1.46286e-12	1.86517e-12	9.08208e-13	1.11993e-12	1.44194e-12	1.10536e-12	1.76203e-12	1.12753e-12	1.50466e-12	1.24987e-12	1.15077e-12	9.17531e-09	2.16406e-12	1.84627e-12	1.62535e-12	2.1735e-12
Otu000269	4.90003e-06	1.58967e-12	3.25521e-12	9.86552e-06	0.000429951	4.91767e-12	0.00299978	2.52976e-12	0.000183996	2.34064e-12	0.00326991	3.13805e-12	3.33666e-12	4.58503e-12	6.00847e-12	2.27204e-12	7.22901e-12	5.42886e-12	4.64331e-05	5.45749e-12	2.63434e-12	3.44254e-12	4.29824e-12	3.42277e-12	5.07208e-12	3.47989e-12	4.5874e-12	3.60432e-12	1.81144e-12	1.55349e-12	7.33224e-12	5.32583e-12	5.5699e-12	6.05481e-12
Otu000271	0.0046877	7.46645e-09	3.01727e-12	1.77069e-11	0.00065472	6.71061e-10	0.000286421	2.84345e-11	0.000496749	2.45187e-05	0.000280474	2.56192e-12	1.30964e-05	5.65443e-12	3.2244e-12	2.53138e-11	1.6147e-11	3.38843e-12	2.32482e-05	3.21301e-05	2.59399e-12	1.913e-05	1.37974e-11	5.99336e-05	6.01429e-12	4.84315e-12	2.70624e-05	3.78002e-12	1.75387e-05	6.79883e-06	4.31811e-12	3.52809e-12	5.55123e-12	3.31813e-12
Otu000272	1.76023e-12	3.28325e-12	0.0163121	1.12564e-11	2.19678e-06	3.38609e-11	9.2721e-13	8.33411e-12	2.36386e-06	7.23951e-12	1.42699e-12	8.25761e-12	8.98397e-12	0.0133411	2.69186e-11	5.16592e-12	4.68698e-05	2.20453e-11	1.47004e-11	0.0106975	6.35064e-12	9.60408e-12	0.00200717	9.50093e-12	4.429e-05	9.75737e-12	1.59622e-11	8.24028e-12	3.84215e-12	3.17476e-12	2.5665e-11	2.12117e-11	1.59222e-11	2.73798e-11
Otu000273	8.60377e-13	0.00245468	1.12489e-12	2.19571e-12	0.00116326	2.85122e-12	0.000787999	8.15291e-06	0.000635878	8.16763e-06	0.000874513	1.03898e-12	1.30866e-05	2.21895e-12	2.69696e-12	5.26363e-13	2.97952e-12	0.0012018	0.000682901	2.53378e-12	7.62174e-05	1.29944e-12	2.23705e-12	1.26742e-12	3.05064e-12	1.33658e-12	2.18836e-12	0.00713934	4.1871e-13	5.48448e-11	2.61262e-12	2.73729e-12	0.000243125	3.05931e-12
Otu000274	7.93426e-12	3.31158e-12	1.14305e-11	9.87052e-06	1.7213e-12	2.79327e-11	1.27965e-10	1.57762e-11	2.52399e-12	1.29392e-11	3.24267e-06	1.07302e-11	1.3902e-11	0.0051601	2.54184e-11	5.43864e-12	2.8717e-11	2.54491e-11	2.23876e-11	0.0158196	0.0147755	1.31789e-11	2.18278e-11	1.99775e-05	0.0199336	1.35997e-11	2.09014e-11	0.00880724	3.80299e-12	6.79888e-06	2.4522e-11	2.56987e-11	0.000581502	0.0122039
Otu000275	4.79098e-12	0.00779824	1.90218e-05	8.33244e-11	0.000167247	1.58965e-10	0.00112796	6.01587e-11	0.000131138	4.99659e-11	0.00205272	4.56495e-11	5.43995e-11	9.07146e-11	1.29547e-10	2.49735e-11	0.00136707	1.17959e-10	8.81535e-11	1.14856e-10	0.00650834	5.4574e-11	8.51864e-11	5.3498e-11	1.15363e-10	5.59314e-11	9.03964e-11	3.79828e-11	1.69953e-11	6.79876e-06	1.15368e-10	1.15657e-10	7.87041e-11	1.38772e-10
Otu000276	5.63845e-13	1.10624e-12	2.80649e-12	3.39554e-12	0.000530677	8.35983e-12	0.00327603	2.62409e-12	0.00091637	2.31983e-12	0.000225688	2.67029e-12	0.000349991	4.71911e-12	7.29997e-12	1.72355e-12	9.91886e-12	6.19588e-12	4.42272e-12	6.23501e-12	2.09286e-12	3.0536e-12	4.27715e-12	3.02769e-12	0.00133921	3.09754e-12	4.71677e-12	2.69163e-12	1.29913e-12	1.07917e-12	7.30415e-12	5.99708e-12	4.86987e-12	7.41038e-12
Otu000277	8.60442e-14	1.89981e-13	3.92785e-13	3.46976e-13	9.62128e-14	5.85716e-13	5.48713e-14	3.09869e-13	8.64548e-14	0.0110077	8.32073e-14	3.87716e-13	4.04515e-13	5.58233e-13	7.17423e-13	2.65089e-13	8.64289e-13	6.55087e-13	5.25768e-13	0.011521	3.08394e-13	4.14299e-13	5.12503e-13	0.0216705	6.0304e-13	4.15745e-13	5.46949e-13	4.33808e-13	2.17099e-13	1.77802e-13	8.72837e-13	6.45504e-13	6.63115e-13	7.18952e-13
Otu000279	0.000426522	0.000410873	2.88633e-12	0.00269757	4.10802e-11	0.00764474	1.37526e-05	0.00228323	7.42902e-13	0.0018253	2.30517e-11	2.97496e-12	0.0120463	2.95043e-12	1.6194e-12	1.64348e-12	6.66495e-11	5.33881e-12	2.32101e-05	0.00478114	1.72142e-12	0.012839	0.000558431	3.33217e-12	0.000188924	7.98115e-12	3.46115e-12	2.38528e-12	4.38032e-10	1.43408e-09	2.28178e-11	3.14959e-11	4.70735e-12	1.99225e-12
Otu000280	0.00645717	2.07365e-13	1.118e-12	1.89123e-13	6.22105e-14	1.18834e-12	2.85151e-14	2.5659e-13	4.90106e-14	0.00354381	4.67627e-14	1.28907e-12	9.85517e-13	3.1393e-13	4.14446e-13	6.50957e-13	1.13979e-12	3.25572e-13	3.34162e-13	0.0300633	1.1639e-12	9.53051e-13	3.45619e-13	8.79679e-13	3.01693e-13	1.85367e-05	3.10292e-13	2.53176e-12	2.81417e-13	1.83527e-13	4.45955e-13	3.18526e-13	8.19959e-13	4.25441e-13
Otu000281	4.51712e-14	7.17401e-13	1.3095e-12	1.50643e-12	0.0014068	3.35577e-12	0.00154658	1.19707e-12	0.00252085	1.07102e-12	0.00124499	1.25208e-12	1.36139e-12	2.07792e-12	3.02834e-12	8.43874e-13	3.97314e-12	2.60059e-12	1.95146e-12	2.64078e-12	9.99944e-13	1.41062e-12	1.90131e-12	1.4031e-12	2.38127e-12	1.42205e-12	2.05619e-12	1.278e-12	6.42102e-13	5.37286e-13	3.08139e-12	2.55917e-12	2.17539e-12	3.08154e-12
Otu000283	3.28223e-13	7.24516e-13	1.9251e-12	2.12238e-12	3.42175e-13	3.49036e-12	1.96923e-13	0.00341851	2.88777e-13	0.000443844	3.0697e-13	1.82227e-12	1.99806e-12	3.24266e-12	4.62156e-12	1.14862e-12	5.31251e-12	4.09716e-12	3.03624e-12	0.000806097	1.4173e-12	0.000534065	2.9422e-12	2.0714e-12	3.76316e-12	2.12444e-12	3.23665e-12	1.87094e-12	8.51586e-13	0.00971851	5.3401e-12	4.01911e-12	3.5519e-12	4.68201e-12
Otu000284	0.00036605	2.01273e-11	0.00612741	1.94641e-11	1.57999e-12	0.000988607	3.96228e-11	6.77052e-11	4.72767e-06	8.17281e-06	6.48847e-06	0.00015506	0.00216465	0.0107707	0.0203223	0.00567648	0.00214893	0.00364606	2.75634e-11	9.64236e-12	3.99357e-08	8.5577e-12	0.00438829	8.37826e-12	1.02225e-11	9.66823e-12	0.00577285	0.00126301	0.00350529	0.00133721	6.50788e-05	9.90903e-12	2.23587e-11	0.000997912
Otu000285	5.34588e-13	1.11073e-12	2.97508e-12	3.53036e-12	0.00180868	7.50623e-12	0.00039182	0.000442607	0.00193519	2.39977e-12	0.00362967	2.8112e-12	3.08867e-12	5.099e-12	7.81923e-12	1.76752e-12	1.01231e-11	6.6975e-12	4.78166e-12	0.000372032	2.17584e-12	3.24854e-12	4.60974e-12	3.20923e-12	6.01881e-12	3.28836e-12	5.11862e-12	2.82628e-12	1.31205e-12	1.08396e-12	8.20288e-12	6.50759e-12	5.34307e-12	7.95829e-12
Otu000286	7.23959e-12	2.15827e-12	5.8802e-12	7.5385e-12	0.00179442	1.82269e-11	0.000853911	5.72928e-12	0.00140348	8.16687e-06	0.002654	5.56018e-12	6.12631e-12	1.01985e-11	1.59336e-11	3.4663e-12	2.1381e-11	1.35235e-11	9.54747e-12	1.35929e-11	0.00229581	6.41e-12	9.22e-12	0.000494042	1.21624e-11	6.52831e-12	1.02357e-11	5.42124e-12	2.55567e-12	2.10288e-12	1.55586e-11	1.31203e-11	1.02153e-11	1.62401e-11
Otu000287	2.19307e-12	2.6134e-13	6.40828e-13	1.23379e-12	0.00175244	3.33727e-05	0.00180473	9.22899e-13	0.00129941	8.16898e-06	0.00148242	0.000143279	8.53376e-13	1.07135e-12	1.52275e-12	3.49276e-13	1.98252e-12	1.35178e-12	0.00266896	1.37646e-12	4.74123e-13	1.91838e-05	2.18301e-05	7.27082e-13	1.36114e-12	7.66951e-13	1.04184e-12	4.80067e-13	2.46095e-13	1.90193e-13	1.1826e-12	1.32178e-12	8.86161e-13	1.62865e-12
Otu000288	2.37482e-13	5.01964e-12	6.47692e-12	0.00186949	0.000575265	4.50771e-13	0.00119158	1.51192e-12	0.00202945	2.25193e-12	0.00223902	7.8454e-12	7.94948e-12	1.35558e-12	7.25768e-13	1.19453e-11	6.64459e-13	0.00749463	1.64788e-12	8.36882e-13	1.20577e-11	5.10045e-12	1.83225e-12	5.22395e-12	1.01892e-12	4.89501e-12	1.35588e-12	1.44185e-11	8.24794e-12	4.84093e-12	1.49385e-12	8.8943e-13	3.96327e-12	3.14448e-05
Otu000291	5.26865e-12	1.70601e-11	6.10068e-11	9.89333e-11	0.000817842	1.75064e-10	0.000613628	1.62976e-05	0.00186701	8.17051e-06	0.000222216	5.76661e-11	6.92306e-11	1.07877e-10	1.53455e-10	3.17082e-11	1.88354e-10	1.3741e-10	4.64059e-05	1.35983e-10	4.17349e-11	6.8038e-11	1.01562e-10	6.67062e-11	1.31898e-10	6.96397e-11	0.0321765	4.68044e-11	2.13861e-11	1.6542e-11	1.36216e-10	1.34886e-10	9.38703e-11	1.59608e-10
Otu000292	2.59927e-13	4.5345e-13	9.677e-13	9.64347e-13	0.00172482	1.91374e-12	0.000896036	7.99878e-13	0.00147788	7.30275e-13	0.00251125	9.29948e-13	9.93743e-13	1.43452e-12	2.00092e-12	6.54733e-13	2.56622e-12	1.76567e-12	1.36573e-12	1.77302e-12	7.68946e-13	1.03335e-12	1.33004e-12	1.02205e-12	1.62666e-12	1.03826e-12	1.44325e-12	1.02507e-12	5.16889e-13	4.41007e-13	2.26248e-12	1.71879e-12	1.64834e-12	2.03211e-12
Otu000293	2.01309e-13	6.17549e-13	1.54717e-12	1.11497e-12	0.00212277	6.61756e-13	0.00177774	1.15399e-12	0.000482235	1.23519e-12	0.00214383	1.5559e-12	1.62666e-12	1.73619e-12	1.41621e-12	1.03399e-12	1.16463e-12	1.56523e-12	1.81822e-12	1.54723e-12	0.00234355	1.68519e-12	1.79393e-12	1.72144e-12	1.73194e-12	1.66881e-12	1.74151e-12	1.64039e-12	7.5855e-13	5.73307e-13	2.36685e-12	1.62452e-12	2.45991e-12	1.42733e-12
Otu000294	0.000371019	0.0216915	2.68768e-13	3.29184e-13	5.48023e-14	2.89653e-11	1.6605e-06	0.000403482	2.37696e-06	2.10882e-13	5.26323e-14	2.57483e-13	2.73456e-13	5.02171e-13	6.82715e-05	1.70674e-13	8.56028e-12	7.87073e-13	4.42458e-13	8.31803e-13	2.02507e-13	2.91168e-13	4.29561e-13	2.90536e-13	5.98063e-13	2.99439e-13	5.11023e-13	2.75238e-13	1.30734e-13	6.80254e-06	9.51348e-13	7.5691e-13	5.04807e-13	1.16798e-12
Otu000295	2.03867e-13	2.28538e-14	1.08697e-13	0.000267808	0.000299349	0.000317595	0.000207221	1.62901e-05	0.000702508	0.000110314	0.000219185	0.000410922	1.25782e-13	2.1645e-13	2.73005e-13	4.80792e-14	2.84508e-13	2.67944e-13	2.15651e-13	0.000457246	6.64127e-14	1.25077e-13	2.08444e-13	0.0285328	2.80016e-13	1.28308e-13	2.15537e-13	7.50354e-14	3.05939e-14	2.29491e-14	2.51466e-13	2.66939e-13	1.76247e-13	2.93859e-13
Otu000296	3.19029e-13	4.47365e-13	1.10162e-12	1.29767e-12	0.00250391	3.02113e-12	0.00138754	1.0163e-12	0.0012904	8.98022e-13	0.00136648	1.04454e-12	1.13411e-12	0.00044115	2.64109e-12	6.8778e-13	3.52094e-12	2.27197e-12	1.67683e-12	2.30205e-12	8.2565e-13	1.18775e-12	1.62519e-12	1.14944e-12	2.05969e-12	1.20363e-12	1.79327e-12	1.05848e-12	5.23197e-13	4.41668e-13	2.65291e-12	2.20851e-12	1.83513e-12	2.7141e-12
Otu000298	3.04611e-15	4.76734e-15	1.03667e-14	1.04371e-14	1.49764e-18	2.10032e-14	2.32843e-15	8.42528e-15	2.74612e-15	7.81213e-15	3.87828e-15	1.00127e-14	1.02686e-14	1.53582e-14	2.22996e-14	3.94006e-05	2.87401e-14	1.84944e-14	1.34478e-14	1.92931e-14	6.7434e-15	1.14928e-14	1.50457e-14	1.05561e-14	1.67119e-14	1.04915e-14	1.52072e-14	1.09138e-14	6.46771e-15	0.00899453	2.36185e-14	1.81483e-14	1.75869e-14	2.19551e-14
Otu000299	3.98062e-06	1.29258e-12	2.64655e-12	2.40208e-12	0.00306615	4.00129e-12	0.00178443	2.05807e-12	0.000926218	1.904e-12	3.40071e-06	2.55145e-12	2.71381e-12	3.72775e-12	4.88516e-12	1.84723e-12	5.87792e-12	4.41397e-12	3.57688e-12	4.43706e-12	2.14182e-12	2.79897e-12	3.49498e-12	2.78279e-12	4.12425e-12	2.82943e-12	3.72965e-12	2.92958e-12	1.47296e-12	1.26334e-12	5.95968e-12	4.33023e-12	4.52723e-12	4.92321e-12
Otu000300	2.61062e-13	3.21743e-13	8.17547e-13	9.56048e-13	0.00132779	2.33103e-12	0.00131699	7.51362e-13	0.00129601	6.65952e-13	0.000350008	7.78182e-13	8.48409e-13	1.34269e-12	2.05556e-12	5.15438e-13	2.7867e-12	1.74601e-12	1.26203e-12	1.76041e-12	6.1512e-13	8.86563e-13	1.22017e-12	8.76455e-13	1.57252e-12	8.97312e-13	1.34518e-12	0.0265674	3.89439e-13	3.24098e-13	2.08279e-12	1.69437e-12	1.40806e-12	2.08453e-12
Otu000301	4.91417e-06	8.02889e-06	4.42023e-13	4.01093e-13	0.00124791	6.68071e-13	0.0017485	1.63075e-05	0.00233956	3.17933e-13	0.000971692	4.26128e-13	4.53187e-13	6.22601e-13	8.159e-13	3.08521e-13	9.81678e-13	7.37199e-13	5.97383e-13	7.41069e-13	1.48961e-05	4.67471e-13	5.83697e-13	4.64776e-13	6.88788e-13	4.72553e-13	6.22919e-13	4.8935e-13	1.58896e-05	2.10982e-13	9.95485e-13	7.23211e-13	7.56214e-13	8.22229e-13
Otu000302	6.02784e-13	8.02881e-06	4.90056e-12	7.79173e-12	0.00169277	1.53169e-11	0.00126329	6.10749e-12	0.00168708	5.30236e-12	0.00211186	4.77129e-12	5.84931e-12	7.92592e-12	3.41793e-05	2.93281e-12	1.39791e-11	9.84694e-12	7.91102e-12	9.75411e-12	3.68486e-12	5.50696e-12	7.78627e-12	5.17552e-12	9.7398e-12	5.65268e-12	7.82884e-12	4.06057e-12	2.17276e-12	1.68325e-12	9.58274e-12	9.75891e-12	7.01457e-12	1.1508e-11
Otu000303	4.15601e-12	0.00441841	1.02514e-10	1.03729e-11	8.78922e-06	1.18588e-11	4.98864e-06	1.64524e-11	1.99874e-11	2.52473e-11	1.51032e-11	1.32938e-10	1.01633e-10	1.77806e-11	1.37556e-11	4.70931e-10	1.55276e-11	1.40245e-11	2.04734e-11	1.39682e-11	4.34954e-10	6.91682e-11	0.0016969	6.97912e-11	0.000204257	6.56182e-11	1.78438e-11	5.35334e-10	2.94825e-10	0.00100052	2.18569e-11	0.00178259	0.0507336	1.38019e-11
Otu000305	5.87833e-14	1.10949e-13	2.83544e-13	3.37494e-13	0.00167306	9.47841e-13	0.000386991	2.57859e-13	0.000397475	2.26868e-13	0.00220337	2.67282e-13	2.92601e-13	4.95456e-13	8.1729e-13	1.70682e-13	1.17613e-12	6.70798e-13	4.60121e-13	6.7807e-13	2.08632e-13	3.09709e-13	4.40857e-13	0.00961844	5.91189e-13	3.13345e-13	4.9551e-13	0.00180804	0.00307977	1.06077e-13	8.19742e-13	6.49296e-13	5.17359e-13	8.26652e-13
Otu000306	2.18549e-12	0.00690796	0.0113745	0.00438737	3.53567e-12	8.04017e-12	1.49535e-12	1.48302e-11	2.53302e-12	1.54795e-11	2.55269e-12	2.7976e-11	1.30866e-05	1.96624e-11	1.30672e-11	1.67079e-11	1.22628e-11	1.48282e-11	0.000184997	1.46063e-11	2.27328e-11	2.76282e-11	7.50078e-05	2.88274e-11	1.68057e-11	0.00759892	1.97141e-11	3.07359e-11	1.11038e-11	8.13512e-12	2.42347e-11	1.52775e-11	3.84998e-11	1.30918e-11
Otu000308	6.1649e-13	1.18719e-12	2.97712e-12	3.53787e-12	0.0012761	8.58888e-12	0.00118423	2.74615e-12	0.00106327	2.43979e-12	0.00286834	2.83591e-12	3.08147e-12	0.000446876	7.63182e-12	1.84307e-12	1.0342e-11	6.4415e-12	4.64615e-12	6.48654e-12	2.22197e-12	3.24199e-12	4.47289e-12	3.19152e-12	5.79041e-12	3.27337e-12	4.94161e-12	2.87817e-12	1.3963e-12	1.15764e-12	7.697e-12	6.27514e-12	5.16525e-12	7.73692e-12
Otu000309	8.48218e-13	1.77886e-12	4.3504e-12	4.962e-12	0.000818381	1.12649e-11	0.00166019	3.94646e-12	0.00259509	3.52768e-12	0.00143291	4.15332e-12	4.49059e-12	7.16079e-12	1.07522e-11	2.7204e-12	1.42798e-11	9.21872e-12	6.68077e-12	9.2864e-12	3.29241e-12	4.71073e-12	6.48953e-12	4.66293e-12	8.34301e-12	4.76687e-12	7.15438e-12	4.28053e-12	2.06411e-12	1.72996e-12	1.12042e-11	8.92048e-12	7.58174e-12	1.09449e-11
Otu000310	1.67211e-12	7.46206e-12	2.69581e-11	2.87694e-11	7.98083e-05	1.30164e-11	0.000128644	2.83461e-11	7.89805e-05	2.58464e-11	5.18539e-05	2.59326e-11	3.10752e-11	3.59975e-11	3.18254e-11	1.45599e-11	2.52883e-11	3.49356e-11	3.70149e-11	3.41469e-11	0.0270695	0.0108124	3.69058e-11	2.89438e-11	3.8112e-11	2.98031e-11	3.59944e-11	2.13849e-11	9.52834e-12	7.14912e-12	4.31473e-11	3.54997e-11	0.0173405	3.22607e-11
Otu000311	1.26165e-13	3.56403e-13	8.68947e-13	1.03192e-12	0.00129374	2.22871e-12	0.00163563	8.08552e-13	0.00225751	7.24997e-13	0.000335799	8.28492e-13	8.99051e-13	1.39448e-12	2.06186e-12	5.41055e-13	2.66682e-12	1.77947e-12	1.33108e-12	1.79655e-12	6.58462e-13	9.40511e-13	1.28699e-12	9.27005e-13	1.62907e-12	9.49157e-13	1.41344e-12	8.29771e-13	4.07551e-13	3.40411e-13	2.08869e-12	1.73467e-12	1.4562e-12	2.08951e-12
Otu000315	5.99369e-11	5.02896e-12	1.24839e-11	1.90437e-11	0.00248825	3.87093e-11	0.00147309	1.58719e-11	0.00182787	8.1707e-06	0.000198117	1.70191e-05	1.66584e-11	1.87855e-11	2.47734e-11	7.85216e-12	3.13991e-11	2.29024e-11	1.94446e-11	2.20531e-11	9.73431e-12	1.37703e-11	1.92819e-11	1.3386e-11	2.3832e-11	1.43199e-11	1.86702e-11	1.0351e-11	8.76323e-06	4.8708e-12	2.14067e-11	2.27315e-11	1.66915e-11	2.69961e-11
Otu000317	0.0110349	0.00527619	4.1449e-13	4.49894e-12	2.195e-06	7.99525e-13	6.61996e-12	4.82936e-13	8.67392e-14	3.09303e-13	1.86851e-13	5.08477e-13	4.21365e-13	3.96173e-12	2.03458e-12	3.61344e-09	8.89118e-13	1.28783e-11	2.07977e-12	9.80386e-12	9.31056e-12	4.24045e-13	1.6779e-12	4.19703e-13	2.44366e-11	5.30736e-05	3.86561e-12	1.40434e-09	1.56398e-12	2.96441e-13	8.1168e-12	1.55552e-11	9.24046e-13	0.0031022
Otu000318	3.1856e-13	6.25821e-13	1.66791e-12	0.00172745	2.95201e-13	6.26716e-12	1.66277e-06	0.0055818	2.49203e-13	1.33293e-12	6.33654e-06	1.57149e-12	1.72418e-12	0.0172484	5.26908e-12	9.82608e-13	7.89205e-12	4.26405e-12	2.8089e-12	4.31497e-12	1.20862e-12	1.82875e-12	2.68106e-12	1.80338e-12	3.69099e-12	0.000619941	3.03733e-12	1.58538e-12	7.32857e-13	6.01698e-13	5.18801e-12	0.0135846	3.1194e-12	5.37091e-12
Otu000320	8.27255e-13	6.08452e-11	1.51391e-12	2.51885e-12	0.000619876	3.01775e-12	0.00230973	8.14879e-06	0.000747291	1.79002e-12	2.63525e-05	1.42223e-12	2.08599e-12	2.30395e-12	8.79438e-05	1.30606e-05	0.000156552	3.03244e-05	2.7804e-12	0.00160613	9.71422e-13	0.000681006	2.8926e-12	1.65156e-12	0.00183874	1.82609e-12	2.27537e-12	1.14843e-12	0.00127729	0.00038935	2.43225e-12	2.43802e-12	0.000149782	0.00017258
Otu000321	5.72661e-11	8.02882e-06	1.3061e-11	2.08158e-11	0.00156156	4.40211e-11	0.000984784	1.68112e-11	0.0014444	1.41505e-11	0.00146499	1.2641e-11	1.63603e-11	2.06222e-11	2.84826e-11	1.30638e-05	3.65813e-11	2.59314e-11	2.09598e-11	2.51709e-11	0.00398359	1.91328e-05	2.03747e-11	1.40525e-11	2.62728e-11	1.47196e-11	2.04685e-11	1.04424e-11	5.59904e-12	4.52122e-12	2.41576e-11	2.5581e-11	1.80731e-11	3.06846e-11
Otu000323	1.08005e-12	8.36093e-11	1.13148e-12	1.58419e-12	2.4287e-05	2.47824e-12	1.66347e-06	1.33571e-12	2.36567e-06	1.12697e-12	2.26902e-05	1.10522e-12	1.45021e-12	1.70445e-12	2.18141e-12	7.23525e-13	2.79764e-12	2.06006e-12	1.85249e-12	1.94102e-12	0.0230637	1.24955e-12	1.84086e-12	1.20429e-12	0.00872972	1.30993e-12	1.68064e-12	1.0006e-12	6.45467e-13	7.95781e-06	2.24069e-12	2.09553e-12	0.0177092	0.000105742
Otu000324	6.44606e-13	1.3521e-12	3.47893e-12	3.73796e-12	2.195e-06	6.49341e-12	3.74809e-13	0.0101535	5.43158e-13	2.65689e-12	5.81644e-13	3.30482e-12	3.59973e-12	5.7794e-12	8.38221e-12	2.11855e-12	9.94865e-12	7.36167e-12	5.4301e-12	7.42149e-12	2.58512e-12	3.77507e-12	5.25857e-12	3.74337e-12	6.69867e-12	3.84137e-12	5.78584e-12	3.44629e-12	1.58807e-12	0.00148462	0.0634886	7.17957e-12	6.44431e-12	8.47181e-12
Otu000325	1.53237e-13	2.87699e-13	7.12556e-13	0.00663846	1.36304e-13	0.00147914	8.23552e-14	0.00702756	1.18686e-13	5.42074e-13	1.27737e-13	6.76913e-13	7.3616e-13	1.15463e-12	3.4144e-05	4.4484e-13	1.9775e-12	1.4568e-12	1.08993e-12	1.4652e-12	5.36028e-13	7.71324e-13	1.05408e-12	7.64178e-13	1.32804e-12	0.00230189	1.15617e-12	7.1772e-13	0.00491006	2.78605e-13	1.91097e-12	1.41864e-12	1.29915e-12	1.6672e-12
Otu000326	1.35861e-12	2.8266e-12	7.24365e-12	8.2097e-12	0.000825977	0.000281396	0.00205435	6.58915e-12	0.00164318	5.91513e-12	0.000986532	6.84774e-12	7.52158e-12	1.16949e-11	1.69533e-11	4.41298e-12	2.11441e-11	1.48355e-11	1.10465e-11	1.49005e-11	5.32446e-12	7.82709e-12	1.06659e-11	7.70802e-12	1.36663e-11	7.99503e-12	1.17619e-11	6.9373e-12	3.31054e-12	2.75252e-12	1.81427e-11	1.44856e-11	1.25004e-11	1.74092e-11
Otu000327	3.05261e-12	2.035e-11	9.6618e-11	2.67404e-11	8.21468e-12	3.97106e-12	1.6629e-06	5.0913e-11	5.34522e-12	6.03982e-11	5.22271e-12	9.69953e-11	0.000244197	4.22333e-11	1.13651e-11	5.2077e-11	6.6618e-12	1.82995e-11	0.00216178	1.74235e-11	7.40612e-11	9.70538e-11	6.00258e-11	9.68847e-11	2.75965e-11	9.68944e-11	0.0419567	9.24552e-11	0.00038562	0.00311305	3.20172e-11	2.02702e-11	1.03524e-10	1.1255e-11
Otu000328	3.79012e-13	7.74492e-13	1.80953e-12	2.12318e-12	0.00173718	4.79178e-12	0.0013293	1.64904e-12	0.00165961	1.5104e-12	0.000969677	1.74086e-12	1.9119e-12	2.87343e-12	4.25497e-12	1.16889e-12	5.48042e-12	3.65341e-12	2.73472e-12	3.63247e-12	1.39074e-12	1.94709e-12	2.60653e-12	1.94471e-12	3.36079e-12	1.98376e-12	5.85039e-05	1.76475e-12	8.90222e-13	7.43205e-13	4.23828e-12	3.49424e-12	3.02401e-12	4.2386e-12
Otu000329	1.11327e-13	1.75354e-12	7.80532e-12	6.80009e-05	0.000499715	3.76783e-05	0.000140263	1.79537e-12	0.000518635	3.03019e-12	0.000113357	9.20556e-12	9.5382e-12	1.35719e-12	0.022408	7.70127e-12	3.80143e-05	8.15736e-13	1.67568e-12	8.06715e-13	0.000241507	6.16747e-12	1.89032e-12	6.29706e-12	0.00769605	0.00512345	1.34859e-12	0.00953572	2.12026e-05	1.57908e-12	1.45075e-12	8.46988e-13	4.16733e-12	7.05427e-13
Otu000330	1.00261e-05	1.62785e-12	3.333e-12	3.02514e-12	2.19794e-06	2.22063e-05	3.61586e-06	8.14901e-06	9.46879e-06	2.39786e-12	7.48786e-13	3.21323e-12	3.41772e-12	4.69462e-12	6.15221e-12	2.32636e-12	7.40246e-12	5.55881e-12	4.50462e-12	5.58789e-12	2.98223e-05	3.52494e-12	4.40149e-12	3.50456e-12	5.19397e-12	3.56332e-12	4.697e-12	0.0269137	8.76277e-06	6.79609e-06	7.50541e-12	5.45335e-12	5.70144e-12	3.14782e-05
Otu000332	5.23031e-15	1.2108e-14	1.74886e-14	1.97513e-14	4.38484e-15	3.02749e-14	3.8435e-15	1.29951e-14	6.77288e-13	1.37766e-14	4.41043e-15	2.13823e-14	2.17913e-14	2.43912e-14	3.60385e-14	1.42803e-14	4.12429e-14	2.77915e-14	2.22444e-14	3.23736e-14	2.14678e-14	1.91897e-14	2.18639e-14	2.04752e-14	2.72609e-14	2.56394e-14	2.65217e-14	2.58568e-14	1.07565e-13	0.00819833	3.88854e-14	2.6982e-14	3.78245e-14	3.74066e-14
Otu000333	1.87489e-13	2.07535e-13	4.59848e-13	5.36853e-13	0.00200117	1.15e-12	0.000745136	4.04105e-13	0.000462854	3.70902e-13	0.00328505	4.25464e-13	4.61876e-13	6.84116e-13	1.00509e-12	2.92644e-13	1.30194e-12	8.80232e-13	6.79062e-13	8.78978e-13	3.47581e-13	4.86075e-13	6.40491e-13	4.82186e-13	8.05358e-13	4.82699e-13	6.98909e-13	4.36114e-13	2.35624e-13	1.83373e-13	1.00623e-12	8.5011e-13	7.34905e-13	1.02402e-12
Otu000335	1.86552e-12	0.000943049	1.89841e-05	5.58748e-05	0.00108501	6.51495e-11	0.00118999	2.483e-11	0.00203898	2.10943e-11	0.000671594	1.87534e-11	2.30346e-11	3.26403e-11	4.622e-11	1.07367e-11	5.93768e-11	4.14997e-11	3.19644e-11	4.07225e-11	1.38728e-11	2.14912e-11	3.15665e-11	2.09005e-11	4.04301e-11	2.22425e-11	3.24692e-11	1.53519e-11	8.76322e-06	5.89558e-12	3.95463e-11	4.07895e-11	2.82462e-11	4.92594e-11
Otu000336	2.88232e-13	8.88693e-13	2.59589e-12	4.16168e-12	0.00135411	8.62896e-12	0.00198317	3.27728e-12	0.00118304	2.7986e-12	0.00016239	2.51834e-12	3.17985e-12	4.19361e-12	5.80404e-12	1.51514e-12	7.45137e-12	3.03249e-05	4.16144e-12	5.15165e-12	1.93023e-12	1.91136e-05	4.09519e-12	2.79419e-12	5.22943e-12	2.94659e-12	4.16108e-12	2.08136e-12	1.09195e-12	8.74601e-13	4.95472e-12	5.20371e-12	3.65191e-12	3.14448e-05
Otu000337	3.3807e-13	5.7751e-13	1.35479e-12	1.5036e-12	2.79896e-13	3.50427e-12	1.66289e-06	1.19754e-12	2.43384e-13	1.06831e-12	2.62758e-13	1.29387e-12	1.39687e-12	2.17689e-12	3.27174e-12	8.72863e-13	4.36808e-12	2.79129e-12	0.0006133	2.7982e-12	1.03649e-12	1.91264e-05	0.038381	1.45189e-12	0.00936953	1.48078e-12	2.16989e-12	1.36204e-12	6.68452e-13	5.6393e-13	3.41141e-12	2.70687e-12	2.34052e-12	3.28616e-12
Otu000338	7.78343e-12	2.84091e-11	7.30121e-11	9.97195e-11	0.000977845	1.40072e-10	0.00199966	8.55054e-11	0.00196383	7.44235e-11	5.18539e-05	7.16342e-11	8.91759e-11	1.07092e-10	1.34848e-10	4.59334e-11	1.56337e-10	1.27266e-10	1.08202e-10	1.24824e-10	5.61651e-11	7.99957e-11	1.08699e-10	7.6958e-11	1.29244e-10	8.27923e-11	1.06779e-10	6.2191e-11	3.45051e-11	1.53284e-05	1.31141e-10	1.26812e-10	1.01044e-10	1.41633e-10
Otu000340	1.99284e-14	4.60014e-14	9.33256e-14	0.00681184	2.37769e-14	1.42597e-13	1.50972e-14	7.49472e-14	2.17959e-14	6.93872e-14	1.91481e-14	9.10171e-14	9.93104e-14	1.35778e-13	1.78396e-13	6.73207e-14	2.13608e-13	1.57847e-13	1.2773e-13	1.59855e-13	7.87359e-14	1.00493e-13	1.25727e-13	1.00035e-13	1.51213e-13	1.03219e-13	1.31866e-13	1.07092e-13	5.50749e-14	4.55804e-14	2.13515e-13	1.56081e-13	1.62857e-13	1.79964e-13
Otu000342	6.37226e-13	2.013e-12	6.17313e-12	9.53883e-12	0.0010101	1.8421e-11	0.0024653	7.31896e-12	0.00113057	6.32941e-12	0.000684845	5.89906e-12	6.95494e-12	1.04174e-11	1.49046e-11	3.46972e-12	1.86753e-11	1.32392e-11	1.01664e-11	1.31454e-11	4.43439e-12	1.91141e-05	2.18301e-05	6.72174e-12	1.27092e-11	7.0004e-12	1.04319e-11	4.99827e-12	2.46965e-12	1.94915e-12	1.31629e-11	1.3045e-11	9.28163e-12	1.55221e-11
Otu000343	2.65057e-12	8.66951e-12	2.63217e-11	4.0705e-11	0.00114148	8.37485e-11	0.00102647	3.19881e-11	0.000756758	2.75449e-11	0.00148448	2.50039e-11	3.05582e-11	4.3412e-11	6.11623e-11	1.48339e-11	7.82404e-11	5.51869e-11	4.27388e-11	5.35997e-11	0.00490192	2.87714e-11	4.1492e-11	2.82961e-11	5.35722e-11	2.98657e-11	4.33183e-11	2.10847e-11	1.06827e-11	6.79876e-06	5.34009e-11	5.37474e-11	4.9451e-05	6.471e-11
Otu000344	5.79669e-13	2.20521e-12	0.0214506	1.00908e-11	1.01013e-12	2.47642e-12	4.59362e-13	9.15221e-12	6.83906e-06	8.10355e-12	7.45687e-13	8.33186e-12	9.69541e-12	0.000510113	8.6929e-12	4.35232e-12	4.65027e-12	1.13001e-11	1.32981e-11	0.026123	5.87552e-12	9.76446e-12	1.30159e-11	9.77794e-12	1.28488e-11	1.00184e-11	1.28681e-11	3.1923e-05	2.80082e-12	2.09039e-12	0.000845817	1.16079e-11	1.43124e-11	8.82772e-12
Otu000346	0.0115694	2.14692e-13	1.98957e-11	1.52761e-12	9.14627e-14	2.24429e-12	4.35213e-14	2.41073e-12	7.01865e-14	2.71491e-11	7.34384e-14	7.14765e-12	6.32562e-11	2.26519e-12	4.53224e-12	6.51468e-13	3.49835e-12	2.80188e-12	2.4927e-12	2.91647e-12	1.0377e-12	7.76203e-11	2.88513e-12	2.97505e-11	2.23108e-12	1.5036e-11	2.25131e-12	1.33076e-12	2.74908e-13	2.00773e-13	3.26482e-12	2.58214e-12	5.74499e-12	5.74033e-12
Otu000349	5.87114e-13	1.71938e-12	5.40622e-12	8.40897e-12	0.00419666	2.29417e-05	0.000514042	8.14862e-06	0.000225296	5.30769e-12	0.000441403	5.0952e-12	5.89786e-12	9.60029e-12	1.40176e-11	2.96346e-12	1.7601e-11	1.24578e-11	9.21129e-12	1.22895e-11	3.77418e-12	5.98483e-12	8.88457e-12	5.88635e-12	1.17873e-11	6.10124e-12	9.55537e-12	4.43677e-12	2.08729e-12	1.66418e-12	1.25467e-11	1.2191e-11	8.61285e-12	1.46699e-11
Otu000351	2.27575e-13	4.13701e-13	1.00288e-12	1.17946e-12	0.0011638	2.7584e-12	0.000888072	9.31501e-13	0.00107877	8.08553e-13	0.00157345	9.65462e-13	1.04742e-12	1.63004e-12	2.45454e-12	0.000319702	3.25871e-12	2.10445e-12	1.52377e-12	2.09249e-12	7.51748e-13	1.06562e-12	1.48285e-12	1.07127e-12	1.88924e-12	1.09664e-12	1.61245e-12	9.65721e-13	4.84728e-13	3.98951e-13	2.4531e-12	2.02088e-12	1.69119e-12	2.47178e-12
Otu000352	6.08327e-13	1.78403e-12	6.75719e-12	1.17014e-11	2.195e-06	1.46083e-05	4.11787e-13	8.56837e-12	6.50365e-13	7.07765e-12	6.65307e-13	6.31028e-12	7.64268e-12	1.25022e-11	1.71357e-11	3.31855e-12	2.04072e-11	1.58743e-11	1.23074e-11	1.5434e-11	0.010632	7.57922e-12	1.19342e-11	0.013395	0.0107766	1.85382e-05	1.2459e-11	5.09268e-12	2.21533e-12	1.72065e-12	6.50216e-05	1.57209e-11	1.07598e-11	0.0230107
Otu000353	4.48779e-13	1.78103e-12	4.74168e-12	5.076e-12	0.00131158	3.14573e-12	0.00158939	4.6117e-12	0.00127792	4.52479e-12	0.000999913	4.34068e-12	5.61388e-12	5.89841e-12	5.94917e-12	3.00864e-12	5.44446e-12	6.12894e-12	6.1842e-12	6.02043e-12	3.57599e-12	4.89826e-12	6.10376e-12	4.9449e-12	2.54789e-05	5.01614e-12	5.81958e-12	4.06453e-12	2.17486e-12	1.62325e-12	7.09648e-12	6.18929e-12	6.21667e-12	6.07901e-12
Otu000356	7.46147e-13	0.00678232	2.90041e-12	0.00271645	5.52551e-06	0.00240917	1.6629e-06	0.000453478	5.13673e-13	0.000658406	6.57308e-06	2.76278e-12	2.95379e-12	4.76437e-12	7.35289e-12	1.84158e-12	1.00566e-11	6.21288e-12	4.44283e-12	6.28647e-12	2.20414e-12	3.12888e-12	4.28524e-12	3.11209e-12	5.51591e-12	3.17408e-12	2.70148e-05	0.00333421	1.41304e-12	1.19248e-12	7.48092e-12	6.01188e-12	5.04321e-12	7.41792e-12
Otu000357	0.0111033	3.90246e-14	7.87022e-14	3.67543e-14	8.77628e-06	8.84152e-14	4.93376e-06	4.80097e-14	9.54696e-06	8.16766e-06	9.40323e-05	7.38045e-14	6.56407e-14	1.14738e-13	1.48415e-13	5.59044e-14	1.74027e-13	1.32454e-13	1.00961e-13	1.37094e-13	6.1728e-14	0.00412733	9.74306e-14	8.64746e-14	1.17503e-13	0.000149735	1.15848e-13	1.09162e-13	4.67546e-14	3.8919e-14	2.19485e-13	1.30119e-13	1.66848e-13	1.43614e-13
Otu000358	6.89606e-14	1.26647e-13	3.51014e-13	4.47005e-13	6.36518e-14	7.91301e-13	5.16753e-14	3.00489e-13	2.36385e-06	8.17381e-06	6.38469e-14	2.85395e-13	3.46611e-13	4.92366e-13	6.85125e-13	2.1726e-13	7.98771e-13	0.0709446	4.4173e-13	6.48102e-13	2.43076e-13	4.14404e-13	4.18531e-13	3.61044e-13	5.71525e-13	3.68793e-13	5.59666e-13	2.99414e-13	1.73813e-13	1.35717e-13	6.68351e-13	5.93e-13	4.89028e-13	6.48211e-13
Otu000360	0.00121559	9.98959e-05	3.03807e-12	1.84398e-08	7.56121e-13	4.98991e-11	1.70642e-13	2.20546e-11	2.36384e-06	7.79306e-12	3.24266e-06	2.47423e-12	3.58414e-12	0.0165494	5.10065e-12	0.00472622	1.57731e-11	0.00169115	1.75419e-09	2.05349e-11	0.00557922	4.26882e-12	0.00383839	0.00701941	1.26848e-09	1.85722e-05	2.31458e-09	4.33697e-12	1.00648e-10	4.72408e-12	4.90878e-11	3.92982e-11	3.08459e-11	5.05707e-12
Otu000361	0.0103531	4.447e-05	1.42263e-12	3.07534e-12	1.38827e-05	0.000281323	9.66831e-05	0.000138917	1.95028e-05	3.24444e-12	1.0433e-09	8.89052e-13	1.92812e-12	4.31168e-12	2.80053e-13	1.25162e-13	6.65427e-13	3.91694e-13	7.15986e-12	3.77579e-13	2.44212e-13	2.17014e-12	1.88393e-11	2.22302e-12	8.46295e-13	0.00026947	7.60942e-12	2.76363e-13	6.73004e-14	6.74036e-14	7.60588e-13	4.54051e-13	1.32221e-11	2.78763e-13
Otu000362	1.02527e-12	8.02882e-06	9.60437e-12	1.39617e-11	0.00102433	2.65725e-11	0.00135334	1.13256e-11	0.000687384	9.74577e-12	0.000964747	9.26072e-12	1.07358e-11	1.53554e-11	2.09509e-11	5.67095e-12	2.60966e-11	1.89417e-11	1.5151e-11	1.88193e-11	7.0176e-12	1.04255e-11	1.48011e-11	1.03731e-11	1.8441e-11	1.08082e-11	1.52077e-11	7.88106e-12	4.1027e-12	3.3219e-12	1.88884e-11	1.86317e-11	1.38502e-11	2.21105e-11
Otu000363	1.35218e-12	2.84698e-12	6.85296e-12	8.33174e-12	0.00103756	1.83808e-11	0.00234843	6.63074e-12	0.000317287	5.92285e-12	0.00139657	6.59797e-12	7.25499e-12	1.08519e-11	1.55957e-11	4.33993e-12	2.02711e-11	1.36673e-11	1.03878e-11	1.36323e-11	5.23543e-12	7.43246e-12	1.01221e-11	1.99654e-05	1.26962e-11	7.53752e-12	1.0875e-11	6.55577e-12	3.33102e-12	2.78942e-12	1.55382e-11	1.33862e-11	1.11187e-11	1.60107e-11
Otu000364	1.02214e-13	2.04328e-13	5.49253e-13	0.00211612	9.64623e-14	0.00123663	6.11329e-14	0.00227744	2.36385e-06	0.00582387	8.67654e-14	5.17404e-13	5.6983e-13	9.9192e-13	1.6832e-12	3.21841e-13	2.43434e-12	1.37098e-12	9.16699e-13	1.38384e-12	3.97294e-13	6.00074e-13	8.76038e-13	5.94738e-13	1.19882e-12	6.12258e-13	9.92566e-13	5.18112e-13	2.4082e-13	4.35005e-05	1.65427e-12	1.32374e-12	0.00312657	1.70721e-12
Otu000365	5.84982e-14	1.33901e-13	0.00166659	0.00952518	5.59223e-14	0.000754792	3.25797e-14	0.00320566	4.74002e-14	1.78305e-13	5.44611e-14	2.23912e-13	2.46155e-13	3.60935e-13	5.2221e-13	1.60782e-13	7.09452e-13	4.52114e-13	3.45947e-13	4.5009e-13	1.80559e-13	2.50957e-13	0.00413505	2.54099e-13	4.12009e-13	2.60927e-13	3.58523e-13	2.48466e-13	1.28179e-13	9.89065e-14	5.93914e-13	4.44275e-13	4.09342e-13	5.35053e-13
Otu000366	0.000456171	1.57577e-12	3.22622e-12	2.9281e-12	3.07973e-05	4.87714e-12	0.00130345	2.5088e-12	2.364e-06	2.321e-12	0.0042965	3.1103e-12	3.30825e-12	4.54408e-12	5.95476e-12	2.25189e-12	7.16471e-12	5.38047e-12	4.3602e-12	5.4086e-12	2.61099e-12	3.41201e-12	4.26039e-12	3.39228e-12	5.02738e-12	3.44915e-12	4.54639e-12	3.20519e-05	1.79566e-12	1.54013e-12	7.26474e-12	5.27841e-12	5.51875e-12	6.00115e-12
Otu000369	0.00281782	5.23969e-12	9.25663e-13	1.26135e-11	0.000667609	5.09152e-13	0.000475157	3.51213e-12	0.000464186	2.28003e-12	0.00110105	5.74916e-13	1.35655e-12	0.00771532	3.41329e-13	1.18575e-13	5.0951e-13	6.97217e-13	1.32935e-11	6.02196e-13	1.87997e-13	1.63213e-12	2.00163e-11	1.56607e-12	2.27417e-12	1.64662e-12	0.000850504	0.012888	5.11928e-14	1.06791e-09	1.56994e-12	7.95749e-13	1.29192e-11	3.38224e-13
Otu000370	0.00301762	7.40297e-14	6.53993e-13	1.39336e-11	4.89866e-14	4.58001e-13	1.05319e-13	0.0033825	1.41285e-05	1.45159e-12	1.01277e-09	5.17453e-13	8.38931e-13	0.00185913	4.03855e-13	4.30463e-05	4.74598e-13	0.000556512	1.32453e-11	8.74505e-13	1.88975e-13	1.0897e-12	0.00926048	1.0727e-12	3.10472e-12	1.25411e-12	0.0044746	2.30332e-13	0.00367641	8.27967e-14	1.96117e-12	1.27451e-12	5.03086e-12	0.00371032
Otu000371	1.76353e-13	6.60768e-13	1.8679e-12	2.63957e-12	0.000775925	3.66991e-12	0.00178637	2.14515e-12	0.00171471	1.85444e-12	0.000753008	1.78245e-12	2.15339e-12	2.93403e-12	3.79625e-12	1.07619e-12	4.39384e-12	3.52981e-12	2.90457e-12	3.4441e-12	1.48885e-05	2.05174e-12	2.82855e-12	2.01863e-12	3.43973e-12	2.11169e-12	2.91038e-12	1.55028e-12	7.80279e-13	6.26172e-13	3.69873e-12	3.44824e-12	2.73485e-12	3.93706e-12
Otu000373	6.63467e-14	1.25812e-13	2.81399e-13	2.84542e-13	5.874e-14	6.01468e-13	3.6629e-14	2.32686e-13	5.24419e-14	2.09465e-13	5.71337e-14	2.69905e-13	2.90743e-13	4.36549e-13	6.3719e-13	1.84319e-13	8.40709e-13	5.49774e-13	4.12885e-13	5.54103e-13	2.20665e-13	3.01009e-13	4.01391e-13	3.00026e-13	0.000541723	0.00152529	4.37015e-13	0.00143448	1.43992e-13	0.00655446	7.20097e-13	5.36991e-13	4.99855e-13	6.4612e-13
Otu000374	1.00046e-12	1.59186e-12	5.19723e-12	8.07705e-12	2.45246e-05	2.53254e-11	3.32576e-06	5.5664e-12	9.5449e-06	5.06424e-05	6.08642e-05	4.85058e-12	5.42739e-12	0.000569923	1.83091e-11	2.74185e-12	2.63939e-11	0.000471658	9.70863e-12	0.0198896	0.00142642	5.79196e-12	9.20174e-12	0.00903425	0.0018456	5.93021e-12	1.04859e-11	0.00670173	8.89025e-06	1.54172e-12	1.61263e-11	1.43829e-11	0.0259415	0.0119397
Otu000375	3.48789e-13	0.00391098	2.60767e-12	0.000315602	3.69012e-13	0.00382076	2.06546e-13	0.00291813	3.10456e-13	0.000458936	3.24551e-13	2.44143e-12	2.75521e-12	4.57622e-12	5.07243e-12	1.40822e-12	4.07453e-12	5.19875e-12	4.33218e-12	5.18683e-12	1.80713e-12	0.00110198	4.19223e-12	2.84355e-12	5.00324e-12	0.00182516	0.0123085	2.40652e-12	9.97799e-13	7.95209e-13	7.31324e-12	5.13199e-12	5.19134e-12	5.10976e-12
Otu000376	4.65486e-13	0.016707	2.55945e-12	0.0045469	4.46636e-13	6.5019e-12	2.59226e-13	2.299e-12	2.36385e-06	2.0134e-12	4.0303e-13	2.41461e-12	2.65832e-12	0.00682835	0.00158591	0.000710577	9.31956e-12	6.08579e-12	4.21242e-12	6.13598e-12	1.85948e-12	2.79544e-12	4.04799e-12	2.77234e-12	5.41033e-12	2.84318e-12	4.54168e-12	2.45746e-12	1.11667e-12	9.22287e-13	7.70974e-12	5.89387e-12	4.81184e-12	7.30508e-12
Otu000377	1.44295e-12	2.62301e-12	5.63105e-12	5.77322e-12	1.28343e-12	1.3071e-11	7.99979e-13	4.71214e-12	2.36385e-06	4.28436e-12	1.21745e-12	5.38124e-12	5.7753e-12	8.53621e-12	1.2568e-11	3.78346e-12	1.70894e-11	1.0744e-11	8.09508e-12	1.08624e-11	4.45392e-12	5.99516e-12	7.83621e-12	5.96773e-12	9.77289e-12	6.06538e-12	8.54419e-12	5.89505e-12	2.99873e-12	0.0356379	1.36217e-11	1.04867e-11	9.61812e-12	1.26938e-11
Otu000379	4.88725e-06	5.82379e-13	1.1928e-12	1.08088e-12	0.000697269	1.79966e-12	0.00148105	9.25958e-13	0.000456351	8.56892e-13	0.00294318	1.14975e-12	1.22184e-12	1.68009e-12	2.20162e-12	8.32517e-13	2.64856e-12	1.98919e-12	1.61173e-12	1.99982e-12	9.65249e-13	1.26135e-12	1.57468e-12	1.2542e-12	1.85816e-12	1.27496e-12	1.68098e-12	1.32133e-12	6.63577e-13	5.69004e-13	2.68801e-12	1.95141e-12	2.04192e-12	2.21831e-12
Otu000381	3.49013e-14	4.7367e-14	8.64914e-14	6.57236e-14	0.00159766	7.56391e-14	0.00156046	5.98602e-14	0.00138906	8.18971e-06	0.000523684	8.43555e-14	8.98335e-14	1.1011e-13	1.26518e-13	6.46421e-14	1.36608e-13	1.21571e-13	1.0836e-13	1.20989e-13	7.3291e-14	9.07659e-14	1.06721e-13	9.00376e-14	1.19071e-13	9.14231e-14	1.09786e-13	1.05938e-13	5.3058e-14	6.7987e-06	1.8343e-13	1.19979e-13	1.51055e-13	1.28642e-13
Otu000382	1.86146e-12	3.22678e-12	0.00180638	0.0194613	8.8098e-06	1.34592e-11	1.38749e-05	5.52918e-12	4.34324e-05	5.06524e-12	9.72349e-06	6.43694e-12	6.80398e-12	9.79898e-12	1.35884e-11	4.61173e-12	1.71206e-11	0.00364218	9.28291e-12	1.20863e-11	5.36362e-12	7.10767e-12	9.02936e-12	7.07435e-12	1.08825e-11	7.18526e-12	9.81515e-12	7.16543e-12	3.67173e-12	3.15417e-12	1.50363e-11	3.21678e-05	0.000770825	1.35644e-11
Otu000383	1.0635e-12	8.27207e-06	2.36954e-11	9.86875e-06	7.19579e-06	1.02737e-10	1.74751e-05	3.49247e-11	1.65364e-05	0.000287019	5.78924e-05	2.24899e-11	3.97097e-11	0.0039383	4.62197e-11	1.16049e-11	5.95457e-11	3.99658e-11	4.64425e-05	0.00384343	0.000442585	2.463e-11	3.35536e-11	2.37114e-11	0.00230689	2.63337e-11	3.26621e-11	0.0557609	1.75264e-05	5.01084e-12	3.02363e-11	4.02963e-11	0.00587204	0.000161346
Otu000384	3.73843e-12	1.21206e-11	3.46972e-11	5.40546e-11	0.000114455	1.11773e-10	0.00300756	8.14879e-06	0.000588537	3.67737e-11	0.000364657	3.33565e-11	4.08456e-11	5.5677e-11	7.80988e-11	2.03346e-11	9.98297e-11	7.0035e-11	5.52379e-11	6.88793e-11	2.55447e-11	1.91186e-05	5.39857e-11	3.73148e-11	6.86996e-11	3.89699e-11	5.55331e-11	2.81731e-11	1.47355e-11	1.18076e-11	6.73159e-11	6.90524e-11	4.91797e-11	8.24733e-11
Otu000385	0.00332001	0.00192524	9.38732e-12	1.58098e-09	4.38996e-06	3.15741e-10	1.14308e-05	0.0012146	2.36772e-06	0.000185463	6.57356e-06	7.96004e-12	0.00434021	8.17577e-10	9.85445e-11	3.32843e-12	8.77656e-11	4.39627e-09	2.32439e-05	1.56219e-09	4.60025e-12	1.24994e-11	1.57214e-10	1.22116e-11	1.38646e-07	0.00229122	7.58809e-10	5.91715e-12	0.0115026	1.82146e-12	6.51634e-05	1.18474e-08	4.95699e-11	1.15025e-10
Otu000388	3.83213e-13	2.86619e-13	5.73981e-13	5.78377e-13	0.000827177	1.19627e-12	0.000981398	4.6659e-13	0.000634165	4.342e-13	0.0032603	5.42682e-13	5.79589e-13	8.67872e-13	1.24759e-12	3.68031e-13	1.6148e-12	1.07223e-12	8.23177e-13	1.09766e-12	4.50229e-13	6.11048e-13	7.98857e-13	6.05988e-13	9.89735e-13	6.1888e-13	8.69891e-13	5.97215e-13	3.14285e-13	2.49632e-13	1.37797e-12	1.05448e-12	9.85222e-13	1.25836e-12
Otu000389	6.05019e-13	5.0157e-13	1.18788e-12	1.37102e-12	0.00081095	2.93424e-12	0.00132963	1.08723e-12	0.00105881	9.83475e-13	0.000928386	1.12336e-12	1.22211e-12	1.82995e-12	2.61172e-12	7.62673e-13	3.41102e-12	2.31113e-12	1.74744e-12	2.32276e-12	9.32409e-13	1.27645e-12	1.68953e-12	1.27394e-12	2.12043e-12	1.29115e-12	1.83405e-12	1.16837e-12	5.91005e-13	5.10049e-13	2.67851e-12	2.24871e-12	1.91934e-12	2.66218e-12
Otu000390	1.25753e-11	0.0020603	1.01167e-11	0.00195188	2.195e-06	0.0104659	1.18372e-12	9.61969e-12	1.55383e-12	8.17729e-06	1.69437e-12	9.51397e-12	1.05032e-11	0.00804275	3.4141e-11	5.84408e-12	0.00134802	2.73776e-11	1.76049e-11	2.76709e-11	7.22622e-12	0.00764616	1.68076e-11	1.10503e-11	2.36123e-11	1.13502e-11	1.91895e-11	9.43867e-12	4.33664e-12	3.63212e-12	3.25455e-11	2.62505e-11	1.91295e-11	3.46706e-11
Otu000391	1.32729e-11	1.25913e-10	4.89311e-10	1.15451e-10	1.0972e-05	0.00439285	3.07935e-06	0.00592187	3.15748e-11	2.91095e-10	3.24483e-06	0.00549523	5.66699e-10	1.93268e-10	7.77337e-11	3.29291e-10	5.53553e-11	1.05662e-10	2.39652e-10	1.03639e-10	4.46459e-10	4.61781e-10	2.59637e-10	4.56395e-10	1.39002e-10	0.0017825	1.96535e-10	4.79722e-10	1.82804e-10	1.15506e-10	1.94561e-10	1.1267e-10	0.0125607	7.75079e-11
Otu000393	0.00169014	0.00814844	6.1696e-13	2.46338e-13	2.18945e-05	3.03438e-13	3.72972e-06	2.47032e-13	1.82266e-13	2.21363e-13	2.21304e-09	0.00952412	4.21546e-10	3.63229e-13	0.00110995	2.69823e-13	2.99482e-12	1.17666e-12	3.2542e-13	3.20888e-05	1.94968e-12	3.56395e-13	3.4736e-13	3.17661e-13	1.22457e-12	3.27624e-13	3.51567e-13	0.00306564	2.22889e-13	3.49878e-12	1.86979e-12	1.35695e-12	6.44618e-13	6.40786e-13
Otu000394	2.23332e-13	6.54134e-13	1.98639e-12	0.00696546	2.43662e-13	3.90425e-13	1.38997e-13	0.0112438	2.06702e-13	9.05153e-13	2.28676e-13	1.9486e-12	2.0581e-12	1.79803e-12	1.01162e-12	1.19974e-12	7.12006e-13	1.27441e-12	1.90617e-12	1.2675e-12	1.50222e-12	2.10157e-12	1.99696e-12	1.99654e-05	1.53642e-12	2.11264e-12	1.8107e-12	2.70392e-12	8.17617e-13	6.14597e-13	2.84264e-12	1.33571e-12	4.5728e-12	1.00015e-12
Otu000395	8.68637e-13	1.8298e-12	4.46815e-12	5.12897e-12	0.00184708	1.16744e-11	0.00109009	4.02608e-12	0.000799054	3.58622e-12	0.00137666	4.2588e-12	4.63902e-12	7.29507e-12	1.09569e-11	2.80937e-12	1.4602e-11	9.41517e-12	6.86636e-12	9.46354e-12	3.39316e-12	4.83014e-12	6.59529e-12	4.78219e-12	8.50365e-12	4.91231e-12	7.26963e-12	4.38495e-12	2.12719e-12	1.77136e-12	1.13906e-11	9.12236e-12	7.73167e-12	1.11408e-11
Otu000397	0.0035749	8.92404e-13	1.55247e-08	2.79295e-12	3.59444e-13	1.34599e-10	9.95719e-06	4.396e-05	2.36398e-06	0.00440722	3.24268e-06	9.53415e-10	1.32164e-08	5.26805e-12	4.42497e-12	3.64736e-12	3.98587e-11	3.26335e-12	8.43768e-12	3.29047e-12	1.24696e-11	4.47009e-08	1.22602e-11	1.15641e-08	3.29124e-12	0.0201915	5.15276e-12	1.87587e-11	1.27973e-12	8.53287e-13	4.62389e-12	3.20009e-12	4.21114e-09	4.56688e-12
Otu000398	1.31423e-13	3.56803e-13	8.62799e-13	1.02663e-12	0.00113667	2.18446e-12	0.00147217	8.09199e-13	0.00120971	7.2839e-13	0.00114081	8.22014e-13	9.05542e-13	1.37929e-12	1.97641e-12	5.43442e-13	2.54294e-12	1.73226e-12	1.30894e-12	1.7563e-12	6.54429e-13	9.30193e-13	1.26987e-12	9.24523e-13	1.59772e-12	9.51587e-13	1.37387e-12	8.27807e-13	4.12758e-13	3.44036e-13	1.99815e-12	1.689e-12	1.41905e-12	2.02406e-12
Otu000399	5.38476e-13	3.14738e-10	1.84379e-12	1.3302e-12	0.0003804	2.98022e-12	0.00280746	3.67108e-05	0.00070191	1.12272e-12	0.000561094	1.94293e-12	1.91095e-12	1.95413e-12	2.69977e-12	8.31761e-12	3.5855e-12	2.35434e-12	1.88984e-12	2.3687e-12	3.12456e-12	1.78498e-12	0.000991584	1.77307e-12	2.16965e-12	1.77055e-12	1.95309e-12	6.02314e-12	1.43919e-10	5.42787e-10	2.93741e-12	2.2988e-12	2.46883e-12	2.7344e-12
Otu000401	2.10636e-13	6.43836e-13	2.78194e-12	5.26595e-12	0.00143027	6.30562e-12	0.000577228	3.50583e-12	0.00104237	9.74404e-05	0.000902024	2.54842e-12	3.0022e-12	6.22884e-12	8.94995e-12	1.2443e-12	8.47008e-12	8.38187e-12	5.81403e-12	8.28776e-12	1.48885e-05	0.00180813	0.0012316	3.1617e-12	7.87186e-12	0.000188555	6.2507e-12	2.03777e-12	8.03638e-13	6.16419e-13	8.59867e-12	8.16484e-12	0.0169473	9.27441e-12
Otu000403	1.26991e-14	2.86473e-14	5.8026e-14	5.14531e-14	1.2787e-14	8.95894e-14	1.17647e-14	4.6556e-14	1.21041e-14	4.24075e-14	1.2656e-14	5.61167e-14	6.04391e-14	0.0189863	1.10838e-13	3.92972e-14	1.28236e-13	9.61342e-14	7.82736e-14	0.0321419	4.82524e-14	6.26455e-14	7.73929e-14	6.26702e-14	8.99095e-14	5.9482e-14	8.2179e-14	6.51851e-14	3.11732e-14	2.71782e-14	1.30511e-13	9.49178e-14	9.82283e-14	1.07821e-13
Otu000404	8.4096e-12	7.19202e-13	1.79918e-12	2.52201e-12	0.00215758	1.46072e-05	0.00117371	2.1785e-12	0.000772321	1.81453e-12	0.000175345	1.78465e-12	2.40367e-12	2.64032e-12	3.41646e-05	1.12565e-12	4.48659e-12	3.27151e-12	2.84785e-12	3.00851e-12	1.38912e-12	2.00291e-12	2.84634e-12	1.92476e-12	2.54801e-05	2.06792e-12	2.63009e-12	1.51814e-12	8.41864e-13	7.02967e-13	3.42417e-12	3.22487e-12	2.56703e-12	3.94205e-12
Otu000405	3.14963e-13	1.71244e-13	3.10118e-13	3.82454e-13	0.00108264	8.73778e-13	0.000782227	0.00250282	0.000582186	2.7171e-13	0.00117934	3.20871e-13	3.51258e-13	5.25522e-13	7.71908e-13	2.22672e-13	1.02379e-12	6.67599e-13	4.93561e-13	6.69449e-13	2.62283e-13	3.60183e-13	4.81604e-13	3.55446e-13	6.08118e-13	3.6302e-13	5.20796e-13	3.40321e-13	1.87376e-13	1.57776e-13	7.85219e-13	6.50129e-13	5.57864e-13	7.85612e-13
Otu000406	7.11754e-13	1.01017e-12	0.00191239	2.8914e-12	2.19692e-06	7.81176e-12	1.46767e-05	0.000262785	8.91948e-06	0.00204767	2.30669e-05	0.00206119	1.34081e-05	4.17777e-12	6.67383e-12	1.53302e-12	9.2684e-12	5.57114e-12	3.8687e-12	0.00313778	1.84673e-12	2.66313e-12	0.00919575	2.64644e-12	4.90029e-12	0.00366873	4.18367e-12	2.42961e-12	1.7519e-05	0.00298623	6.68257e-12	5.3731e-12	4.37628e-12	6.73953e-12
Otu000407	2.94304e-13	6.92085e-14	2.4866e-13	2.71037e-13	0.00148515	5.97092e-13	0.00109767	2.12056e-13	0.0010719	0.000171303	0.00107217	2.19211e-13	2.4458e-13	3.61005e-13	5.31101e-13	1.55872e-13	6.68608e-13	4.49738e-13	3.42291e-13	4.43725e-13	1.84246e-13	2.47143e-13	3.33564e-13	2.49634e-13	4.02615e-13	2.50498e-13	3.33194e-13	2.20178e-13	1.1891e-13	9.17927e-14	5.28017e-13	4.4932e-13	3.87748e-13	5.58212e-13
Otu000408	5.34238e-12	8.15569e-06	1.89624e-05	9.9098e-06	6.77342e-05	1.27269e-11	4.01179e-05	9.40719e-12	5.92704e-05	7.90852e-12	0.00186397	7.94006e-12	1.04536e-11	1.13607e-11	1.25721e-11	1.30586e-05	1.45804e-11	0.000981861	1.29956e-11	1.18086e-11	6.59454e-12	0.0104103	1.32255e-11	0.00822078	1.63431e-11	9.21869e-12	1.1155e-11	8.28265e-12	5.30699e-10	0.0011816	1.46991e-11	1.32938e-11	1.17742e-11	3.1445e-05
Otu000409	0.000532799	2.3693e-12	0.000109211	0.00519938	1.12773e-12	0.0105686	7.21957e-13	0.00143081	2.36386e-06	0.00480775	1.098e-12	4.96068e-12	5.27858e-12	0.00123139	1.71503e-11	3.4397e-12	8.38751e-11	1.21438e-11	7.85507e-12	1.25113e-11	4.04624e-12	5.56796e-12	7.55889e-12	5.54004e-12	1.00627e-11	0.000160538	2.70549e-05	0.00246381	2.70661e-12	2.31438e-12	1.50367e-11	1.15075e-11	9.31773e-12	1.68863e-11
Otu000410	7.32063e-06	6.46145e-12	1.32294e-11	1.20068e-11	5.23724e-06	1.99997e-11	1.93867e-12	1.02874e-11	2.73586e-12	0.000500439	2.97221e-12	1.2754e-11	0.0101742	1.86337e-11	2.44189e-11	9.23394e-12	2.9381e-11	3.0098e-05	0.0124074	2.21791e-11	0.00719746	1.39912e-11	1.74702e-11	1.39104e-11	2.06156e-11	1.41435e-11	1.86432e-11	1.46445e-11	7.36313e-12	6.31531e-12	2.97909e-11	2.16451e-11	2.26306e-11	2.46091e-11
Otu000411	4.93733e-06	8.03034e-06	1.20652e-12	1.09433e-12	2.79806e-13	1.82254e-12	1.76677e-13	0.000117003	2.49339e-13	0.00370347	2.70967e-13	1.16308e-12	1.23662e-12	1.69943e-12	2.22702e-12	8.4211e-13	2.6794e-12	2.01218e-12	1.63049e-12	2.02281e-12	9.76394e-13	1.27595e-12	1.59309e-12	1.26863e-12	1.87991e-12	1.28978e-12	1.70031e-12	1.33597e-12	6.71364e-13	5.75745e-13	2.71777e-12	1.97399e-12	2.06453e-12	2.24417e-12
Otu000413	1.0035e-13	3.79381e-13	9.00138e-13	1.06627e-12	0.00112679	2.29092e-12	0.00138689	8.42489e-13	0.00149978	7.5879e-13	0.000535351	8.65212e-13	9.4904e-13	1.45158e-12	2.11832e-12	5.64296e-13	2.73754e-12	1.8511e-12	1.36834e-12	1.84562e-12	6.78325e-13	9.73831e-13	1.33766e-12	9.63189e-13	1.69222e-12	9.85404e-13	1.45133e-12	8.6474e-13	4.25433e-13	3.53539e-13	2.16329e-12	1.79165e-12	1.50507e-12	2.15967e-12
Otu000414	4.89779e-06	5.84329e-13	1.19657e-12	1.08512e-12	0.00137211	1.46073e-05	0.00129154	9.2966e-13	0.00135138	8.60193e-13	0.000522656	1.15348e-12	1.22634e-12	2.66745e-05	2.20862e-12	8.35171e-13	2.6572e-12	1.99555e-12	1.617e-12	2.00611e-12	9.68341e-13	1.26541e-12	1.5799e-12	0.000472311	1.86433e-12	1.27912e-12	1.68627e-12	1.32505e-12	6.65833e-13	5.71017e-13	2.69556e-12	1.95767e-12	2.04766e-12	2.22558e-12
Otu000415	1.76917e-12	3.65832e-12	8.92933e-12	1.01828e-11	0.000914519	2.05526e-11	0.00167939	8.11068e-12	0.00057175	7.22829e-12	0.00154373	8.45409e-12	9.18962e-12	1.40781e-11	2.04909e-11	5.60971e-12	2.61809e-11	1.78316e-11	1.34372e-11	1.79096e-11	6.7797e-12	9.64047e-12	1.30386e-11	9.47718e-12	1.63253e-11	9.76401e-12	1.4198e-11	8.75379e-12	4.28664e-12	3.59741e-12	2.17809e-11	1.73903e-11	1.5137e-11	2.07369e-11
Otu000416	1.85561e-12	4.24239e-12	1.09438e-11	1.04805e-11	0.00108989	1.10808e-11	0.00165314	9.17794e-12	0.000802404	8.26282e-12	0.000430824	1.03478e-11	1.13508e-11	1.57544e-11	1.83898e-11	6.87243e-12	1.846e-11	1.7878e-11	1.51794e-11	1.79118e-11	8.22438e-12	1.17307e-11	1.5428e-11	1.1662e-11	1.72462e-11	1.17943e-11	1.56961e-11	1.10646e-11	5.05754e-12	4.20192e-12	2.40513e-11	1.76189e-11	1.84275e-11	1.86217e-11
Otu000417	2.73038e-13	9.78715e-13	3.00596e-12	4.37042e-12	7.47286e-05	6.6718e-12	0.00155868	3.42989e-12	0.00215073	3.05253e-12	0.00047332	2.83784e-12	3.32362e-12	4.89577e-12	6.5282e-12	1.66348e-12	7.68947e-12	5.93056e-12	4.75416e-12	5.88753e-12	2.13038e-12	3.32941e-12	4.66636e-12	3.23947e-12	5.79164e-12	3.33179e-12	4.88161e-12	2.40984e-12	1.17406e-12	1.35975e-05	6.10532e-12	0.00364623	4.42576e-12	6.73311e-12
Otu000418	2.46114e-10	2.72663e-11	0.0020931	2.15174e-10	1.75653e-05	6.46953e-05	4.44155e-06	2.04956e-10	1.65385e-05	1.6952e-05	2.94822e-05	1.48312e-10	1.93001e-10	2.40742e-10	2.65579e-10	5.7691e-05	3.81496e-05	2.59255e-10	2.42417e-10	2.58929e-10	9.85523e-11	0.000874372	2.4057e-10	0.00150977	2.5783e-10	1.81604e-10	2.39989e-10	1.00354e-10	0.00863514	2.58385e-11	2.80405e-10	0.0148071	2.19792e-10	0.0185171
Otu000421	3.34346e-14	6.09334e-13	1.05186e-12	0.00277552	0.00106988	2.93693e-12	0.000911117	9.74619e-13	0.000790664	8.59594e-13	0.00160865	9.98289e-13	1.08195e-12	1.68821e-12	2.53187e-12	6.4897e-13	3.38322e-12	2.18187e-12	1.5983e-12	2.18703e-12	7.89115e-13	1.12504e-12	1.54565e-12	1.12009e-12	1.98344e-12	1.14323e-12	1.68907e-12	9.98755e-13	4.90434e-13	4.05586e-13	2.5474e-12	2.11246e-12	1.7591e-12	2.57051e-12
Otu000422	3.23899e-13	0.00134792	1.26876e-12	1.38157e-12	0.00158848	2.96053e-12	0.000522358	1.1223e-12	0.000227727	1.00982e-12	0.000959851	1.21352e-12	1.30715e-12	1.94888e-12	2.78008e-12	1.30581e-05	3.56793e-12	2.43013e-12	1.83854e-12	2.43536e-12	9.87031e-13	1.3555e-12	1.78926e-12	1.34621e-12	2.22428e-12	1.37867e-12	1.94868e-12	1.28203e-12	6.49609e-13	5.5283e-13	2.91765e-12	2.36683e-12	2.10511e-12	2.80577e-12
Otu000423	1.30581e-11	1.28798e-12	3.01659e-12	4.57522e-12	0.00170662	9.61634e-12	0.00111717	3.78343e-12	0.00103492	3.25962e-12	0.00063781	2.80338e-12	4.16713e-12	4.52382e-12	5.8555e-12	1.30651e-05	7.43289e-12	5.47779e-12	2.32255e-05	5.10172e-12	2.28623e-12	3.38534e-12	4.52412e-12	3.08611e-12	5.93466e-12	1.86878e-05	4.48002e-12	2.52847e-12	0.000104028	6.79875e-06	4.95679e-12	5.33469e-12	4.00398e-12	6.36246e-12
Otu000425	6.16983e-13	2.35103e-13	1.89642e-05	9.38068e-14	0.000895643	1.36121e-13	0.000956522	9.18866e-14	0.00196892	7.96408e-14	0.000607913	8.78467e-14	1.17074e-13	1.16988e-13	1.50805e-13	7.212e-14	3.80223e-05	1.37868e-13	1.22829e-13	1.2748e-13	7.69234e-14	9.69032e-14	1.30402e-13	1.99654e-05	1.49384e-13	1.04203e-13	1.20357e-13	9.70198e-14	8.6815e-14	9.2707e-10	2.08797e-13	1.32202e-13	1.35477e-13	1.74971e-13
Otu000427	7.74018e-12	4.95771e-11	9.25448e-12	8.87257e-12	0.000966152	1.46872e-05	0.000908982	8.45037e-12	0.000767806	7.64531e-12	0.00110006	1.70193e-05	1.14764e-11	0.000116664	1.329e-11	9.42545e-12	1.69128e-11	0.0173759	1.19874e-11	1.19977e-11	1.48952e-05	9.74984e-12	1.2288e-11	9.48407e-12	1.427e-11	1.00344e-11	1.09833e-11	1.07067e-11	8.76322e-06	2.80009e-10	1.66227e-11	1.2878e-11	1.2678e-11	1.56581e-11
Otu000428	1.43821e-12	3.12742e-12	7.48061e-12	9.1628e-12	0.00136138	2.02384e-11	0.000931817	8.14879e-06	0.00177496	6.48272e-12	5.89257e-05	7.15852e-12	7.86468e-12	1.17378e-11	1.68151e-11	4.73856e-12	2.18014e-11	1.47416e-11	1.11871e-11	1.47779e-11	5.71082e-12	8.01962e-12	1.08643e-11	8.00059e-12	1.36209e-11	8.15484e-12	1.17509e-11	7.05931e-12	3.644e-12	3.03635e-12	1.64352e-11	1.43986e-11	1.18352e-11	1.71662e-11
Otu000429	1.83489e-13	3.76256e-13	9.28697e-13	1.09101e-12	0.000318034	2.61705e-12	8.92043e-05	8.58768e-13	0.000724935	7.62183e-13	0.000489219	8.83214e-13	9.60417e-13	1.52006e-12	2.30838e-12	5.81361e-13	3.11097e-12	1.97741e-12	0.018879	1.98644e-12	7.00018e-13	1.00557e-12	1.38385e-12	9.95179e-13	1.78218e-12	1.01863e-12	1.52506e-12	8.99692e-13	4.40563e-13	3.68464e-13	2.3298e-12	1.91279e-12	1.58665e-12	2.34141e-12
Otu000430	3.23912e-13	6.96904e-13	1.75488e-12	1.75401e-12	3.28287e-13	2.47521e-12	1.91055e-13	1.44055e-12	2.80642e-13	1.29583e-12	3.24267e-06	1.66962e-12	1.80896e-12	2.76569e-12	3.68958e-12	1.08748e-12	4.00977e-12	3.38056e-12	0.0202733	3.3637e-12	0.00994277	1.88119e-12	2.54254e-12	1.87394e-12	3.14334e-12	1.91038e-12	2.77802e-12	1.76665e-12	8.1341e-13	6.77728e-13	4.55595e-12	3.29356e-12	3.21035e-12	3.70538e-12
Otu000431	4.78347e-14	4.00688e-11	1.42703e-13	1.4428e-13	0.00131682	3.46323e-13	0.000841044	1.21872e-13	0.000616997	1.1119e-13	0.00189531	1.4531e-13	1.5162e-13	2.09117e-13	3.09617e-13	1.90057e-13	4.24368e-13	2.62878e-13	1.9915e-13	2.6773e-13	1.47871e-13	1.52946e-13	1.94193e-13	1.53266e-13	2.35462e-13	1.49571e-13	2.7004e-05	2.31565e-13	1.19973e-12	2.37952e-10	3.23914e-13	2.57081e-13	2.29306e-13	3.14265e-13
Otu000432	3.85304e-12	1.25868e-11	3.70373e-11	9.86705e-06	0.000759609	1.13641e-10	0.00148232	8.14879e-06	0.00125135	3.88574e-11	0.000974272	3.53904e-11	4.35684e-11	5.94874e-11	8.31118e-11	2.15332e-11	1.05708e-10	7.4701e-11	5.90652e-11	7.35152e-11	2.7369e-11	4.06393e-11	5.79959e-11	3.98886e-11	7.33416e-11	4.17366e-11	5.91538e-11	3.00288e-11	1.54645e-11	1.23506e-11	7.28024e-11	7.34745e-11	5.29592e-11	8.74101e-11
Otu000434	2.54362e-12	1.63735e-13	3.47697e-13	3.82758e-13	0.00117401	5.69359e-13	0.0011304	3.62571e-13	0.000888215	3.12343e-13	0.00139035	3.56373e-13	4.57395e-13	4.88075e-13	5.67988e-13	2.35551e-13	8.16203e-13	5.72329e-13	5.26367e-13	5.51838e-13	2.89918e-13	1.91115e-05	5.36804e-13	3.59588e-13	6.01985e-13	4.03472e-13	4.83882e-13	3.36689e-13	1.82484e-13	1.55225e-13	7.50278e-13	5.65903e-13	5.33458e-13	3.14461e-05
Otu000435	0.000114561	8.41224e-12	2.33408e-11	9.86554e-06	3.65111e-11	2.66955e-15	9.64811e-06	8.14973e-06	1.00104e-12	0.0117494	8.91535e-05	6.03111e-11	4.60853e-09	6.62937e-12	1.28194e-11	0.000254261	1.53765e-10	2.11682e-11	7.36894e-12	1.60855e-11	0.000867257	1.6158e-11	7.47986e-12	0.00690902	1.05501e-11	1.62777e-11	6.63248e-12	1.07238e-11	4.62128e-12	2.02581e-11	2.90669e-11	1.65437e-11	1.03641e-11	4.53885e-11
Otu000436	2.8292e-13	5.9396e-13	1.45144e-12	1.666e-12	0.00187634	3.79023e-12	0.001506	1.30862e-12	0.000163813	1.17153e-12	0.000462126	1.37629e-12	1.5054e-12	2.36465e-12	3.56791e-12	9.11302e-13	4.73547e-12	3.0629e-12	2.22504e-12	3.0653e-12	1.09316e-12	1.56357e-12	2.16038e-12	1.55548e-12	2.75297e-12	1.5971e-12	2.35882e-12	1.42293e-12	6.90022e-13	5.80212e-13	3.68456e-12	2.95961e-12	2.5064e-12	3.60833e-12
Otu000437	4.88961e-06	1.57982e-12	0.025664	2.92847e-12	0.000386425	4.87357e-12	0.000215592	2.50835e-12	0.000238228	2.32197e-12	0.000431053	3.11954e-12	3.31216e-12	4.55923e-12	5.97419e-12	2.25912e-12	3.80143e-05	0.00702796	4.37275e-12	5.427e-12	2.61921e-12	3.42255e-12	4.27183e-12	3.40352e-12	5.04071e-12	3.45915e-12	4.56177e-12	3.58834e-12	1.7999e-12	1.5429e-12	7.29984e-12	5.2949e-12	5.54526e-12	6.01821e-12
Otu000438	8.2854e-14	2.15127e-13	6.35421e-13	4.02641e-13	9.24511e-14	2.15267e-13	5.11475e-14	0.00574785	7.8262e-14	3.7973e-13	8.27125e-14	5.93117e-13	6.49389e-13	0.0208898	5.67481e-13	1.30581e-05	0.00470202	6.67285e-13	7.60345e-13	6.54636e-13	4.63198e-13	6.78082e-13	7.61066e-13	6.76349e-13	7.28245e-13	6.68428e-13	7.75925e-13	6.67812e-13	2.61637e-13	2.04289e-13	1.1565e-12	6.70173e-13	1.23786e-12	5.64201e-13
Otu000440	4.88723e-06	1.57591e-12	3.22961e-12	2.91814e-12	0.00138444	4.85447e-12	0.000158115	2.49925e-12	6.65233e-13	2.31409e-12	0.00276329	3.11215e-12	3.30202e-12	4.54893e-12	5.9604e-12	2.25402e-12	7.16806e-12	5.38493e-12	4.36212e-12	5.41481e-12	2.61321e-12	3.41458e-12	4.26115e-12	3.39588e-12	5.02796e-12	3.45083e-12	4.55156e-12	3.58243e-12	1.79528e-12	1.53862e-12	7.2877e-12	5.28245e-12	5.53607e-12	6.00333e-12
Otu000442	1.62923e-11	1.58421e-10	4.02123e-10	1.02089e-10	0.000500263	2.22964e-11	0.000833596	8.14879e-06	0.00245883	2.41465e-10	0.000566716	4.33019e-10	5.04539e-10	1.73158e-10	6.88646e-11	3.44272e-10	4.39063e-11	9.6349e-11	2.10396e-10	9.35876e-11	4.19547e-10	3.83985e-10	2.34256e-10	3.78642e-10	1.30194e-10	3.85929e-10	1.70783e-10	4.55511e-10	2.18031e-10	1.5446e-10	1.74611e-10	1.03654e-10	3.68869e-10	6.87457e-11
Otu000444	1.03797e-11	8.2796e-13	2.25327e-12	3.31683e-12	0.000852635	5.48965e-12	0.00167985	2.68806e-12	0.00108919	8.16687e-06	0.000496849	2.18448e-12	2.8411e-12	3.34066e-12	4.41707e-12	1.33526e-12	5.78946e-12	4.22664e-12	3.52994e-12	3.93961e-12	1.64434e-12	2.48262e-12	2.1832e-05	2.3917e-12	4.49418e-12	2.57426e-12	3.34626e-12	1.84194e-12	9.98966e-13	8.00666e-13	4.27567e-12	0.000718441	3.16593e-12	5.09774e-12
Otu000445	7.43605e-14	1.54422e-13	3.4306e-13	3.46853e-13	7.76881e-14	7.39297e-13	1.6629e-06	2.84455e-13	6.70857e-14	2.59245e-13	7.25536e-14	3.28195e-13	3.49192e-13	5.18378e-13	7.55373e-13	2.27906e-13	1.00503e-12	6.51639e-13	4.93613e-13	6.58099e-13	2.6866e-13	0.0222495	4.78894e-13	3.64031e-13	5.92914e-13	3.70451e-13	5.20472e-13	3.57175e-13	1.7819e-13	1.51686e-13	8.37758e-13	6.36148e-13	5.89816e-13	7.62156e-13
Otu000446	6.54053e-13	1.35245e-12	3.44284e-12	0.00154177	0.00121955	8.8931e-12	0.00102225	3.12559e-12	0.000312114	2.78593e-12	0.00163312	3.27416e-12	3.56878e-12	5.74791e-12	8.72286e-12	2.10699e-12	1.14718e-11	7.4623e-12	5.39922e-12	7.52397e-12	2.56621e-12	3.72903e-12	5.21576e-12	3.70203e-12	6.73391e-12	3.78501e-12	5.75812e-12	3.32904e-12	1.58155e-12	1.31461e-12	9.08301e-12	7.25943e-12	6.06041e-12	8.85223e-12
Otu000448	3.00055e-14	1.96977e-14	4.80162e-14	3.19201e-14	0.000568798	4.29009e-14	0.000975622	8.14958e-06	0.000770826	8.16948e-06	0.00213164	4.4157e-14	3.54218e-14	2.66816e-05	8.49403e-14	3.10448e-14	1.02671e-13	7.96542e-14	6.15675e-14	7.82375e-14	1.49397e-05	4.92356e-14	5.78246e-14	4.81965e-14	6.891e-14	4.79365e-14	2.70147e-05	6.03373e-14	8.76322e-06	1.81392e-14	1.34217e-13	7.59352e-14	9.98963e-14	8.60646e-14
Otu000450	6.84708e-13	1.90084e-12	6.82516e-12	0.00534095	7.05437e-05	1.93179e-11	0.000234345	8.93255e-12	0.000333613	7.44061e-12	5.52157e-05	6.49707e-12	8.14586e-12	1.19717e-11	1.59052e-11	3.52649e-12	1.88478e-11	0.00204542	1.21479e-11	1.43556e-11	4.61258e-12	7.67254e-12	1.18388e-11	7.51609e-12	2.54789e-05	0.00338302	0.0206222	5.18694e-12	2.36908e-12	1.84536e-12	1.42136e-11	1.48226e-11	1.03199e-11	1.74178e-11
Otu000452	4.53469e-14	0.00340205	1.65472e-13	1.45238e-13	3.63424e-14	2.67547e-13	3.40162e-14	1.18209e-13	3.45718e-14	1.1049e-13	4.44338e-14	1.70029e-13	1.77779e-13	2.59047e-13	4.1713e-13	1.21299e-13	5.24556e-12	3.24986e-13	2.41838e-13	3.24188e-13	1.37032e-13	1.84491e-13	2.26712e-13	1.76654e-13	3.05113e-13	0.0257178	2.44131e-13	1.92959e-13	8.95367e-14	8.30401e-14	8.21063e-13	3.08205e-13	3.30517e-13	4.12761e-13
Otu000453	2.07143e-13	2.89455e-13	1.89637e-05	4.85751e-13	0.000328225	2.29377e-05	0.00129443	4.36082e-13	0.000254001	4.11784e-13	0.000697552	5.20756e-13	5.57735e-13	6.34097e-13	0.0125106	4.05347e-13	3.76196e-13	5.88252e-13	6.41116e-13	6.10129e-13	4.49497e-13	1.91115e-05	6.48597e-13	5.55712e-13	6.62305e-13	5.67902e-13	6.32389e-13	5.88022e-13	3.21615e-13	0.00645774	7.43057e-13	6.03744e-13	7.69834e-13	5.57457e-13
Otu000454	0.00377977	7.11529e-13	8.43314e-12	6.10607e-12	3.08334e-13	1.20263e-11	1.65458e-13	1.16916e-11	2.42357e-13	6.01401e-12	2.60995e-13	5.18471e-12	8.77333e-12	1.98226e-11	3.6883e-12	1.44548e-12	9.92847e-12	4.22217e-12	2.86387e-11	4.07558e-12	2.52142e-12	1.21725e-11	5.32303e-11	9.85925e-12	6.38246e-12	1.26075e-11	2.03682e-11	3.02289e-12	8.60902e-13	6.97741e-13	0.0302521	4.70083e-12	3.85235e-10	3.72645e-12
Otu000456	5.41995e-13	1.35345e-12	3.54475e-12	4.87498e-12	0.00136668	9.56678e-12	0.000498411	4.44682e-12	0.000413759	3.6244e-12	0.00214354	3.41067e-12	4.36378e-12	5.26533e-12	6.99354e-12	2.21408e-12	8.9689e-12	6.42265e-12	5.48109e-12	6.45173e-12	2.77484e-12	3.86275e-12	5.1664e-12	3.69318e-12	6.3523e-12	3.97777e-12	5.21728e-12	3.06683e-12	1.72107e-12	1.37301e-12	6.2975e-12	6.43951e-12	4.88056e-12	7.53373e-12
Otu000458	1.14334e-12	3.53419e-13	8.31984e-13	9.68399e-13	2.195e-06	2.61831e-12	1.46305e-13	7.48048e-13	5.01657e-06	6.67255e-13	2.03502e-13	7.87846e-13	8.60074e-13	1.40281e-12	2.27153e-12	5.16607e-13	3.25367e-12	1.88915e-12	1.31361e-12	0.0439105	0.0034019	9.00154e-13	1.26308e-12	8.88262e-13	0.00678626	9.14185e-13	1.40912e-12	8.24644e-13	4.04171e-13	3.53236e-13	2.29468e-12	1.81842e-12	1.47906e-12	2.30479e-12
Otu000460	4.31475e-13	8.15535e-06	4.17894e-13	4.30872e-13	0.000615602	5.84675e-13	0.00157202	8.14988e-06	0.00116718	0.000110276	0.00064964	4.1911e-13	5.15483e-13	0.000587864	6.41932e-13	3.78827e-13	8.11333e-13	6.13203e-13	5.90341e-13	5.81453e-13	3.99404e-13	1.91115e-05	5.69055e-13	4.32921e-13	6.53399e-13	4.59624e-13	5.13852e-13	4.83319e-13	9.03412e-13	2.2423e-11	8.11066e-13	6.10666e-13	5.80332e-13	3.14461e-05
Otu000461	6.46335e-13	1.35776e-12	3.49812e-12	0.00345796	0.000619183	8.03512e-12	0.000826403	3.18305e-12	0.000102373	2.8173e-12	0.00243238	3.32275e-12	3.62351e-12	5.80039e-12	8.57807e-12	2.13422e-12	1.08789e-11	7.44843e-12	5.44796e-12	7.4867e-12	2.60306e-12	3.78554e-12	5.27499e-12	3.76021e-12	6.75187e-12	3.85331e-12	5.80374e-12	3.38255e-12	1.596e-12	1.32147e-12	9.14736e-12	7.25114e-12	6.17757e-12	8.67809e-12
Otu000464	7.10154e-13	1.49081e-12	3.52659e-12	4.11735e-12	0.000828108	9.28847e-12	0.00142842	3.27385e-12	0.00124819	2.94254e-12	0.000426012	3.37953e-12	3.72224e-12	5.65124e-12	8.28549e-12	2.26612e-12	1.08569e-11	7.14167e-12	5.36881e-12	7.1967e-12	2.71178e-12	3.78482e-12	5.16499e-12	3.80376e-12	6.55124e-12	3.88236e-12	5.64544e-12	3.50345e-12	1.76078e-12	1.45869e-12	8.39376e-12	6.94581e-12	5.91662e-12	8.36723e-12
Otu000467	4.17685e-13	1.17069e-13	3.13277e-13	0.00274135	0.000856153	9.3284e-13	0.00093043	2.82509e-13	0.000178917	0.00402882	0.000420827	2.93393e-13	3.2445e-13	5.14453e-13	8.01167e-13	1.97693e-13	1.10315e-12	6.72677e-13	4.79577e-13	6.806e-13	2.41084e-13	3.26449e-13	4.65485e-13	3.3133e-13	6.02897e-13	3.37183e-13	5.12976e-13	2.92297e-13	1.46649e-13	1.23107e-13	8.03143e-13	6.53908e-13	5.31757e-13	8.10927e-13
Otu000468	0.00462949	4.27327e-13	7.54498e-12	4.77275e-13	1.74811e-13	4.90916e-11	1.6629e-06	6.34892e-13	1.08312e-13	8.92204e-13	1.06559e-13	7.2696e-12	4.16159e-12	7.8658e-13	1.57808e-12	0.00773138	1.49111e-11	1.00398e-12	8.26572e-13	1.05015e-12	2.21934e-11	3.35796e-12	8.48074e-13	2.89487e-12	8.6716e-13	3.71969e-12	7.87318e-13	1.53655e-08	6.81446e-13	4.28982e-13	1.29797e-12	9.71088e-13	2.13714e-12	1.62424e-12
Otu000469	0.00746282	7.6305e-14	2.34736e-13	4.41366e-13	2.19706e-06	5.39115e-13	1.67959e-14	8.15282e-06	7.09156e-06	1.91748e-13	3.24528e-06	1.92031e-13	2.89705e-13	5.70529e-13	5.85028e-13	3.43489e-10	5.87282e-13	4.1395e-13	3.51618e-13	4.97597e-13	2.98025e-05	2.27764e-13	3.78693e-13	2.32744e-13	5.48671e-11	3.04866e-13	6.59757e-13	1.70092e-13	1.2271e-12	3.82199e-10	1.25367e-12	6.97904e-13	2.33486e-13	4.83059e-13
Otu000470	3.79872e-13	1.26282e-12	5.10959e-12	0.00174881	5.90203e-13	0.000245129	2.73936e-13	6.02314e-12	4.43803e-13	0.00189164	4.49414e-13	4.71105e-12	5.56211e-12	9.57977e-12	1.07704e-11	2.42591e-12	8.35013e-12	0.0101849	9.26526e-12	1.08875e-11	1.48885e-05	5.76772e-12	8.96028e-12	1.99665e-05	1.11728e-11	0.000373902	9.57223e-12	3.86516e-12	1.57856e-12	1.20347e-12	1.20457e-11	1.10701e-11	8.75856e-12	1.10584e-11
Otu000471	1.04906e-12	8.02882e-06	1.20855e-11	2.07188e-12	0.00160757	2.63917e-12	0.000743911	2.82663e-12	0.000192652	3.67248e-12	0.00227885	1.62658e-11	1.52076e-11	3.40082e-12	3.04718e-12	1.86893e-10	3.46888e-12	3.0124e-12	3.72928e-12	3.00071e-12	6.67186e-11	9.10231e-12	3.96488e-12	9.09046e-12	3.13894e-12	8.552e-12	3.3882e-12	1.22381e-10	2.82404e-10	1.17631e-10	4.40931e-12	3.03127e-12	7.74956e-12	3.06575e-12
Otu000472	3.78877e-14	8.35803e-13	4.16732e-13	4.79239e-13	0.000962291	1.07546e-12	0.00107902	3.86238e-13	0.00172996	3.44849e-13	0.000534791	3.94488e-13	4.30889e-13	6.59161e-13	9.5605e-13	2.65191e-13	1.25724e-12	8.2855e-13	6.20327e-13	8.30841e-13	3.20952e-13	4.49574e-13	6.01079e-13	4.43883e-13	7.58753e-13	4.52966e-13	6.56961e-13	4.03798e-13	2.00769e-13	1.65007e-13	9.65715e-13	8.12e-13	6.8555e-13	9.71567e-13
Otu000473	1.01901e-14	1.78123e-14	4.14341e-14	4.40688e-14	1.46225e-14	6.79102e-14	6.84395e-15	4.01658e-14	8.63703e-15	2.88945e-14	1.46555e-14	4.8365e-14	5.21954e-14	6.79105e-14	8.76022e-14	3.40541e-14	1.04232e-13	8.60806e-14	6.29157e-14	6.55723e-14	4.30107e-14	4.83144e-14	6.51681e-14	4.24135e-14	7.29105e-14	5.12357e-14	6.09885e-14	4.68642e-14	2.98354e-14	0.00607158	1.00605e-13	7.33338e-14	6.58544e-14	8.9933e-14
Otu000475	2.01017e-12	2.68565e-11	5.45536e-11	1.02637e-11	0.00113781	2.52885e-12	0.000735542	2.20436e-11	0.000608815	2.93901e-11	0.000736709	6.09783e-11	7.37995e-11	1.84197e-11	7.48687e-12	5.58639e-11	4.94566e-12	1.02311e-11	2.32671e-11	1.00168e-11	6.39613e-11	4.93505e-11	2.64466e-11	4.70639e-11	1.39773e-11	0.00508586	1.81861e-11	6.73739e-11	3.75182e-11	2.51684e-11	1.91276e-11	1.10204e-11	4.29915e-11	7.52277e-12
Otu000477	1.47152e-12	6.23713e-12	1.93654e-11	1.99161e-11	0.000956447	9.36991e-12	0.000991186	1.9593e-11	0.00183921	1.78558e-11	0.000294246	1.87953e-11	2.18149e-11	2.50266e-11	2.24324e-11	1.30581e-05	1.78865e-11	2.43771e-11	2.59793e-11	2.39136e-11	1.4503e-11	2.07781e-11	2.57367e-11	2.06387e-11	2.60634e-11	2.11199e-11	2.46266e-11	1.62467e-11	7.78316e-12	6.00442e-12	2.99079e-11	2.45788e-11	2.72785e-11	2.26509e-11
Otu000478	4.96891e-13	1.84434e-12	1.75767e-13	1.50237e-13	0.000550463	3.54898e-13	0.000656152	1.24896e-13	0.000505198	1.10886e-13	0.00185894	1.42645e-13	1.58449e-13	2.14391e-13	3.19786e-13	1.29802e-13	4.24219e-13	2.75015e-13	2.05336e-13	2.8004e-13	1.38216e-13	0.00594782	1.93302e-13	1.5962e-13	2.50747e-13	1.59141e-13	2.14107e-13	1.65915e-13	2.0601e-13	1.74776e-09	3.35176e-13	2.71791e-13	2.39649e-13	3.25436e-13
Otu000481	0.00141852	4.99122e-13	8.76815e-13	8.9735e-10	0.000982586	1.02003e-12	0.000716579	4.88008e-11	0.000954373	2.66258e-10	0.0010469	1.56656e-12	1.30884e-05	1.01397e-11	3.57833e-13	1.29196e-13	5.37051e-13	8.34062e-13	1.3884e-10	7.28053e-13	2.42397e-13	3.97774e-12	3.27735e-10	2.75593e-12	1.34107e-11	1.98219e-12	1.3432e-11	2.03271e-13	8.76326e-06	6.47981e-12	8.2324e-13	1.12812e-12	5.8458e-12	3.66703e-13
Otu000483	1.41361e-13	2.92877e-13	6.66565e-13	7.1298e-13	1.41764e-13	1.54717e-12	8.60466e-14	5.75331e-13	2.36385e-06	5.18205e-13	1.30783e-13	6.35773e-13	6.84811e-13	1.03896e-12	1.52056e-12	4.34526e-13	1.99976e-12	1.31258e-12	9.81702e-13	1.32459e-12	5.14097e-13	7.15466e-13	9.5478e-13	7.07299e-13	1.19137e-12	7.22838e-13	1.04086e-12	6.77851e-13	3.36212e-13	0.00594609	1.63958e-12	1.27722e-12	1.14486e-12	1.53906e-12
Otu000484	2.64799e-13	4.26596e-13	9.95569e-13	1.12759e-12	2.1026e-13	2.59819e-12	1.26258e-13	9.00537e-13	1.79271e-13	0.0015249	3.24267e-06	9.53853e-13	1.02289e-12	1.5863e-12	2.34297e-12	6.38168e-13	3.08192e-12	2.02013e-12	1.49771e-12	0.0509882	7.66577e-13	1.07315e-12	1.44371e-12	0.000737874	0.000342439	1.87167e-05	1.5886e-12	0.0011489	4.93776e-13	4.1384e-13	2.39993e-12	1.96435e-12	1.67863e-12	2.38187e-12
Otu000485	0.000937607	2.77925e-13	0.000343607	0.000305771	7.49111e-05	1.80691e-13	1.28255e-05	1.15932e-13	0.000379286	2.54177e-13	0.000126023	4.0229e-10	4.53552e-10	0.02528	5.39646e-13	2.77362e-13	2.73808e-13	2.03485e-12	1.93309e-13	1.77233e-12	4.04958e-10	1.51009e-12	1.79543e-13	2.89014e-12	1.66458e-12	1.06021e-12	2.76533e-13	1.31451e-11	8.02421e-14	4.49923e-12	9.79749e-13	2.4454e-12	2.21942e-13	7.54252e-13
Otu000487	1.82441e-13	3.79838e-13	9.06019e-13	9.92141e-13	0.000539007	2.29548e-12	0.000655768	7.89296e-13	0.00312227	7.04991e-13	1.70185e-13	8.63114e-13	9.34484e-13	1.46284e-12	2.2197e-12	5.76778e-13	3.00657e-12	1.88854e-12	1.37417e-12	1.90401e-12	6.90622e-13	9.76106e-13	1.32827e-12	9.68969e-13	1.70048e-12	9.89685e-13	1.46011e-12	9.08842e-13	4.41346e-13	3.7162e-13	2.36301e-12	1.83059e-12	1.59241e-12	2.24599e-12
Otu000488	2.13575e-13	4.50199e-13	1.03668e-12	1.17798e-12	0.00118096	2.53222e-12	0.000785051	9.76242e-13	0.000695434	8.70162e-13	0.00188431	1.02462e-12	1.11171e-12	1.60818e-12	2.21513e-12	6.9656e-13	2.86817e-12	1.96006e-12	1.52844e-12	1.97421e-12	8.36989e-13	1.1333e-12	1.47171e-12	1.10503e-12	1.86251e-12	1.13788e-12	1.60293e-12	1.00921e-12	5.17569e-13	4.55271e-13	2.318e-12	1.93592e-12	1.68361e-12	2.28276e-12
Otu000489	1.99975e-12	6.4239e-12	2.33173e-11	8.05461e-05	3.06622e-12	0.000197242	1.66289e-06	8.56226e-05	2.34747e-12	2.22633e-11	2.38219e-12	2.18316e-11	2.51706e-11	4.23316e-11	5.02884e-11	1.17971e-11	4.25728e-11	4.99241e-11	4.05092e-11	4.95439e-11	1.55324e-11	2.59957e-11	3.90527e-11	2.56019e-11	4.91816e-11	0.00537047	4.21876e-11	1.86601e-11	7.95826e-12	0.0124385	5.56243e-11	4.96236e-11	3.9883e-11	5.15362e-11
Otu000490	5.67652e-12	4.08451e-10	7.08264e-11	0.000574542	2.19523e-06	1.52937e-11	1.11722e-11	1.54934e-11	3.73162e-11	2.03966e-11	3.24267e-06	9.42724e-11	7.91502e-11	1.88888e-11	1.70299e-11	7.96444e-10	1.98439e-11	1.67052e-11	2.06563e-11	1.66519e-11	3.42014e-10	0.0214513	2.18226e-11	0.0202663	1.72899e-11	4.89065e-11	1.88238e-11	6.45835e-10	8.17392e-10	8.42114e-05	2.45909e-11	1.67669e-11	4.41355e-11	1.71394e-11
Otu000491	8.23054e-13	2.52858e-12	7.66097e-12	1.2234e-11	0.00137651	2.5827e-11	0.00093231	9.42215e-12	0.000910573	8.17026e-06	0.000809689	7.45271e-12	9.1618e-12	1.25543e-11	1.78263e-11	1.30581e-05	2.30417e-11	3.03386e-05	1.2549e-11	1.56871e-11	5.52555e-12	8.46917e-12	1.22486e-11	8.23505e-12	1.57609e-11	8.62602e-12	1.2489e-11	6.10566e-12	3.14965e-12	2.50439e-12	1.53215e-11	1.57741e-11	1.10262e-11	1.88883e-11
Otu000492	4.189e-15	6.08325e-14	6.57284e-14	0.00507832	1.42547e-14	1.06572e-13	1.06296e-14	5.31728e-14	1.77728e-14	5.19441e-14	1.44613e-14	5.86138e-14	6.67936e-14	9.88813e-14	1.30609e-13	5.55227e-14	1.63633e-13	1.11357e-13	8.57192e-14	1.11105e-13	5.56835e-14	6.61716e-14	7.84963e-14	0.0264291	0.00695706	7.03121e-14	9.90698e-14	7.54549e-14	4.03305e-14	0.0002714	1.51348e-13	1.15046e-13	1.17712e-13	1.28416e-13
Otu000494	9.11845e-12	2.82747e-11	9.45671e-11	1.31206e-10	5.97132e-06	1.32698e-10	6.73682e-12	1.01392e-10	1.05374e-11	8.73407e-11	1.0821e-11	8.87292e-11	1.01064e-10	1.64943e-10	2.02783e-10	0.0253307	1.86928e-10	1.98008e-10	1.57963e-10	1.96337e-10	6.48431e-11	1.04315e-10	1.53168e-10	1.03341e-10	1.91832e-10	1.06797e-10	0.00146279	7.83608e-11	8.76323e-06	2.72765e-11	0.00936115	1.95363e-10	1.59064e-10	2.09434e-10
Otu000495	2.88972e-13	5.23545e-13	1.10638e-12	1.09215e-12	0.000417338	2.24918e-12	0.000754477	8.14879e-06	0.000655594	0.00134668	0.0012768	1.06158e-12	1.12695e-12	1.64371e-12	2.32091e-12	7.54179e-13	2.99673e-12	2.01728e-12	1.55235e-12	2.04576e-12	8.80304e-13	1.17822e-12	1.5112e-12	1.16977e-12	0.00338312	1.18997e-12	1.6406e-12	0.00276489	5.98323e-13	5.11846e-13	2.59464e-12	1.96858e-12	1.88447e-12	2.31647e-12
Otu000496	9.77062e-14	2.10258e-13	4.93357e-13	5.60135e-13	0.000527601	1.31163e-12	0.000557969	4.49047e-13	0.00241119	4.02866e-13	0.000676241	4.67952e-13	5.09532e-13	7.87998e-13	1.17677e-12	3.11917e-13	1.5606e-12	1.01911e-12	7.46408e-13	1.01713e-12	3.81783e-13	5.26088e-13	7.26154e-13	5.28262e-13	9.17608e-13	5.36314e-13	7.83786e-13	4.85189e-13	2.43559e-13	2.01635e-13	1.19966e-12	9.77336e-13	8.30908e-13	1.1841e-12
Otu000497	1.51745e-13	5.91203e-13	1.67529e-12	2.41467e-12	0.000947612	3.76235e-12	0.000763488	1.91965e-12	0.00098274	1.71732e-12	0.00154184	1.62232e-12	1.89635e-12	2.60728e-12	3.51161e-12	9.75296e-13	4.17767e-12	3.23015e-12	2.62185e-12	3.18888e-12	1.21901e-12	1.85851e-12	2.56458e-12	1.80796e-12	3.14502e-12	1.87862e-12	2.63324e-12	1.3662e-12	8.76322e-06	5.71676e-13	3.31818e-12	3.18843e-12	2.42739e-12	3.6944e-12
Otu000498	4.00686e-12	8.43488e-12	2.22095e-11	2.5844e-11	4.15221e-12	4.24068e-11	2.29167e-12	0.00541242	3.38818e-12	1.8565e-11	3.60984e-12	0.00143147	2.3113e-11	3.56283e-11	4.89472e-11	1.3511e-11	5.77189e-11	4.39093e-11	3.38065e-11	4.41074e-11	1.65194e-11	2.40969e-11	3.28202e-11	2.38308e-11	4.06797e-11	2.43812e-11	3.56917e-11	2.08491e-11	1.0001e-11	4.07523e-05	6.50021e-05	4.30619e-11	3.72898e-11	4.96155e-11
Otu000499	2.68284e-12	7.56737e-12	2.76786e-11	0.000931382	2.19646e-06	0.00186463	1.69386e-12	0.00270458	2.36382e-06	0.00365728	2.7438e-12	2.62315e-11	3.02109e-11	0.00645539	7.29243e-11	1.44082e-11	2.25993e-10	5.46246e-11	4.05818e-11	5.58051e-11	1.91458e-11	0.00446071	0.00212228	2.98294e-11	4.79883e-11	3.07348e-11	4.21736e-11	2.23693e-11	8.76376e-06	7.24879e-12	6.51289e-11	0.000361183	4.35176e-11	7.31638e-11
Otu000501	0.00578994	0.000463673	2.31626e-12	2.66691e-12	4.39429e-13	2.74448e-12	1.31807e-13	1.3331e-12	2.18927e-13	1.18396e-12	2.20291e-13	2.67729e-12	2.14872e-12	4.07525e-12	1.47491e-11	6.14158e-11	4.66121e-12	0.00641439	3.11694e-12	1.26869e-11	0.00192652	2.01064e-12	2.87118e-12	1.99236e-12	7.99993e-12	0.00211589	4.0249e-12	1.89889e-10	1.86808e-12	1.16621e-12	1.16258e-11	0.000199369	2.93373e-12	1.60387e-11
Otu000502	3.39272e-12	8.02882e-06	3.67797e-11	5.68562e-11	0.000370182	9.55891e-11	0.000352484	4.40554e-11	0.000256748	8.17287e-06	0.000371634	3.48237e-11	4.125e-11	6.2966e-11	8.7785e-11	1.98502e-11	1.05807e-10	7.92239e-11	6.11464e-11	7.84927e-11	2.56354e-11	4.07359e-11	5.94867e-11	0.00939281	7.61574e-11	4.16394e-11	6.28684e-11	2.90188e-11	1.37218e-11	1.07617e-11	7.97898e-11	7.7888e-11	5.59315e-11	9.1035e-11
Otu000503	0.00285154	0.00375218	5.75868e-13	9.20156e-13	1.73143e-10	6.98824e-05	4.13623e-14	2.30401e-13	5.00585e-10	2.01802e-13	1.87124e-05	6.76337e-13	7.81458e-13	6.87656e-13	1.23381e-11	3.44326e-13	1.18739e-11	4.69699e-13	1.3931e-12	1.71074e-12	4.8187e-13	5.95458e-13	8.05552e-13	8.88005e-13	2.47045e-12	7.60484e-13	5.41554e-13	1.61623e-10	2.32642e-12	2.71651e-13	1.61306e-12	6.10578e-13	6.33243e-13	7.78833e-13
Otu000504	6.69403e-17	3.2553e-14	6.32803e-14	6.48418e-14	0.00110397	1.59493e-13	0.000558087	5.16653e-14	0.00225744	4.53233e-14	1.81134e-10	5.99409e-14	5.97747e-14	9.42956e-14	1.4603e-13	4.15097e-14	2.01589e-13	1.23975e-13	8.87682e-14	1.23916e-13	4.43565e-14	6.3488e-14	8.6951e-14	6.07037e-14	1.10217e-13	6.56857e-14	9.55447e-14	5.96939e-14	3.1435e-14	2.30557e-14	1.51885e-13	2.94648e-05	1.03114e-13	1.46636e-13
Otu000505	1.31656e-14	2.10167e-14	4.1379e-14	4.15781e-14	9.22644e-15	5.97632e-14	1.15212e-14	3.2164e-14	2.44478e-15	2.93163e-14	1.17725e-14	4.533e-14	4.54574e-14	4.37287e-14	6.73639e-14	2.7e-14	9.71368e-14	6.35978e-14	5.9991e-14	5.18954e-14	2.38184e-14	3.4697e-14	4.97167e-14	5.53616e-14	6.3526e-14	4.65016e-14	4.66614e-14	4.81252e-14	0.00828167	2.49862e-14	6.15511e-15	7.10424e-14	6.1691e-14	6.63759e-14
Otu000506	9.45728e-06	3.07098e-12	6.28773e-12	5.70691e-12	2.17433e-06	9.50621e-12	9.21399e-13	4.88961e-12	1.30029e-12	0.00188494	6.47592e-06	6.06179e-12	6.44758e-12	8.85641e-12	1.16061e-11	4.38871e-12	1.39647e-11	1.04867e-11	8.49799e-12	0.00428491	0.00485775	6.64984e-12	8.30343e-12	0.00881921	0.00488781	6.72223e-12	8.86091e-12	0.000599693	3.49954e-12	3.00152e-12	1.4159e-11	1.02877e-11	0.00905999	0.00221822
Otu000507	1.25631e-12	8.11942e-06	7.95692e-12	1.01858e-11	0.000510309	1.77173e-11	0.00116588	8.14989e-12	0.000624027	7.2364e-12	0.00209276	7.6494e-12	8.57376e-12	1.29589e-11	1.78216e-11	4.68015e-12	2.16486e-11	1.59817e-11	1.23706e-11	1.58948e-11	0.000222979	8.72119e-12	1.20016e-11	8.62761e-12	2.54789e-05	8.79352e-12	1.28872e-11	7.07822e-12	3.45462e-12	2.75615e-12	1.77182e-11	1.56853e-11	1.27125e-11	1.82875e-11
Otu000508	1.07096e-11	3.453e-11	0.0257301	1.25699e-10	2.195e-06	1.71114e-10	8.63123e-12	1.04472e-10	2.36434e-06	9.22637e-11	1.37637e-11	9.25664e-11	1.08314e-10	1.46967e-10	1.8682e-10	5.76009e-11	2.11436e-10	1.74665e-10	1.45063e-10	1.71873e-10	7.15153e-11	1.04865e-10	1.42141e-10	1.03247e-10	1.71806e-10	1.06795e-10	1.46356e-10	8.28134e-11	4.15952e-11	3.34529e-11	1.88515e-10	1.72735e-10	9.88914e-05	1.94105e-10
Otu000509	7.75735e-13	1.58838e-12	3.81951e-12	4.36681e-12	0.000817113	1.01455e-11	0.00124073	3.47545e-12	0.000633331	3.08181e-12	0.0014946	3.64026e-12	3.92751e-12	6.13038e-12	9.21629e-12	2.40697e-12	1.23072e-11	7.87226e-12	5.79088e-12	7.90443e-12	2.88679e-12	4.09871e-12	5.60315e-12	4.06326e-12	7.11655e-12	4.17405e-12	6.14331e-12	3.73853e-12	1.84611e-12	1.55075e-12	9.43205e-12	7.68553e-12	6.49088e-12	9.32751e-12
Otu000510	6.45104e-11	3.31897e-10	1.02123e-09	7.70564e-10	0.000990936	2.22216e-10	3.32579e-06	8.87548e-10	5.9835e-06	8.80915e-10	0.000129958	9.91234e-10	1.17325e-09	1.03692e-09	7.07931e-10	6.21802e-10	4.81429e-10	8.56352e-10	1.11479e-09	8.30741e-10	7.89782e-10	1.07374e-09	0.0152023	1.04788e-09	9.97175e-10	1.08927e-09	1.03034e-09	8.84728e-10	4.20036e-10	3.18556e-10	1.19043e-09	8.91253e-10	1.31537e-09	7.13652e-10
Otu000512	0.00107421	8.0282e-06	4.54229e-12	9.89296e-06	0.000933476	6.88007e-10	0.000980654	2.5625e-11	0.000742513	9.05315e-12	0.0007295	2.43982e-12	1.31026e-05	2.67904e-05	1.87122e-12	7.73343e-13	5.24803e-11	1.88111e-12	5.23968e-12	1.94306e-12	9.94579e-13	4.80713e-12	1.50989e-11	2.00024e-05	3.31747e-12	1.85627e-05	6.12711e-12	1.16367e-12	3.14333e-12	7.70415e-09	2.5832e-12	2.29898e-12	4.99868e-12	1.89188e-12
Otu000513	1.17841e-12	4.13128e-13	8.90625e-13	0.00724253	0.000381746	2.43588e-12	0.000571862	7.98609e-13	5.23065e-05	7.12207e-13	4.59477e-05	8.41627e-13	9.12224e-13	1.42159e-12	2.15092e-12	5.76756e-13	2.90059e-12	1.83523e-12	1.34194e-12	1.85072e-12	6.766e-13	9.46291e-13	1.2931e-12	9.4886e-13	1.65333e-12	9.66011e-13	1.42536e-12	8.77415e-13	4.6428e-13	3.9437e-13	2.1937e-12	1.78645e-12	1.50378e-12	2.18167e-12
Otu000514	4.85587e-14	1.00822e-13	2.37749e-13	2.60774e-13	2.195e-06	6.05597e-13	0.000347953	2.08375e-13	0.00352386	1.86364e-13	4.53734e-14	2.26797e-13	2.45398e-13	3.82109e-13	5.77329e-13	1.51483e-13	7.81164e-13	4.92436e-13	3.5976e-13	4.96095e-13	1.81817e-13	2.56202e-13	3.47419e-13	2.53879e-13	4.42838e-13	2.59535e-13	3.82464e-13	2.39329e-13	1.16502e-13	9.85401e-14	6.12498e-13	4.7799e-13	4.15842e-13	5.84668e-13
Otu000516	1.35889e-12	5.19595e-12	1.63431e-11	9.86554e-06	0.000871004	1.25234e-11	0.00112083	1.72423e-11	0.00143561	1.55638e-11	0.000116219	1.5475e-11	1.81685e-11	2.30802e-11	2.38089e-11	9.28319e-12	2.12297e-11	2.4626e-11	2.32386e-11	2.40448e-11	1.17911e-11	1.77613e-11	2.29806e-11	1.742e-11	2.54707e-11	1.81008e-11	2.29506e-11	1.35896e-11	6.42025e-12	5.02273e-12	2.85753e-11	2.47306e-11	2.37409e-11	2.44134e-11
Otu000517	5.20322e-14	1.81397e-13	4.38445e-13	0.00112263	8.40229e-14	1.48914e-12	6.03317e-14	3.78216e-13	2.36385e-06	0.00682595	1.51844e-13	4.10457e-13	4.52907e-13	0.00693935	1.22797e-12	2.81664e-13	1.9382e-12	9.94335e-13	6.81174e-13	0.00453774	0.00518396	4.74707e-13	6.59475e-13	4.74312e-13	8.75592e-13	4.71924e-13	7.31408e-13	4.50285e-13	2.18469e-13	1.80658e-13	1.2679e-12	9.5837e-13	8.03574e-13	1.24345e-12
Otu000519	5.21027e-11	4.25881e-12	1.23199e-11	9.86954e-06	0.000970482	4.33775e-11	0.000741176	8.25167e-06	0.000878147	1.38198e-11	0.00131069	1.20384e-11	1.55763e-11	1.96143e-11	2.69992e-11	7.31697e-12	3.47782e-11	2.46403e-11	2.01333e-11	3.21147e-05	9.22886e-12	1.3779e-11	1.94367e-11	1.33864e-11	2.46231e-11	1.40469e-11	1.95297e-11	9.85393e-12	5.21729e-12	6.79875e-06	2.27782e-11	2.44107e-11	1.7111e-11	2.93745e-11
Otu000520	8.17068e-12	3.08274e-11	8.4278e-11	1.01637e-10	0.000965107	1.06784e-10	0.000987278	9.15814e-11	0.00122031	8.15933e-11	0.000578029	8.11604e-11	9.7235e-11	1.1681e-10	1.37823e-10	5.18488e-11	1.45062e-10	1.32572e-10	1.18466e-10	1.30822e-10	6.32245e-11	9.06486e-11	1.18047e-10	8.84118e-11	1.3719e-10	9.06572e-11	1.1728e-10	7.17689e-11	3.77288e-11	3.01061e-11	1.4445e-10	1.31585e-10	1.16308e-10	1.44322e-10
Otu000524	2.50259e-14	4.85592e-14	1.33512e-13	0.00615817	2.2368e-14	0.0113245	1.13431e-14	1.2239e-13	1.8824e-14	1.06788e-13	1.96145e-14	1.26135e-13	1.3891e-13	2.43889e-13	4.04759e-13	2.81547e-05	0.00186217	3.37094e-13	2.32101e-05	3.39186e-13	9.57172e-14	1.46393e-13	2.16138e-13	1.45214e-13	2.94605e-13	1.4921e-13	2.44037e-13	1.25576e-13	5.66223e-14	4.67413e-14	0.0288203	3.23994e-13	2.52518e-13	4.13093e-13
Otu000525	1.07543e-12	2.02176e-12	4.27948e-12	4.13002e-12	9.71338e-13	7.96409e-12	6.10415e-13	3.45576e-12	8.61843e-13	0.00389891	9.32514e-13	4.10914e-12	4.39045e-12	6.29564e-12	8.75013e-12	2.91999e-12	1.11552e-11	7.70228e-12	5.98848e-12	7.76327e-12	1.48885e-05	4.54921e-12	5.8328e-12	4.53144e-12	7.08215e-12	4.60706e-12	6.29877e-12	0.0330777	2.31236e-12	1.97586e-12	1.01139e-11	7.52412e-12	7.3597e-12	8.81718e-12
Otu000526	1.21576e-11	5.76529e-11	1.50919e-10	1.67297e-10	0.000687578	1.26902e-10	0.00126012	1.59544e-10	4.11376e-05	1.45696e-10	0.00195359	1.50796e-10	1.94043e-10	1.97677e-10	2.07343e-10	9.70907e-11	2.05589e-10	2.09204e-10	2.04876e-10	2.04677e-10	1.48885e-05	1.63496e-10	2.05035e-10	1.60944e-10	2.22905e-10	1.68075e-10	1.95351e-10	1.27117e-10	7.24084e-11	5.53795e-11	2.38719e-10	2.94748e-05	2.02556e-10	2.15163e-10
Otu000527	1.02414e-12	1.86826e-12	4.21964e-12	0.000130947	9.03369e-13	1.00132e-11	5.55243e-13	3.62368e-12	7.89816e-13	0.00670502	3.24267e-06	4.0349e-12	4.34402e-12	6.58338e-12	9.69618e-12	2.76661e-12	1.28781e-11	8.35004e-12	6.21235e-12	8.41674e-12	3.27947e-12	4.52276e-12	6.02141e-12	4.49228e-12	7.55221e-12	0.000269403	6.5925e-12	4.3353e-12	2.14983e-12	0.000620687	1.04238e-11	8.11804e-12	7.2778e-12	9.7978e-12
Otu000528	4.18972e-14	7.61768e-14	1.61741e-13	1.52794e-13	3.62972e-14	2.76713e-13	2.13564e-14	1.28865e-13	3.38822e-14	1.15313e-13	3.68628e-14	1.5426e-13	0.0096957	2.35988e-13	3.2364e-13	1.10472e-13	4.08178e-13	2.89465e-13	2.23076e-13	2.87882e-13	1.30172e-13	1.72274e-13	2.22441e-13	0.0130169	2.64884e-13	1.74697e-13	2.38004e-13	1.79203e-13	8.74453e-14	0.00168708	3.83409e-13	2.79239e-13	2.80678e-13	3.27567e-13
Otu000529	7.03142e-15	1.55568e-14	3.51853e-14	1.83097e-14	3.61688e-17	5.29344e-14	4.05883e-15	3.22348e-14	1.33494e-14	2.95991e-14	1.0957e-14	2.60156e-14	3.99018e-14	4.36702e-14	4.85332e-14	1.8002e-14	6.30469e-14	3.99509e-14	2.32101e-05	3.93173e-14	1.91946e-14	3.38786e-14	3.40917e-14	3.02528e-14	2.54809e-05	3.00414e-14	4.10975e-14	3.3685e-14	2.05818e-14	0.00441722	5.02091e-14	4.11205e-14	4.20914e-14	5.84817e-14
Otu000530	7.03428e-13	0.00716351	2.94366e-12	2.99194e-12	6.58626e-13	6.09813e-12	4.0795e-13	2.45248e-12	5.7886e-13	2.23796e-12	6.25258e-13	2.82021e-12	3.03208e-12	4.42791e-12	6.31564e-12	1.97733e-12	8.16695e-12	5.50393e-12	4.2083e-12	5.51058e-12	2.31994e-12	3.13766e-12	4.08235e-12	3.11852e-12	5.02823e-12	3.1769e-12	2.7004e-05	3.08274e-12	1.55429e-12	1.32514e-12	7.02778e-12	5.36264e-12	5.02813e-12	6.35671e-12
Otu000531	3.78744e-13	7.67978e-13	1.83445e-12	2.03277e-12	3.71316e-13	4.93476e-12	2.23308e-13	1.60698e-12	2.36385e-06	1.42982e-12	3.42715e-13	1.74816e-12	0.0489044	2.99456e-12	4.62111e-12	1.1624e-12	6.3844e-12	3.90803e-12	2.81083e-12	3.94387e-12	1.39453e-12	1.97805e-12	2.71665e-12	1.96246e-12	0.000395503	2.0098e-12	3.00075e-12	1.83664e-12	8.9027e-13	7.48183e-13	4.87015e-12	3.78236e-12	3.24656e-12	4.68281e-12
Otu000532	1.13333e-11	5.35528e-11	1.91786e-10	0.000262933	2.55621e-11	0.000625384	1.6629e-06	0.00827237	2.36562e-06	1.65713e-10	1.71921e-11	1.85604e-10	2.16761e-10	2.06987e-10	1.38782e-10	1.06752e-10	9.29449e-11	1.69668e-10	2.21911e-10	1.6486e-10	1.40793e-10	2.03004e-10	2.23364e-10	2.01792e-10	1.95762e-10	2.05528e-10	0.000361599	1.583e-10	6.97653e-11	5.1985e-11	2.36596e-10	1.75172e-10	2.58261e-10	1.39003e-10
Otu000533	8.51526e-13	3.30487e-12	1.89624e-05	1.35186e-11	0.00138541	9.77449e-12	0.000747765	1.19243e-11	0.00076329	1.04698e-11	0.000210526	1.0467e-11	1.23481e-11	1.59502e-11	1.70991e-11	6.10398e-12	1.61785e-11	1.74607e-11	1.62049e-11	0.00675691	7.84251e-12	1.19136e-11	1.59491e-11	1.17349e-11	1.80303e-11	1.2297e-11	1.60123e-11	8.84746e-12	4.17882e-12	3.23016e-12	1.98586e-11	1.76573e-11	1.61753e-11	1.77985e-11
Otu000534	3.30254e-12	4.61277e-10	1.34135e-11	6.3864e-12	8.09333e-11	1.44554e-11	1.6629e-06	0.000890575	2.36773e-06	0.000936229	1.80022e-11	1.48326e-11	1.35336e-11	0.0081773	1.30396e-11	1.27231e-10	1.76798e-11	1.13585e-11	9.62071e-12	1.14247e-11	3.78021e-11	1.15858e-11	9.63375e-12	1.16599e-11	1.05463e-11	0.000400454	9.75875e-12	9.1228e-11	6.23644e-10	4.58784e-10	1.46942e-11	1.10939e-11	1.4376e-11	0.0165323
Otu000536	1.85529e-12	3.90423e-12	8.83478e-12	2.67228e-05	1.94381e-12	2.17386e-11	1.16998e-12	0.00584021	1.66968e-12	7.11742e-12	3.24267e-06	8.45557e-12	9.09539e-12	1.37646e-11	2.00101e-11	5.79006e-12	2.62703e-11	1.73444e-11	1.29715e-11	1.74623e-11	6.8892e-12	9.47319e-12	1.26209e-11	9.42623e-12	1.57316e-11	9.59107e-12	1.37313e-11	8.88305e-12	4.49188e-12	3.81548e-12	2.08202e-11	1.68753e-11	1.47689e-11	2.01641e-11
Otu000537	1.05857e-14	1.76181e-13	3.49478e-13	3.91831e-13	0.000575018	9.34546e-13	0.000539042	3.07061e-13	0.000398141	2.75024e-13	0.000249036	3.1851e-13	3.45829e-13	5.41794e-13	8.25906e-13	2.07154e-13	1.10028e-12	7.02836e-13	5.13607e-13	7.0937e-13	2.52646e-13	0.0109953	4.94567e-13	3.55097e-13	6.3654e-13	3.66028e-13	5.47098e-13	3.21796e-13	1.57869e-13	1.30944e-13	8.31804e-13	6.85233e-13	5.69262e-13	8.36744e-13
Otu000538	4.88724e-06	5.8261e-13	1.19322e-12	1.08156e-12	0.000965213	1.80092e-12	0.00110313	9.26557e-13	0.000487089	8.57408e-13	0.00114853	1.15019e-12	1.22248e-12	1.68069e-12	2.20242e-12	8.32821e-13	2.6496e-12	1.98993e-12	1.61237e-12	2.00052e-12	9.65608e-13	1.26183e-12	1.57533e-12	1.25465e-12	1.85893e-12	1.27546e-12	1.68158e-12	1.32164e-12	6.63855e-13	5.6925e-13	2.68863e-12	1.95214e-12	2.0424e-12	2.21919e-12
Otu000539	5.43211e-13	1.13063e-12	2.63309e-12	3.1502e-12	0.000934423	6.50709e-12	0.000952881	2.40361e-12	0.000937347	2.1808e-12	0.000672421	2.54387e-12	2.71878e-12	4.14569e-12	6.01238e-12	1.68046e-12	7.69922e-12	5.27707e-12	3.9643e-12	5.20435e-12	2.01261e-12	2.79161e-12	3.74461e-12	2.82728e-12	4.76925e-12	2.84081e-12	4.12252e-12	2.607e-12	1.27986e-12	1.08436e-12	6.05428e-12	5.08512e-12	4.43856e-12	6.09155e-12
Otu000540	1.37672e-14	1.7017e-12	4.04586e-12	9.86883e-06	0.00130072	1.21121e-11	0.00104042	5.20873e-12	0.000551641	4.50776e-12	0.000666037	4.0951e-12	5.46257e-12	5.84376e-12	7.51653e-12	2.50708e-12	9.55884e-12	7.17811e-12	6.16959e-12	6.79563e-12	3.13088e-12	4.43793e-12	2.18387e-05	4.3113e-12	7.35317e-12	4.51523e-12	5.79083e-12	3.34534e-12	8.76323e-06	1.64457e-12	6.63206e-12	7.14804e-12	5.35444e-12	8.37104e-12
Otu000541	3.48841e-13	1.88078e-13	2.07531e-13	1.92043e-13	0.000942167	2.95789e-13	0.00069001	1.87468e-13	0.000925329	8.16781e-06	0.00145277	1.8847e-13	1.30866e-05	2.5441e-13	5.06456e-13	1.62913e-13	4.91026e-13	3.32368e-13	2.64987e-13	2.57248e-13	1.8167e-13	2.06572e-13	2.6933e-13	2.10979e-13	3.58918e-13	2.18927e-13	2.3329e-13	2.28877e-13	1.45743e-13	2.15077e-11	4.85893e-13	3.61722e-13	3.23399e-13	3.30628e-13
Otu000543	4.01236e-14	7.56613e-14	0.000864767	1.4011e-13	3.6433e-14	2.44251e-13	1.74529e-14	1.12253e-13	3.32869e-14	1.03697e-13	4.01931e-14	1.38932e-13	1.50476e-13	2.19372e-13	2.85428e-13	1.04776e-13	3.51276e-13	2.55483e-13	2.00173e-13	2.54432e-13	1.20964e-13	1.51228e-13	1.94976e-13	1.63996e-13	2.36175e-13	1.55017e-13	2.14363e-13	1.66673e-13	8.17048e-14	0.00525829	3.38355e-13	2.4582e-13	2.62801e-13	2.90832e-13
Otu000545	5.30584e-13	1.10233e-12	2.57689e-12	2.72802e-12	5.34165e-13	5.56655e-12	3.21043e-13	0.0110762	2.36385e-06	1.98807e-12	4.93442e-13	2.45782e-12	2.66607e-12	4.05769e-12	5.88939e-12	1.66028e-12	7.60901e-12	5.13506e-12	3.8316e-12	5.16163e-12	1.97804e-12	2.76592e-12	3.71955e-12	2.74872e-12	4.66744e-12	2.81134e-12	4.05865e-12	2.62028e-12	1.27837e-12	1.07563e-12	6.50908e-12	4.9932e-12	4.50992e-12	5.96638e-12
Otu000546	6.44582e-15	7.73231e-15	3.28053e-14	1.6581e-14	5.82798e-15	3.48041e-14	8.62016e-16	1.81403e-14	4.75835e-15	1.68712e-14	4.12596e-15	2.12231e-14	1.9443e-14	3.33727e-14	3.6333e-14	1.75324e-14	5.208e-14	3.71405e-14	2.87597e-14	3.66922e-14	1.56994e-14	2.13174e-14	2.95273e-14	1.81725e-14	3.36014e-14	2.56121e-14	2.76377e-14	2.73015e-14	1.31399e-14	1.1789e-14	4.81683e-14	3.18471e-14	0.0413942	0.0116478
Otu000547	3.9512e-12	1.33379e-11	1.89775e-05	6.53979e-11	0.000736091	7.68123e-11	0.00106754	5.24415e-11	0.000731095	4.57015e-11	0.000605458	4.34316e-11	5.12176e-11	7.64077e-11	9.73697e-11	2.44298e-11	1.05138e-10	9.17267e-11	7.45973e-11	9.07576e-11	1.48885e-05	5.06518e-11	7.26938e-11	4.98063e-11	8.94228e-11	5.17268e-11	7.59625e-11	3.64801e-11	0.00537647	1.29463e-11	9.81131e-11	9.05234e-11	7.09837e-11	1.00146e-10
Otu000548	2.96011e-14	5.86981e-14	1.4703e-13	0.0016802	2.90647e-14	4.31604e-13	1.99017e-14	1.30866e-13	2.54044e-14	0.0122829	2.33981e-14	1.39338e-13	1.52716e-13	2.43699e-13	3.84414e-13	1.30581e-05	5.40876e-13	3.21813e-13	2.27781e-13	3.24793e-13	1.48949e-05	1.59343e-13	2.18827e-13	1.58186e-13	2.86461e-13	1.61512e-13	2.4448e-13	1.46219e-13	7.16719e-14	5.91699e-14	3.9632e-13	3.1146e-13	2.60768e-13	3.89048e-13
Otu000549	3.97159e-14	6.33051e-13	1.073e-12	1.3282e-12	0.000543149	2.75829e-12	0.000746087	1.03862e-12	0.000375086	9.53727e-13	0.00171725	1.08322e-12	1.19282e-12	1.7251e-12	2.44674e-12	7.38321e-13	3.17377e-12	2.15652e-12	1.65569e-12	2.1626e-12	8.79448e-13	1.21991e-12	1.61213e-12	1.20201e-12	1.99794e-12	1.22925e-12	1.73767e-12	1.10095e-12	5.616e-13	4.45445e-13	2.51216e-12	2.09636e-12	1.82323e-12	2.51226e-12
Otu000550	1.88361e-13	7.60955e-13	2.41344e-12	2.68108e-12	0.0012003	1.65969e-12	4.77484e-05	2.47768e-12	0.000222315	2.23378e-12	0.00319268	2.289e-12	2.7088e-12	3.32588e-12	3.28955e-12	1.36228e-12	2.92577e-12	3.431e-12	3.27424e-12	3.32152e-12	1.76198e-12	2.53965e-12	3.32796e-12	2.51937e-12	3.63672e-12	2.63566e-12	2.7004e-05	1.96043e-12	9.5453e-13	7.45803e-13	4.01665e-12	3.40726e-12	3.39998e-12	3.27298e-12
Otu000551	2.44979e-12	9.16977e-12	3.42466e-11	0.00131973	2.1951e-05	0.000198765	8.81575e-05	0.00247137	2.13117e-05	0.00225807	3.24267e-06	3.24092e-11	3.88755e-11	5.79426e-11	7.42992e-11	1.75276e-11	8.13676e-11	6.97429e-11	5.68982e-11	6.89143e-11	2.3248e-11	3.81095e-11	5.53206e-11	3.73729e-11	6.85001e-11	3.87793e-11	5.77961e-11	2.58108e-11	1.15902e-11	8.79656e-12	7.1948e-11	6.8706e-11	5.17444e-11	7.63032e-11
Otu000552	1.65296e-12	0.00243704	7.33805e-12	8.3617e-12	2.20182e-06	1.7833e-11	4.98871e-06	6.71605e-12	2.96596e-05	6.04995e-12	6.53531e-06	0.0246807	7.54682e-12	1.12379e-11	1.59486e-11	4.83056e-12	2.05259e-11	1.39792e-11	1.06936e-11	1.40467e-11	5.72272e-12	7.85442e-12	1.03738e-11	7.80021e-12	1.28802e-11	7.9779e-12	1.12596e-11	7.26864e-12	3.76075e-12	3.18494e-12	1.63025e-11	1.36708e-11	1.18346e-11	1.62263e-11
Otu000553	6.20459e-15	1.01028e-14	2.30353e-14	1.98988e-14	4.97815e-15	3.35427e-14	3.192e-15	1.72055e-14	4.5612e-15	1.58413e-14	4.23755e-15	2.16439e-14	2.24831e-14	3.07386e-14	4.02371e-14	1.54419e-14	0.0304299	3.67655e-14	2.96352e-14	3.55559e-14	1.73972e-14	2.40281e-14	2.88204e-14	2.26236e-14	3.31575e-14	2.37421e-14	3.01646e-14	2.39848e-14	1.16393e-14	1.04845e-14	4.89599e-14	3.64784e-14	3.78571e-14	4.07452e-14
Otu000554	4.88875e-06	7.90152e-14	1.61793e-13	1.46825e-13	0.000870668	2.44566e-13	0.0010016	1.25794e-13	0.0012397	1.16381e-13	0.000452298	1.55975e-13	1.65884e-13	2.27892e-13	2.98648e-13	1.12926e-13	3.59333e-13	3.03242e-05	2.18663e-13	2.71255e-13	1.30935e-13	1.71108e-13	2.13653e-13	1.70121e-13	2.52122e-13	1.72969e-13	2.28008e-13	1.79108e-13	9.00411e-14	7.72245e-14	3.64363e-13	2.6472e-13	2.76785e-13	3.00967e-13
Otu000556	4.17268e-14	3.47161e-14	8.22681e-14	7.82691e-14	1.4238e-14	1.56386e-13	1.70413e-14	7.04676e-14	1.91506e-14	6.54455e-14	1.37314e-14	6.97504e-14	8.46667e-14	0.000284599	1.78078e-13	5.38629e-14	2.19205e-13	1.48417e-13	1.14637e-13	1.57741e-13	0.0146217	8.44419e-14	1.15318e-13	8.76597e-14	1.46812e-13	8.65091e-14	1.16801e-13	8.75292e-14	5.55384e-14	0.00110688	1.96697e-13	1.4689e-13	1.43327e-13	1.78046e-13
Otu000557	4.88876e-06	1.57868e-12	3.23445e-12	2.92509e-12	0.000325848	4.86727e-12	0.000276964	2.50545e-12	0.000130142	2.31941e-12	0.000136425	3.11712e-12	3.30905e-12	4.55576e-12	5.96953e-12	2.25746e-12	7.17975e-12	5.39328e-12	4.3692e-12	5.42287e-12	1.48885e-05	0.0148781	4.2683e-12	3.40096e-12	5.03646e-12	3.45641e-12	4.55833e-12	3.58635e-12	1.79853e-12	1.54177e-12	7.2957e-12	5.29071e-12	5.54213e-12	6.01322e-12
Otu000558	4.97445e-13	1.0333e-12	2.40664e-12	0.0113129	4.98895e-13	5.34568e-12	3.01392e-13	2.06503e-12	2.36385e-06	1.85741e-12	4.61449e-13	2.29824e-12	2.49107e-12	3.79302e-12	5.57206e-12	1.5482e-12	7.2456e-12	4.81363e-12	3.59506e-12	4.85605e-12	1.85348e-12	2.58757e-12	3.4795e-12	2.56929e-12	4.36991e-12	2.62227e-12	3.80559e-12	2.44849e-12	1.1928e-12	1.00569e-12	6.09425e-12	4.68356e-12	4.21835e-12	5.63281e-12
Otu000559	3.74258e-12	6.74366e-12	1.5761e-11	1.71152e-11	2.195e-06	0.0141177	1.97623e-12	8.22627e-06	2.82425e-12	0.00934824	3.03096e-12	1.50306e-11	1.62414e-11	2.49365e-11	3.67397e-11	1.01338e-11	4.8174e-11	3.16991e-11	2.35309e-11	3.196e-11	1.20918e-11	1.69421e-11	2.27749e-11	1.68199e-11	2.87286e-11	1.71796e-11	2.49508e-11	1.58952e-11	7.80337e-12	6.57763e-12	3.94046e-11	3.08427e-11	2.72762e-11	3.71441e-11
Otu000560	3.37012e-14	5.43016e-14	1.16943e-13	0.00926539	2.90372e-14	1.76308e-13	1.79858e-14	9.54665e-14	2.68784e-14	8.44898e-14	2.63892e-14	1.16193e-13	1.23112e-13	1.6483e-13	2.1959e-13	8.20147e-14	2.64165e-13	1.96093e-13	1.60724e-13	2.00178e-13	9.38698e-14	1.26708e-13	1.54503e-13	1.26196e-13	1.85314e-13	1.26288e-13	1.66968e-13	1.32255e-13	6.79936e-14	5.61292e-14	2.64901e-13	1.91918e-13	1.9951e-13	2.19722e-13
Otu000561	3.16984e-12	1.39881e-11	5.5014e-11	6.44917e-11	7.44095e-05	3.23006e-11	2.82861e-05	0.00396426	9.45169e-06	0.00452384	0.000164563	5.22091e-11	6.3362e-11	7.89914e-11	7.3361e-11	2.83802e-11	6.05433e-11	7.89596e-11	8.04648e-11	7.79462e-11	0.000354826	6.08103e-11	7.95847e-11	5.96553e-11	0.0160576	6.1873e-11	7.82699e-11	4.18661e-11	1.80295e-11	1.33931e-11	9.4406e-11	8.04509e-11	8.04664e-11	7.41505e-11
Otu000563	3.7392e-14	7.93141e-14	1.61106e-13	1.47077e-13	3.66467e-14	2.44101e-13	2.43895e-14	1.25402e-13	3.28133e-14	1.16685e-13	3.62926e-14	1.55531e-13	1.65247e-13	2.28134e-13	2.97301e-13	1.1226e-13	3.58704e-13	2.70348e-13	2.18211e-13	2.72485e-13	1.30296e-13	1.72364e-13	2.13931e-13	1.70453e-13	2.51629e-13	1.72976e-13	0.036423	1.79106e-13	8.95102e-14	7.74213e-14	3.65414e-13	2.64525e-13	2.77308e-13	3.00671e-13
Otu000565	0.00440519	4.95878e-13	2.57598e-10	5.64297e-13	2.32105e-13	4.58094e-11	9.6393e-14	1.1357e-12	1.0233e-13	2.0696e-12	3.24269e-06	1.52921e-08	3.71209e-09	9.24929e-13	1.58329e-12	2.80766e-12	0.0125307	1.05577e-12	2.32216e-05	1.07009e-12	6.90522e-11	1.43975e-11	1.12551e-12	7.96114e-11	9.18358e-13	2.38681e-10	8.99989e-13	2.0741e-09	1.21506e-12	4.26801e-13	1.36907e-12	1.02235e-12	5.37822e-12	1.65706e-12
Otu000566	1.11636e-13	2.28403e-13	1.89624e-05	5.95442e-13	1.10382e-13	1.38527e-12	6.70731e-14	4.74856e-13	9.57856e-14	4.2262e-13	1.02835e-13	6.08618e-05	5.55179e-13	8.62935e-13	1.30111e-12	3.43249e-13	1.75449e-12	1.11193e-12	8.12786e-13	1.12221e-12	4.11155e-13	5.79744e-13	0.0302143	5.74718e-13	1.00155e-12	5.86825e-13	8.62859e-13	5.38178e-13	2.62851e-13	2.21897e-13	1.36992e-12	1.07994e-12	9.33721e-13	1.31804e-12
Otu000568	1.53742e-13	5.25233e-13	1.7136e-12	2.7117e-12	0.000640141	5.13303e-12	0.000641826	2.05868e-12	0.00168042	1.7633e-12	0.000348627	1.60193e-12	1.90965e-12	2.90759e-12	4.17514e-12	9.36265e-13	5.20138e-12	3.03242e-05	2.82882e-12	3.67743e-12	1.19294e-12	1.89036e-12	2.74313e-12	1.85869e-12	3.56713e-12	0.00124342	2.92524e-12	3.19233e-05	6.47503e-13	5.06101e-13	3.66689e-12	3.65125e-12	2.56809e-12	4.34179e-12
Otu000569	4.89669e-06	5.8404e-13	1.19607e-12	1.08451e-12	0.000791281	1.80601e-12	0.000538653	9.2911e-13	0.000328423	8.59717e-13	0.00113887	1.15298e-12	1.22567e-12	1.6847e-12	2.20771e-12	8.34815e-13	2.65606e-12	1.99472e-12	2.32101e-05	2.00529e-12	9.67927e-13	1.26487e-12	1.5792e-12	1.25764e-12	1.8635e-12	1.27856e-12	1.68559e-12	1.32459e-12	6.65499e-13	1.53053e-05	2.69463e-12	1.95685e-12	2.04695e-12	2.22462e-12
Otu000570	1.39166e-14	2.5048e-14	4.83447e-14	4.46726e-14	1.25574e-14	8.03176e-14	7.69166e-15	0.00121447	1.06571e-14	0.00788008	1.01396e-14	4.62571e-14	5.08506e-14	6.70315e-14	9.31875e-14	3.3332e-14	1.15876e-13	8.39944e-14	6.73109e-14	8.56352e-14	3.75014e-14	5.05753e-14	6.40893e-14	5.11298e-14	7.77488e-14	4.97058e-14	6.98936e-14	5.41294e-14	2.46865e-14	2.34554e-14	1.1033e-13	8.27404e-14	8.29742e-14	9.2932e-14
Otu000571	1.62263e-14	4.38045e-14	8.89891e-14	8.21583e-14	2.10397e-14	1.36964e-13	1.36014e-14	7.07594e-14	1.80074e-14	6.37724e-14	1.82638e-14	0.0174983	9.5092e-14	1.28546e-13	1.69675e-13	6.52822e-14	2.01204e-13	1.51395e-13	0.0156334	1.53943e-13	7.307e-14	9.56633e-14	1.1935e-13	9.61085e-14	1.42677e-13	9.62139e-14	1.29588e-13	9.85241e-14	5.05454e-14	4.50724e-14	2.04976e-13	1.49725e-13	1.55549e-13	1.69361e-13
Otu000572	4.28986e-14	8.62601e-14	1.78277e-13	1.6602e-13	4.28259e-14	2.91017e-13	2.59835e-14	1.39386e-13	3.51517e-14	1.26922e-13	4.11189e-14	1.7032e-13	1.7857e-13	2.57871e-13	3.42467e-13	1.19856e-13	4.24114e-13	3.05778e-13	2.43174e-13	3.07564e-13	0.0206121	1.87004e-13	2.35874e-13	1.86727e-13	2.83888e-13	0.000642055	2.52921e-13	1.89117e-13	9.44991e-14	8.02235e-14	4.08311e-13	2.97555e-13	3.03491e-13	3.47436e-13
Otu000573	3.24381e-14	6.33308e-14	0.0216291	1.14815e-13	2.95705e-14	1.92602e-13	1.99945e-14	1.01664e-13	2.58057e-14	9.42831e-14	2.88242e-14	1.24097e-13	1.33564e-13	1.80562e-13	2.35842e-13	8.85753e-14	2.85611e-13	2.172e-13	1.73576e-13	2.14044e-13	1.03772e-13	1.36271e-13	1.72864e-13	1.3616e-13	2.00119e-13	1.39956e-13	1.81057e-13	1.43931e-13	7.13073e-14	6.09472e-14	2.89861e-13	2.11381e-13	2.18078e-13	2.38446e-13
Otu000574	3.09147e-13	6.1198e-13	1.50042e-12	1.71079e-12	0.000659488	3.91859e-12	0.000839587	1.35484e-12	0.000300856	1.20906e-12	0.00213103	1.41772e-12	1.53354e-12	2.40742e-12	3.60137e-12	9.5563e-13	4.77158e-12	3.06055e-12	2.25897e-12	3.08139e-12	1.13046e-12	1.60438e-12	2.19151e-12	1.58473e-12	2.79011e-12	1.62639e-12	2.40802e-12	1.44824e-12	7.21456e-13	6.05868e-13	3.66858e-12	2.9838e-12	2.53747e-12	3.66813e-12
Otu000575	6.97791e-14	8.80498e-13	1.95709e-12	2.37632e-12	0.00146929	5.81138e-12	0.000730236	1.81848e-12	0.000372661	1.63205e-12	0.00086619	1.8672e-12	2.04433e-12	3.25178e-12	5.01044e-12	1.21382e-12	6.80201e-12	4.26975e-12	3.05013e-12	4.27775e-12	1.4822e-12	2.12713e-12	2.96986e-12	2.10207e-12	3.81657e-12	2.17306e-12	3.25709e-12	0.00185917	9.10205e-13	7.45954e-05	5.01311e-12	4.11632e-12	3.37154e-12	5.0891e-12
Otu000576	8.2076e-14	3.73038e-13	9.27042e-13	7.77437e-13	0.00071211	5.09767e-13	0.00142288	7.86059e-13	0.000607644	7.29155e-13	3.56016e-05	9.02007e-13	9.88817e-13	1.02574e-12	9.32565e-13	6.36764e-13	8.41666e-13	1.00705e-12	1.07899e-12	9.82067e-13	7.26278e-13	9.74798e-13	1.09163e-12	9.51859e-13	1.04248e-12	9.64087e-13	1.03217e-12	8.69958e-13	4.54299e-13	3.59836e-13	1.33428e-12	1.02025e-12	1.28461e-12	9.44358e-13
Otu000577	3.12831e-12	1.03967e-11	3.77344e-11	4.75178e-11	4.93976e-12	2.13804e-11	2.3465e-12	3.93725e-11	3.72514e-12	3.4511e-11	3.82218e-12	3.54606e-11	4.05591e-11	6.02179e-11	3.41576e-05	1.93461e-11	0.00619975	6.21456e-11	5.9495e-11	0.000955315	2.55594e-11	4.16821e-11	5.82299e-11	1.99654e-05	6.56505e-11	0.0305683	6.02967e-11	3.08173e-11	1.29916e-11	1.00921e-11	7.49248e-11	6.32189e-11	6.24986e-11	5.68979e-11
Otu000578	1.35807e-13	2.64566e-13	5.86408e-13	5.94034e-13	1.26542e-13	1.19948e-12	7.85646e-14	4.87654e-13	1.11933e-13	4.42721e-13	1.20129e-13	5.61819e-13	6.03559e-13	8.93017e-13	1.27627e-12	3.88783e-13	1.65093e-12	1.1123e-12	8.47886e-13	1.12142e-12	4.59071e-13	6.26725e-13	8.21511e-13	0.0252954	1.01685e-12	6.35339e-13	8.9347e-13	6.12493e-13	3.02972e-13	2.57544e-13	1.43432e-12	1.08557e-12	1.01578e-12	3.14448e-05
Otu000579	1.82961e-12	3.83771e-12	9.33431e-12	1.05699e-11	0.000766101	2.07863e-11	0.000924716	8.48872e-12	0.00054905	7.55617e-12	0.00139072	8.88289e-12	9.65878e-12	1.48471e-11	2.13436e-11	5.88825e-12	2.70527e-11	1.87729e-11	1.40355e-11	1.87512e-11	7.06725e-12	1.00921e-11	1.3604e-11	9.98266e-12	1.71516e-11	1.01704e-11	1.48042e-11	9.17771e-12	4.46894e-12	3.7425e-12	2.2833e-11	1.8254e-11	1.59905e-11	2.15385e-11
Otu000580	1.18427e-12	2.51816e-12	5.88961e-12	6.46537e-12	0.000367271	1.50419e-11	0.000116997	5.16299e-12	0.00332228	4.62901e-12	1.13084e-12	5.61248e-12	6.06905e-12	9.39117e-12	1.41432e-11	3.779e-12	1.90985e-11	1.20665e-11	8.84851e-12	1.21654e-11	4.50949e-12	6.32849e-12	8.56156e-12	6.28099e-12	1.0885e-11	6.42119e-12	9.40317e-12	5.90438e-12	2.90939e-12	2.45251e-12	1.48919e-11	1.17217e-11	1.01821e-11	1.43081e-11
Otu000581	5.28203e-13	1.95158e-12	5.89394e-12	7.17162e-12	0.00037298	1.46072e-05	0.000665792	6.215e-12	0.00116784	5.55995e-12	0.00107931	5.58323e-12	6.69331e-12	8.7353e-12	1.01258e-11	3.33215e-12	1.0111e-11	9.57636e-12	8.56455e-12	9.66412e-12	4.21329e-12	6.38e-12	8.44507e-12	6.1651e-12	9.98789e-12	6.47151e-12	8.61083e-12	4.78561e-12	2.3659e-12	1.85216e-12	1.08023e-11	9.61443e-12	8.42504e-12	1.03613e-11
Otu000582	6.04078e-15	1.00323e-05	8.41063e-13	1.30629e-12	0.000880175	2.62267e-12	0.000699299	1.02129e-12	0.00126417	8.6589e-13	0.000434091	8.09852e-13	9.73597e-13	1.33317e-12	1.91631e-12	4.86657e-13	2.4345e-12	1.70698e-12	1.3442e-12	1.67303e-12	6.10755e-13	9.28093e-13	1.30643e-12	8.95533e-13	1.66298e-12	9.46967e-13	1.34984e-12	3.1923e-05	3.53808e-13	2.84124e-13	1.64706e-12	1.69291e-12	1.19578e-12	2.02233e-12
Otu000583	8.4094e-13	0.0102492	4.05019e-12	4.42556e-12	8.41276e-13	1.07233e-11	5.06237e-13	3.52608e-12	7.31317e-13	3.18426e-12	7.79444e-13	3.85062e-12	4.13758e-12	6.46216e-12	9.8363e-12	2.58224e-12	1.34742e-11	8.4459e-12	6.1283e-12	0.00420823	3.07998e-12	4.3227e-12	5.89137e-12	1.99654e-05	7.49486e-12	4.41672e-12	6.51595e-12	4.02832e-12	1.98653e-12	1.6837e-12	1.03124e-11	8.14785e-12	6.98894e-12	1.00155e-11
Otu000585	2.9639e-14	1.57268e-13	4.27266e-13	6.73661e-13	0.000807702	1.2754e-12	0.00105073	5.19429e-13	0.000969641	4.71675e-13	0.000523427	4.31285e-13	5.21341e-13	6.737e-13	9.03263e-13	2.69893e-13	1.11974e-12	8.39658e-13	6.91315e-13	8.20682e-13	3.46966e-13	4.91828e-13	6.43886e-13	4.60583e-13	8.00222e-13	4.9611e-13	6.72117e-13	3.65014e-13	8.76323e-06	1.61184e-13	8.09742e-13	8.30581e-13	6.13704e-13	9.58109e-13
Otu000586	4.11767e-14	5.50626e-14	1.42795e-13	1.43957e-13	3.73339e-14	0.000833871	6.83225e-17	0.000851595	3.23411e-14	0.00100822	3.79048e-14	1.2766e-13	1.46882e-13	2.12895e-13	3.09325e-13	8.84138e-14	3.9418e-13	2.6832e-13	2.14106e-13	2.61351e-13	1.0692e-13	1.5912e-13	1.95342e-13	1.52312e-13	2.29934e-13	1.55528e-13	2.18509e-13	1.67635e-13	8.54529e-14	1.86124e-14	3.45682e-13	2.58208e-13	2.53211e-13	3.05634e-13
Otu000587	3.40533e-13	7.22756e-13	1.76299e-12	2.03041e-12	0.000544793	4.54889e-12	0.00068439	1.59107e-12	0.0022114	1.42782e-12	0.000115576	1.67085e-12	1.82843e-12	2.85451e-12	4.28397e-12	1.10578e-12	5.65536e-12	3.67712e-12	2.69661e-12	3.69509e-12	1.33768e-12	1.90451e-12	2.6092e-12	1.89497e-12	3.33803e-12	1.9373e-12	2.85782e-12	1.7321e-12	8.44481e-13	7.00874e-13	4.43228e-12	3.55838e-12	3.03356e-12	4.33692e-12
Otu000588	7.1609e-13	1.97348e-12	5.8806e-12	9.86554e-06	0.000541197	2.01266e-11	2.09507e-05	6.49736e-12	0.00257586	5.59403e-12	8.1317e-13	5.55442e-12	6.31863e-12	1.03481e-11	1.55141e-11	3.30579e-12	2.01278e-11	1.35623e-11	9.8417e-12	1.34688e-11	4.17446e-12	1.91137e-05	9.50283e-12	6.3802e-12	1.26237e-11	6.57915e-12	1.03207e-11	4.96948e-12	2.37587e-12	1.91702e-12	1.39696e-11	1.32082e-11	9.4636e-12	1.61538e-11
Otu000595	7.67241e-13	2.56031e-12	8.70713e-12	1.43575e-11	0.000505668	2.55463e-11	0.000669683	0.000934838	0.000228624	9.19857e-12	0.000539267	8.13646e-12	1.01617e-11	1.48709e-11	2.09578e-11	4.64478e-12	2.59697e-11	1.88154e-11	1.4815e-11	1.86125e-11	6.07765e-12	1.91115e-05	1.41177e-11	1.99759e-05	1.8277e-11	9.95956e-12	1.47699e-11	0.00291463	3.25057e-12	2.51757e-12	1.83336e-11	1.85643e-11	1.29409e-11	2.19081e-11
Otu000596	1.85957e-11	6.08678e-11	1.79833e-10	2.86336e-10	2.65753e-05	5.99503e-10	0.00019166	2.23116e-10	0.000108761	1.92323e-10	3.56531e-05	0.022889	2.13736e-10	2.91703e-10	4.10928e-10	1.03833e-10	5.27569e-10	7.86113e-05	2.90107e-10	3.61355e-10	1.30902e-10	1.97842e-10	2.84068e-10	1.93646e-10	3.63125e-10	2.03154e-10	2.90743e-10	1.43771e-10	7.45659e-11	3.3864e-05	3.50935e-10	3.62486e-10	2.5513e-10	4.34719e-10
Otu000597	2.12763e-13	4.48522e-13	1.11486e-12	1.31248e-12	0.000191997	3.08684e-12	0.00089265	1.02494e-12	7.32205e-05	9.0409e-13	0.000215504	1.0563e-12	1.15469e-12	1.82664e-12	2.77287e-12	6.88242e-13	3.7237e-12	2.36687e-12	1.72661e-12	2.37137e-12	8.37234e-13	1.19576e-12	1.66068e-12	0.0127258	2.1338e-12	1.22359e-12	1.8174e-12	1.07659e-12	5.17094e-13	4.34989e-13	2.82263e-12	2.3031e-12	1.91273e-12	2.81798e-12
Otu000600	1.72493e-13	6.44761e-13	1.86602e-12	2.86605e-12	0.000722089	5.97404e-12	0.00119102	8.17987e-06	0.000575931	1.92677e-12	0.000824096	1.78081e-12	2.1787e-12	2.91903e-12	4.09643e-12	1.1127e-12	5.18106e-12	3.67347e-12	2.87104e-12	3.63369e-12	1.35622e-12	1.91115e-05	2.86919e-12	1.98861e-12	3.54252e-12	2.05233e-12	2.89664e-12	1.5026e-12	7.96106e-13	6.47406e-13	3.49165e-12	3.64852e-12	2.59861e-12	4.28013e-12
Otu000603	2.49709e-14	1.06711e-13	3.17115e-13	3.92601e-13	0.000276342	1.46072e-05	0.000810376	3.38662e-13	0.00140942	3.11973e-13	0.000942988	3.0259e-13	3.61429e-13	4.68562e-13	5.17037e-13	1.87568e-13	5.01085e-13	5.13871e-13	4.66745e-13	5.05858e-13	2.35838e-13	3.50969e-13	4.59219e-13	3.38276e-13	5.09527e-13	3.49367e-13	4.6082e-13	2.66844e-13	1.31497e-13	1.03947e-13	5.76318e-13	5.11756e-13	4.66566e-13	5.30868e-13
Otu000606	1.70027e-12	8.04085e-06	7.76135e-12	9.06522e-12	0.00150945	1.94302e-11	8.35478e-06	7.26387e-12	2.8138e-05	6.51394e-12	4.28858e-05	7.40998e-12	7.98555e-12	1.19436e-11	1.69689e-11	5.05154e-12	2.20005e-11	1.49486e-11	1.13842e-11	1.49439e-11	6.01312e-12	8.32194e-12	1.10701e-11	8.2567e-12	0.0157616	8.43413e-12	1.19531e-11	7.56678e-12	3.91385e-12	3.31272e-12	1.71308e-11	0.000663316	1.23931e-11	1.74393e-11
Otu000607	2.121e-13	4.59655e-13	1.04109e-12	1.17549e-12	0.00118538	2.55195e-12	0.000801207	9.47733e-13	0.000994105	8.66884e-13	0.00034281	1.00639e-12	1.09978e-12	1.6034e-12	2.21631e-12	6.7341e-13	2.83552e-12	1.94369e-12	1.51805e-12	1.96701e-12	8.1579e-13	1.097e-12	1.49833e-12	1.09105e-12	1.80714e-12	1.12154e-12	1.59514e-12	1.0151e-12	5.30984e-13	4.48624e-13	2.29246e-12	1.94417e-12	1.67102e-12	2.25692e-12
Otu000609	4.36968e-13	1.45905e-12	4.15701e-12	6.10707e-12	0.000861827	9.95714e-12	0.000452249	4.85504e-12	0.00075122	4.09578e-12	0.00170852	3.97176e-12	4.76076e-12	6.55367e-12	8.91315e-12	2.4491e-12	1.08189e-11	8.12103e-12	6.46499e-12	7.97272e-12	1.48885e-05	4.49274e-12	6.33311e-12	4.40818e-12	7.91939e-12	4.58136e-12	6.53472e-12	3.46819e-12	1.78488e-12	1.40639e-12	8.19229e-12	7.91993e-12	6.00478e-12	9.17554e-12
Otu000610	4.88724e-06	5.82893e-13	1.19372e-12	1.08235e-12	2.76724e-13	1.80238e-12	1.74762e-13	9.27256e-13	2.46631e-13	8.58005e-13	2.68064e-13	1.1507e-12	1.22324e-12	1.68138e-12	2.20335e-12	8.33173e-13	2.65081e-12	1.99078e-12	1.61311e-12	2.00134e-12	9.66022e-13	1.26238e-12	1.57608e-12	1.25517e-12	1.85982e-12	1.27604e-12	1.68226e-12	1.322e-12	6.64191e-13	0.0049305	2.68935e-12	1.95298e-12	2.04295e-12	2.22022e-12
Otu000613	1.16997e-12	2.497e-12	5.41414e-12	9.87106e-06	2.195e-06	1.18765e-11	7.59145e-13	4.90662e-12	1.0895e-12	4.3936e-12	1.15337e-12	0.0145575	5.6161e-12	8.03714e-12	1.10304e-11	3.64089e-12	1.39484e-11	9.83079e-12	7.67639e-12	9.84636e-12	4.26522e-12	5.7616e-12	7.46213e-12	5.74263e-12	9.10484e-12	5.84625e-12	8.03985e-12	5.43825e-12	2.86199e-12	2.43075e-12	1.15095e-11	9.59859e-12	8.58456e-12	1.12424e-11
Otu000614	1.00153e-11	3.44611e-12	1.1708e-11	1.93898e-11	2.195e-06	3.16683e-11	1.8185e-10	1.49284e-11	2.36413e-06	1.23788e-11	3.24282e-06	1.11121e-11	1.38906e-11	2.0084e-11	2.62655e-11	6.11923e-12	3.17524e-11	2.49063e-11	2.06337e-11	0.00577	8.02911e-12	1.30537e-11	0.000228745	0.00843987	2.66869e-11	1.34571e-11	1.98306e-11	0.0214361	4.20551e-12	3.36624e-12	2.44173e-11	2.48788e-11	0.00612136	0.00174306
Otu000615	1.69965e-13	3.58939e-13	8.58972e-13	9.33645e-13	0.000687642	2.03459e-12	0.000820105	7.43576e-13	0.00151555	6.64629e-13	1.59857e-13	8.19818e-13	8.83412e-13	1.38428e-12	2.05671e-12	5.48673e-13	2.7136e-12	1.76542e-12	1.29963e-12	1.78271e-12	6.56806e-13	9.23303e-13	1.25634e-12	9.1915e-13	1.59689e-12	9.39007e-13	1.38425e-12	8.62174e-13	4.18057e-13	3.50526e-13	2.22152e-12	1.72308e-12	1.51221e-12	2.08366e-12
Otu000616	2.5354e-14	1.61913e-12	2.67707e-13	4.6335e-14	0.000551273	5.73802e-14	0.00111749	6.75914e-14	0.00043158	8.21706e-14	0.00103441	4.07791e-13	3.39848e-13	7.8705e-14	3.4144e-05	3.31874e-12	7.78623e-14	6.85128e-14	8.52463e-14	6.70384e-14	1.29814e-12	2.06723e-13	9.12865e-14	2.20538e-13	7.02715e-14	2.11424e-13	7.73184e-14	2.22904e-12	2.89113e-12	1.80551e-12	9.91448e-14	6.63573e-14	1.80503e-13	6.80011e-14
Otu000617	6.63396e-14	1.61705e-14	4.08067e-14	4.53794e-14	6.58362e-06	1.07238e-13	1.09554e-12	3.68844e-14	1.10247e-14	3.24096e-14	1.03842e-14	4.01629e-14	4.07428e-14	6.39589e-14	3.4144e-05	2.95199e-14	1.31022e-13	8.35065e-14	6.1019e-14	8.40374e-14	3.41863e-14	4.38963e-14	5.97468e-14	0.00974591	7.38118e-14	4.44459e-14	6.4381e-14	4.3908e-14	2.4569e-14	2.14644e-14	0.0012351	8.01233e-14	6.75109e-14	9.84351e-14
Otu000618	9.38815e-13	1.70659e-12	3.71592e-12	3.92286e-12	8.42598e-13	7.89177e-12	5.18136e-13	3.22751e-12	2.36385e-06	8.16981e-06	7.8785e-13	3.56257e-12	3.83116e-12	5.55838e-12	7.75262e-12	2.49258e-12	9.80639e-12	0.0352696	5.2916e-12	6.87478e-12	2.92843e-12	3.96057e-12	5.15116e-12	3.93631e-12	6.29604e-12	4.01303e-12	5.55568e-12	3.8234e-12	1.95944e-12	1.66887e-12	8.35661e-12	6.67554e-12	6.13241e-12	7.83757e-12
Otu000619	5.23927e-13	1.0695e-12	2.61047e-12	3.04846e-12	2.00591e-05	7.40208e-12	0.00120929	2.4052e-12	0.000366254	2.14506e-12	0.00185786	2.48994e-12	2.71095e-12	4.28877e-12	6.54102e-12	1.63145e-12	8.79603e-12	5.5736e-12	4.01406e-12	5.6025e-12	1.96048e-12	2.82359e-12	3.90472e-12	2.8094e-12	5.02389e-12	2.86358e-12	4.30859e-12	2.5312e-12	3.68503e-05	1.03513e-12	6.60641e-12	5.39055e-12	4.47266e-12	6.61679e-12
Otu000620	3.54406e-12	8.02883e-06	5.68424e-11	1.08526e-10	0.000334877	0.000396272	7.44113e-05	0.000783698	5.2241e-05	1.63411e-05	1.29692e-05	1.70696e-05	7.2008e-11	1.03167e-10	1.02561e-10	0.00758138	1.15404e-10	1.13002e-10	0.00489166	0.00149512	2.88782e-05	0.0039339	1.16926e-10	6.34748e-11	1.49803e-10	6.87361e-11	1.01574e-10	0.00169096	1.33325e-11	9.8519e-12	1.12688e-10	1.15704e-10	9.29454e-11	1.1961e-10
Otu000621	4.24848e-14	2.47938e-13	8.19801e-13	1.24785e-12	4.48136e-05	1.71002e-12	5.04509e-06	1.0126e-12	8.85877e-14	9.02805e-13	2.85554e-05	7.90836e-13	9.3661e-13	1.36899e-12	1.79295e-12	4.5121e-13	2.04836e-12	1.63769e-12	1.34384e-12	1.63388e-12	0.00323963	9.24812e-13	1.2797e-12	0.000553193	0.0211032	9.14459e-13	1.34036e-12	6.30755e-13	3.06228e-13	2.27109e-13	1.67098e-12	1.67488e-12	0.000395225	1.84673e-12
Otu000622	4.8921e-06	0.0035648	1.19499e-12	1.08356e-12	0.00185951	1.80443e-12	0.000264367	9.28303e-13	0.000179679	8.58964e-13	0.0004695	1.15194e-12	1.22459e-12	1.68318e-12	2.2057e-12	1.30581e-05	2.65366e-12	1.99291e-12	1.61484e-12	2.00347e-12	9.67056e-13	1.26373e-12	1.57778e-12	1.25651e-12	1.86183e-12	1.27741e-12	1.68406e-12	1.32338e-12	6.6491e-13	5.70192e-13	2.69215e-12	1.95508e-12	2.04507e-12	2.22261e-12
Otu000624	1.61554e-13	4.06636e-13	9.74825e-13	1.15363e-12	0.000812876	2.76152e-12	0.000496371	9.04422e-13	0.000298692	8.04511e-13	0.00100955	9.34417e-13	1.01529e-12	1.6053e-12	2.43479e-12	6.13672e-13	3.25274e-12	2.07016e-12	1.51282e-12	2.0851e-12	7.43353e-13	0.00474643	1.4567e-12	1.04961e-12	1.87442e-12	1.07298e-12	1.61404e-12	9.49302e-13	4.62754e-13	3.88156e-13	2.46011e-12	2.01544e-12	1.67191e-12	2.4711e-12
Otu000625	1.92561e-13	3.85088e-13	1.00336e-12	0.003398	1.82621e-13	0.00362882	1.07149e-13	0.00126046	2.36385e-06	8.03278e-13	1.6952e-13	9.46129e-13	1.04052e-12	1.76912e-12	2.94008e-12	6.01415e-13	4.22121e-12	2.41938e-12	1.64127e-12	2.43959e-12	7.34526e-13	1.09167e-12	1.57504e-12	1.08051e-12	2.12357e-12	1.10996e-12	1.77046e-12	9.64764e-13	0.000215564	0.00493299	2.94938e-12	2.32785e-12	1.84015e-12	2.98666e-12
Otu000626	5.27741e-06	1.71363e-12	3.50863e-12	3.18447e-12	8.14476e-13	0.000363434	5.14144e-13	0.004136	2.36207e-06	2.52416e-12	7.88248e-13	3.38255e-12	3.59779e-12	4.942e-12	6.4764e-12	0.000225268	7.7925e-12	5.85172e-12	4.74198e-12	5.88234e-12	2.8395e-12	0.00963055	4.6334e-12	3.68924e-12	5.46764e-12	0.000473938	4.94451e-12	3.88389e-12	1.95277e-12	1.67487e-12	7.901e-12	5.7407e-12	6.00195e-12	6.52683e-12
Otu000627	3.405e-12	1.19022e-12	2.4974e-12	2.83123e-12	0.00109279	6.26515e-12	0.000101018	2.26177e-12	3.07129e-05	2.04083e-12	0.0021808	2.39161e-12	2.58174e-12	3.87452e-12	5.58497e-12	1.64169e-12	7.27971e-12	4.84332e-12	3.66188e-12	4.89468e-12	1.93976e-12	2.67254e-12	3.56311e-12	2.65376e-12	4.44845e-12	2.70659e-12	3.85435e-12	2.49675e-12	1.31216e-12	1.29385e-12	5.72378e-12	4.73611e-12	4.07739e-12	5.69313e-12
Otu000628	7.78352e-14	1.56464e-13	3.56159e-13	3.68572e-13	7.52504e-14	8.86775e-13	4.52746e-14	2.97526e-13	6.60769e-14	2.68624e-13	7.04736e-14	0.0196407	3.66917e-13	5.61525e-13	8.56044e-13	2.30967e-13	1.20262e-12	7.24199e-13	5.28675e-13	7.3161e-13	2.74963e-13	3.82217e-13	5.11842e-13	3.78486e-13	6.51535e-13	3.8729e-13	5.62602e-13	3.68184e-13	1.80153e-13	6.79877e-06	9.33834e-13	7.03017e-13	6.29896e-13	0.0301228
Otu000629	3.0496e-12	0.003711	2.67293e-12	9.86562e-06	0.000357956	5.28552e-12	0.000263415	2.81184e-12	0.000235697	2.45331e-12	0.000680569	2.64566e-12	3.50893e-12	3.66084e-12	5.23031e-12	1.93681e-12	7.18277e-12	4.6312e-12	3.95816e-12	4.41136e-12	2.19486e-12	2.87664e-12	4.02587e-12	2.77536e-12	4.73542e-12	3.00231e-12	3.66148e-12	2.54037e-12	1.83284e-12	2.53245e-10	5.7069e-12	4.61457e-12	3.88326e-12	3.14506e-05
Otu000630	8.75981e-14	1.69951e-13	4.26726e-13	4.99842e-13	0.000483015	1.16094e-12	0.0011058	3.9418e-13	0.00029917	3.49133e-13	0.000543925	4.07561e-13	4.41587e-13	0.0091105	1.06291e-12	2.63727e-13	1.41683e-12	9.12015e-13	6.62642e-13	9.13923e-13	3.21967e-13	4.61608e-13	6.42552e-13	4.58188e-13	8.22511e-13	4.70688e-13	7.03298e-13	4.14223e-13	2.00956e-13	1.66625e-13	1.08531e-12	8.88833e-13	7.38219e-13	1.0822e-12
Otu000631	3.45562e-12	0.00151092	8.70222e-11	1.46581e-11	2.14169e-11	4.22752e-12	8.10995e-06	2.95935e-11	2.36385e-06	4.17271e-11	1.6222e-05	9.6926e-11	1.1221e-10	2.60743e-11	1.07337e-11	1.02975e-10	7.60116e-12	1.4462e-11	3.22605e-11	1.3976e-11	1.10017e-10	7.66228e-11	3.62515e-11	7.71298e-11	1.91903e-11	7.46421e-11	0.0236884	1.23145e-10	6.70071e-11	4.67727e-11	2.67341e-11	1.53911e-11	6.6399e-11	1.06506e-11
Otu000633	1.58608e-14	2.95495e-14	5.33199e-14	4.86856e-14	1.26721e-14	8.09144e-14	7.92088e-15	4.57026e-14	1.04788e-14	3.87377e-14	1.32822e-14	5.29923e-14	5.84437e-14	7.31616e-14	1.01485e-13	3.88881e-14	1.18668e-13	8.98803e-14	7.32296e-14	9.22394e-14	0.0163366	5.42919e-14	6.9486e-14	5.73695e-14	8.53369e-14	5.74927e-14	7.46957e-14	5.56244e-14	3.14421e-14	2.41941e-14	1.19192e-13	8.75395e-14	9.16256e-14	9.71696e-14
Otu000634	4.95711e-06	2.39979e-13	5.40318e-13	4.45019e-13	0.00198944	7.39521e-13	0.000880151	3.77186e-13	2.37424e-06	3.54323e-13	7.23948e-14	5.13749e-13	5.06284e-13	7.64735e-13	1.00775e-12	3.62599e-13	1.19321e-12	8.98485e-13	7.04193e-13	9.14659e-13	4.31735e-13	5.61127e-13	6.98645e-13	5.68929e-13	8.20143e-13	5.53353e-13	7.6716e-13	6.40299e-13	8.8097e-06	2.20122e-13	1.31792e-12	8.86044e-13	9.95173e-13	9.8415e-13
Otu000635	1.27177e-15	9.45068e-16	1.79039e-15	1.97449e-05	2.19514e-06	1.71016e-15	2.75892e-16	9.59993e-16	3.73277e-16	9.02513e-16	4.56046e-16	1.7486e-05	1.6436e-15	2.52921e-15	3.39683e-15	1.25401e-15	3.99143e-15	3.08767e-15	2.25432e-15	3.09206e-15	1.4448e-15	1.86241e-15	2.2475e-15	1.87328e-15	2.74704e-15	1.75552e-15	0.0294407	2.50393e-15	1.06077e-15	8.98356e-16	5.80363e-15	2.8366e-15	4.07312e-15	3.34573e-15
Otu000636	4.04726e-12	8.16073e-12	2.18102e-11	2.60413e-11	3.91051e-12	5.80092e-11	2.2455e-12	2.00653e-11	3.28593e-12	1.76887e-11	3.24267e-06	2.06288e-11	2.26089e-11	3.78649e-11	5.90169e-11	1.29706e-11	7.78257e-11	4.99979e-11	3.53028e-11	0.00725049	1.5917e-11	2.38031e-11	3.40357e-11	2.36178e-11	0.0363426	2.42307e-11	3.78618e-11	9.85103e-05	9.61001e-12	7.92064e-12	6.14589e-11	4.85148e-11	3.95081e-11	0.00991909
Otu000637	5.51596e-13	1.08438e-12	2.68262e-12	3.16198e-12	0.000232601	7.66458e-12	0.000839036	2.4732e-12	4.80835e-05	2.18733e-12	0.00245689	2.5382e-12	2.77212e-12	4.4161e-12	6.77627e-12	0.000352361	9.18135e-12	5.7739e-12	4.1472e-12	5.81849e-12	2.00386e-12	2.88569e-12	4.00281e-12	2.87951e-12	5.18708e-12	2.94546e-12	4.41246e-12	2.59978e-12	1.26697e-12	1.05356e-12	6.84965e-12	5.59998e-12	4.61158e-12	6.86207e-12
Otu000638	1.49403e-13	3.77658e-13	1.01268e-12	9.86554e-06	0.000911032	2.89939e-12	0.000746404	1.22593e-12	0.000268605	1.00419e-12	0.00125295	1.01721e-12	1.28121e-12	1.54163e-12	2.02123e-12	6.09301e-13	2.48008e-12	1.86128e-12	1.55768e-12	1.83269e-12	7.96852e-13	1.08903e-12	1.46595e-12	1.06264e-12	1.87877e-12	1.1798e-12	1.55761e-12	8.51833e-13	4.89737e-13	3.95682e-13	1.81774e-12	1.87588e-12	1.38375e-12	2.16315e-12
Otu000641	8.64131e-13	1.76601e-12	4.06566e-12	4.83495e-12	0.000457576	9.92242e-12	0.00115257	3.90097e-12	0.00128879	3.49304e-12	1.29704e-05	3.88233e-12	4.33059e-12	6.15794e-12	8.55605e-12	1.30581e-05	1.10068e-11	7.61289e-12	5.9468e-12	7.54531e-12	3.13661e-12	4.3657e-12	5.81013e-12	4.28544e-12	7.16552e-12	4.43197e-12	6.14284e-12	3.90002e-12	2.04673e-12	1.72632e-12	8.62489e-12	7.48607e-12	6.34665e-12	8.86607e-12
Otu000642	1.93517e-14	8.02882e-06	4.15364e-14	9.87072e-06	0.000880425	4.68833e-14	0.00069629	2.28824e-14	0.000388406	8.17046e-06	0.000928563	3.94976e-14	3.59746e-14	6.4011e-14	8.73736e-14	2.80831e-14	1.04958e-13	7.57018e-14	5.73529e-14	7.97938e-14	3.30591e-14	4.42159e-14	5.44072e-14	4.45891e-14	6.55718e-14	4.37853e-14	6.33023e-14	5.51981e-14	8.76374e-06	1.76618e-14	1.27329e-13	7.33731e-14	9.16217e-14	8.17194e-14
Otu000643	4.53576e-13	1.36128e-12	3.59957e-12	5.58662e-12	0.000806357	1.10141e-11	0.000904991	4.35428e-12	0.000437217	3.98294e-12	0.00111149	3.50143e-12	4.49172e-12	5.44068e-12	3.41861e-05	2.26062e-12	9.31098e-12	6.72795e-12	5.55322e-12	6.56334e-12	2.75478e-12	3.8699e-12	5.43079e-12	3.75392e-12	6.77834e-12	4.02885e-12	5.36812e-12	2.93494e-12	1.65057e-12	1.35901e-05	6.38199e-12	6.64118e-12	4.77375e-12	7.87203e-12
Otu000644	1.8989e-12	1.55009e-13	6.27024e-13	9.90451e-06	0.000596834	0.00108132	0.000299765	8.93412e-13	0.000462375	0.000110305	0.000325241	5.89349e-13	7.6202e-13	1.14634e-12	1.44867e-12	2.88404e-13	1.63466e-12	1.42032e-12	1.18063e-12	1.35176e-12	3.97212e-13	0.000327145	1.16753e-12	7.06765e-13	0.00151409	7.3897e-13	0.00719967	3.1923e-05	1.86288e-13	1.48529e-13	1.33937e-12	1.41786e-12	9.72555e-13	1.58757e-12
Otu000646	3.50457e-12	1.16149e-11	3.45243e-11	4.80959e-11	0.00051361	6.8234e-11	0.000310344	3.85865e-11	0.00110043	3.41055e-11	0.00026471	3.31321e-11	3.84543e-11	5.46937e-11	7.18093e-11	1.99546e-11	8.21706e-11	6.63388e-11	5.36048e-11	6.58447e-11	2.50332e-11	3.76947e-11	5.23981e-11	3.72757e-11	6.47124e-11	3.84293e-11	5.48239e-11	2.86973e-11	1.41425e-11	6.79876e-06	6.94828e-11	6.55423e-11	5.1197e-11	7.4498e-11
Otu000648	5.61331e-13	1.16806e-12	2.70864e-12	2.88658e-12	5.66696e-13	6.17456e-12	1.66289e-06	0.00632775	4.88869e-13	2.10088e-12	5.23101e-13	2.58446e-12	2.79825e-12	4.26274e-12	6.26096e-12	1.7495e-12	8.20587e-12	5.40607e-12	4.02973e-12	5.45577e-12	2.08744e-12	2.90761e-12	3.90354e-12	2.88952e-12	4.90576e-12	2.9545e-12	4.26438e-12	2.75348e-12	1.34912e-12	1.13857e-12	6.80802e-12	5.26219e-12	4.71424e-12	6.33342e-12
Otu000649	1.20025e-14	2.84187e-14	5.30091e-14	4.96604e-14	1.02647e-14	8.28738e-14	6.91082e-15	4.154e-14	7.82234e-15	0.0103167	1.15575e-14	4.93351e-14	5.38913e-14	7.65777e-14	9.97638e-14	3.71763e-14	1.19197e-13	8.87368e-14	7.08661e-14	9.20898e-14	4.44367e-14	5.77685e-14	6.70245e-14	5.77722e-14	8.6246e-14	5.95451e-14	7.61006e-14	5.93674e-14	3.07517e-14	2.62001e-14	1.23286e-13	9.00753e-14	9.2685e-14	1.02736e-13
Otu000650	0.00547476	2.0591e-12	2.55605e-12	1.3459e-12	6.28177e-13	1.46177e-05	1.66293e-06	1.08987e-12	3.98755e-13	1.06651e-12	4.12554e-13	3.40099e-12	0.000795161	2.13107e-12	6.61298e-12	1.73042e-11	2.13724e-10	3.60448e-12	1.96541e-12	3.80331e-12	1.23214e-11	2.01241e-12	1.90814e-12	1.99373e-12	4.43663e-05	1.93903e-12	2.133e-12	5.25209e-08	5.48881e-12	0.00345314	0.00372749	3.29744e-12	2.61682e-12	6.94059e-12
Otu000651	5.06751e-14	4.79112e-14	1.41583e-13	1.03712e-13	1.58031e-14	2.01206e-13	1.05964e-14	8.21912e-14	2.36386e-06	7.64764e-14	1.85373e-14	1.25972e-13	1.00188e-13	2.23207e-13	3.1405e-13	8.51992e-14	3.80964e-13	2.71783e-13	1.9717e-13	2.82885e-13	1.02857e-13	1.46119e-13	1.84315e-13	1.50267e-13	0.0273341	1.8542e-05	2.24729e-13	1.74402e-13	5.44516e-14	3.39461e-05	4.26977e-13	2.62124e-13	3.01808e-13	2.95881e-13
Otu000652	5.77673e-13	2.60689e-11	2.02791e-11	1.38533e-12	0.000572362	5.65198e-13	0.000805426	2.06048e-12	0.00112725	5.72914e-12	0.000216617	1.31168e-11	1.51775e-11	2.35844e-12	1.37793e-12	2.80618e-11	1.01888e-12	2.08952e-12	3.29302e-12	1.62386e-12	2.1445e-11	1.00399e-11	4.52338e-12	6.21489e-12	2.25066e-12	7.08156e-12	2.36015e-12	2.15538e-11	1.95929e-11	1.35989e-11	3.38327e-12	1.67804e-12	7.71651e-12	1.36186e-12
Otu000653	4.9692e-12	6.16671e-13	1.22463e-12	0.000554493	0.000109889	2.6261e-12	9.47034e-05	1.41392e-12	7.56174e-05	1.32729e-12	0.000432647	1.21857e-12	1.67442e-12	1.8093e-12	2.2555e-12	7.11443e-13	2.82333e-12	2.24374e-12	2.06761e-12	2.04491e-12	8.89157e-13	1.35958e-12	2.09011e-12	0.000284915	2.82523e-12	1.43833e-12	1.83346e-12	0.000319263	5.82078e-13	1.64337e-11	2.27492e-12	0.000277751	0.0302833	0.00904438
Otu000654	1.35019e-14	2.94157e-14	5.89613e-14	5.37421e-14	1.35594e-14	9.03104e-14	8.51268e-15	4.57982e-14	1.30301e-14	4.29431e-14	1.35758e-14	5.76266e-14	6.12764e-14	8.45431e-14	1.09675e-13	4.11098e-14	1.31764e-13	9.97263e-14	8.05451e-14	1.00296e-13	4.7396e-14	6.35342e-14	7.77578e-14	6.26911e-14	0.0274797	6.25689e-14	8.39648e-14	6.61884e-14	3.28606e-14	2.82151e-14	1.33152e-13	9.74102e-14	1.01052e-13	1.11963e-13
Otu000657	2.51019e-14	5.72721e-11	0.0047092	1.1704e-13	0.000260133	2.9807e-13	0.000215529	8.9753e-14	0.000176209	8.5935e-14	9.33346e-05	1.07959e-13	1.15e-13	1.63521e-13	2.55139e-13	1.16862e-13	3.46413e-13	0.00715248	1.55757e-13	2.16868e-13	1.06299e-13	1.20415e-13	1.47349e-13	1.12586e-13	0.00208458	1.14965e-13	1.64665e-13	1.5395e-13	7.59393e-13	1.24007e-10	2.53961e-13	2.06194e-13	1.80766e-13	2.54879e-13
Otu000658	1.44509e-11	1.00289e-05	2.51101e-10	1.5195e-10	0.00108868	5.8575e-11	2.84928e-05	8.14879e-06	2.8078e-05	1.94311e-10	0.00279236	2.4925e-10	3.24402e-10	2.20354e-10	1.6948e-10	1.81489e-10	1.31203e-10	1.93477e-10	2.47928e-10	1.8883e-10	2.23443e-10	2.57461e-10	2.51636e-10	2.48509e-10	2.20174e-10	2.59317e-10	2.266e-10	2.25362e-10	1.35367e-10	1.07137e-10	2.75868e-10	1.9947e-10	2.923e-10	1.70966e-10
Otu000659	1.08783e-12	3.59519e-12	9.91261e-12	1.48052e-11	0.000839517	2.72966e-11	0.000716672	1.18822e-11	0.00113759	1.02266e-11	0.000363676	9.56666e-12	1.30866e-05	1.56446e-11	2.15767e-11	5.8921e-12	2.6617e-11	1.93135e-11	1.55797e-11	1.90867e-11	7.5638e-12	1.07357e-11	1.52985e-11	1.08356e-11	1.90106e-11	1.11318e-11	1.55599e-11	8.27245e-12	4.42683e-12	3.60248e-12	1.92031e-11	1.92634e-11	1.42264e-11	2.24476e-11
Otu000660	3.8991e-13	3.97487e-12	2.88628e-13	3.12894e-13	0.000680239	7.64253e-13	0.000561096	2.49102e-13	0.00102169	0.000348028	0.00048834	2.73667e-13	2.9039e-13	4.33334e-13	6.44418e-13	2.06394e-13	0.00233027	5.58736e-13	4.11601e-13	5.61224e-13	2.29916e-13	3.04995e-13	3.99768e-13	2.98107e-13	5.08351e-13	3.11663e-13	4.42142e-13	3.15098e-13	2.02117e-13	2.40674e-13	6.58658e-13	5.45245e-13	4.614e-13	6.55996e-13
Otu000661	3.7203e-14	6.88496e-14	1.43916e-13	1.33937e-13	3.25554e-14	2.50991e-13	2.04966e-14	1.11891e-13	2.98213e-14	1.0245e-13	3.17139e-14	1.39525e-13	1.48446e-13	2.12721e-13	0.00571858	9.86689e-14	3.82195e-13	2.62442e-13	0.0198444	2.62785e-13	1.14858e-13	1.53587e-13	1.97499e-13	1.53235e-13	2.39324e-13	1.55122e-13	2.13451e-13	1.5806e-13	7.73256e-14	6.71154e-14	3.58081e-13	2.55436e-13	2.56311e-13	3.01819e-13
Otu000662	5.54073e-13	1.16275e-12	2.75381e-12	3.09156e-12	0.000650448	6.75784e-12	0.000596288	2.4797e-12	0.00046918	2.23277e-12	0.00164517	2.6146e-12	2.74932e-12	4.24921e-12	6.15235e-12	1.72144e-12	8.01523e-12	5.30245e-12	3.98863e-12	5.39376e-12	2.06114e-12	2.88835e-12	3.87008e-12	2.95559e-12	4.88269e-12	2.97195e-12	4.21522e-12	2.6615e-12	1.32247e-12	1.11012e-12	6.34262e-12	5.21706e-12	4.46762e-12	6.25365e-12
Otu000664	1.36799e-13	4.76827e-13	1.22048e-12	1.9143e-12	0.000812626	1.46072e-05	0.000789164	1.53123e-12	0.000565	1.37469e-12	0.00110249	1.21383e-12	1.49027e-12	1.91841e-12	2.60934e-12	7.71844e-13	3.25762e-12	2.44431e-12	1.90084e-12	2.25647e-12	9.10999e-13	1.39901e-12	1.92949e-12	1.37964e-12	2.32682e-12	1.43655e-12	1.88627e-12	1.05607e-12	5.58842e-13	4.74993e-13	2.33967e-12	2.34459e-12	1.75648e-12	2.79299e-12
Otu000665	4.94334e-13	1.68797e-12	5.13092e-12	9.86554e-06	0.000850096	8.68059e-12	0.00057883	5.70693e-12	0.000283526	5.00065e-12	0.00144203	4.8197e-12	5.7279e-12	8.03157e-12	1.00955e-11	2.91312e-12	1.12422e-11	9.54839e-12	7.90472e-12	9.42988e-12	3.74732e-12	5.5661e-12	7.69864e-12	5.47368e-12	9.30945e-12	5.77757e-12	8.06943e-12	4.22346e-12	2.07469e-12	1.61894e-12	1.01468e-11	9.41927e-12	7.54711e-12	1.05134e-11
Otu000666	6.42389e-14	1.36266e-13	2.74632e-13	2.52117e-13	6.39756e-14	4.21467e-13	4.06923e-14	2.16996e-13	5.71736e-14	2.00337e-13	6.34257e-14	2.68676e-13	2.85049e-13	3.92642e-13	5.15485e-13	1.93753e-13	6.19043e-13	4.67722e-13	3.75989e-13	4.6673e-13	2.2612e-13	2.9524e-13	3.66637e-13	2.91796e-13	4.3347e-13	2.97505e-13	3.91016e-13	3.08377e-13	1.54594e-13	0.0241808	6.25707e-13	4.57301e-13	4.76352e-13	5.18605e-13
Otu000667	9.93734e-13	8.02881e-06	1.00535e-11	9.98635e-06	0.00172301	3.36332e-11	0.000270852	1.2565e-11	0.000146541	1.05957e-11	0.00133405	9.64603e-12	1.15547e-11	1.71372e-11	2.47554e-11	5.61057e-12	3.80647e-05	2.20381e-11	1.68334e-11	2.1613e-11	7.15281e-12	1.11914e-11	1.63869e-11	1.10043e-11	2.1124e-11	1.13876e-11	1.70776e-11	8.02587e-12	3.89635e-12	3.12345e-12	2.12953e-11	2.14689e-11	1.49846e-11	2.58495e-11
Otu000668	1.70786e-14	3.29473e-14	7.15057e-14	6.96746e-14	1.78563e-14	1.28532e-13	1.2516e-14	5.98096e-14	1.54473e-14	4.87175e-14	1.91041e-14	7.45802e-14	7.81616e-14	1.14672e-13	1.53385e-13	4.95403e-14	1.85626e-13	1.28468e-13	1.03372e-13	0.00350947	6.28514e-14	7.93661e-14	9.64076e-14	0.00698224	1.22138e-13	7.68913e-14	0.00376011	8.03996e-14	4.06835e-14	3.13283e-14	1.75909e-13	1.27587e-13	1.30915e-13	1.54467e-13
Otu000670	5.75703e-05	2.90226e-14	4.79093e-14	1.41742e-13	1.34228e-14	5.55299e-15	1.09739e-14	4.12359e-14	1.38996e-14	3.12701e-14	1.59553e-14	4.62368e-14	4.69577e-14	7.92805e-12	1.61483e-14	3.65303e-14	1.65171e-14	4.75217e-14	6.91494e-14	5.3467e-12	4.08924e-14	4.75048e-14	6.69741e-14	5.42792e-14	7.85075e-14	5.16459e-14	7.71941e-13	6.00003e-14	3.08363e-14	0.00421856	4.73945e-14	4.06944e-14	1.15018e-13	2.45127e-13
Otu000671	9.1216e-14	1.85814e-13	4.06774e-13	4.13034e-13	9.04004e-14	8.83425e-13	1.6629e-06	3.38574e-13	7.98107e-14	3.07909e-13	8.46242e-14	3.89229e-13	4.15022e-13	6.20718e-13	8.99427e-13	0.0196282	1.19744e-12	7.76373e-13	5.86472e-13	7.8357e-13	3.17483e-13	4.3377e-13	5.68915e-13	4.32266e-13	7.0741e-13	4.39332e-13	6.19888e-13	4.28947e-13	2.1344e-13	1.81878e-13	9.99546e-13	7.57506e-13	7.04233e-13	9.08356e-13
Otu000672	5.82167e-13	5.06143e-07	2.32612e-12	9.86877e-06	0.000829605	1.90055e-12	0.000774769	8.14892e-06	0.00072373	1.45405e-12	0.000324073	2.58164e-12	1.30866e-05	1.94865e-12	2.14826e-12	8.37295e-12	2.78411e-12	2.05282e-12	2.00598e-12	2.00125e-12	3.2766e-12	2.21199e-12	2.05658e-12	2.20786e-12	2.10211e-12	2.16572e-12	1.95475e-12	4.9335e-12	1.02172e-10	7.3944e-06	2.49785e-12	2.04447e-12	2.39422e-12	2.30913e-12
Otu000673	7.10548e-15	5.74907e-15	1.30082e-14	9.0085e-15	0.000649853	1.56257e-14	0.00114131	8.15364e-06	0.000764832	8.17029e-06	0.000265367	1.14956e-14	9.84515e-15	1.8742e-14	2.5807e-14	1.3068e-05	3.14333e-14	2.2907e-14	1.74658e-14	2.4317e-14	9.74148e-15	1.18376e-14	1.60763e-14	1.31718e-14	1.99723e-14	1.26349e-14	2.00195e-14	1.67538e-14	6.36744e-15	5.61788e-15	4.04775e-14	2.25183e-14	2.76075e-14	2.45985e-14
Otu000674	4.57695e-13	2.31979e-12	7.14964e-12	5.33237e-12	0.00141496	1.44889e-12	0.00062857	6.25378e-12	0.000589632	6.52064e-12	8.27196e-05	7.04998e-12	8.39831e-12	7.31071e-12	4.66946e-12	4.36392e-12	3.09963e-12	5.81646e-12	7.91545e-12	3.20888e-05	5.62335e-12	7.56874e-12	7.9017e-12	7.5725e-12	6.86574e-12	7.8036e-12	7.28289e-12	6.3357e-12	2.94915e-12	2.21688e-12	8.16875e-12	5.95426e-12	9.49419e-12	4.71991e-12
Otu000675	3.36579e-13	6.14034e-13	1.32244e-12	1.4024e-12	0.000689025	2.86146e-12	0.000205671	8.14898e-06	0.000556117	1.04148e-12	0.00209668	1.26694e-12	1.34573e-12	1.97139e-12	2.75318e-12	8.91682e-13	3.48091e-12	2.42266e-12	1.87007e-12	2.44268e-12	1.04505e-12	1.40727e-12	1.81586e-12	1.39823e-12	2.54789e-05	1.42275e-12	1.97586e-12	1.35933e-12	7.02493e-13	5.99626e-13	2.92935e-12	2.36423e-12	2.15993e-12	2.77179e-12
Otu000676	6.04476e-12	0.0077396	0.0143797	2.34046e-11	4.85104e-11	9.42552e-12	9.18337e-12	5.36874e-11	2.33774e-11	1.78057e-05	1.96664e-11	2.39198e-10	2.61205e-10	4.32933e-11	1.88396e-11	0.000406668	1.51165e-11	2.3995e-11	5.43837e-11	3.21221e-05	3.36365e-10	1.7244e-10	6.18193e-11	1.7159e-10	3.0899e-11	1.61668e-10	4.28896e-11	3.7767e-10	1.77613e-10	6.79876e-06	4.45958e-11	2.53215e-11	1.2985e-10	1.86304e-11
Otu000678	1.50018e-13	3.0838e-13	7.12866e-13	7.63429e-13	1.50317e-13	1.6771e-12	1.66289e-06	0.00334452	1.30709e-13	5.53583e-13	1.39104e-13	6.77908e-13	7.36223e-13	1.11227e-12	1.64094e-12	4.63273e-13	2.17182e-12	1.41438e-12	1.05268e-12	1.42356e-12	5.48194e-13	7.62133e-13	1.01884e-12	7.57017e-13	1.28301e-12	7.73065e-13	1.10938e-12	7.22044e-13	3.56857e-13	3.02113e-13	1.76449e-12	1.37973e-12	1.22577e-12	1.65846e-12
Otu000679	7.57704e-14	2.87622e-13	9.11395e-13	9.86554e-06	0.00054372	6.20337e-13	0.00123654	9.55953e-13	0.000707259	9.12563e-13	4.59037e-05	8.6896e-13	1.02191e-12	1.26498e-12	1.25749e-12	5.39071e-13	1.10182e-12	1.30426e-12	1.29126e-12	1.2896e-12	6.74929e-13	1.00939e-12	1.25117e-12	9.9369e-13	1.38678e-12	1.02195e-12	1.26835e-12	7.57921e-13	3.65415e-13	2.89133e-13	1.55664e-12	1.33662e-12	1.31369e-12	1.2888e-12
Otu000681	7.27383e-13	1.31932e-12	3.07234e-12	3.51931e-12	0.000196319	7.74007e-12	0.00129784	2.82072e-12	0.000952175	2.53155e-12	4.56645e-05	2.91459e-12	3.19612e-12	4.77001e-12	6.90909e-12	1.98577e-12	8.99172e-12	6.02226e-12	4.55901e-12	6.02757e-12	2.3684e-12	3.29672e-12	4.41788e-12	3.27323e-12	5.51863e-12	3.34334e-12	4.78257e-12	3.01312e-12	1.52578e-12	1.29184e-12	7.0716e-12	5.85617e-12	5.03503e-12	7.02138e-12
Otu000682	8.09777e-13	1.70592e-12	4.15526e-12	4.74706e-12	0.000269925	1.10547e-11	0.000967944	3.77572e-12	0.00118575	3.35081e-12	0.000473315	3.9391e-12	4.31686e-12	6.76062e-12	1.01597e-11	2.61133e-12	1.35696e-11	8.72505e-12	6.36284e-12	8.79773e-12	3.13344e-12	4.47535e-12	6.13576e-12	4.42737e-12	7.90624e-12	4.56309e-12	6.77686e-12	4.06344e-12	1.97743e-12	1.66651e-12	1.04672e-11	8.47597e-12	7.1674e-12	1.0303e-11
Otu000684	9.19139e-16	2.82131e-15	4.4586e-15	3.56102e-15	6.46239e-16	6.40902e-15	2.51134e-17	2.87653e-15	6.28739e-16	3.11848e-15	3.93903e-16	3.71364e-15	4.10157e-15	6.28907e-15	8.4328e-15	2.74755e-15	1.06133e-14	7.26546e-15	6.00395e-15	7.27993e-15	3.34897e-15	3.96312e-15	5.32973e-15	4.09651e-15	6.65969e-15	4.80412e-15	5.81311e-15	4.74591e-15	2.38383e-15	2.10242e-15	1.00251e-14	7.46863e-15	7.12207e-15	0.000318252
Otu000685	1.48633e-13	3.14971e-13	7.14027e-13	7.67664e-13	0.000814492	1.57935e-12	0.000795918	6.3168e-13	0.000876496	6.1249e-13	0.000146363	6.98157e-13	7.25093e-13	1.03003e-12	1.42117e-12	4.57171e-13	1.89429e-12	1.31536e-12	9.6329e-13	1.26289e-12	5.10579e-13	7.54125e-13	9.60851e-13	7.53985e-13	1.20302e-12	7.63329e-13	1.06242e-12	6.73858e-13	3.64614e-13	3.02249e-13	1.52269e-12	1.30193e-12	1.10361e-12	1.44578e-12
Otu000686	3.18147e-13	0.00569686	1.27019e-12	1.34656e-12	6.49984e-06	2.566e-12	1.6629e-06	1.12316e-12	7.79245e-06	1.0213e-12	2.77317e-13	1.22774e-12	1.32396e-12	1.85245e-12	2.4921e-12	8.6672e-13	3.09994e-12	2.23412e-12	1.78638e-12	2.24085e-12	1.01117e-12	1.35539e-12	1.73912e-12	1.34293e-12	2.09416e-12	1.37535e-12	1.8549e-12	1.30333e-12	6.8395e-13	5.85516e-13	2.69645e-12	2.1925e-12	2.0412e-12	2.54242e-12
Otu000687	6.22155e-14	3.60867e-12	7.57017e-13	1.2668e-13	0.000801197	1.44553e-13	0.000954986	1.7729e-13	0.000312582	2.42729e-13	0.000883767	1.16331e-12	9.9719e-13	2.11616e-13	1.75018e-13	8.98892e-12	1.9508e-13	1.77628e-13	2.34048e-13	1.74672e-13	3.45087e-12	5.79746e-13	2.47371e-13	6.32034e-13	1.87025e-13	5.39735e-13	2.7004e-05	4.92093e-12	7.09166e-12	4.73929e-12	2.66138e-13	1.79691e-13	4.98562e-13	1.75966e-13
Otu000690	2.85371e-12	1.00414e-12	2.10449e-12	0.00367635	3.04771e-05	5.96135e-12	7.36586e-05	1.94849e-12	4.13736e-05	1.72801e-12	8.8015e-05	1.99996e-12	2.17655e-12	3.38621e-12	5.08571e-12	1.36681e-12	6.8125e-12	4.35916e-12	3.19378e-12	4.3794e-12	1.59581e-12	2.25922e-12	3.09101e-12	2.24271e-12	3.9564e-12	2.29761e-12	3.38385e-12	2.05894e-12	0.0163334	1.04323e-12	5.08664e-12	4.23874e-12	3.51284e-12	5.17408e-12
Otu000691	0.0067786	1.36614e-13	3.60342e-13	1.52137e-13	6.27512e-14	5.09103e-13	3.40774e-14	1.41521e-13	4.78217e-14	1.41349e-13	5.21837e-14	3.65269e-13	4.14852e-13	2.48665e-13	3.56534e-13	2.85075e-13	6.43076e-13	2.87744e-13	2.45778e-13	2.93834e-13	4.7941e-13	3.32978e-13	2.43713e-13	2.91681e-13	2.74919e-13	2.81184e-13	2.48127e-13	2.7181e-12	2.15904e-13	1.40516e-13	3.89671e-13	2.90332e-13	4.39156e-13	3.58875e-13
Otu000693	1.80547e-13	4.08111e-13	1.01062e-12	1.20381e-12	0.000411755	2.83496e-12	0.000660007	9.25075e-13	0.000679092	8.16822e-13	0.000678148	9.56646e-13	1.04871e-12	1.6543e-12	2.53788e-12	6.22795e-13	3.40973e-12	2.15297e-12	1.55563e-12	2.16983e-12	7.622e-13	0.00326236	1.50277e-12	1.08138e-12	1.94189e-12	1.10394e-12	1.65489e-12	9.80871e-13	4.72181e-13	3.96324e-13	2.56635e-12	2.09433e-12	1.73625e-12	2.56538e-12
Otu000694	2.25971e-13	4.74252e-13	1.11901e-12	1.18712e-12	2.28147e-13	2.42987e-12	1.36936e-13	8.14879e-06	1.97989e-13	8.63154e-13	2.1131e-13	1.06922e-12	1.15871e-12	1.77792e-12	2.59968e-12	7.15343e-13	3.34909e-12	2.25413e-12	0.0223674	2.26681e-12	8.56072e-13	1.20502e-12	1.6227e-12	1.19628e-12	2.04978e-12	1.22158e-12	1.77778e-12	1.13357e-12	5.50529e-13	4.62627e-13	2.8709e-12	2.19039e-12	1.97537e-12	2.62653e-12
Otu000695	1.28357e-14	2.9349e-14	5.48473e-14	4.82571e-14	1.41654e-15	7.71103e-14	3.42107e-14	0.00580151	1.46208e-14	4.15952e-14	1.01035e-14	5.97261e-14	5.06171e-14	7.0686e-14	9.72899e-14	4.22901e-14	1.25078e-13	9.52423e-14	7.22827e-14	8.55921e-14	4.18276e-14	5.97614e-14	7.5089e-14	5.57117e-14	8.27085e-14	5.62023e-14	7.28621e-14	6.80184e-14	3.62621e-14	2.41307e-14	1.23846e-13	8.47189e-14	8.98123e-14	1.04455e-13
Otu000696	1.17234e-14	2.14894e-14	4.36432e-14	3.81463e-14	9.50319e-15	6.51934e-14	9.94996e-15	3.23132e-14	7.96781e-15	3.31172e-14	8.81429e-15	3.92624e-14	4.46122e-14	6.19854e-14	0.0261685	2.983e-14	9.62249e-14	7.08539e-14	6.0354e-14	7.21392e-14	3.5452e-14	4.4914e-14	5.86804e-14	4.75986e-14	6.67433e-14	4.65041e-14	6.12156e-14	4.80692e-14	2.34508e-14	1.9856e-14	9.65681e-14	7.09075e-14	7.38121e-14	8.10007e-14
Otu000697	9.4499e-05	0.000734097	9.12004e-05	0.00372243	4.01299e-11	0.000153041	1.34742e-05	0.000127749	4.61315e-06	0.000240186	6.48534e-06	6.50708e-12	8.82454e-12	0.000220856	9.87775e-10	4.21837e-09	8.06502e-12	9.07498e-12	2.4278e-11	0.00798092	1.58391e-10	1.30098e-11	1.52378e-11	1.28704e-11	0.00624571	0.000219589	1.14329e-11	2.78704e-11	6.07632e-12	6.25053e-05	3.89809e-11	9.49494e-05	1.10868e-11	0.00252435
Otu000698	8.63089e-13	1.65516e-12	0.0165381	3.07593e-12	7.86709e-13	5.12375e-12	1.66389e-06	2.63542e-12	7.0082e-13	2.43812e-12	7.61355e-13	3.26715e-12	3.47509e-12	4.77339e-12	3.48284e-05	2.36539e-12	7.52667e-12	0.0162656	4.58021e-12	5.68164e-12	2.74262e-12	2.04562e-05	4.47535e-12	3.56337e-12	2.60237e-05	3.62311e-12	4.77581e-12	3.75132e-12	9.25148e-06	6.88785e-06	7.6313e-12	5.54485e-12	5.79707e-12	6.30418e-12
Otu000700	1.69095e-14	3.0431e-14	5.92346e-14	5.36002e-14	1.4692e-14	1.02987e-13	7.60318e-15	4.78014e-14	1.65266e-13	4.65659e-14	1.54068e-14	5.83957e-14	6.38143e-14	8.4094e-14	1.17531e-13	4.1434e-14	1.43734e-13	1.0636e-13	0.0025922	1.04291e-13	4.91911e-14	6.24515e-14	8.06288e-14	6.31837e-14	1.0168e-13	6.13629e-14	8.81096e-14	6.81838e-14	2.68417e-14	0.00386251	1.37414e-13	1.01424e-13	1.0597e-13	1.1528e-13
Otu000701	6.91954e-15	1.25687e-14	2.62051e-14	2.25015e-14	5.79074e-15	3.73997e-14	6.99562e-15	2.11677e-14	6.25039e-15	1.82249e-14	8.91226e-15	1.70142e-05	2.09251e-14	3.38471e-14	3.4144e-05	1.54328e-14	6.1769e-14	3.94642e-14	3.4475e-14	4.60037e-14	1.93165e-14	0.0157395	2.43749e-14	2.37643e-14	4.43167e-14	2.46768e-14	3.27628e-14	2.39368e-14	1.35308e-14	1.19016e-14	4.61724e-14	3.65383e-14	3.00515e-14	3.95859e-14
Otu000702	7.50064e-14	1.44076e-13	3.59785e-13	4.25241e-13	0.000468886	1.00428e-12	0.000541164	3.33257e-13	0.000457466	2.9362e-13	0.000561747	3.4312e-13	3.72768e-13	5.89452e-13	8.98504e-13	2.25692e-13	1.21359e-12	7.65703e-13	5.59557e-13	7.76953e-13	0.00510164	3.89171e-13	5.37955e-13	3.84852e-13	6.92633e-13	3.96099e-13	5.91552e-13	3.50529e-13	1.70552e-13	1.41835e-13	9.16995e-13	7.46728e-13	6.20711e-13	9.17195e-13
Otu000703	9.84355e-06	1.59399e-12	3.26483e-12	0.00641536	0.000354314	4.92525e-12	0.00023741	2.5342e-12	0.000153553	0.000289215	0.00011747	3.14697e-12	1.30941e-05	4.59858e-12	6.02603e-12	1.30662e-05	7.24927e-12	5.44458e-12	4.41144e-12	5.47371e-12	2.642e-12	3.45246e-12	4.31001e-12	3.43289e-12	2.54949e-05	3.48969e-12	4.60104e-12	3.6168e-12	1.81623e-12	2.71555e-05	0.00683498	5.34116e-12	5.5892e-12	6.07164e-12
Otu000704	1.40746e-14	3.00403e-14	5.9865e-14	5.43537e-14	1.46722e-14	8.95264e-14	8.64023e-15	4.57105e-14	1.28189e-14	4.36795e-14	1.38692e-14	5.78284e-14	6.00378e-14	8.38955e-14	1.10705e-13	4.1011e-14	1.32853e-13	1.00312e-13	8.01442e-14	9.96033e-14	4.80579e-14	6.20492e-14	7.92577e-14	6.31023e-14	9.24936e-14	6.4156e-14	0.0310189	6.54479e-14	3.33649e-14	2.76823e-14	1.34879e-13	9.77873e-14	1.009e-13	1.0996e-13
Otu000706	1.73058e-14	3.34148e-14	7.12966e-14	6.33807e-14	1.56189e-14	1.07136e-13	1.11825e-14	0.0132218	1.37331e-14	5.03002e-14	1.49828e-14	6.79575e-14	7.09962e-14	9.88328e-14	1.30496e-13	4.97379e-14	1.5663e-13	1.18775e-13	9.5212e-14	1.1961e-13	5.71408e-14	7.70065e-14	9.61771e-14	7.44947e-14	1.1038e-13	7.45468e-14	9.92532e-14	7.94424e-14	3.81942e-14	3.32718e-14	1.5755e-13	1.17008e-13	1.20977e-13	1.32445e-13
Otu000707	5.78199e-14	1.14339e-13	3.41416e-13	4.64139e-13	5.41582e-14	0.00173687	3.15492e-14	0.00172268	4.65962e-14	0.000572905	4.90542e-14	1.70141e-05	3.555e-13	6.77383e-13	1.2054e-12	1.8837e-13	1.68168e-12	0.00135668	0.00804739	9.85568e-13	2.38572e-13	0.00435794	0.0154959	3.74729e-13	4.43532e-05	3.88205e-13	6.74402e-13	3.09752e-13	1.37317e-13	1.07882e-13	1.15505e-12	9.33738e-13	6.62954e-13	1.22724e-12
Otu000708	8.59445e-12	2.71972e-11	7.6521e-11	9.88094e-06	2.20262e-06	2.50878e-10	9.96993e-06	9.33074e-11	0.000741686	7.9824e-11	0.00310162	7.44151e-11	8.96381e-11	1.22636e-10	1.71826e-10	4.54332e-11	2.21334e-10	1.55375e-10	1.2165e-10	1.5228e-10	5.62157e-11	8.47258e-11	3.26517e-05	8.23638e-11	1.51496e-10	8.62012e-11	1.22889e-10	6.25643e-11	3.29668e-11	2.65283e-11	1.48079e-10	1.5272e-10	1.08696e-10	1.82284e-10
Otu000709	6.54442e-14	1.39748e-13	3.77592e-13	4.72785e-13	6.46348e-14	1.20574e-12	3.68774e-14	0.00253993	5.3111e-14	3.03954e-13	5.61072e-14	0.0109797	0.00370247	7.00023e-13	0.00172606	2.1594e-13	0.000219844	9.73544e-13	6.47944e-13	9.85446e-13	2.68306e-13	4.14024e-13	6.17583e-13	4.10832e-13	8.52943e-13	4.22557e-13	7.02742e-13	3.53364e-13	0.00697119	1.28719e-13	1.19972e-12	0.00129557	7.17363e-13	1.20504e-12
Otu000710	4.8964e-06	8.07987e-06	4.40368e-13	3.99551e-13	0.000726518	6.65486e-13	0.000538357	3.42319e-13	0.000599635	3.16713e-13	0.00105704	4.24528e-13	4.51456e-13	6.20271e-13	8.12845e-13	3.07364e-13	3.80144e-05	7.34437e-13	5.95138e-13	7.38297e-13	0.00108899	4.65718e-13	5.815e-13	4.63036e-13	6.86195e-13	4.70777e-13	6.20589e-13	4.8754e-13	2.45067e-13	2.10178e-13	9.91804e-13	7.205e-13	7.53418e-13	8.1914e-13
Otu000711	1.40093e-13	2.79238e-13	6.6661e-13	7.39363e-13	0.000925601	1.41873e-12	0.000820592	5.58638e-13	0.000601176	5.36363e-13	0.000469487	6.2374e-13	6.66969e-13	9.96685e-13	1.39443e-12	4.49688e-13	1.75467e-12	1.28584e-12	9.35878e-13	1.24078e-12	5.13438e-13	7.03755e-13	8.97615e-13	6.77992e-13	1.13332e-12	7.05874e-13	1.01631e-12	6.46318e-13	3.57763e-13	3.05321e-13	1.46651e-12	1.1963e-12	1.08086e-12	1.39454e-12
Otu000712	7.02204e-14	1.70597e-13	4.19165e-13	4.95399e-13	0.000533058	1.14065e-12	0.000499312	3.89054e-13	0.000255922	3.45694e-13	0.00170607	3.98604e-13	4.33574e-13	6.78372e-13	1.01374e-12	2.61289e-13	1.34485e-12	8.73632e-13	6.42086e-13	8.78164e-13	3.14138e-13	4.54387e-13	6.17317e-13	4.449e-13	0.00264755	4.59697e-13	6.74457e-13	4.04303e-13	1.98179e-13	1.65283e-13	1.03146e-12	8.53319e-13	7.0631e-13	1.03248e-12
Otu000713	1.68645e-14	2.67258e-14	5.33763e-14	5.12371e-14	1.26137e-14	8.01467e-14	7.34539e-15	4.3689e-14	1.14308e-14	3.8266e-14	1.22153e-14	5.2267e-14	5.77665e-14	7.77445e-14	1.00296e-13	3.81234e-14	1.18567e-13	8.82677e-14	7.08097e-14	9.38755e-14	4.46665e-14	5.70686e-14	7.13693e-14	5.96736e-14	8.24073e-14	5.58181e-14	7.81446e-14	0.0368862	2.90087e-14	2.57638e-14	1.19427e-13	9.21344e-14	9.21119e-14	1.0236e-13
Otu000714	5.43413e-13	1.77951e-13	4.06054e-13	4.59451e-13	0.00144105	1.12726e-12	0.00070079	3.58473e-13	0.000578456	3.22494e-13	9.61602e-14	3.86361e-13	4.15566e-13	6.60499e-13	1.01657e-12	2.51666e-13	1.3919e-12	8.58411e-13	6.15395e-13	8.68282e-13	3.1267e-13	4.36549e-13	5.97624e-13	4.32836e-13	2.54789e-05	4.42946e-13	6.61382e-13	4.10254e-13	2.06352e-13	1.68372e-13	1.04283e-12	8.30455e-13	7.05196e-13	1.02674e-12
Otu000715	3.58642e-14	5.40449e-14	1.02407e-13	9.00127e-14	2.19524e-06	1.47339e-13	1.71156e-14	7.89092e-14	2.36876e-14	7.36465e-14	2.59244e-14	9.88789e-14	1.04487e-13	1.38287e-13	1.75344e-13	7.44036e-14	0.0248669	1.60356e-13	4.63506e-05	1.6147e-13	8.50395e-14	1.94807e-05	1.29917e-13	1.06697e-13	1.49673e-13	1.08e-13	1.3786e-13	1.16037e-13	6.09859e-14	5.29687e-14	2.12048e-13	1.57315e-13	1.68338e-13	1.74462e-13
Otu000716	2.35815e-13	8.5944e-13	2.56458e-12	0.000523776	0.000631389	6.7519e-12	0.000705715	8.14868e-06	0.000906647	2.77481e-12	0.000330266	2.52115e-12	2.99588e-12	4.18422e-12	5.7004e-12	1.47468e-12	6.90896e-12	5.18223e-12	4.18416e-12	5.09266e-12	1.87498e-12	2.7803e-12	4.04199e-12	2.83759e-12	5.11788e-12	2.89253e-12	4.20486e-12	2.10316e-12	1.05534e-12	8.13146e-13	5.15948e-12	5.13448e-12	3.752e-12	5.94417e-12
Otu000717	1.25397e-14	2.39795e-14	5.3785e-14	4.65024e-14	1.17174e-14	7.88164e-14	1.02634e-14	4.11313e-14	1.14119e-14	3.82095e-14	1.4001e-14	4.88465e-14	5.48116e-14	7.11735e-14	9.73535e-14	3.60382e-14	1.15823e-13	9.09228e-14	6.92549e-14	8.74997e-14	4.57738e-14	0.0207897	6.78311e-14	5.47569e-14	8.46551e-14	5.80098e-14	7.42177e-14	5.78342e-14	3.0095e-14	2.61785e-14	1.16107e-13	8.54769e-14	9.34188e-14	9.3956e-14
Otu000718	1.50548e-14	2.60199e-13	4.12122e-13	4.89878e-13	0.000939735	1.06054e-12	0.000699685	3.96568e-13	0.000547475	3.5394e-13	2.60808e-05	4.11144e-13	4.3733e-13	6.57409e-13	9.63961e-13	2.70861e-13	1.22859e-12	8.27909e-13	6.2342e-13	8.3532e-13	3.25316e-13	4.54517e-13	6.11501e-13	4.66587e-13	7.51259e-13	4.62722e-13	6.65746e-13	4.19539e-13	2.19863e-13	1.77196e-13	9.72137e-13	8.12685e-13	7.04924e-13	9.59763e-13
Otu000719	5.42664e-14	1.1232e-13	2.59408e-13	2.76586e-13	5.41707e-14	5.95998e-13	3.28218e-14	8.14879e-06	4.71859e-14	2.02803e-13	5.02679e-14	2.48959e-13	2.68025e-13	4.07755e-13	5.97708e-13	1.67776e-13	7.85602e-13	5.16527e-13	3.85021e-13	5.22253e-13	1.99647e-13	2.79418e-13	3.72603e-13	2.76773e-13	4.68414e-13	2.83686e-13	4.07215e-13	2.62668e-13	1.29493e-13	0.00417965	6.46057e-13	5.02203e-13	4.47489e-13	6.0497e-13
Otu000720	1.19328e-13	0.00120498	2.58835e-13	3.17179e-13	0.000439112	0.00139871	0.000405306	2.43473e-13	0.000127943	2.15774e-13	0.00101455	2.45665e-13	2.71207e-13	4.31305e-13	6.60736e-13	1.60744e-13	8.94983e-13	5.65604e-13	4.05765e-13	5.65375e-13	1.94465e-13	2.79953e-13	3.92841e-13	2.80898e-13	5.10898e-13	2.88741e-13	4.29653e-13	2.44269e-13	1.1818e-13	1.04941e-13	6.57066e-13	5.47071e-13	4.42058e-13	6.7166e-13
Otu000721	1.05811e-13	2.28365e-05	4.43741e-13	4.36804e-13	9.92825e-14	8.53906e-13	6.10958e-14	3.62395e-13	8.62939e-14	3.29057e-13	9.25415e-14	4.25855e-13	4.57408e-13	6.63475e-13	9.40184e-13	2.98876e-13	1.20621e-12	8.19904e-13	0.0184542	8.2854e-13	3.49906e-13	4.7255e-13	6.13548e-13	4.70123e-13	7.51484e-13	4.80037e-13	6.65733e-13	4.71276e-13	2.34866e-13	1.98488e-13	1.07447e-12	8.01949e-13	7.69387e-13	9.47679e-13
Otu000722	2.47693e-13	5.29155e-13	1.24896e-12	1.41248e-12	7.87361e-05	2.95013e-12	0.0004258	1.1537e-12	0.000755956	9.87807e-13	0.000647753	1.19154e-12	1.29026e-12	1.956e-12	2.86246e-12	7.87656e-13	3.68263e-12	2.50179e-12	1.86499e-12	2.53047e-12	9.38789e-13	1.33278e-12	1.83217e-12	1.33545e-12	2.29407e-12	1.37802e-12	1.99066e-12	1.23432e-12	6.04579e-13	5.06994e-13	2.98344e-12	2.46123e-12	2.11611e-12	2.92526e-12
Otu000723	2.83088e-12	1.11364e-11	3.16323e-11	3.4762e-11	0.000237707	2.19441e-11	0.000195098	3.23884e-11	0.00295106	2.98026e-11	4.17213e-12	3.06993e-11	3.58436e-11	4.1953e-11	4.15945e-11	1.92438e-11	3.70067e-11	4.342e-11	4.27072e-11	4.25884e-11	2.40692e-11	3.40761e-11	4.2504e-11	3.35604e-11	4.58557e-11	3.47279e-11	4.19318e-11	2.72787e-11	8.76323e-06	1.08285e-11	5.09301e-11	4.37695e-11	4.43291e-11	4.28531e-11
Otu000724	2.27683e-13	4.69253e-13	1.20795e-12	1.41005e-12	0.000327146	3.11641e-12	0.000708032	1.1032e-12	0.00125051	9.81363e-13	0.000112095	1.14705e-12	1.25402e-12	2.03187e-12	3.08584e-12	7.38521e-13	4.04026e-12	2.63516e-12	1.88767e-12	2.64836e-12	9.01491e-13	1.31188e-12	1.83181e-12	1.29938e-12	2.38133e-12	1.33223e-12	2.02528e-12	1.16835e-12	5.56977e-13	4.62108e-13	3.20365e-12	2.55822e-12	0.000903228	3.11342e-12
Otu000725	2.58106e-13	5.00914e-13	0.0196464	1.06423e-12	2.41137e-13	2.0832e-12	1.49171e-13	8.8344e-13	2.13345e-13	8.0657e-13	6.33735e-06	1.03678e-12	1.11245e-12	1.60949e-12	2.26386e-12	7.28574e-13	2.90232e-12	1.98541e-12	1.53383e-12	2.00097e-12	8.54832e-13	1.15077e-12	1.48978e-12	1.14243e-12	1.82248e-12	1.16531e-12	1.61188e-12	1.14789e-12	5.74913e-13	4.87791e-13	2.58562e-12	1.93817e-12	1.86648e-12	2.28207e-12
Otu000726	8.74902e-13	1.64262e-12	3.40853e-12	3.28965e-12	2.19081e-06	6.20558e-12	6.7118e-06	0.00657067	7.04794e-13	2.53826e-12	7.62847e-13	3.27783e-12	3.48507e-12	4.93637e-12	6.74571e-12	2.35096e-12	8.45607e-12	5.97909e-12	4.70547e-12	6.02947e-12	2.73507e-12	3.61295e-12	0.00930328	3.59337e-12	5.50749e-12	3.65291e-12	4.94123e-12	3.669e-12	1.87066e-12	1.60549e-12	7.73002e-12	5.84131e-12	5.74175e-12	6.79161e-12
Otu000728	1.91361e-12	4.04712e-12	1.01469e-11	1.11084e-11	0.000762075	1.85942e-11	0.000404494	8.8902e-12	0.00139897	8.11955e-12	0.000473676	9.5748e-12	1.04327e-11	1.59099e-11	2.20197e-11	6.22149e-12	2.61127e-11	1.95393e-11	1.50636e-11	1.96375e-11	7.66906e-12	1.08371e-11	1.45539e-11	1.07242e-11	1.80641e-11	1.10176e-11	1.58649e-11	9.93354e-12	4.72816e-12	3.99862e-12	2.4488e-11	1.90233e-11	1.74148e-11	2.23992e-11
Otu000730	1.68479e-14	8.1237e-06	2.96819e-14	3.70352e-14	7.97797e-15	7.11308e-14	4.67158e-15	0.00427644	7.34618e-15	0.00542545	3.56866e-14	3.15973e-14	3.81847e-14	5.34809e-14	7.63817e-14	1.96616e-14	9.67342e-14	6.4542e-14	5.15431e-14	6.46933e-14	2.19661e-14	3.43438e-14	4.83022e-14	3.84193e-14	5.99401e-14	4.02165e-14	5.3012e-14	4.42159e-14	1.7854e-14	1.54978e-14	8.53026e-14	6.17125e-14	6.4349e-14	7.79435e-14
Otu000731	6.32619e-13	1.28631e-12	3.12877e-12	3.64748e-12	0.000503855	7.46671e-12	0.000720206	2.88135e-12	0.00118952	2.56092e-12	0.000264661	3.01702e-12	3.26253e-12	4.93285e-12	7.27764e-12	2.00449e-12	9.44479e-12	6.38703e-12	4.7894e-12	6.3941e-12	2.41835e-12	3.4227e-12	4.58185e-12	3.3585e-12	5.8807e-12	3.47644e-12	5.05346e-12	3.12704e-12	1.52812e-12	1.27424e-12	7.7153e-12	6.20752e-12	5.3264e-12	7.44608e-12
Otu000733	6.29852e-06	7.52423e-13	1.54057e-12	1.39829e-12	8.81131e-06	2.32921e-12	0.000284624	1.19804e-12	0.00185964	1.10835e-12	6.50436e-06	1.48522e-12	1.57975e-12	2.16994e-12	2.84367e-12	1.07529e-12	3.42156e-12	2.56939e-12	2.08212e-12	2.58283e-12	1.24677e-12	1.6293e-12	2.03445e-12	1.61988e-12	2.40076e-12	1.64703e-12	2.17104e-12	1.70532e-12	8.57427e-13	7.35406e-13	3.46913e-12	0.00774558	2.6353e-12	2.86583e-12
Otu000734	2.54302e-13	5.36e-13	1.26533e-12	1.33148e-12	2.57556e-13	2.64728e-12	1.54456e-13	1.07333e-12	2.22847e-13	8.16687e-06	2.38043e-13	0.0215954	1.30379e-12	1.99964e-12	2.90514e-12	8.09569e-13	3.70633e-12	2.52849e-12	1.89194e-12	2.5434e-12	9.69713e-13	1.35901e-12	1.83484e-12	1.35e-12	2.30153e-12	1.38205e-12	2.00094e-12	1.28381e-12	6.20761e-13	5.23049e-13	3.24208e-12	2.46289e-12	2.23104e-12	2.93903e-12
Otu000735	2.93e-14	5.71547e-14	1.35501e-13	1.50874e-13	2.77987e-14	3.58134e-13	1.60818e-14	1.1929e-13	2.47378e-14	1.06434e-13	2.43937e-14	1.29847e-13	1.30866e-05	2.18124e-13	3.32203e-13	8.86374e-14	0.024516	2.81e-13	6.13426e-05	2.8403e-13	1.03231e-13	1.45066e-13	1.97467e-13	1.45141e-13	2.5252e-13	1.48834e-13	2.19415e-13	1.3444e-13	6.65619e-14	5.55913e-14	3.46065e-13	2.71732e-13	2.33896e-13	3.34812e-13
Otu000736	1.7507e-14	3.66987e-14	7.3313e-14	7.06441e-14	1.71164e-14	1.14745e-13	1.09943e-14	5.82454e-14	1.582e-14	5.26573e-14	1.82201e-14	7.39856e-14	0.0179613	1.04806e-13	1.40817e-13	5.33023e-14	1.70579e-13	1.28556e-13	1.02389e-13	1.26369e-13	6.18427e-14	8.08712e-14	1.0065e-13	7.81477e-14	1.17186e-13	8.36222e-14	1.06212e-13	8.27847e-14	3.97343e-14	3.63502e-14	1.70773e-13	1.23314e-13	1.28518e-13	1.40976e-13
Otu000737	4.35089e-12	1.67098e-11	5.97451e-11	0.000339526	3.33531e-05	5.26485e-11	1.66391e-06	6.56524e-11	2.36385e-06	5.87743e-11	2.22081e-05	5.70561e-11	6.73393e-11	9.06489e-11	9.77322e-11	0.0105851	9.0037e-11	9.90008e-11	9.1191e-11	9.77121e-11	4.17673e-11	6.58925e-11	8.93072e-11	6.4765e-11	1.01223e-10	6.68928e-11	9.04065e-11	4.72042e-11	2.11773e-11	1.61421e-11	1.13709e-10	9.95441e-11	9.03026e-11	0.0292141
Otu000739	1.32277e-12	1.00335e-05	2.77222e-11	1.23467e-11	0.000306092	2.34609e-12	0.000679119	1.81176e-11	0.00151653	1.98698e-11	0.000678714	2.81023e-11	3.3438e-11	1.80322e-11	8.45467e-12	1.87455e-11	5.06944e-12	1.16558e-11	2.10901e-11	1.13657e-11	2.384e-11	2.82163e-11	2.23876e-11	2.77369e-11	1.54752e-11	2.76458e-11	1.83779e-11	2.61878e-11	1.24771e-11	8.82112e-12	1.91316e-11	1.23575e-11	3.04018e-11	8.48594e-12
Otu000740	3.38763e-14	6.97831e-14	1.45014e-13	1.29895e-13	3.33141e-14	2.16181e-13	2.27513e-14	1.11335e-13	3.08986e-14	1.0365e-13	3.21772e-14	1.35892e-13	1.4339e-13	1.99233e-13	2.62702e-13	1.01992e-13	3.17467e-13	2.41062e-13	1.92448e-13	2.38116e-13	1.1488e-13	0.0203242	1.92199e-13	1.48875e-13	2.24702e-13	1.52729e-13	1.97888e-13	1.56478e-13	7.93303e-14	6.80393e-14	3.19967e-13	2.34338e-13	2.4152e-13	2.67688e-13
Otu000742	1.906e-12	4.09372e-12	1.01273e-11	1.10189e-11	0.000498055	1.87001e-11	0.000743254	8.88113e-12	0.000634957	7.9329e-12	0.00114362	9.6667e-12	1.03238e-11	1.56748e-11	2.19122e-11	6.21965e-12	2.61798e-11	1.91623e-11	1.49924e-11	1.95123e-11	7.61504e-12	1.09063e-11	1.45621e-11	1.06637e-11	1.79792e-11	1.09276e-11	1.57555e-11	9.89422e-12	4.79708e-12	3.94817e-12	2.42082e-11	1.89456e-11	1.71487e-11	2.19651e-11
Otu000743	1.10386e-14	2.47317e-14	5.15477e-14	0.00736639	1.48541e-14	7.69118e-14	8.90524e-15	4.11756e-14	1.01315e-14	3.71642e-14	1.13428e-14	5.08674e-14	5.14639e-14	7.47345e-14	9.57921e-14	3.69994e-14	1.13174e-13	8.68053e-14	7.04683e-14	8.64543e-14	4.23727e-14	5.43225e-14	6.94167e-14	5.50494e-14	8.26896e-14	5.45904e-14	7.0342e-14	5.62326e-14	3.07297e-14	2.72489e-14	1.14681e-13	8.20694e-14	8.61931e-14	9.70516e-14
Otu000744	1.22644e-12	4.2501e-12	1.14376e-11	9.90238e-06	0.000103998	2.95559e-11	0.00175347	1.40086e-11	0.000106841	1.22492e-11	0.000153621	1.10981e-11	1.38304e-11	1.75497e-11	2.34995e-11	6.95996e-12	2.87378e-11	2.15565e-11	1.76925e-11	2.10899e-11	8.64835e-12	1.2576e-11	1.72653e-11	1.22939e-11	2.13852e-11	1.30139e-11	1.74028e-11	3.1923e-05	5.1561e-12	4.17091e-12	2.0952e-11	2.12434e-11	1.58331e-11	2.4686e-11
Otu000746	1.09736e-12	2.31682e-12	5.44175e-12	6.01888e-12	1.13088e-12	1.41651e-11	4.18832e-06	4.78816e-12	9.74081e-13	4.28928e-12	9.4153e-06	5.18875e-12	5.61171e-12	0.0220194	1.32046e-11	3.48564e-12	1.7903e-11	1.12663e-11	8.21345e-12	1.13498e-11	4.17141e-12	5.86034e-12	7.93954e-12	5.81669e-12	1.01369e-11	5.9447e-12	8.74271e-12	5.45736e-12	2.68255e-12	2.26082e-12	1.38684e-11	1.09254e-11	9.43891e-12	1.33721e-11
Otu000748	1.06015e-05	1.26647e-12	1.88926e-05	2.35359e-12	0.000821033	3.92052e-12	0.000904723	2.01653e-12	0.000266245	1.86556e-12	0.000411797	2.4999e-12	2.65902e-12	3.65243e-12	4.78644e-12	1.80991e-12	5.75914e-12	4.32477e-12	3.50461e-12	4.34739e-12	2.09855e-12	2.74242e-12	3.42438e-12	2.72656e-12	4.04093e-12	2.77227e-12	3.65428e-12	2.87037e-12	8.57419e-06	1.23783e-12	5.8392e-12	4.24273e-12	4.43571e-12	4.82374e-12
Otu000749	4.88725e-06	2.14611e-13	4.3946e-13	0.000676035	0.000688283	6.63991e-13	0.000380199	3.4156e-13	0.000899259	3.1602e-13	0.000639472	4.23647e-13	4.50484e-13	6.18991e-13	8.11164e-13	3.0673e-13	9.75954e-13	7.32916e-13	5.93899e-13	7.36775e-13	3.55642e-13	4.64753e-13	5.80285e-13	4.62082e-13	6.84759e-13	4.69798e-13	6.1931e-13	4.86567e-13	2.44552e-13	2.09732e-13	9.89824e-13	7.19006e-13	7.51914e-13	8.17431e-13
Otu000750	4.90363e-06	5.85291e-13	1.19851e-12	9.86552e-06	0.000931027	1.81074e-12	0.000168305	9.31469e-13	9.0244e-05	0.000244888	0.00209415	1.15538e-12	1.22854e-12	1.68813e-12	2.21222e-12	8.36523e-13	2.66162e-12	1.99882e-12	1.61968e-12	2.00935e-12	9.69917e-13	1.26748e-12	1.58255e-12	1.2602e-12	1.86747e-12	1.28124e-12	1.689e-12	1.327e-12	6.66946e-13	7.94771e-06	2.69952e-12	1.96088e-12	2.05068e-12	2.2293e-12
Otu000751	7.02023e-14	1.10351e-12	6.95612e-13	2.66375e-13	0.00170821	3.83897e-13	0.000493707	3.0247e-13	0.000445663	3.44798e-13	0.000113436	7.73038e-13	8.14356e-13	4.18225e-13	4.27054e-13	1.4305e-12	4.97491e-13	4.10039e-13	4.39033e-13	4.10404e-13	1.22001e-12	6.16131e-13	4.41423e-13	6.26941e-13	4.14861e-13	6.23203e-13	4.10803e-13	1.77409e-12	1.50647e-12	1.06579e-12	5.62876e-13	4.08985e-13	6.93363e-13	4.32148e-13
Otu000752	4.74326e-13	1.63698e-12	4.68969e-12	6.51732e-12	1.528e-05	8.94735e-12	0.0004505	5.31045e-12	0.000263305	4.7292e-12	0.000514465	4.66314e-12	5.35183e-12	7.48119e-12	9.58136e-12	1.30581e-05	1.09604e-11	8.96721e-12	7.3864e-12	8.83029e-12	3.46606e-12	5.29853e-12	7.23504e-12	5.08345e-12	8.81479e-12	5.33353e-12	7.49539e-12	3.9666e-12	2.03235e-12	1.58897e-12	9.43608e-12	8.93546e-12	6.99676e-12	9.97445e-12
Otu000753	3.5188e-13	4.10835e-11	6.65307e-12	7.15675e-13	0.000221784	4.93463e-13	0.00104872	1.08995e-12	0.00120904	1.61828e-12	1.96622e-05	3.97332e-12	5.23641e-12	1.53452e-12	8.64007e-13	9.03868e-11	7.543e-13	1.06522e-12	2.0625e-12	1.00931e-12	8.79665e-12	4.38481e-12	1.95654e-12	3.76098e-12	1.29453e-12	3.73897e-12	1.36672e-12	1.19655e-11	1.87902e-11	2.20355e-11	1.82461e-12	1.15211e-12	4.86546e-12	9.20169e-13
Otu000754	6.05806e-13	3.38138e-12	1.09948e-11	9.22515e-12	0.000384479	0.00458315	0.000406352	1.02923e-11	0.00027695	1.05279e-11	0.000357719	1.06203e-11	1.29335e-11	1.17815e-11	8.77969e-12	6.36938e-12	6.56485e-12	1.03e-11	0.000105818	9.87211e-12	8.47298e-12	1.16191e-11	1.28739e-11	1.10331e-11	1.15023e-11	1.17743e-11	0.00510802	8.96381e-12	4.36e-12	3.22538e-12	1.33581e-11	1.03717e-11	1.37963e-11	9.0991e-12
Otu000755	3.30924e-13	9.77604e-13	2.55343e-12	3.76169e-12	0.000590773	7.41359e-12	0.000439523	3.14358e-12	0.000527844	2.72488e-12	0.00152255	2.48284e-12	3.12097e-12	3.82395e-12	5.11648e-12	1.57542e-12	6.45074e-12	3.03242e-05	3.85847e-12	4.55486e-12	1.91607e-12	2.75231e-12	3.81097e-12	2.68705e-12	4.73002e-12	2.84592e-12	3.81576e-12	2.12655e-12	1.20659e-12	9.91997e-13	4.52046e-12	4.6238e-12	3.46159e-12	5.49144e-12
Otu000757	0.0031913	0.000966145	2.33145e-09	9.88059e-06	3.41767e-05	1.08743e-10	8.68705e-05	3.32931e-08	9.52504e-06	3.89145e-09	0.000878079	9.85133e-10	1.00705e-08	2.36188e-11	6.09126e-12	6.35808e-12	4.89238e-11	5.25916e-12	7.87101e-11	5.17643e-12	2.72114e-11	2.36145e-08	2.09532e-10	1.11108e-08	7.18569e-12	5.42742e-08	2.22485e-11	2.55112e-11	1.8395e-12	6.79898e-06	8.10938e-12	5.47305e-12	2.88652e-09	6.27501e-12
Otu000758	1.01748e-15	2.40923e-15	4.25444e-15	6.6073e-15	1.84854e-15	8.6809e-15	3.32651e-18	6.48933e-15	1.08416e-15	7.50105e-14	9.92801e-16	4.83747e-15	5.54025e-15	6.31812e-15	1.09103e-14	3.23241e-15	1.17749e-14	1.11002e-14	6.31188e-15	7.99309e-15	3.37595e-15	4.1527e-15	7.81342e-15	8.50942e-15	8.78026e-15	5.07339e-15	8.16149e-15	5.70391e-15	1.75188e-15	0.00395642	9.84655e-15	9.75265e-15	9.33474e-15	9.31035e-15
Otu000759	2.23978e-13	9.32851e-12	1.37193e-13	1.42603e-13	0.000208421	3.04893e-13	0.000195176	0.00165116	0.000517292	1.02983e-13	0.000283764	1.31769e-13	1.37147e-13	1.92415e-13	2.75707e-13	9.07196e-14	3.55409e-13	2.44421e-13	1.8462e-13	2.40942e-13	1.0008e-13	1.37027e-13	1.78892e-13	1.39715e-13	2.24748e-13	1.39671e-13	1.98925e-13	1.34194e-13	7.80655e-14	1.61741e-13	2.86395e-13	2.39659e-13	2.08603e-13	2.80902e-13
Otu000760	6.82341e-14	1.28363e-13	3.63713e-13	4.40791e-13	6.70274e-14	7.81618e-13	5.04769e-14	2.58128e-13	5.84101e-14	2.52092e-13	6.15237e-14	2.54936e-13	3.43562e-13	5.8108e-13	7.33111e-13	2.09113e-13	8.58463e-13	5.82746e-13	4.96496e-13	5.92136e-13	2.54827e-13	3.45085e-13	5.04501e-13	3.50764e-13	5.00082e-13	3.59977e-13	5.03045e-13	3.41167e-13	1.81275e-13	2.71727e-05	0.000841848	5.92111e-13	5.39791e-13	6.82956e-13
Otu000761	7.19864e-13	1.5051e-12	3.6057e-12	4.13378e-12	0.00198702	9.59414e-12	4.36835e-05	3.27345e-12	8.95213e-05	2.92862e-12	6.86697e-05	3.43597e-12	3.73027e-12	5.80364e-12	8.6698e-12	2.28792e-12	1.15459e-11	7.43815e-12	5.47013e-12	7.49908e-12	2.74128e-12	3.88588e-12	5.28981e-12	3.85167e-12	6.73346e-12	3.94831e-12	5.79857e-12	3.53731e-12	1.74973e-12	1.46691e-12	8.878e-12	7.22178e-12	6.1243e-12	8.78655e-12
Otu000762	2.08716e-13	4.3663e-13	9.86316e-13	1.17014e-12	0.000377217	2.45797e-12	0.000942102	9.5315e-13	0.000925552	8.43374e-13	0.000340566	9.6796e-13	1.06153e-12	1.57152e-12	2.322e-12	6.71739e-13	2.9656e-12	1.99334e-12	1.49074e-12	1.99998e-12	7.93524e-13	1.1369e-12	1.46398e-12	1.07144e-12	1.85147e-12	1.06486e-12	1.58397e-12	9.73124e-13	5.15627e-13	4.20032e-13	2.41403e-12	1.92464e-12	1.67588e-12	2.32316e-12
Otu000763	1.55055e-14	2.90109e-14	6.2156e-14	5.3317e-14	1.26155e-14	8.71369e-14	7.92815e-15	4.77008e-14	1.21509e-14	0.00702755	1.47544e-14	5.82474e-14	6.53717e-14	8.3401e-14	1.0998e-13	4.35348e-14	1.34254e-13	1.00082e-13	7.95445e-14	1.0141e-13	4.67569e-14	6.37503e-14	8.10172e-14	6.2142e-14	9.63083e-14	6.55394e-14	8.65471e-14	6.51378e-14	3.48874e-14	3.00633e-14	1.35578e-13	1.02988e-13	1.04619e-13	1.10329e-13
Otu000764	5.5795e-16	8.41527e-14	5.50808e-14	9.86554e-06	0.00064245	1.68801e-13	0.000537389	7.33886e-14	0.000435532	6.22283e-14	0.000493367	5.88192e-14	6.96873e-14	9.22988e-14	1.23446e-13	3.61891e-14	1.57268e-13	1.12316e-13	9.06442e-14	1.10921e-13	4.55183e-14	6.33115e-14	9.13386e-14	6.21555e-14	1.12517e-13	6.71684e-14	9.18291e-14	4.85552e-14	2.59345e-14	2.05115e-14	1.09915e-13	1.14814e-13	8.17983e-14	1.31602e-13
Otu000765	3.66204e-14	6.74096e-14	1.38948e-13	1.4042e-13	0.000879243	2.49184e-13	0.000314995	1.14525e-13	0.000243419	1.068e-13	0.00128426	1.3544e-13	1.43412e-13	1.9479e-13	2.66788e-13	9.70119e-14	3.21033e-13	2.40015e-13	1.90423e-13	2.3822e-13	1.12806e-13	1.47197e-13	1.83281e-13	1.4533e-13	2.20907e-13	1.48381e-13	1.98335e-13	1.46135e-13	7.73024e-14	6.7117e-14	2.9755e-13	2.32215e-13	2.23886e-13	2.65456e-13
Otu000767	4.53858e-14	5.13459e-13	1.33157e-12	1.7102e-12	0.000725815	1.97753e-12	0.000744203	1.45229e-12	0.000765408	1.35001e-12	0.000439395	1.29014e-12	1.52546e-12	1.96653e-12	2.36789e-12	8.083e-13	2.58262e-12	2.24557e-12	1.95978e-12	2.22245e-12	1.0139e-12	1.44069e-12	1.91381e-12	1.42098e-12	2.22197e-12	1.47997e-12	1.93817e-12	1.14252e-12	5.94644e-13	4.73301e-13	2.42442e-12	2.22308e-12	1.89095e-12	2.44841e-12
Otu000768	6.47448e-14	4.00518e-13	1.02433e-12	1.57613e-12	0.000763098	2.92144e-05	0.000137228	1.2756e-12	5.61554e-05	1.09826e-12	0.00224228	1.02589e-12	1.2836e-12	1.63282e-12	2.18539e-12	6.57744e-13	2.73343e-12	2.01923e-12	1.59986e-12	1.94936e-12	8.14169e-13	1.14065e-12	1.62436e-12	1.11344e-12	1.98501e-12	1.18928e-12	1.60357e-12	9.02465e-13	5.03195e-13	4.05092e-13	1.91271e-12	2.03276e-12	1.44176e-12	2.33775e-12
Otu000770	4.94329e-13	1.70747e-12	4.84798e-12	6.74404e-12	0.000640256	0.00074796	0.000813197	5.59728e-12	0.000617762	4.78894e-12	0.000224101	4.69563e-12	5.66473e-12	7.35318e-12	9.24951e-12	2.8995e-12	1.04848e-11	8.61053e-12	7.23912e-12	8.59536e-12	3.62067e-12	5.4327e-12	7.17643e-12	5.15034e-12	8.62921e-12	5.40581e-12	7.28869e-12	4.02297e-12	2.13528e-12	1.64404e-12	8.94388e-12	8.43181e-12	6.8753e-12	9.64081e-12
Otu000771	5.26558e-13	3.56213e-11	7.06525e-12	1.08839e-12	0.00053247	1.00676e-12	0.000447265	1.62193e-12	0.000282232	0.000330438	0.00154506	7.78896e-12	8.37177e-12	1.95935e-12	1.39402e-12	4.2437e-11	4.69782e-05	1.51141e-12	2.30653e-12	1.51444e-12	2.68777e-11	4.94091e-12	2.30788e-12	5.69292e-12	1.68338e-12	5.39765e-12	1.90722e-12	2.32168e-11	5.07661e-11	4.36927e-11	2.48966e-12	1.55432e-12	5.36667e-12	1.3999e-12
Otu000772	1.41745e-13	0.00776132	1.51943e-12	2.67328e-05	0.000139102	4.63186e-12	8.60823e-05	1.93944e-12	0.000176493	1.66561e-12	0.000215249	1.45973e-12	1.79477e-12	2.55443e-12	3.4144e-05	8.38084e-13	4.44128e-12	3.2136e-12	2.53028e-12	3.15603e-12	1.08868e-12	0.000340605	2.47845e-12	1.64526e-12	3.16525e-12	1.73332e-12	2.52422e-12	1.16998e-12	5.78095e-13	4.53209e-13	3.05865e-12	3.15372e-12	2.18815e-12	3.73498e-12
Otu000773	6.83826e-13	1.42727e-12	3.65323e-12	4.41736e-12	0.000280785	1.0032e-11	0.000865101	3.4656e-12	0.00101575	3.06596e-12	0.000479051	3.47295e-12	3.79493e-12	6.05525e-12	9.1219e-12	2.23761e-12	1.19618e-11	7.80769e-12	5.7158e-12	7.90545e-12	2.73217e-12	1.91115e-05	5.5197e-12	3.94015e-12	7.10162e-12	4.02987e-12	6.07849e-12	3.46036e-12	1.66846e-12	1.38052e-12	9.13932e-12	7.60139e-12	6.20389e-12	9.28202e-12
Otu000774	0.00267521	0.00290133	1.21003e-12	6.60801e-13	8.55783e-06	1.36475e-12	1.4918e-13	6.20403e-13	1.11731e-12	8.22642e-13	1.48944e-11	1.14856e-12	8.24337e-12	1.17536e-12	1.07904e-12	4.95153e-10	1.29649e-12	9.94198e-13	1.15952e-12	9.9875e-13	6.27858e-13	1.01192e-12	9.65414e-13	8.51209e-13	9.84128e-13	1.03042e-12	1.11873e-12	8.83915e-13	2.33683e-09	1.37915e-10	1.28776e-12	9.75644e-13	1.23603e-12	1.16839e-12
Otu000775	2.04231e-13	2.02061e-12	7.52097e-12	8.51184e-13	7.01493e-13	2.87626e-13	2.12398e-13	0.00164585	2.36385e-06	0.00125	4.13132e-13	8.06143e-12	8.67913e-12	0.00109862	5.06008e-13	5.885e-12	4.30783e-13	6.73037e-13	1.91647e-12	6.54162e-13	8.43183e-12	6.61247e-12	2.22749e-12	6.72847e-12	0.000486784	0.0061933	1.44089e-12	1.06799e-11	3.24973e-12	1.88722e-12	1.16498e-12	7.20382e-13	5.14465e-12	5.03917e-13
Otu000776	5.35883e-13	2.11382e-12	4.32222e-12	5.24833e-12	3.9165e-05	8.56862e-12	2.63926e-05	5.28709e-12	6.71287e-05	5.21501e-12	6.80621e-05	4.70383e-12	5.49813e-12	6.55756e-12	8.86724e-12	3.05721e-12	9.383e-12	7.85758e-12	6.86059e-12	7.2075e-12	3.67366e-12	5.40516e-12	6.58869e-12	4.45937e-12	7.42395e-12	5.76681e-12	6.66977e-12	4.32002e-12	2.02297e-12	1.91848e-12	7.8388e-12	7.29359e-12	6.42187e-12	8.35368e-12
Otu000777	7.27645e-13	1.55488e-12	3.65687e-12	4.14999e-12	0.000632315	9.47939e-12	0.000618749	3.3105e-12	0.000694159	2.99862e-12	0.000848698	3.49035e-12	3.78438e-12	5.72487e-12	8.47595e-12	2.34775e-12	1.10341e-11	7.28084e-12	5.48436e-12	7.34026e-12	2.77496e-12	3.89757e-12	5.27881e-12	3.88982e-12	6.69095e-12	3.98308e-12	5.78264e-12	3.57649e-12	1.81543e-12	1.49103e-12	8.55473e-12	7.10792e-12	6.05181e-12	8.53421e-12
Otu000778	2.22046e-13	4.31272e-13	9.70641e-13	1.10321e-12	0.000341018	2.24522e-12	0.00077908	9.15246e-13	0.000397974	8.26212e-13	3.24267e-06	9.24673e-13	1.02395e-12	1.45831e-12	1.9942e-12	6.42468e-13	2.52334e-12	1.76892e-12	1.39193e-12	3.21322e-05	7.66302e-13	1.03031e-12	1.34867e-12	1.04173e-12	1.64487e-12	1.05909e-12	1.44025e-12	9.55739e-13	5.19606e-13	4.29856e-13	2.02823e-12	1.76578e-12	1.50451e-12	2.03296e-12
Otu000779	9.78158e-06	1.58633e-12	3.24846e-12	2.94623e-12	6.19678e-05	4.90661e-12	0.000774054	2.52413e-12	2.89383e-05	2.33549e-12	0.000522984	3.1315e-12	3.32944e-12	4.57553e-12	5.996e-12	2.26733e-12	7.2139e-12	5.41757e-12	4.38991e-12	5.44619e-12	2.62887e-12	3.43537e-12	4.28922e-12	3.41568e-12	5.06142e-12	3.47262e-12	4.57791e-12	3.59708e-12	0.00489184	1.55017e-12	7.31753e-12	5.31474e-12	5.55872e-12	3.14448e-05
Otu000780	1.76303e-12	5.76746e-13	1.32911e-12	1.48177e-12	0.00115965	3.34499e-12	0.000389358	1.18672e-12	0.000206398	1.07509e-12	0.00101568	1.26527e-12	1.37982e-12	2.08041e-12	3.0515e-12	8.82239e-13	3.99136e-12	2.63665e-12	1.96422e-12	2.6566e-12	1.0447e-12	1.43393e-12	1.89682e-12	1.42019e-12	2.38771e-12	1.45776e-12	2.07812e-12	1.33775e-12	7.32636e-13	6.34276e-13	3.13192e-12	2.5608e-12	2.21531e-12	3.07883e-12
Otu000781	3.48033e-13	6.22524e-13	1.3887e-12	1.4816e-12	3.04482e-13	3.26093e-12	1.87436e-13	1.19946e-12	2.65343e-13	8.17771e-06	2.84581e-13	1.32599e-12	1.42114e-12	2.14309e-12	3.13305e-12	9.13617e-13	0.0231127	2.70535e-12	4.64128e-05	2.73282e-12	1.07735e-12	1.48292e-12	1.96697e-12	1.47384e-12	2.4532e-12	1.50301e-12	2.14567e-12	1.41698e-12	7.11957e-13	6.0498e-13	3.34365e-12	2.62391e-12	2.35236e-12	3.15774e-12
Otu000784	1.10589e-13	2.3861e-13	5.6516e-13	6.58875e-13	0.000345359	1.44292e-12	0.00141768	5.24307e-13	0.000190951	4.66827e-13	0.000403668	5.40307e-13	5.9523e-13	8.95567e-13	1.31161e-12	3.66762e-13	1.73187e-12	1.14836e-12	8.52043e-13	1.14035e-12	4.33814e-13	6.08188e-13	8.28997e-13	6.12344e-13	1.04172e-12	6.15617e-13	9.00017e-13	5.54313e-13	2.78063e-13	2.35608e-13	1.35045e-12	1.11147e-12	9.47776e-13	1.33716e-12
Otu000785	1.25289e-14	9.26267e-15	1.89701e-05	9.86554e-06	2.19515e-06	2.01221e-14	2.688e-15	1.0983e-14	3.51593e-15	1.05086e-14	4.18799e-15	1.77931e-14	1.65787e-14	2.58134e-14	3.26898e-14	1.34968e-14	3.77216e-14	2.98726e-14	0.0420669	3.01979e-14	1.50515e-14	1.9475e-14	2.3448e-14	1.99674e-05	2.63748e-14	1.93817e-14	2.64061e-14	2.45985e-14	8.77147e-06	8.78705e-15	4.72044e-14	2.93748e-14	3.76011e-14	3.18797e-14
Otu000786	4.50951e-12	9.72054e-12	2.33924e-11	2.39815e-11	4.6846e-12	3.85687e-11	2.78291e-12	1.96117e-11	3.98452e-12	1.76677e-11	4.30514e-12	2.21442e-11	2.39718e-11	3.57051e-11	4.83564e-11	1.47254e-11	5.63696e-11	4.35221e-11	3.39166e-11	4.3733e-11	1.78076e-11	2.48671e-11	3.29658e-11	0.0171082	4.02142e-11	2.5175e-11	3.59039e-11	2.32421e-11	1.12655e-11	3.3964e-05	5.61874e-11	4.29805e-11	4.00422e-11	4.88681e-11
Otu000787	1.80891e-12	6.1812e-12	1.8037e-11	2.69556e-11	0.00074226	4.63271e-11	0.000457044	2.13273e-11	0.000113779	1.88028e-11	0.000689864	1.72519e-11	2.09779e-11	2.8861e-11	3.8799e-11	1.05163e-11	4.76962e-11	3.5531e-11	2.83322e-11	0.0102178	1.31552e-11	1.98445e-11	2.78568e-11	1.93508e-11	3.48496e-11	2.03741e-11	2.87077e-11	1.4652e-11	8.76323e-06	5.9776e-12	3.55425e-11	3.50559e-11	2.60074e-11	4.09684e-11
Otu000789	5.81646e-13	1.90654e-12	7.22755e-12	1.19823e-11	0.000672332	2.01156e-11	0.000205029	9.02003e-12	0.000371242	8.17145e-06	0.00120138	6.73856e-12	1.33021e-05	1.30026e-11	1.85617e-11	3.65856e-12	2.25157e-11	1.67521e-11	1.25923e-11	1.66059e-11	4.77795e-12	8.11178e-12	1.22562e-11	7.8947e-12	1.59833e-11	0.00129605	1.28993e-11	0.00182761	8.76322e-06	1.86498e-12	1.66937e-11	1.6426e-11	1.13855e-11	1.92556e-11
Otu000792	6.1078e-13	1.2467e-12	2.95573e-12	3.4659e-12	0.000924132	7.53369e-12	0.000733426	2.69749e-12	0.000435291	2.44014e-12	0.000226968	2.87347e-12	3.14277e-12	4.77626e-12	6.90794e-12	1.9418e-12	9.04278e-12	6.08301e-12	4.56736e-12	6.0178e-12	2.28556e-12	3.22852e-12	4.44158e-12	3.14352e-12	5.49196e-12	3.30144e-12	4.69902e-12	2.98112e-12	1.47434e-12	1.25282e-12	7.17098e-12	5.77945e-12	5.03852e-12	7.1015e-12
Otu000793	1.30501e-14	2.97243e-14	5.95529e-14	5.4477e-14	1.40565e-14	0.0167961	8.87213e-15	4.55038e-14	1.17786e-14	4.40162e-14	1.34516e-14	5.78631e-14	6.13979e-14	8.37961e-14	1.11024e-13	4.11983e-14	1.31865e-13	9.8847e-14	8.03288e-14	9.97596e-14	4.84614e-14	6.28573e-14	7.8833e-14	6.25893e-14	9.33497e-14	6.4008e-14	8.34283e-14	6.5349e-14	3.29077e-14	2.86099e-14	1.34525e-13	9.76265e-14	1.01858e-13	1.10997e-13
Otu000794	7.56228e-13	1.52964e-12	4.16252e-12	5.57226e-12	0.00050273	2.29408e-05	0.000629057	2.55357e-05	0.000571275	3.75134e-12	0.000223259	0.0020291	4.46542e-12	7.03765e-12	1.04894e-11	2.45291e-12	1.39152e-11	9.11869e-12	6.73679e-12	9.07128e-12	1.48885e-05	4.55202e-12	6.52095e-12	4.48185e-12	4.43547e-05	4.67558e-12	6.98847e-12	3.71754e-12	1.80783e-12	1.47665e-12	9.88227e-12	8.8468e-12	6.78006e-12	1.09178e-11
Otu000795	1.39462e-15	1.77852e-13	1.40547e-13	1.56141e-13	0.000278238	3.63342e-13	0.000604671	1.25529e-13	0.000486956	1.17671e-13	0.000209383	1.32103e-13	1.43062e-13	2.22479e-13	3.20784e-13	1.175e-13	4.31389e-13	2.78834e-13	2.0484e-13	2.78658e-13	1.01905e-13	0.00567464	2.01847e-13	1.462e-13	2.49875e-13	1.51218e-13	2.16505e-13	1.32428e-13	1.0434e-13	2.57053e-09	3.28166e-13	2.71561e-13	2.28316e-13	3.27126e-13
Otu000796	3.9571e-15	4.02464e-15	9.00026e-15	6.60845e-15	0.000930028	1.09515e-14	0.000840353	5.51775e-15	0.000440663	4.969e-15	0.000129643	8.33785e-15	7.9351e-15	1.34573e-14	1.79614e-14	1.30581e-05	2.08249e-14	1.57666e-14	1.18209e-14	1.61473e-14	7.02702e-15	1.91125e-05	1.15113e-14	9.64822e-15	1.39519e-14	9.38155e-15	1.34102e-14	1.14344e-14	4.68579e-15	3.81647e-15	2.50309e-14	1.52922e-14	1.84901e-14	1.72227e-14
Otu000797	4.58157e-13	9.60535e-13	2.27925e-12	2.6248e-12	0.000609561	5.98081e-12	0.000598737	2.09557e-12	0.00104343	1.89656e-12	0.000270072	2.19647e-12	2.35133e-12	3.57904e-12	5.24271e-12	1.45655e-12	6.88678e-12	4.56578e-12	6.63424e-05	4.52703e-12	1.7357e-12	2.42902e-12	3.30392e-12	2.39894e-12	4.13284e-12	2.4725e-12	3.58864e-12	2.2194e-12	1.11375e-12	9.33202e-13	5.26122e-12	4.40887e-12	3.70704e-12	5.33159e-12
Otu000799	1.09078e-13	2.2494e-13	5.32088e-13	6.0471e-13	0.000541362	1.34383e-12	0.000760417	4.78718e-13	0.00047707	4.30767e-13	0.000776624	5.01738e-13	5.48679e-13	8.44246e-13	1.22964e-12	3.38827e-13	1.5876e-12	1.0596e-12	7.93894e-13	1.07087e-12	4.03864e-13	5.67298e-13	7.70886e-13	5.62528e-13	9.64723e-13	5.72981e-13	8.31996e-13	5.16612e-13	2.58557e-13	2.17706e-13	1.25551e-12	1.03875e-12	8.81504e-13	1.23759e-12
Otu000800	4.7769e-15	9.98909e-15	2.04951e-14	2.01224e-14	8.44082e-15	3.6153e-14	3.55412e-15	1.73113e-14	5.91649e-15	1.65245e-14	3.97614e-15	2.2244e-14	2.24887e-14	3.23433e-14	4.28453e-14	1.41766e-14	5.11699e-14	3.80247e-14	3.22357e-14	3.60433e-14	1.44585e-14	2.41481e-14	2.69854e-14	1.9833e-14	3.49265e-14	2.18707e-14	3.25713e-14	0.0335915	1.10997e-14	1.47927e-14	5.34196e-14	3.79617e-14	3.74291e-14	4.07926e-14
Otu000801	3.14809e-13	6.57096e-13	1.58791e-12	1.85516e-12	0.000445879	4.21017e-12	0.000288895	1.42961e-12	0.000503816	1.27474e-12	0.00191171	1.48846e-12	1.62701e-12	2.54235e-12	3.83871e-12	9.92094e-13	5.15168e-12	3.30863e-12	2.40662e-12	3.29538e-12	1.19964e-12	1.71435e-12	2.32939e-12	1.67088e-12	2.97376e-12	1.73425e-12	2.55455e-12	1.54335e-12	7.48624e-13	6.37438e-13	3.96957e-12	3.18996e-12	2.70691e-12	3.89749e-12
Otu000802	6.09901e-14	3.92249e-14	9.62428e-14	2.95923e-05	1.26666e-14	0.00582004	1.01847e-14	5.38708e-14	2.36592e-06	8.1705e-06	6.48532e-06	1.70444e-05	1.30909e-05	2.67021e-05	1.89847e-13	6.43673e-14	0.0194286	1.67704e-13	1.29918e-13	1.74578e-13	7.43221e-14	1.04399e-13	1.25695e-13	1.01117e-13	1.48985e-13	1.02243e-13	1.41467e-13	1.3347e-13	4.36524e-14	3.6176e-14	3.03748e-13	1.63965e-13	2.1923e-13	1.84218e-13
Otu000803	7.78427e-14	2.31866e-13	6.85015e-13	9.71758e-13	0.00098475	1.45706e-12	0.000809736	8.14879e-06	0.000332109	7.01478e-13	0.000309261	6.60181e-13	7.93864e-13	1.07468e-12	1.42426e-12	4.11184e-13	1.63517e-12	1.30718e-12	1.06264e-12	1.28878e-12	5.10205e-13	7.56598e-13	1.04653e-12	7.43108e-13	1.29185e-12	7.71602e-13	1.06671e-12	5.70655e-13	2.94128e-13	2.2793e-13	1.34268e-12	1.29637e-12	1.00231e-12	1.47338e-12
Otu000804	1.33012e-13	1.60502e-05	7.98011e-13	7.47661e-13	2.13288e-13	1.50923e-12	1.38973e-13	6.29651e-13	1.89371e-13	5.62051e-13	7.2725e-09	7.68917e-13	0.00370152	1.14367e-12	1.61518e-12	6.1162e-13	2.08846e-12	1.40591e-12	1.0929e-12	1.41884e-12	6.67945e-13	8.45607e-13	1.06573e-12	8.3748e-13	1.29597e-12	8.38103e-13	1.13548e-12	1.03976e-12	5.02254e-13	5.48644e-13	1.85461e-12	0.0223967	1.3657e-12	1.62586e-12
Otu000805	9.63176e-14	1.62369e-13	4.13122e-13	4.8096e-13	0.000839885	1.16593e-12	0.000621044	3.87045e-13	0.00033759	3.29248e-13	0.000705675	3.94477e-13	4.26462e-13	6.75297e-13	0.00314094	2.55214e-13	1.38816e-12	8.80721e-13	6.39726e-13	8.85774e-13	3.0689e-13	4.39275e-13	6.14621e-13	4.44428e-13	7.95329e-13	4.60632e-13	6.73891e-13	3.95845e-13	1.91312e-13	1.64426e-13	1.03281e-12	8.53856e-13	7.00867e-13	1.03882e-12
Otu000806	7.04882e-14	3.16052e-13	6.53388e-13	6.70557e-13	0.00070909	1.34938e-12	0.000612882	5.49523e-13	0.00104059	5.03617e-13	1.20546e-13	6.33785e-13	6.90416e-13	9.9802e-13	1.42434e-12	4.51811e-13	1.83155e-12	1.2419e-12	9.50072e-13	1.24981e-12	5.1651e-13	6.99352e-13	9.18756e-13	7.16204e-13	1.13767e-12	7.23028e-13	1.00233e-12	6.85897e-13	3.41661e-13	3.10244e-13	1.5986e-12	1.21278e-12	1.14137e-12	1.43122e-12
Otu000807	3.8306e-14	8.35285e-14	2.09868e-13	2.09887e-13	3.75683e-14	1.46072e-05	2.24064e-14	1.78706e-13	3.38804e-14	1.63477e-13	3.58425e-14	1.97198e-13	2.14531e-13	3.26205e-13	4.48219e-13	1.28094e-13	4.86228e-13	4.01775e-13	0.00639751	4.07387e-13	1.54387e-13	2.25815e-13	3.01722e-13	2.22006e-13	0.0113696	2.25393e-13	3.31423e-13	2.07566e-13	9.67072e-14	8.04794e-14	5.31888e-13	3.95754e-13	3.76212e-13	4.49182e-13
Otu000808	1.83055e-13	2.16157e-13	4.37687e-13	4.06195e-13	0.000105055	2.65897e-13	0.000185923	3.42721e-13	7.24836e-05	0.0012155	0.000259264	0.000747899	6.65023e-13	4.15552e-13	3.17121e-13	3.28316e-13	5.10463e-13	4.42354e-13	0.00299848	3.75492e-13	0.000581382	5.03174e-13	5.23086e-13	4.678e-13	4.96134e-13	5.19248e-13	4.45618e-13	4.3236e-13	0.00179751	2.19993e-13	5.02101e-13	4.83686e-13	5.07398e-13	4.45084e-13
Otu000809	1.44491e-14	2.25389e-14	5.23181e-14	0.0068623	1.22219e-14	8.30086e-14	1.16822e-14	4.4959e-14	1.2963e-14	4.09139e-14	1.21854e-14	5.40253e-14	5.52701e-14	7.44585e-14	1.06926e-13	3.76283e-14	1.22777e-13	9.25079e-14	7.2811e-14	9.27372e-14	4.64795e-14	5.8311e-14	7.4057e-14	5.52235e-14	8.90036e-14	5.92829e-14	7.46739e-14	5.71758e-14	2.9058e-14	2.51384e-14	1.23122e-13	9.07918e-14	9.56456e-14	1.02768e-13
Otu000810	3.48913e-13	7.66712e-13	1.90493e-12	2.12558e-12	0.00116711	4.33375e-12	0.000309989	1.70774e-12	0.00034658	1.51233e-12	0.000907704	1.79307e-12	1.97266e-12	3.07344e-12	4.49749e-12	1.18128e-12	5.7202e-12	3.93209e-12	2.90451e-12	3.92167e-12	1.42086e-12	2.04118e-12	2.7955e-12	2.03544e-12	3.57037e-12	2.08404e-12	3.07424e-12	1.86046e-12	8.91307e-13	7.44399e-13	4.80356e-12	3.81027e-12	3.29971e-12	4.56813e-12
Otu000811	1.4811e-14	2.46363e-14	5.26504e-14	4.26613e-14	4.52574e-15	6.6703e-14	2.97465e-14	3.59491e-14	1.19299e-14	2.8193e-14	1.42049e-14	5.75705e-14	4.70751e-14	7.63156e-14	8.66295e-14	3.51218e-14	1.06758e-13	8.51966e-14	6.64805e-14	7.88936e-14	3.73002e-14	5.05177e-14	6.46509e-14	5.32826e-14	0.0179189	5.81536e-14	6.70709e-14	6.02629e-14	2.74255e-14	2.21236e-14	1.26188e-13	8.34332e-14	8.18571e-14	8.9873e-14
Otu000812	7.77189e-14	9.25621e-19	1.25467e-13	1.14417e-13	0.000185384	2.43195e-13	0.000401727	1.04999e-13	0.000648874	9.28707e-14	0.00181847	1.05944e-13	1.19832e-13	1.75982e-13	2.51172e-13	1.23826e-11	3.2512e-13	2.19597e-13	1.72801e-13	2.24582e-13	1.09825e-13	1.49688e-13	1.71773e-13	1.37675e-13	1.98697e-13	1.32794e-13	1.748e-13	1.89198e-13	7.26124e-14	1.34805e-13	2.82503e-13	2.07975e-13	2.05417e-13	2.52876e-13
Otu000814	3.27631e-13	9.22418e-13	2.73529e-12	4.01694e-12	0.000277769	8.4266e-12	0.000190704	2.99106e-12	0.000233826	2.60863e-12	0.00245109	2.58739e-12	2.94448e-12	4.73338e-12	6.92247e-12	1.5479e-12	8.62003e-12	6.11655e-12	4.54286e-12	6.04836e-12	1.48885e-05	2.99316e-12	4.35835e-12	2.95862e-12	5.71972e-12	3.07072e-12	4.73291e-12	2.32382e-12	1.10897e-12	8.93033e-13	6.36348e-12	5.98838e-12	4.38628e-12	7.21219e-12
Otu000815	6.19277e-06	2.01094e-12	4.11738e-12	3.73708e-12	9.55808e-13	6.22506e-12	6.0335e-13	3.20188e-12	8.51459e-13	0.00273412	9.25008e-13	3.96942e-12	4.22205e-12	5.79944e-12	7.60006e-12	0.0070319	9.14453e-12	6.867e-12	5.56473e-12	6.90292e-12	1.48976e-05	4.3545e-12	5.43732e-12	4.32932e-12	6.41631e-12	4.4019e-12	5.80238e-12	4.55768e-12	2.29158e-12	1.96546e-12	9.27169e-12	6.73673e-12	7.04318e-12	3.14736e-05
Otu000816	1.33152e-14	2.45573e-14	4.84201e-14	4.47268e-14	1.15399e-14	7.17491e-14	7.65653e-15	3.93595e-14	9.13751e-15	3.76035e-14	9.86809e-15	4.85165e-14	5.21106e-14	6.81419e-14	8.89509e-14	3.14359e-14	1.05668e-13	7.91654e-14	0.0167217	8.05503e-14	4.04555e-14	5.1463e-14	6.33045e-14	5.07202e-14	7.75062e-14	5.23938e-14	6.90934e-14	5.5678e-14	2.75513e-14	2.15917e-14	1.12285e-13	7.70805e-14	8.5498e-14	8.66357e-14
Otu000817	7.74606e-13	1.6282e-12	3.89074e-12	4.47718e-12	0.000787648	1.03289e-11	0.000517128	3.54715e-12	0.00061716	3.16419e-12	0.000598664	3.72949e-12	4.02605e-12	6.25367e-12	9.28626e-12	2.47865e-12	1.23297e-11	7.97971e-12	5.89109e-12	8.02991e-12	2.97105e-12	4.19572e-12	5.68758e-12	4.15481e-12	7.24376e-12	4.26709e-12	6.24196e-12	3.81626e-12	1.88511e-12	1.58238e-12	9.50208e-12	7.79425e-12	6.5802e-12	9.40403e-12
Otu000818	2.12529e-13	6.93341e-13	2.15488e-12	3.19503e-12	0.000278299	5.22411e-12	2.83685e-05	2.51024e-12	2.35534e-05	2.1866e-12	0.000152334	2.05587e-12	2.41549e-12	3.55344e-12	3.4144e-05	1.20359e-12	5.80623e-12	4.408e-12	3.46053e-12	4.36092e-12	0.0109486	2.36691e-12	3.36466e-12	2.33063e-12	4.25161e-12	2.42098e-12	3.54628e-12	1.74577e-12	8.49211e-13	6.69873e-13	4.49007e-12	4.33513e-12	3.22493e-12	5.02547e-12
Otu000819	1.42056e-14	2.51183e-14	5.59797e-14	0.00681505	1.36896e-14	8.53019e-14	2.95247e-14	4.77757e-14	1.21892e-14	3.95645e-14	1.51181e-14	5.7722e-14	5.80294e-14	7.88257e-14	1.01198e-13	4.07224e-14	1.20807e-13	8.59277e-14	7.52997e-14	9.37922e-14	4.17631e-14	5.83178e-14	7.36961e-14	5.71491e-14	9.02205e-14	5.74535e-14	7.60811e-14	6.04888e-14	2.93826e-14	2.80901e-14	1.24464e-13	9.00935e-14	9.68166e-14	1.042e-13
Otu000820	6.11818e-13	1.18286e-11	0.00136347	2.659e-12	0.000251009	1.16476e-12	0.000321884	0.00171203	0.000310762	9.43069e-12	8.57329e-05	2.84051e-11	2.83028e-11	4.97367e-12	2.28885e-12	3.50914e-11	1.86737e-12	2.94118e-12	6.40075e-12	2.86675e-12	3.78235e-11	1.82747e-11	7.13055e-12	0.00391742	3.66204e-12	1.89462e-11	5.01315e-12	3.4353e-11	1.82898e-11	1.19779e-11	5.31165e-12	3.01603e-12	1.42182e-11	2.27393e-12
Otu000821	1.82993e-13	1.54226e-13	2.95003e-13	3.03936e-13	2.195e-06	6.84583e-13	4.22471e-14	0.00133677	6.84143e-14	0.00872028	8.24231e-14	2.8885e-13	3.07446e-13	4.57539e-13	6.70251e-13	2.0668e-13	9.22735e-13	5.75112e-13	4.29517e-13	5.77567e-13	2.27667e-13	3.1576e-13	4.17764e-13	3.187e-13	5.19777e-13	3.16228e-13	4.55087e-13	3.04671e-13	2.00906e-13	1.17721e-13	7.38138e-13	5.62477e-13	5.1802e-13	6.8412e-13
Otu000822	2.88144e-14	2.24098e-14	4.36647e-14	4.39459e-14	2.65672e-10	7.45849e-14	1.17986e-14	2.904e-14	4.67016e-13	3.51435e-14	3.67803e-14	0.0113219	4.99692e-14	6.42761e-14	7.94203e-14	3.93997e-14	1.00142e-13	7.45325e-14	6.53846e-14	7.5177e-14	1.48885e-05	5.15555e-14	6.09703e-14	5.31347e-14	6.81415e-14	4.67977e-14	6.2845e-14	5.51917e-14	3.49138e-14	3.39436e-14	1.00979e-13	7.38092e-14	8.1126e-14	8.46666e-14
Otu000823	3.20645e-13	8.02882e-06	1.65853e-12	2.09886e-12	0.000594128	4.6021e-12	0.000468959	1.64502e-12	0.000870656	1.4134e-12	0.000134998	1.57355e-12	1.73371e-12	8.69885e-05	3.79253e-12	1.02143e-12	4.9888e-12	3.33806e-12	2.53909e-12	3.30131e-12	0.000173909	1.7788e-12	2.45792e-12	1.73423e-12	3.12081e-12	1.80596e-12	2.66288e-12	1.52405e-12	7.74901e-13	6.40505e-13	3.68333e-12	3.25113e-12	2.61518e-12	3.91163e-12
Otu000824	5.85811e-13	2.03895e-10	2.6476e-12	1.22531e-12	0.000255721	1.96655e-12	0.00143952	1.22649e-12	0.00046327	8.16687e-06	1.16532e-11	2.91057e-12	2.91478e-12	1.8483e-12	2.02181e-12	1.62795e-11	2.36477e-12	1.91911e-12	1.88292e-12	1.90794e-12	6.56954e-12	2.41654e-12	1.91205e-12	2.37357e-12	1.90094e-12	2.31519e-12	1.84373e-12	3.19308e-05	1.56396e-10	1.28066e-10	2.58945e-12	1.90646e-12	3.00996e-12	2.06084e-12
Otu000825	2.90753e-13	6.00786e-13	1.45078e-12	1.67376e-12	0.00041527	3.85427e-12	0.000613516	1.28133e-12	0.00106351	1.15299e-12	0.000277908	1.39406e-12	1.48526e-12	2.36437e-12	3.47385e-12	9.23608e-13	4.67754e-12	3.04208e-12	2.20495e-12	3.01182e-12	1.09973e-12	1.56226e-12	2.12588e-12	1.53358e-12	2.72056e-12	1.59452e-12	2.34381e-12	1.42466e-12	7.06723e-13	5.97354e-13	3.57756e-12	2.9088e-12	2.4777e-12	3.55336e-12
Otu000827	2.6133e-13	5.64358e-13	1.34816e-12	1.51544e-12	0.000694323	3.55058e-12	0.000680483	1.21318e-12	0.000250646	1.08474e-12	0.00102108	1.26847e-12	1.38254e-12	2.12666e-12	3.18008e-12	8.49692e-13	4.2007e-12	2.71923e-12	2.01353e-12	2.71998e-12	1.03662e-12	1.42711e-12	1.93577e-12	1.42354e-12	2.48478e-12	1.45974e-12	2.13742e-12	1.31689e-12	6.48568e-13	5.55382e-13	3.24285e-12	2.65439e-12	2.23344e-12	3.21712e-12
Otu000829	7.12836e-14	1.38985e-13	2.96413e-13	2.84069e-13	6.65576e-14	5.46815e-13	4.20444e-14	2.37482e-13	5.79974e-14	0.00612707	6.35372e-14	2.8511e-13	3.04397e-13	4.3721e-13	6.12017e-13	2.00274e-13	7.84116e-13	5.38414e-13	4.17748e-13	5.40808e-13	2.35715e-13	3.15479e-13	4.05954e-13	3.13125e-13	4.94672e-13	3.1908e-13	4.3806e-13	3.18308e-13	1.57887e-13	0.000647274	7.13495e-13	5.25164e-13	5.16146e-13	6.1797e-13
Otu000830	3.59601e-13	5.43443e-13	1.25232e-12	1.44807e-12	0.00064717	3.17127e-12	0.000817358	1.16714e-12	0.000457257	1.0221e-12	0.000543018	1.20804e-12	1.29818e-12	1.95088e-12	2.81453e-12	8.02032e-13	3.66945e-12	2.45292e-12	1.86017e-12	2.4691e-12	9.50268e-13	1.34214e-12	1.80615e-12	1.33562e-12	2.2532e-12	1.36235e-12	1.9534e-12	1.22615e-12	6.26583e-13	5.26683e-13	2.85961e-12	2.38382e-12	2.05603e-12	2.85652e-12
Otu000831	1.34691e-12	8.02882e-06	1.17942e-11	1.82055e-11	0.000531426	4.22715e-11	8.99204e-13	1.30842e-11	0.000219341	1.09254e-11	0.00100821	1.09791e-11	1.24484e-11	2.28841e-11	3.64205e-11	6.20867e-12	4.63258e-11	3.11401e-11	2.13043e-11	3.10352e-11	7.93339e-12	1.30413e-11	2.02712e-11	1.29358e-11	0.00729817	1.33904e-11	2.70325e-05	9.74187e-12	4.30607e-12	3.44102e-12	3.30784e-11	3.02741e-11	2.07526e-11	3.7533e-11
Otu000832	1.51452e-13	4.48024e-13	1.25151e-12	1.95287e-12	0.000428172	3.54049e-12	0.000607302	1.57797e-12	0.000718033	1.24214e-12	0.000843341	1.19203e-12	1.37731e-12	1.96732e-12	2.72392e-12	1.30581e-05	3.34556e-12	2.41706e-12	1.96654e-12	2.42875e-12	9.35829e-13	1.33961e-12	1.86736e-12	1.31941e-12	2.4177e-12	1.42278e-12	1.92671e-12	1.03305e-12	5.45101e-13	4.56891e-13	2.38295e-12	2.36598e-12	1.73491e-12	2.84353e-12
Otu000833	8.34098e-13	8.02996e-06	3.29554e-12	0.00345824	7.2716e-13	7.36206e-12	4.45722e-13	2.87955e-12	6.33591e-13	0.00231502	3.24268e-06	3.15576e-12	3.3911e-12	5.00926e-12	7.10757e-12	2.18016e-12	9.11858e-12	6.22057e-12	4.75341e-12	6.26336e-12	2.57799e-12	3.51826e-12	4.62436e-12	3.49396e-12	5.70871e-12	3.56489e-12	5.01386e-12	3.35832e-12	1.70382e-12	1.44756e-12	7.57875e-12	6.06528e-12	5.48187e-12	7.20112e-12
Otu000834	4.53562e-13	1.73843e-13	3.51709e-13	4.1016e-13	0.000484305	9.50078e-13	0.000882141	3.25096e-13	0.000530775	2.8649e-13	0.000319688	3.40345e-13	3.67084e-13	5.57318e-13	8.28514e-13	2.1846e-13	1.09177e-12	7.13567e-13	5.27621e-13	7.17751e-13	2.6406e-13	3.75671e-13	5.07199e-13	0.000944876	6.52567e-13	3.82439e-13	5.57456e-13	3.46148e-13	1.70123e-13	1.47675e-13	8.30409e-13	6.95654e-13	5.85585e-13	8.43535e-13
Otu000836	6.9442e-13	1.30284e-12	2.63792e-12	2.57999e-12	2.19583e-06	4.59733e-12	1.6629e-06	2.1815e-12	5.68043e-13	2.01185e-12	6.12957e-13	2.54125e-12	2.70438e-12	3.72244e-12	4.92001e-12	0.0145099	5.97268e-12	4.42808e-12	3.56914e-12	4.45337e-12	2.13707e-12	2.78646e-12	3.4859e-12	2.77014e-12	4.12647e-12	2.81763e-12	3.7281e-12	2.82442e-12	1.47951e-12	1.27357e-12	5.57168e-12	4.34125e-12	4.28055e-12	4.95737e-12
Otu000837	1.16057e-14	2.4956e-14	5.34552e-14	4.83171e-14	1.13305e-14	7.72692e-14	7.82289e-15	3.97277e-14	1.32829e-14	3.72537e-14	1.28059e-14	5.1636e-14	5.50386e-14	7.76758e-14	9.68844e-14	3.90029e-14	1.16983e-13	8.5134e-14	6.61451e-14	8.55621e-14	4.31458e-14	5.25941e-14	0.0133852	5.58397e-14	8.15492e-14	5.56147e-14	7.17625e-14	5.72672e-14	2.88755e-14	2.53426e-14	1.16769e-13	8.53113e-14	8.50313e-14	9.59152e-14
Otu000838	3.48288e-13	0.00262604	2.62523e-13	0.000209552	0.000489368	7.7031e-13	0.000238101	2.47418e-13	9.26752e-05	2.19614e-13	0.000401799	2.51551e-13	2.72688e-13	4.32745e-13	6.57105e-13	1.68211e-13	8.8558e-13	5.61636e-13	4.08652e-13	5.65359e-13	1.99927e-13	2.85066e-13	4.00395e-13	2.84589e-13	5.08537e-13	2.89392e-13	4.34257e-13	2.51185e-13	1.27103e-13	9.80229e-14	6.55753e-13	5.43945e-13	4.47814e-13	6.7043e-13
Otu000839	4.9159e-15	1.36863e-14	1.88914e-14	1.84148e-14	3.64109e-15	2.83767e-14	3.18392e-15	1.27803e-14	5.36469e-15	1.31861e-14	5.30686e-15	1.79447e-14	2.08175e-14	2.67121e-14	3.34192e-14	1.51574e-14	3.96185e-14	3.2268e-14	2.8312e-14	2.90398e-14	1.5143e-14	2.21567e-14	0.0133641	1.8163e-14	2.94192e-14	1.89233e-14	2.42016e-14	2.49584e-14	1.05485e-14	8.43249e-15	4.66153e-14	3.31972e-14	3.40986e-14	3.68739e-14
Otu000840	1.68374e-14	3.40831e-14	6.70811e-14	7.37522e-14	1.86266e-14	1.40418e-13	1.26863e-14	6.34856e-14	1.48917e-14	0.0071813	1.74524e-14	6.65433e-14	6.78145e-14	9.47477e-14	1.21538e-13	1.30581e-05	1.4664e-13	1.11619e-13	8.72413e-14	1.086e-13	5.25181e-14	6.60433e-14	8.50801e-14	6.61941e-14	1.10868e-13	7.20074e-14	9.44516e-14	6.91523e-14	3.85503e-14	3.42583e-14	1.23622e-13	1.05144e-13	9.92119e-14	3.14484e-05
Otu000841	1.78338e-13	3.84451e-13	9.12682e-13	1.01054e-12	0.000139865	2.42621e-12	0.000280667	7.96458e-13	0.000460302	7.13057e-13	1.71256e-13	8.68747e-13	9.43975e-13	1.4835e-12	2.27941e-12	5.79544e-13	3.15314e-12	1.92725e-12	1.39005e-12	1.95309e-12	6.95674e-13	9.84136e-13	1.34558e-12	9.77352e-13	1.72683e-12	9.98164e-13	1.48572e-12	9.1451e-13	4.46127e-13	3.74635e-13	2.41127e-12	1.87246e-12	1.61081e-12	2.31252e-12
Otu000842	4.65953e-12	1.15544e-11	1.90115e-05	3.03496e-11	5.48915e-12	2.3942e-11	2.85159e-12	2.74004e-11	2.36385e-06	2.54163e-11	4.50161e-12	3.15621e-11	3.47977e-11	4.58513e-11	4.57435e-11	0.00654223	0.00329593	4.7257e-11	4.52894e-11	4.71042e-11	2.44373e-11	3.56551e-11	4.45376e-11	3.53972e-11	0.030356	3.62561e-11	4.59429e-11	3.18236e-11	1.40336e-11	1.12515e-11	6.58189e-11	4.75693e-11	5.58366e-11	4.6004e-11
Otu000844	2.92118e-13	2.76108e-11	1.30081e-12	5.19571e-13	0.000556529	7.73155e-13	0.000523415	5.34106e-13	0.00102416	5.84374e-13	0.000398625	1.33465e-12	1.45851e-12	7.73514e-13	8.33422e-13	7.67143e-12	9.66962e-13	7.90535e-13	7.95711e-13	7.89778e-13	3.49766e-12	1.09793e-12	8.25379e-13	1.13791e-12	7.95146e-13	1.08711e-12	7.87063e-13	5.37822e-12	4.90003e-11	4.15632e-10	1.07916e-12	7.95208e-13	1.30747e-12	8.42607e-13
Otu000845	1.38e-12	5.41418e-12	1.63018e-11	1.96759e-11	0.000178594	1.47959e-11	0.000120948	1.74173e-11	9.31032e-05	0.00479806	0.000454959	1.57609e-11	1.84736e-11	2.32589e-11	2.4778e-11	9.54662e-12	2.33766e-11	2.51121e-11	2.33749e-11	2.47237e-11	1.21129e-11	1.77411e-11	2.30485e-11	1.74952e-11	2.59176e-11	1.81267e-11	2.32565e-11	1.36375e-11	6.69583e-12	5.23782e-12	2.84778e-11	2.52176e-11	2.33862e-11	2.55866e-11
Otu000846	2.07057e-12	1.78021e-13	5.28551e-13	8.14463e-13	2.81613e-05	1.46145e-05	3.32579e-06	8.20814e-06	7.14675e-06	0.000199266	6.161e-05	5.13508e-13	6.65615e-13	8.21847e-13	1.03331e-12	2.96115e-13	1.27443e-12	9.92835e-13	8.81467e-13	9.26532e-13	3.74595e-13	5.84733e-13	8.86009e-13	5.61666e-13	1.13582e-12	0.0099146	0.00262124	4.18275e-13	2.10495e-13	1.74785e-13	1.0163e-12	1.00527e-12	7.63475e-13	1.18494e-12
Otu000847	6.49075e-14	1.39588e-13	3.06305e-13	2.6733e-05	6.53804e-14	6.68563e-13	3.56837e-14	0.00148808	6.65932e-14	0.00764771	6.36801e-14	2.90486e-13	3.14865e-13	4.72006e-13	6.87423e-13	0.000145232	9.1733e-13	5.96862e-13	4.47592e-13	5.99008e-13	2.37984e-13	3.28216e-13	4.34718e-13	3.27588e-13	5.37917e-13	3.28226e-13	4.71472e-13	3.14099e-13	1.56381e-13	1.28459e-13	7.70992e-13	5.74809e-13	5.39742e-13	6.95328e-13
Otu000848	3.85567e-14	7.91876e-14	1.6149e-13	1.473e-13	3.76665e-14	2.44011e-13	2.36486e-14	1.26401e-13	3.30126e-14	1.16148e-13	3.60016e-14	1.55961e-13	1.65889e-13	2.26796e-13	2.98346e-13	1.12994e-13	0.05383	2.68513e-13	2.19633e-13	2.71554e-13	1.30152e-13	1.70659e-13	2.13014e-13	1.69777e-13	2.5301e-13	1.72807e-13	2.27048e-13	1.78832e-13	9.06033e-14	7.60433e-14	3.64622e-13	2.63535e-13	2.77106e-13	3.00265e-13
Otu000849	1.85784e-13	9.71913e-12	5.74019e-13	4.60794e-13	0.000575591	8.60772e-13	0.000717865	4.02152e-13	0.000288949	3.80369e-13	0.00103479	6.24978e-13	6.20269e-13	6.48578e-13	8.30562e-13	8.39236e-13	1.01771e-12	7.50572e-13	6.3158e-13	7.44782e-13	6.56397e-13	5.70979e-13	6.29298e-13	5.59029e-13	7.15276e-13	5.80137e-13	6.46918e-13	1.31006e-12	1.60824e-09	4.25855e-11	9.15624e-13	7.32554e-13	7.89803e-13	8.38044e-13
Otu000851	1.08024e-12	2.74127e-12	7.06709e-12	6.11306e-12	0.000960906	4.2972e-12	0.000708138	5.15763e-12	0.000598035	5.37342e-12	1.10761e-12	6.67245e-12	6.60144e-12	8.37776e-12	8.70215e-12	4.15314e-12	7.5404e-12	8.7122e-12	9.49069e-12	9.16156e-12	5.27509e-12	7.25338e-12	8.67948e-12	7.48853e-12	9.32029e-12	7.4489e-12	8.63489e-12	6.97667e-12	3.3907e-12	2.70826e-12	1.26909e-11	9.34875e-12	1.15446e-11	8.57769e-12
Otu000853	4.61368e-12	1.4928e-11	4.05543e-11	0.00104853	6.52317e-12	0.000849372	3.2312e-12	2.63823e-11	2.36385e-06	0.00503047	5.16044e-12	3.93766e-11	4.24609e-11	3.91861e-11	2.82591e-11	2.6151e-11	2.36397e-11	3.20534e-11	4.07652e-11	3.18736e-11	3.23351e-11	4.22985e-11	4.14588e-11	4.17158e-11	3.56842e-11	4.26891e-11	3.88542e-11	4.2917e-11	1.82929e-11	1.44785e-11	5.08199e-11	0.00112987	6.1943e-11	2.80927e-11
Otu000854	5.14935e-13	1.08006e-12	2.62286e-12	2.92865e-12	0.000491744	5.43601e-12	0.000405985	2.4113e-12	0.000580623	2.13949e-12	0.00103913	2.41163e-12	2.74883e-12	3.9023e-12	5.4068e-12	1.67239e-12	6.7409e-12	4.82256e-12	3.8086e-12	4.90958e-12	1.96801e-12	2.73657e-12	3.78563e-12	2.81787e-12	4.47073e-12	2.79632e-12	3.98419e-12	2.56985e-12	1.29994e-12	1.02309e-12	5.78616e-12	4.74096e-12	4.13159e-12	5.70115e-12
Otu000855	0.000143959	0.000709664	0.00360431	6.18814e-13	1.40425e-13	3.36788e-05	3.71625e-14	1.04597e-12	2.28328e-12	5.56212e-13	1.79582e-14	3.86391e-12	1.03035e-09	8.93283e-13	1.36811e-12	4.93556e-13	1.18556e-12	4.30523e-12	9.54885e-13	4.78803e-12	5.48927e-11	1.46162e-12	9.49846e-13	1.04597e-10	1.97461e-12	5.06204e-12	8.35053e-13	1.10144e-12	1.30139e-12	1.1968e-12	4.65142e-12	2.58325e-12	1.19504e-12	1.75683e-12
Otu000856	4.85614e-15	4.80153e-15	1.17359e-14	8.48461e-15	0.000329006	1.42287e-14	3.32579e-06	6.27123e-15	4.72978e-06	6.43422e-15	0.000894319	1.09552e-14	9.51954e-15	1.85404e-14	2.67239e-14	7.29575e-15	3.07327e-14	2.25034e-14	1.60515e-14	2.35772e-14	8.82123e-15	1.21304e-14	1.57307e-14	1.2668e-14	1.94848e-14	1.17542e-14	1.82913e-14	1.53065e-14	5.0206e-15	4.41046e-15	3.70273e-14	2.17389e-14	2.61255e-14	2.5127e-14
Otu000857	0.00052098	1.28661e-12	0.008498	1.62874e-11	2.19541e-06	1.13848e-11	1.45248e-13	6.1751e-12	1.56883e-05	8.15834e-12	3.24268e-06	9.66338e-11	1.78026e-10	1.82718e-11	1.55868e-11	7.64746e-11	0.000613445	2.94806e-11	2.32208e-05	0.000128129	2.07845e-08	1.32419e-11	1.20119e-11	1.31443e-11	1.03193e-10	0.000149737	1.78659e-11	0.00440995	3.0587e-12	1.11257e-12	0.0129767	4.01443e-11	9.72233e-12	1.9239e-11
Otu000859	1.95278e-11	7.27979e-11	2.03149e-10	2.36096e-10	0.000314055	1.97321e-10	0.000162422	2.13059e-10	2.36385e-06	1.90567e-10	0.00274021	1.95747e-10	2.30036e-10	2.8355e-10	3.1033e-10	1.23537e-10	2.99421e-10	3.07756e-10	2.85124e-10	3.04458e-10	1.5422e-10	2.20149e-10	2.82584e-10	2.18086e-10	3.17349e-10	2.23924e-10	2.82999e-10	1.75025e-10	8.90458e-11	7.04303e-11	3.51279e-10	3.07747e-10	2.89735e-10	3.1862e-10
Otu000861	8.93148e-13	1.66664e-12	3.49939e-12	3.62332e-12	8.28304e-13	6.94239e-12	5.14218e-13	3.00609e-12	2.36385e-06	0.0100275	7.80037e-13	3.36426e-12	6.14933e-05	5.08709e-12	6.91526e-12	2.39758e-12	8.56032e-12	3.03624e-05	4.85747e-12	6.19109e-12	2.79534e-12	3.71132e-12	4.73525e-12	3.69365e-12	5.69803e-12	3.75896e-12	5.09187e-12	3.64085e-12	1.90234e-12	1.62998e-12	7.50174e-12	6.01879e-12	5.65207e-12	6.97669e-12
Otu000862	6.96222e-13	1.4782e-12	3.4844e-12	4.02684e-12	0.000584751	9.02176e-12	0.000378622	3.18733e-12	0.00134341	2.85785e-12	4.23768e-05	3.33243e-12	3.58111e-12	5.499e-12	8.03606e-12	2.24183e-12	1.0603e-11	6.95388e-12	5.21543e-12	7.06696e-12	2.66961e-12	3.75377e-12	5.01047e-12	3.69388e-12	6.33238e-12	3.82129e-12	5.49882e-12	3.40927e-12	1.72424e-12	1.43467e-12	8.23233e-12	6.7472e-12	5.7871e-12	8.14118e-12
Otu000863	8.47584e-15	1.39441e-14	2.6545e-14	2.08182e-14	4.88704e-15	4.08755e-14	4.10528e-15	1.73367e-14	6.6579e-15	1.90198e-14	7.6678e-14	2.43655e-14	2.63718e-14	3.57041e-14	4.91765e-14	1.92683e-14	5.59581e-14	3.90038e-14	3.66709e-14	4.26731e-14	0.0122953	2.79234e-14	3.81799e-14	2.97899e-14	3.85582e-14	2.75102e-14	3.66706e-14	2.76054e-14	1.50281e-14	1.24859e-14	6.15367e-14	4.23712e-14	4.54768e-14	5.02672e-14
Otu000864	1.51804e-14	2.33805e-14	4.4266e-14	3.92429e-14	2.19501e-06	6.20949e-14	7.42135e-15	3.43499e-14	1.02424e-14	8.2067e-06	1.12051e-14	4.29307e-14	4.51021e-14	5.93361e-14	7.45358e-14	3.22128e-14	8.71511e-14	6.83369e-14	5.70016e-14	6.82818e-14	3.66769e-14	4.61273e-14	0.00349465	9.73096e-05	6.36105e-14	4.65786e-14	5.90221e-14	4.9819e-14	2.63594e-14	2.28921e-14	8.94e-14	6.66167e-14	7.1889e-14	7.35417e-14
Otu000865	8.02192e-13	1.66533e-12	3.98166e-12	4.53972e-12	0.000206805	2.29434e-05	0.000116752	3.5704e-12	0.00181511	3.19511e-12	7.46131e-13	3.79224e-12	4.10456e-12	6.45182e-12	9.83246e-12	2.5249e-12	1.33736e-11	8.36728e-12	6.06762e-12	8.43446e-12	3.03017e-12	4.29191e-12	5.86336e-12	4.25783e-12	7.51569e-12	4.35538e-12	6.47008e-12	3.92922e-12	1.93485e-12	1.62363e-12	1.00895e-11	8.11894e-12	6.85015e-12	9.96371e-12
Otu000866	1.35493e-14	2.92398e-14	5.9309e-14	5.39986e-14	1.48226e-14	8.95821e-14	8.2792e-15	4.56674e-14	1.24573e-14	4.34289e-14	1.29614e-14	5.71471e-14	6.19842e-14	0.0259613	1.10693e-13	4.2252e-14	1.32509e-13	9.87102e-14	8.07664e-14	9.96612e-14	4.74786e-14	6.34692e-14	7.82334e-14	6.2357e-14	9.30384e-14	6.38676e-14	8.37339e-14	6.60652e-14	3.34135e-14	2.78895e-14	1.34298e-13	9.72766e-14	1.01832e-13	1.11349e-13
Otu000867	2.25599e-13	4.84355e-13	1.18265e-12	1.35517e-12	0.000353026	3.43378e-12	0.000465197	1.05756e-12	0.000262238	9.40834e-13	8.50921e-05	1.12385e-12	0.00757902	1.95258e-12	3.05763e-12	7.3779e-13	4.22787e-12	2.5767e-12	1.83568e-12	2.59377e-12	8.89391e-13	1.27662e-12	1.76694e-12	1.26688e-12	2.29598e-12	1.29636e-12	1.95777e-12	1.16245e-12	5.63046e-13	4.70727e-13	3.12734e-12	2.48981e-12	2.07451e-12	3.09527e-12
Otu000868	0.00372882	2.72461e-14	1.26211e-12	1.05338e-09	0.000130662	1.29646e-12	0.00022113	5.11743e-10	0.000264331	3.18967e-11	3.84218e-05	9.12524e-13	2.58724e-12	1.92925e-11	1.8558e-13	6.88756e-14	5.69891e-13	4.29633e-13	2.0381e-11	3.72288e-13	1.5866e-13	4.19963e-12	5.59083e-11	2.80665e-12	2.84742e-12	5.33758e-12	2.05614e-11	1.76643e-13	3.1157e-14	8.17296e-12	7.04512e-13	6.00881e-13	1.16413e-11	1.84996e-13
Otu000869	3.33803e-14	5.74951e-14	1.20959e-13	1.1547e-13	2.68564e-14	2.08037e-13	1.81158e-14	9.59158e-14	2.49572e-14	8.80688e-14	2.60831e-14	1.14626e-13	1.25012e-13	1.75975e-13	2.39225e-13	8.46916e-14	2.99559e-13	2.14684e-13	1.68944e-13	2.13981e-13	9.77801e-14	1.28826e-13	1.64376e-13	1.29233e-13	1.9793e-13	1.29225e-13	1.75577e-13	0.028573	6.64071e-14	0.000142962	2.86355e-13	2.07894e-13	2.10636e-13	2.41605e-13
Otu000870	1.81893e-11	2.17073e-12	5.7793e-12	8.85461e-12	0.00032473	1.52236e-11	0.000319404	8.14879e-06	0.00114908	6.03752e-12	0.000131218	5.53421e-12	6.95476e-12	9.28586e-12	1.20824e-11	3.41466e-12	1.50937e-11	1.13825e-11	9.51583e-12	0.00471978	4.21235e-12	6.37362e-12	9.35022e-12	1.99681e-05	1.20865e-11	6.62305e-12	9.18161e-12	4.82294e-12	2.50528e-12	0.00033732	1.12869e-11	1.13587e-11	8.38197e-12	1.36328e-11
Otu000871	4.85775e-12	1.63282e-12	3.94251e-12	4.81949e-12	0.00048704	1.06639e-11	0.000436136	3.8107e-12	0.0014559	3.39915e-12	5.52475e-05	3.77347e-12	4.15011e-12	6.24613e-12	8.98763e-12	2.49736e-12	1.16948e-11	7.87682e-12	5.96323e-12	7.88372e-12	3.00375e-12	4.24171e-12	3.29555e-05	4.19954e-12	7.29694e-12	4.32248e-12	6.2242e-12	3.72748e-12	1.90974e-12	1.60645e-12	8.86489e-12	7.69186e-12	6.32406e-12	9.22831e-12
Otu000872	9.60175e-14	2.15505e-13	5.21956e-13	6.10618e-13	0.000101131	1.4004e-12	0.00100654	4.79094e-13	0.000174414	4.24235e-13	0.00129958	5.02272e-13	5.43539e-13	8.46548e-13	1.27154e-12	3.30726e-13	1.69537e-12	1.07801e-12	7.97311e-13	1.09067e-12	3.98814e-13	5.69612e-13	7.72403e-13	5.57491e-13	9.8121e-13	5.78187e-13	8.4458e-13	5.13658e-13	2.52107e-13	2.12038e-13	1.29989e-12	1.05042e-12	8.99256e-13	1.28832e-12
Otu000873	8.41516e-14	1.83245e-13	4.82664e-13	5.7641e-13	8.58497e-14	1.24837e-12	4.98316e-14	4.43773e-13	7.23828e-14	3.84769e-13	7.71971e-14	4.53316e-13	5.02838e-13	8.33905e-13	0.00172635	2.88543e-13	0.000176167	1.10917e-12	0.00467641	1.13054e-12	3.51824e-13	5.3422e-13	7.52659e-13	5.23304e-13	9.94847e-13	5.38512e-13	8.39066e-13	4.64304e-13	2.14655e-13	1.76974e-13	1.38144e-12	0.00605026	8.881e-13	0.000161396
Otu000876	2.0613e-13	4.48302e-13	9.94443e-13	1.12933e-12	0.000734214	2.448e-12	0.000521567	9.19392e-13	0.000493922	8.37924e-13	0.000776628	9.56343e-13	1.07746e-12	1.52227e-12	2.13427e-12	6.62878e-13	2.72208e-12	1.90733e-12	1.45699e-12	1.97304e-12	7.75898e-13	1.08003e-12	1.42654e-12	1.06272e-12	1.74736e-12	1.08906e-12	1.518e-12	9.78374e-13	5.15292e-13	4.50405e-13	2.19112e-12	1.87598e-12	1.59239e-12	2.17625e-12
Otu000877	1.21626e-14	3.04041e-14	0.0219193	5.75832e-14	1.44476e-14	9.47985e-14	1.00095e-14	4.95368e-14	1.28825e-14	4.73705e-14	1.35798e-14	6.31706e-14	6.70873e-14	8.89766e-14	1.17077e-13	4.39632e-14	1.4052e-13	1.06311e-13	8.60291e-14	1.04267e-13	5.12235e-14	6.455e-14	8.31611e-14	6.46389e-14	9.70234e-14	6.59339e-14	8.60284e-14	6.94422e-14	3.16881e-14	2.98085e-14	1.43008e-13	1.01694e-13	1.08608e-13	1.17612e-13
Otu000878	3.44423e-13	6.56546e-13	1.44608e-12	1.44012e-12	3.1585e-13	2.92263e-12	1.94954e-13	1.18542e-12	2.76425e-13	1.07733e-12	2.99052e-13	1.38547e-12	1.48748e-12	2.19112e-12	3.13878e-12	8.69492e-05	4.08366e-12	2.73427e-12	2.07993e-12	2.75198e-12	1.1374e-12	1.54294e-12	2.01947e-12	1.53443e-12	2.49619e-12	0.0247894	2.19397e-12	1.52572e-12	7.56115e-13	0.000329575	3.56641e-12	2.66168e-12	2.52512e-12	3.1679e-12
Otu000879	2.17847e-13	4.14293e-13	8.89868e-13	8.82404e-13	6.87841e-06	1.69873e-12	0.00181542	7.3391e-13	1.77428e-13	6.75775e-13	1.90173e-13	8.50524e-13	9.10485e-13	1.31083e-12	1.81741e-12	5.99533e-13	2.29359e-12	1.60907e-12	1.24922e-12	1.61851e-12	7.00127e-13	9.44163e-13	1.21493e-12	9.35874e-13	1.47548e-12	9.57436e-13	1.32056e-12	9.33632e-13	4.75469e-13	4.02564e-13	2.05567e-12	1.57269e-12	1.50369e-12	1.83373e-12
Otu000880	2.11079e-12	1.0045e-11	3.62857e-11	2.32628e-11	0.000467463	2.94829e-12	0.000810693	2.69315e-11	0.000351489	2.71289e-11	0.000831649	3.41591e-11	3.88247e-11	3.09751e-11	1.29929e-11	2.01172e-11	5.9386e-12	1.98529e-11	3.59118e-11	1.90599e-11	2.62713e-11	3.83148e-11	3.73513e-11	3.78528e-11	2.64229e-11	3.78665e-11	3.18291e-11	3.26983e-11	1.2751e-11	9.71478e-12	2.99848e-11	2.12731e-11	4.98645e-11	1.28944e-11
Otu000881	7.78802e-14	1.50749e-13	3.3471e-13	3.31654e-13	7.20203e-14	6.72802e-13	4.4197e-14	2.70932e-13	6.343e-14	2.48198e-13	6.80076e-14	3.20719e-13	3.43206e-13	5.1142e-13	7.3221e-13	7.23522e-05	9.62266e-13	6.37599e-13	4.82656e-13	6.44408e-13	2.60682e-13	3.5647e-13	4.69308e-13	3.55516e-13	5.82257e-13	3.63791e-13	5.08333e-13	3.5106e-13	0.00180735	1.4814e-13	0.0392904	6.20279e-13	5.88998e-13	7.36959e-13
Otu000882	7.46382e-16	8.31585e-16	1.69165e-15	1.16735e-15	3.82922e-05	1.84537e-15	4.44104e-05	9.24119e-16	6.10129e-05	1.06773e-15	1.97013e-05	1.50162e-15	1.52748e-15	2.34179e-15	3.22037e-15	1.1443e-15	3.80143e-05	2.71601e-15	2.17192e-15	2.69597e-15	1.22049e-15	1.8222e-15	2.13141e-15	1.68672e-15	2.51069e-15	1.83552e-15	2.10954e-15	2.09142e-15	8.93757e-16	7.57089e-16	4.48042e-15	2.71357e-15	3.23545e-15	2.75581e-15
Otu000883	2.59028e-11	5.52503e-10	5.70357e-10	6.81918e-11	2.6496e-10	2.94611e-11	1.66399e-06	0.00353699	2.36386e-06	2.07112e-10	9.84155e-11	6.94667e-10	8.03563e-10	1.22612e-10	5.72685e-11	0.00886305	4.70018e-11	7.13756e-11	1.52296e-10	6.96834e-11	1.13023e-09	4.62976e-10	1.74155e-10	4.60485e-10	9.22474e-11	4.53762e-10	1.21982e-10	1.27582e-09	7.79576e-10	5.41705e-10	1.28705e-10	7.5658e-11	3.55563e-10	5.74135e-11
Otu000884	1.94929e-13	6.6996e-13	2.0309e-12	2.66152e-12	0.000740033	2.75171e-12	0.000543453	2.2397e-12	0.0008405	1.99585e-12	0.000311673	1.96781e-12	2.34439e-12	3.10771e-12	3.67719e-12	1.19653e-12	3.96524e-12	3.61588e-12	3.07509e-12	3.20888e-05	1.49624e-12	2.25224e-12	3.09215e-12	2.21418e-12	3.55277e-12	2.28475e-12	3.08469e-12	1.72178e-12	8.50536e-13	6.65165e-13	3.87762e-12	3.55346e-12	3.03563e-12	3.84619e-12
Otu000885	1.92666e-12	6.02757e-12	1.66971e-11	9.06902e-12	2.74261e-05	4.58949e-12	3.72972e-06	9.75333e-12	2.07121e-12	1.00801e-11	2.22424e-12	1.61009e-11	1.69237e-11	1.61221e-11	1.07725e-11	0.0110315	8.13407e-12	1.29229e-11	1.69562e-11	1.26508e-11	1.32391e-11	1.75607e-11	1.71756e-11	1.73832e-11	1.45269e-11	1.74748e-11	1.61741e-11	1.86791e-11	7.36703e-12	5.77221e-12	0.0215069	1.32893e-11	2.80091e-11	1.06751e-11
Otu000886	9.14685e-13	4.15519e-12	1.1117e-11	1.00556e-11	2.0343e-05	4.7323e-12	0.00152039	1.03354e-11	0.000254704	9.92378e-12	9.72305e-06	1.07993e-11	1.3161e-11	1.26251e-11	1.08659e-11	7.20082e-12	8.96122e-12	1.20481e-11	1.33515e-11	1.16924e-11	8.80639e-12	1.17123e-11	1.33213e-11	1.13916e-11	1.32715e-11	1.20102e-11	1.25448e-11	9.82925e-12	5.16191e-12	4.02126e-12	1.49126e-11	1.22984e-11	1.44407e-11	1.11563e-11
Otu000887	3.14639e-13	6.50371e-13	1.57153e-12	0.00341721	2.195e-06	3.62918e-12	1.86006e-13	1.36834e-12	2.68792e-13	1.22133e-12	2.8652e-13	1.50089e-12	1.62517e-12	2.55831e-12	3.81867e-12	9.89231e-13	4.97609e-12	3.27934e-12	2.40226e-12	3.30911e-12	0.00779118	1.70409e-12	2.33256e-12	1.68552e-12	2.96716e-12	1.73012e-12	2.55902e-12	1.58176e-12	7.56268e-13	6.32173e-13	4.16045e-12	3.1936e-12	2.80728e-12	3.86632e-12
Otu000888	9.75844e-15	2.62464e-14	5.21727e-14	4.88777e-14	1.42132e-14	8.02657e-14	9.1335e-15	4.23025e-14	9.73164e-15	4.23227e-14	1.25617e-14	5.32318e-14	5.88635e-14	7.49904e-14	9.62403e-14	3.49996e-14	1.1798e-13	9.43958e-14	7.43418e-14	8.74412e-14	4.50259e-14	5.07934e-14	0.0128138	5.5975e-14	8.00361e-14	6.07067e-14	7.22481e-14	6.09499e-14	2.87331e-14	2.58043e-14	1.22422e-13	8.60505e-14	9.36286e-14	1.02827e-13
Otu000889	1.22136e-14	2.37957e-14	4.63526e-14	3.90719e-14	8.2575e-15	0.00682785	2.82395e-14	3.52239e-14	1.1436e-14	3.27446e-14	1.24037e-14	4.3394e-14	4.50824e-14	6.65553e-14	8.45152e-14	3.35628e-14	1.02184e-13	7.64648e-14	6.31018e-14	7.51904e-14	4.02744e-14	4.86337e-14	6.60406e-14	4.69316e-14	7.00821e-14	4.84291e-14	6.08518e-14	4.92813e-14	2.66931e-14	2.19612e-14	1.01088e-13	7.14037e-14	7.82698e-14	8.53788e-14
Otu000891	1.91399e-14	4.24115e-14	8.73055e-14	7.59715e-14	1.95971e-14	1.30396e-13	9.71119e-15	6.55084e-14	1.6652e-14	5.8569e-14	2.09467e-14	7.96684e-14	8.51118e-14	1.17718e-13	1.55542e-13	0.0159115	1.86389e-13	1.39304e-13	1.17799e-13	1.45214e-13	6.71728e-14	8.9747e-14	1.10825e-13	9.01318e-14	1.33233e-13	8.93299e-14	1.18484e-13	9.44857e-14	4.68196e-14	4.16474e-14	1.91404e-13	1.38377e-13	1.4386e-13	1.58586e-13
Otu000892	4.88723e-06	5.82393e-13	0.0045569	1.08101e-12	2.763e-13	1.7999e-12	1.74532e-13	9.26056e-13	2.46317e-13	8.56986e-13	2.67794e-13	1.14983e-12	1.22192e-12	1.68021e-12	2.20179e-12	8.3257e-13	2.64878e-12	1.98934e-12	1.61186e-12	1.99997e-12	9.65315e-13	1.26145e-12	1.57481e-12	1.25429e-12	1.85831e-12	1.27506e-12	0.0160229	1.32139e-12	6.63599e-13	5.68994e-13	2.68813e-12	1.95156e-12	2.04202e-12	2.21849e-12
Otu000893	1.51191e-14	2.86851e-14	6.03882e-14	5.45969e-14	1.37473e-14	8.7106e-14	9.68867e-15	4.22134e-14	1.33923e-14	4.11178e-14	1.20379e-14	5.77886e-14	6.07414e-14	8.41957e-14	1.06639e-13	4.28918e-14	1.30076e-13	1.00198e-13	8.30474e-14	9.75357e-14	4.79725e-14	0.0176958	7.62435e-14	6.08754e-14	9.39044e-14	6.06662e-14	8.30135e-14	6.35066e-14	3.18787e-14	2.8422e-14	1.30958e-13	9.65725e-14	1.00173e-13	1.10744e-13
Otu000894	1.20889e-14	2.31103e-14	5.36324e-14	4.77737e-14	0.00198468	8.07838e-14	2.03428e-15	3.86564e-14	9.86943e-15	3.60013e-14	1.02409e-14	5.26372e-14	5.01303e-14	7.53816e-14	9.37412e-14	3.3613e-14	1.14893e-13	8.67005e-14	6.87768e-14	8.29147e-14	4.1833e-14	4.38145e-14	6.88584e-14	5.53544e-14	7.83443e-14	4.87778e-14	7.42523e-14	6.09864e-14	2.88212e-14	2.5366e-14	1.17587e-13	8.34675e-14	8.33869e-14	9.29891e-14
Otu000895	2.39344e-14	4.03902e-14	9.59269e-14	6.71983e-14	1.99753e-14	0.000462217	1.33997e-14	0.00396977	1.67924e-14	5.45445e-14	1.89591e-14	9.22597e-14	9.84721e-14	1.41454e-13	1.99375e-13	7.3969e-14	2.92779e-13	1.56424e-13	1.35851e-13	2.23562e-13	6.74433e-14	9.46944e-14	1.06507e-13	9.87607e-14	1.83105e-13	1.24665e-13	1.2711e-13	9.40529e-14	4.10717e-14	3.8379e-14	3.41345e-13	1.95293e-13	1.94759e-13	1.84751e-13
Otu000896	5.82867e-13	1.21266e-12	2.81166e-12	3.30487e-12	0.00058264	6.93137e-12	0.000721168	2.66669e-12	0.000819836	2.29095e-12	0.000284335	2.75467e-12	3.008e-12	4.41884e-12	6.34142e-12	1.81639e-12	8.21139e-12	5.62426e-12	4.25064e-12	5.55043e-12	2.13928e-12	3.07806e-12	4.06643e-12	3.06585e-12	5.13034e-12	3.07612e-12	4.45592e-12	2.80939e-12	1.39931e-12	1.1735e-12	6.62283e-12	5.42636e-12	4.65765e-12	6.4493e-12
Otu000897	7.24601e-14	4.28348e-13	8.40957e-13	1.13252e-12	0.000434114	2.03119e-12	0.000309657	1.03853e-12	0.000572855	8.17237e-13	0.000281845	7.34688e-13	1.13001e-12	1.15405e-12	1.37075e-12	5.73551e-13	1.73225e-12	1.52465e-12	1.19097e-12	1.41673e-12	6.00953e-13	1.04365e-12	1.4406e-12	8.57469e-13	1.40973e-12	8.46841e-13	1.22037e-12	6.9405e-13	3.89132e-13	2.92307e-13	1.40578e-12	1.38923e-12	1.10752e-12	3.64147e-05
Otu000898	7.92917e-15	1.28292e-14	2.6221e-14	2.2105e-14	5.82638e-15	3.92738e-14	4.02553e-15	1.86114e-14	7.36356e-14	1.74246e-14	4.7228e-15	2.23943e-14	2.497e-14	3.30333e-14	4.50014e-14	1.76939e-14	5.39337e-14	4.04475e-14	3.46086e-14	3.8178e-14	2.10865e-14	2.60477e-14	3.11027e-14	2.7045e-14	3.80654e-14	2.75828e-14	3.29528e-14	0.0288567	1.17444e-14	1.16258e-14	5.42222e-14	3.63389e-14	4.32202e-14	4.55041e-14
Otu000900	1.1337e-12	8.02882e-06	1.04615e-11	1.50766e-11	0.000521223	2.79808e-11	0.000595446	1.20755e-11	0.00032198	1.06685e-11	0.0010648	1.00927e-11	1.1649e-11	1.65729e-11	2.2604e-11	6.22632e-12	2.81292e-11	2.05257e-11	1.64839e-11	2.02555e-11	7.64957e-12	1.13532e-11	1.56832e-11	1.12497e-11	1.99763e-11	1.15342e-11	1.66723e-11	8.71621e-12	4.48227e-12	3.66358e-12	2.05447e-11	2.03508e-11	1.51256e-11	2.38742e-11
Otu000902	7.81415e-13	1.65435e-12	3.98223e-12	4.57407e-12	0.000320915	1.04637e-11	0.000292632	3.61619e-12	0.00135867	3.23746e-12	0.000153665	3.78798e-12	4.11864e-12	6.42442e-12	9.56708e-12	2.51007e-12	1.26978e-11	8.2222e-12	6.04534e-12	8.24596e-12	3.03451e-12	4.30186e-12	5.8581e-12	4.26395e-12	7.42392e-12	4.35378e-12	6.39779e-12	3.89547e-12	1.9285e-12	1.60251e-12	9.81582e-12	7.98494e-12	6.77546e-12	9.6879e-12
Otu000903	2.98294e-13	2.27167e-13	5.94494e-13	7.15619e-13	0.000182161	1.29743e-12	0.000616519	8.14879e-06	0.000325218	5.04435e-13	0.000422586	5.64913e-13	6.15497e-13	9.76706e-13	1.38249e-12	3.51815e-13	1.69311e-12	1.22626e-12	0.00136639	1.2326e-12	4.40661e-13	6.44957e-13	8.95866e-13	6.35216e-13	1.12871e-12	6.57726e-13	9.76294e-13	5.48128e-13	2.61688e-13	2.44281e-13	1.44917e-12	0.000717721	1.0051e-12	0.0121261
Otu000904	7.04961e-14	1.37953e-13	3.1609e-13	3.32367e-13	2.195e-06	8.36375e-13	4.08845e-14	2.64907e-13	5.59086e-14	2.40017e-13	6.26084e-14	3.00009e-13	3.22894e-13	5.04114e-13	7.8428e-13	2.03197e-13	1.1278e-12	6.57066e-13	0.0183921	6.64517e-13	0.00454675	3.38171e-13	4.56565e-13	0.00729928	5.85335e-13	3.42156e-13	5.04344e-13	3.23746e-13	1.59747e-13	1.31532e-13	8.46271e-13	6.36621e-13	5.61982e-13	7.95315e-13
Otu000905	1.17166e-12	2.21221e-12	4.64417e-12	4.43959e-12	1.0635e-12	8.32193e-12	6.68136e-13	3.73068e-12	9.42882e-13	3.42462e-12	1.02093e-12	0.0184674	4.7651e-12	6.77076e-12	9.29934e-12	3.18271e-12	1.17483e-11	8.23201e-12	6.45635e-12	8.29285e-12	3.71097e-12	4.93458e-12	6.28665e-12	4.89843e-12	7.60122e-12	4.99063e-12	6.7746e-12	5.01331e-12	2.52492e-12	2.03814e-05	1.08415e-11	8.05025e-12	7.95623e-12	9.38148e-12
Otu000907	7.09625e-12	2.38732e-11	6.51005e-11	9.36188e-11	1.75801e-05	1.61488e-10	2.27684e-05	7.61223e-11	1.89015e-05	6.6819e-11	2.92692e-05	0.0179251	7.59335e-11	1.00302e-10	1.34203e-10	3.93558e-11	1.63597e-10	1.22685e-10	1.00088e-10	1.20337e-10	4.87168e-11	7.09923e-11	9.81241e-11	6.96535e-11	1.21306e-10	7.27981e-11	9.98439e-11	5.44784e-11	2.89207e-11	2.32938e-11	1.23723e-10	1.21088e-10	9.24672e-11	1.40869e-10
Otu000908	0.00537682	1.24633e-13	9.4839e-13	4.61447e-13	5.81851e-14	6.31704e-13	1.12908e-13	5.15106e-13	5.48227e-14	4.82236e-13	4.18398e-14	7.61285e-13	1.33978e-12	9.54446e-13	5.24462e-13	2.65967e-13	7.87844e-13	5.57455e-13	1.26825e-12	5.50812e-13	3.80183e-13	1.19433e-12	1.2585e-12	1.19882e-12	6.57168e-13	1.26e-12	9.76297e-13	5.61118e-13	1.6779e-13	1.31201e-13	9.97629e-13	5.66986e-13	5.15516e-12	5.27616e-13
Otu000909	2.86612e-13	5.6909e-13	1.41476e-12	1.64783e-12	0.000510612	3.42552e-12	0.000219158	1.3063e-12	0.0016586	1.18204e-12	5.89662e-05	1.35179e-12	1.47851e-12	2.22484e-12	3.23404e-12	8.98872e-13	4.18106e-12	2.84031e-12	2.14307e-12	2.8615e-12	1.10743e-12	1.50619e-12	2.0531e-12	1.53892e-12	2.63987e-12	1.57442e-12	2.2676e-12	1.39075e-12	6.97877e-13	5.65573e-13	3.35263e-12	2.76294e-12	2.36634e-12	3.2698e-12
Otu000910	4.01458e-13	4.86581e-14	3.08493e-13	3.55093e-13	0.00057671	8.36858e-13	0.000810091	2.79809e-13	0.000332181	2.52097e-13	0.000546721	2.87479e-13	3.14791e-13	4.914e-13	7.30159e-13	2.00783e-13	9.66037e-13	6.21138e-13	4.56588e-13	6.23327e-13	2.33633e-13	3.23992e-13	4.46195e-13	3.21773e-13	5.6844e-13	3.3921e-13	4.85678e-13	3.03034e-13	1.70779e-13	1.25972e-13	7.25285e-13	6.09477e-13	5.05546e-13	0.000247584
Otu000911	5.7883e-13	1.21574e-12	2.79702e-12	3.23791e-12	0.000182764	7.13845e-12	0.00097286	2.54793e-12	0.000695543	2.31924e-12	0.000387262	2.65753e-12	2.95795e-12	4.46668e-12	6.51412e-12	1.77379e-12	8.64423e-12	5.62575e-12	4.23291e-12	5.73556e-12	2.17177e-12	2.98693e-12	4.11266e-12	3.00815e-12	5.13274e-12	3.05902e-12	4.51009e-12	2.73069e-12	1.37236e-12	1.157e-12	6.79533e-12	5.54497e-12	4.78037e-12	6.67309e-12
Otu000912	0.00055533	0.00596374	2.38661e-13	3.56281e-11	1.52658e-13	1.53624e-12	1.41059e-14	5.97381e-13	5.63487e-10	8.02568e-12	1.52032e-14	2.38598e-13	2.83736e-13	2.72793e-12	3.70476e-13	7.45854e-13	8.70153e-13	5.98211e-13	1.07442e-11	5.45707e-13	1.16925e-11	2.5543e-13	2.98636e-12	1.99802e-05	1.43691e-12	2.62156e-13	9.36287e-10	1.05547e-12	4.80392e-13	6.79834e-06	5.75206e-13	6.30031e-12	8.14655e-13	4.08176e-13
Otu000913	1.29842e-12	2.67848e-12	6.19474e-12	7.12633e-12	0.000282988	1.57148e-11	0.00143005	5.70441e-12	7.19149e-05	8.16687e-06	1.22248e-12	5.9243e-12	6.44564e-12	9.63319e-12	1.39464e-11	4.00731e-12	1.81469e-11	1.20984e-11	9.18673e-12	1.21926e-11	4.78824e-12	6.66857e-12	8.86543e-12	6.60837e-12	1.11462e-11	6.73946e-12	9.64996e-12	6.08247e-12	3.1017e-12	2.6143e-12	1.41919e-11	1.17871e-11	1.01184e-11	1.41663e-11
Otu000914	1.77878e-12	3.73762e-12	9.05174e-12	1.01297e-11	0.000501394	2.05391e-11	0.000590362	8.2364e-12	0.000836166	7.28774e-12	0.000356718	8.5269e-12	9.28216e-12	1.42338e-11	2.06553e-11	5.72037e-12	2.62571e-11	1.81117e-11	1.35071e-11	1.81749e-11	6.86634e-12	9.68232e-12	1.31169e-11	9.53786e-12	1.65054e-11	9.88366e-12	1.42733e-11	8.87054e-12	4.30166e-12	3.58166e-12	2.19092e-11	1.75726e-11	1.53426e-11	2.09272e-11
Otu000915	5.47604e-13	8.02882e-06	2.78802e-12	3.44446e-12	0.000663611	7.6416e-12	0.000102994	2.74391e-12	0.000321366	2.42595e-12	0.00172567	2.67062e-12	2.94554e-12	4.47103e-12	6.47321e-12	1.74499e-12	8.56917e-12	5.70151e-12	4.26806e-12	5.7214e-12	2.1344e-12	3.06799e-12	4.12019e-12	3.06182e-12	5.28588e-12	3.09046e-12	4.52786e-12	2.70609e-12	1.33448e-12	1.11853e-12	6.50515e-12	5.56583e-12	4.59116e-12	6.70335e-12
Otu000916	7.63696e-14	1.48583e-13	3.18153e-13	3.05845e-13	6.98772e-14	6.01174e-13	4.431e-14	2.53974e-13	6.17017e-14	2.31887e-13	6.79548e-14	3.05805e-13	3.2856e-13	4.7485e-13	0.0296873	2.1535e-13	8.72384e-13	5.87177e-13	4.52319e-13	5.90443e-13	2.519e-13	3.38981e-13	4.39634e-13	3.36942e-13	5.37882e-13	3.44215e-13	4.75055e-13	3.43106e-13	1.69454e-13	0.000637398	7.84419e-13	5.72599e-13	5.59332e-13	6.77304e-13
Otu000917	8.44101e-14	2.40453e-13	4.77959e-13	4.82107e-13	0.000892312	5.21526e-13	0.000268671	5.15453e-13	0.000794443	4.17453e-13	0.000213966	4.86018e-13	5.78557e-13	6.40666e-13	5.37476e-13	3.19602e-13	5.42626e-13	6.30306e-13	7.38625e-13	5.94704e-13	3.98378e-13	5.27439e-13	5.87142e-13	5.24334e-13	8.12157e-13	5.5845e-13	5.52514e-13	4.62232e-13	2.56915e-13	2.13317e-13	7.72679e-13	7.87343e-13	6.61387e-13	7.02447e-13
Otu000918	2.61796e-13	8.43887e-13	2.14709e-12	1.39372e-12	0.000612193	7.38756e-13	0.000615981	1.30711e-12	0.000350409	1.19167e-12	0.000928131	1.7958e-12	2.10327e-12	2.1417e-12	1.63563e-12	1.39474e-12	1.33784e-12	1.86871e-12	2.16643e-12	1.75851e-12	1.76989e-12	1.97743e-12	2.1435e-12	1.82665e-12	1.97002e-12	1.91243e-12	2.15619e-12	2.07728e-12	9.63248e-13	7.75667e-13	2.95922e-12	1.8586e-12	2.92823e-12	1.66949e-12
Otu000922	4.80652e-15	0.00122234	1.81597e-14	1.78262e-14	3.6793e-15	2.81628e-14	1.0326e-14	1.55082e-14	3.57477e-15	1.48334e-14	6.42991e-14	1.72836e-14	1.97254e-14	3.40814e-14	3.2956e-14	0.00705541	4.69498e-14	3.17384e-14	2.74265e-14	3.16014e-14	1.17374e-14	1.98342e-14	2.73763e-14	1.85598e-14	2.47789e-14	1.73512e-14	2.22138e-14	2.24856e-14	9.90351e-15	8.38841e-15	4.43451e-14	3.18535e-14	3.18058e-14	3.53904e-14
Otu000923	7.42335e-14	1.43153e-13	3.179e-13	3.22185e-13	6.9663e-14	0.000281396	4.15949e-14	0.00775987	6.31866e-14	2.40619e-13	6.7513e-14	3.06029e-13	3.29621e-13	4.87307e-13	7.05673e-13	2.12773e-13	0.000139394	6.11116e-13	4.60943e-13	6.16182e-13	2.50028e-13	3.40161e-13	4.49035e-13	3.3914e-13	5.57408e-13	3.44559e-13	4.88209e-13	3.35008e-13	1.64748e-13	1.40685e-13	7.92845e-13	5.96302e-13	5.55887e-13	7.13307e-13
Otu000924	3.46714e-13	3.23261e-11	1.80546e-12	5.8385e-13	4.64153e-06	1.46072e-05	4.18785e-06	6.6234e-13	6.86546e-12	7.36668e-13	4.05398e-12	2.19807e-12	2.19693e-12	9.24076e-13	9.45201e-13	1.65158e-11	1.09509e-12	9.08005e-13	9.69043e-13	9.05162e-13	5.08716e-12	1.49511e-12	0.00741832	1.52831e-12	0.00982929	1.49451e-12	9.18473e-13	1.11877e-11	5.41116e-11	4.51952e-11	1.25971e-12	9.06292e-13	1.6539e-12	9.5374e-13
Otu000925	2.58073e-13	1.12106e-12	9.35673e-13	7.0949e-13	2.6055e-13	1.25918e-12	1.60154e-13	6.35612e-13	2.06452e-13	0.00954721	3.24267e-06	9.34616e-13	1.02942e-12	1.0908e-12	1.40106e-12	1.54262e-12	1.73604e-12	1.25764e-12	1.0491e-12	1.26693e-12	1.02907e-12	9.92973e-13	1.05148e-12	9.67049e-13	1.18808e-12	9.74103e-13	1.08438e-12	3.95792e-12	1.50907e-12	1.2486e-12	1.69305e-12	1.24304e-12	1.50047e-12	1.40947e-12
Otu000926	8.03145e-13	1.70575e-12	4.081e-12	4.68175e-12	0.00181988	1.06958e-11	6.98937e-05	3.71171e-12	0.000219083	3.3391e-12	0.00027943	3.88743e-12	4.23623e-12	6.54727e-12	9.72988e-12	2.58482e-12	1.29078e-11	8.34207e-12	6.15323e-12	8.39949e-12	3.10902e-12	4.40042e-12	5.99426e-12	4.3811e-12	7.59137e-12	4.46357e-12	6.53554e-12	4.00282e-12	1.9818e-12	1.65577e-12	9.97209e-12	8.13399e-12	6.91869e-12	9.83058e-12
Otu000928	8.40879e-15	2.42466e-14	4.33407e-14	3.78464e-14	8.92438e-15	6.60292e-14	5.93647e-15	3.54198e-14	8.61776e-15	2.97866e-14	7.95154e-15	4.09442e-14	4.42324e-14	5.86172e-14	0.0212348	3.17454e-14	9.31146e-14	7.2302e-14	5.77377e-14	7.15898e-14	3.3756e-14	4.68175e-14	6.06154e-14	4.45464e-14	6.72095e-14	4.51413e-14	6.0684e-14	4.93429e-14	2.29452e-14	2.23154e-14	9.79249e-14	6.85988e-14	7.14482e-14	7.86793e-14
Otu000929	9.25813e-14	1.91201e-13	4.29008e-13	5.08895e-13	0.000527345	9.19517e-13	0.000292396	4.07101e-13	0.00130483	3.92797e-13	0.000279812	4.06158e-13	4.58104e-13	5.82424e-13	8.10205e-13	2.80702e-13	9.88471e-13	7.16929e-13	6.03818e-13	7.2546e-13	3.31759e-13	4.39206e-13	5.97167e-13	4.3906e-13	6.91486e-13	4.45008e-13	5.89792e-13	4.0764e-13	8.76543e-06	1.90893e-13	8.18716e-13	7.13102e-13	6.21687e-13	8.12737e-13
Otu000931	2.88236e-16	2.33761e-16	4.70521e-16	3.27845e-16	8.66696e-17	5.03763e-16	0.00185194	2.90028e-16	1.00751e-16	2.86546e-16	3.24566e-06	4.53024e-16	4.88218e-16	7.08658e-16	9.88716e-16	3.22802e-16	1.06126e-15	8.10694e-16	6.22562e-16	9.23851e-16	3.44705e-16	5.26429e-16	6.27542e-16	4.84259e-16	7.55935e-16	4.53754e-16	6.49443e-16	6.46649e-16	2.50902e-16	2.30614e-16	1.60756e-15	2.94812e-05	1.09483e-15	9.14112e-16
Otu000934	6.11979e-12	0.00105335	1.16068e-12	1.5345e-12	0.000333451	2.6365e-12	0.00019697	1.33459e-12	0.000168379	1.14191e-12	9.39903e-05	1.15583e-12	1.51372e-12	1.68572e-12	2.25051e-12	7.56008e-13	3.06712e-12	2.09552e-12	1.78685e-12	1.97382e-12	9.0583e-13	1.27547e-12	1.8164e-12	0.00484482	2.25762e-12	1.31072e-12	1.68948e-12	1.02107e-12	5.93653e-13	6.79871e-06	2.32692e-12	2.10171e-12	1.68772e-12	2.61615e-12
Otu000935	1.84279e-12	3.83148e-12	9.79679e-12	1.13117e-11	0.000182343	2.40182e-11	0.000328169	8.90005e-12	0.00190033	7.84128e-12	2.84057e-05	9.29521e-12	1.01698e-11	1.63261e-11	2.46354e-11	5.97349e-12	3.18192e-11	2.11827e-11	1.53841e-11	2.13551e-11	7.29095e-12	1.06522e-11	1.48487e-11	0.000920112	1.9088e-11	1.07755e-11	1.63411e-11	9.48583e-12	4.47601e-12	3.72748e-12	2.60263e-11	2.058e-11	1.73333e-11	2.49031e-11
Otu000937	1.04184e-13	1.6602e-13	3.15379e-13	2.79815e-13	8.01335e-14	4.46104e-13	5.23442e-14	2.4328e-13	7.25273e-14	2.27536e-13	7.92416e-14	3.0553e-13	1.31102e-05	4.25898e-13	5.38997e-13	2.29316e-13	6.31105e-13	4.92211e-13	4.09792e-13	4.96192e-13	2.62034e-13	3.31355e-13	4.01144e-13	3.29456e-13	4.62619e-13	0.0237339	4.26085e-13	3.56923e-13	1.872e-13	6.79882e-06	6.5431e-13	4.84359e-13	5.19133e-13	5.39978e-13
Otu000938	2.82058e-13	5.33677e-13	1.28793e-12	1.45585e-12	0.000445207	3.36133e-12	0.000539923	1.14926e-12	0.000444875	1.05382e-12	0.000967258	1.22993e-12	1.31727e-12	2.01982e-12	3.00382e-12	8.14726e-13	3.94187e-12	2.58442e-12	1.90895e-12	2.59825e-12	9.72008e-13	1.38449e-12	1.85485e-12	1.36008e-12	2.33818e-12	1.402e-12	2.03898e-12	1.24001e-12	6.21776e-13	5.22699e-13	3.05215e-12	2.51935e-12	2.1211e-12	3.03401e-12
Otu000939	3.41103e-13	1.11879e-12	2.78887e-12	4.43359e-12	0.000601078	8.19021e-12	0.000581903	3.35026e-12	0.000607065	3.08619e-12	0.000512052	2.82575e-12	3.41893e-12	4.1702e-12	5.68392e-12	1.73414e-12	7.24846e-12	5.27985e-12	4.42251e-12	0.000365923	2.15507e-12	2.95653e-12	4.16288e-12	2.93008e-12	5.36558e-12	3.10797e-12	4.12553e-12	2.332e-12	1.373e-12	1.07782e-12	5.04065e-12	5.04662e-12	3.77776e-12	6.08563e-12
Otu000940	1.05278e-13	3.29113e-11	3.28449e-13	2.35073e-13	6.80597e-05	4.61147e-13	0.00129672	2.11432e-13	0.000637571	2.0747e-13	1.29823e-05	3.30462e-13	3.55475e-13	3.43323e-13	4.47113e-13	7.92681e-13	5.65263e-13	3.99616e-13	3.37269e-13	4.03663e-13	5.88747e-13	3.1371e-13	3.28881e-13	3.27942e-13	3.72239e-13	3.18268e-13	3.41568e-13	8.49744e-13	5.55453e-11	1.23307e-10	5.00115e-13	3.90308e-13	4.25478e-13	4.51346e-13
Otu000942	8.49472e-13	1.73446e-12	3.81684e-12	4.31927e-12	2.195e-06	8.74659e-12	4.18544e-06	0.00437909	7.58253e-13	3.18996e-12	9.72523e-06	3.65865e-12	3.99506e-12	5.6895e-12	7.81659e-12	2.5492e-12	9.84411e-12	6.94945e-12	5.44485e-12	6.95296e-12	3.01563e-12	4.07972e-12	5.32067e-12	4.04061e-12	6.4926e-12	4.12549e-12	5.65223e-12	3.78798e-12	2.00996e-12	1.69726e-12	8.02362e-12	6.81061e-12	5.98922e-12	7.98528e-12
Otu000943	9.02295e-15	9.37645e-15	2.03095e-14	1.41977e-14	0.000676505	2.33561e-14	0.000329497	8.15421e-06	0.000347596	1.02309e-14	0.00114532	1.94047e-14	1.85626e-14	2.66796e-05	3.94512e-14	1.38038e-14	4.767e-14	3.46087e-14	2.75854e-14	3.21002e-05	1.6157e-14	2.11121e-14	2.59962e-14	1.99784e-05	3.11843e-14	2.13127e-14	2.96127e-14	2.53228e-14	1.02052e-14	1.35975e-05	5.54792e-14	3.42493e-14	4.07293e-14	3.85986e-14
Otu000944	2.35682e-14	8.5128e-06	4.07681e-14	2.71186e-14	0.000637014	4.73417e-14	0.000363445	2.22391e-14	0.000619925	2.0411e-14	0.000291047	3.74428e-14	3.27386e-14	6.27271e-14	8.88579e-14	2.65037e-14	1.07059e-13	7.62039e-14	5.58228e-14	3.2217e-05	3.05855e-14	4.10187e-14	5.20039e-14	4.2786e-14	6.38524e-14	4.08012e-14	6.39667e-14	5.43019e-14	1.94868e-14	6.82317e-06	1.34164e-13	7.35281e-14	9.45819e-14	3.15377e-05
Otu000945	3.71371e-12	1.63675e-11	4.89248e-11	4.8414e-11	0.000122851	2.20787e-11	0.000213849	4.81568e-11	0.00085673	4.57593e-11	0.000757906	4.91774e-11	5.77472e-11	6.12825e-11	5.25454e-11	2.98799e-11	4.23407e-11	5.79691e-11	6.35422e-11	5.68573e-11	0.0018266	5.36625e-11	6.34562e-11	5.20748e-11	6.29433e-11	5.46006e-11	5.98111e-11	4.20385e-11	2.09074e-11	1.60308e-11	7.24518e-11	5.91288e-11	6.73712e-11	5.42839e-11
Otu000947	4.44327e-14	9.39241e-14	1.93259e-13	1.74842e-13	4.42927e-14	2.91538e-13	2.84138e-14	0.0107481	4.01744e-14	1.37123e-13	4.2606e-14	1.8492e-13	1.95854e-13	2.70402e-13	3.53427e-13	1.34963e-13	4.26939e-13	3.20665e-13	2.5761e-13	3.19987e-13	1.57954e-13	2.03965e-13	2.53775e-13	2.00405e-13	2.98356e-13	2.03428e-13	2.72083e-13	2.12351e-13	1.06772e-13	9.36554e-14	4.31207e-13	3.14545e-13	3.28107e-13	3.57644e-13
Otu000948	4.7993e-13	1.02546e-12	2.45393e-12	2.70778e-12	0.000210292	5.54626e-12	0.00062696	2.17787e-12	0.00127141	1.95857e-12	4.5689e-13	2.33649e-12	2.52525e-12	3.83892e-12	5.59517e-12	1.56291e-12	7.16685e-12	4.88835e-12	3.67243e-12	4.88975e-12	1.86833e-12	2.64091e-12	3.5619e-12	2.61155e-12	4.4601e-12	2.68164e-12	3.85294e-12	2.42312e-12	1.18986e-12	1.00439e-12	5.98965e-12	4.76029e-12	4.17755e-12	5.67221e-12
Otu000949	1.06748e-12	1.04688e-11	2.40853e-11	7.96531e-12	0.000458416	1.56893e-12	0.000563081	1.46086e-11	0.00049369	1.66458e-11	0.000536407	2.72085e-11	3.45358e-11	1.26213e-11	5.36796e-12	2.02803e-11	3.34053e-12	7.4302e-12	1.52906e-11	7.66461e-12	0.00109524	2.57894e-11	1.69618e-11	2.56811e-11	9.9027e-12	2.59088e-11	1.30867e-11	2.68422e-11	1.2669e-11	1.0382e-11	1.29697e-11	7.98056e-12	2.32281e-11	5.37337e-12
Otu000950	1.89433e-14	3.94787e-14	8.14793e-14	7.11635e-14	1.94146e-14	1.20352e-13	1.09776e-14	6.23597e-14	1.70611e-14	5.71351e-14	1.81571e-14	0.023467	8.20801e-14	1.1243e-13	1.51184e-13	5.41247e-14	1.79835e-13	1.35478e-13	1.10147e-13	1.31743e-13	6.29079e-14	8.44047e-14	1.07442e-13	8.37866e-14	1.24976e-13	8.34136e-14	1.1678e-13	8.82699e-14	4.51641e-14	3.74796e-14	1.80441e-13	1.3497e-13	1.38023e-13	1.47188e-13
Otu000953	9.71118e-13	1.00204e-05	1.47225e-11	1.84382e-11	2.01537e-12	1.14935e-11	7.99353e-13	0.00322583	2.36385e-06	8.17106e-06	1.34285e-12	1.40735e-11	1.66821e-11	2.19766e-11	2.26799e-11	7.68794e-12	2.00781e-11	2.31078e-11	2.16004e-11	2.27968e-11	1.01307e-11	0.000232552	2.19458e-11	1.59115e-11	2.38142e-11	0.000827557	2.19467e-11	1.14234e-11	5.0957e-12	3.83876e-12	2.69764e-11	2.31948e-11	2.20894e-11	0.00262752
Otu000954	2.60268e-13	4.5504e-13	9.73059e-13	9.77166e-13	0.000762897	1.95017e-12	0.000436858	8.11152e-13	0.000461768	7.3753e-13	0.000501903	9.3568e-13	1.00267e-12	1.44846e-12	2.03449e-12	6.57205e-13	2.61418e-12	1.78862e-12	1.37232e-12	1.80018e-12	7.70113e-13	1.03094e-12	1.34214e-12	1.03124e-12	1.64213e-12	1.04778e-12	1.46141e-12	1.03098e-12	5.2032e-13	4.41781e-13	2.29462e-12	1.74863e-12	1.65735e-12	2.06153e-12
Otu000955	2.44903e-13	5.48296e-13	1.295e-12	1.49519e-12	0.000528256	3.34546e-12	0.000870143	1.18181e-12	0.000433651	1.06807e-12	5.70409e-05	1.22111e-12	1.33457e-12	2.06236e-12	3.01444e-12	8.17693e-13	3.93676e-12	2.58865e-12	1.93163e-12	2.60261e-12	9.84642e-13	1.39012e-12	1.86317e-12	1.36731e-12	2.38146e-12	1.40538e-12	2.02624e-12	1.26049e-12	6.37533e-13	5.37777e-13	3.04675e-12	2.52569e-12	2.14055e-12	3.02405e-12
Otu000957	4.7804e-14	6.1461e-14	1.17643e-13	1.1425e-13	3.28133e-14	2.06318e-13	1.61886e-14	1.02095e-13	1.91618e-14	8.59736e-14	3.50716e-14	1.26292e-13	1.23763e-13	1.78703e-13	2.40694e-13	7.91377e-14	2.90399e-13	2.09029e-13	1.7469e-13	2.17515e-13	1.18755e-13	1.37551e-13	1.59975e-13	1.29163e-13	1.93603e-13	1.31957e-13	1.82156e-13	1.36602e-13	7.15209e-14	0.000327489	2.89366e-13	2.12241e-13	2.19009e-13	0.0148556
Otu000958	2.64297e-12	0.00718081	3.27676e-11	4.15592e-11	0.000140645	3.50447e-11	4.81826e-05	3.62564e-11	5.69957e-05	3.20178e-11	0.000437339	3.14599e-11	3.74811e-11	4.81306e-11	5.40884e-11	1.86283e-11	5.3383e-11	5.36216e-11	4.80598e-11	5.22077e-11	2.38087e-11	3.53448e-11	4.78517e-11	3.48788e-11	5.49231e-11	3.61895e-11	4.78731e-11	2.66887e-11	1.29677e-11	4.35025e-05	5.87327e-11	5.35472e-11	4.68896e-11	5.5552e-11
Otu000959	1.57225e-12	3.09111e-12	7.09938e-12	0.00248805	1.54612e-12	1.82245e-11	9.27247e-13	0.0023073	2.36386e-06	5.92001e-12	1.41438e-12	6.78288e-12	7.25603e-12	1.10639e-11	1.59643e-11	4.60911e-12	2.07185e-11	1.39221e-11	1.04753e-11	1.39783e-11	5.48266e-12	7.61852e-12	1.01569e-11	7.57805e-12	1.27272e-11	0.00459568	1.10849e-11	6.96339e-12	8.76658e-06	3.39376e-05	1.60371e-11	1.35477e-11	1.14839e-11	1.62215e-11
Otu000960	0.00500173	5.10775e-13	2.20176e-11	6.99352e-13	2.10483e-13	4.10587e-12	3.1518e-05	1.1319e-12	4.95105e-06	1.79532e-12	3.24267e-06	2.3224e-11	1.02444e-10	1.15522e-12	1.34733e-12	1.83882e-12	3.79144e-12	1.07396e-12	1.42874e-12	1.07909e-12	2.4079e-11	5.63343e-11	1.49488e-12	3.36049e-11	1.02778e-12	2.39972e-11	1.1822e-12	4.04475e-11	6.74814e-13	4.9934e-13	1.50003e-12	1.05107e-12	9.8173e-12	1.38828e-12
Otu000961	3.3452e-12	6.87103e-12	1.58995e-11	0.00745199	3.3334e-12	3.93835e-11	2.02397e-12	1.37959e-11	2.89533e-12	1.23779e-11	3.09947e-12	1.51807e-11	1.63878e-11	2.52045e-11	3.78361e-11	1.02636e-11	5.1106e-11	3.03242e-05	2.37706e-11	3.26152e-11	1.22365e-11	1.7071e-11	2.30101e-11	1.69643e-11	2.92107e-11	1.7325e-11	2.5292e-11	1.60758e-11	7.92814e-12	6.68369e-12	4.03575e-11	3.13954e-11	2.76157e-11	3.82397e-11
Otu000962	1.34882e-13	2.64684e-13	5.64687e-13	5.15101e-13	1.23897e-13	9.21494e-13	8.71917e-14	4.39833e-13	1.11135e-13	4.0963e-13	1.29764e-13	5.43575e-13	5.78568e-13	7.93786e-13	1.08771e-12	3.90933e-13	1.34398e-12	9.70267e-13	7.60929e-13	9.7902e-13	4.58449e-13	5.8729e-13	0.000365322	5.95386e-13	8.90652e-13	5.96062e-13	7.9095e-13	6.17389e-13	0.00942662	2.60386e-13	1.30033e-12	9.48828e-13	9.64848e-13	1.08497e-12
Otu000963	1.5605e-13	4.91004e-13	1.35536e-12	2.06206e-12	0.00043656	3.73242e-12	0.000456653	1.64672e-12	0.000535104	1.3813e-12	0.000556447	1.31988e-12	1.58832e-12	2.13401e-12	2.89162e-12	8.30888e-13	3.59932e-12	2.61339e-12	2.13301e-12	2.56584e-12	1.02776e-12	1.51883e-12	2.18301e-05	1.45289e-12	2.59563e-12	1.51251e-12	2.12677e-12	1.12304e-12	6.03819e-13	4.81018e-13	2.60392e-12	2.59496e-12	1.92673e-12	3.03649e-12
Otu000965	9.73992e-13	1.88288e-12	4.17562e-12	4.25322e-12	9.09865e-13	8.92676e-12	5.63148e-13	3.48757e-12	7.99839e-13	3.16837e-12	8.60171e-13	3.99345e-12	4.29827e-12	6.38484e-12	0.0316858	2.76823e-12	1.21162e-11	8.00488e-12	6.04631e-12	8.06219e-12	3.26085e-12	4.45808e-12	5.8669e-12	4.43616e-12	7.28835e-12	4.51889e-12	6.38397e-12	4.35753e-12	2.16271e-12	1.83518e-12	1.02725e-11	2.94648e-05	7.23535e-12	9.33246e-12
Otu000966	1.83226e-13	7.53354e-13	1.83045e-12	2.57259e-12	0.000427778	5.36863e-12	0.000345483	2.3456e-12	0.000320078	8.17261e-06	0.00151182	1.90512e-12	2.26828e-12	2.66617e-12	3.61512e-12	1.24597e-12	4.56803e-12	3.31574e-12	2.91242e-12	3.21686e-12	1.41727e-12	1.97658e-12	2.8725e-12	1.91646e-12	3.38814e-12	2.17117e-12	2.7432e-12	1.586e-12	9.29267e-13	7.86783e-13	3.22172e-12	3.25903e-12	2.43396e-12	3.89899e-12
Otu000967	4.49526e-13	1.5572e-12	4.3795e-12	6.32934e-12	0.000752932	1.0702e-11	0.00084213	5.09478e-12	0.0003205	4.42145e-12	5.84189e-05	4.20341e-12	5.06467e-12	6.99502e-12	9.29615e-12	2.59924e-12	1.1363e-11	8.52132e-12	6.8511e-12	8.39297e-12	3.17172e-12	1.91115e-05	6.73829e-12	4.73802e-12	8.3593e-12	4.9576e-12	6.92979e-12	3.60326e-12	1.87973e-12	1.48412e-12	8.69929e-12	8.41233e-12	6.3632e-12	9.67433e-12
Otu000969	1.43551e-14	3.00466e-14	6.32614e-14	0.00599913	1.59948e-14	9.76499e-14	8.66164e-15	4.74247e-14	1.17947e-14	4.82829e-14	1.52325e-14	6.32129e-14	6.44704e-14	8.87576e-14	1.15463e-13	4.36644e-14	1.39607e-13	1.01192e-13	8.42071e-14	1.04285e-13	5.27401e-14	6.32248e-14	8.53478e-14	6.69631e-14	1.00327e-13	6.52823e-14	8.51924e-14	6.79631e-14	3.67172e-14	3.09158e-14	1.42481e-13	1.03912e-13	1.04334e-13	1.15225e-13
Otu000970	1.35183e-12	2.85024e-12	6.85584e-12	7.66548e-12	0.00200959	1.67724e-11	2.52639e-05	6.1007e-12	1.19156e-12	5.45696e-12	2.26267e-05	6.52876e-12	7.08952e-12	1.09891e-11	1.63351e-11	4.34351e-12	2.1449e-11	1.40488e-11	1.03662e-11	1.41824e-11	5.21675e-12	7.38178e-12	1.00331e-11	7.328e-12	1.27296e-11	7.48153e-12	1.10124e-11	6.77473e-12	3.31394e-12	2.78874e-12	1.72199e-11	1.36734e-11	1.18106e-11	1.65111e-11
Otu000971	4.09096e-14	7.84503e-14	1.60623e-13	1.45784e-13	0.000505725	2.42834e-13	0.000315665	1.24906e-13	0.000615008	1.15556e-13	0.000245621	1.54851e-13	1.64707e-13	2.2624e-13	2.96481e-13	1.12112e-13	3.5673e-13	2.67885e-13	2.17084e-13	2.69287e-13	1.29991e-13	1.69873e-13	2.12114e-13	1.68891e-13	2.50304e-13	1.71722e-13	2.26355e-13	1.77802e-13	8.93981e-14	7.66761e-14	3.61699e-13	2.62803e-13	2.74764e-13	2.98791e-13
Otu000973	1.35389e-14	2.87966e-14	6.06946e-14	5.6167e-14	1.45722e-14	1.01504e-13	8.30564e-15	4.67561e-14	1.23179e-14	4.42824e-14	1.36681e-14	5.73978e-14	6.11214e-14	8.52719e-14	1.17231e-13	4.08667e-14	1.47155e-13	1.0519e-13	8.26677e-14	1.06095e-13	0.00856539	6.38627e-14	8.06037e-14	6.42357e-14	9.89423e-14	6.43776e-14	8.69663e-14	6.57011e-14	3.34305e-14	2.76357e-14	0.01573	1.01424e-13	1.03198e-13	1.18159e-13
Otu000974	5.74631e-15	1.06648e-14	1.81603e-14	1.73608e-14	4.53153e-15	3.12676e-14	7.4485e-16	1.71814e-14	5.04262e-15	1.37104e-14	2.74997e-15	1.88353e-14	2.26318e-14	2.8248e-14	3.4593e-14	1.3185e-14	4.45936e-14	3.23357e-14	0.0147251	3.54243e-14	1.74367e-14	2.19329e-14	2.76301e-14	2.23014e-14	2.92271e-14	2.04094e-14	2.90619e-14	2.127e-14	1.03008e-14	9.04343e-15	4.43422e-14	3.23901e-14	3.54686e-14	3.99853e-14
Otu000976	0.000333693	0.00358555	5.91598e-13	6.33157e-10	2.11455e-13	1.29094e-12	5.08917e-10	2.95601e-05	2.36386e-06	2.46027e-12	1.60842e-11	4.76031e-13	6.2903e-13	2.12058e-12	6.48473e-13	8.27235e-13	6.92621e-13	8.12843e-13	1.88259e-11	6.23653e-13	4.05281e-13	1.10981e-12	2.10632e-11	7.63278e-13	3.17235e-12	8.92156e-13	2.83741e-12	5.86214e-13	5.86107e-12	3.01692e-12	8.10854e-13	7.31316e-13	1.57708e-12	3.15473e-05
Otu000977	7.81322e-13	5.99687e-05	3.78997e-12	1.70886e-12	0.000432905	3.04597e-12	0.000229544	1.73165e-12	0.000233238	1.85677e-12	0.00168839	4.77759e-12	4.55107e-12	2.57828e-12	3.0462e-12	5.66647e-11	3.75874e-12	2.788e-12	2.62597e-12	2.79592e-12	1.73101e-11	3.35439e-12	2.63118e-12	3.47933e-12	2.6878e-12	3.35178e-12	2.58291e-12	3.19667e-11	1.15479e-09	5.07325e-10	3.65545e-12	2.75251e-12	3.9826e-12	3.07342e-12
Otu000978	2.64449e-13	5.24038e-13	1.22455e-12	1.41228e-12	0.000525998	3.15709e-12	0.000576538	1.11333e-12	0.000585901	1.00647e-12	0.000423364	1.16983e-12	1.28262e-12	1.9458e-12	2.80652e-12	7.83779e-13	3.71864e-12	2.44007e-12	1.83354e-12	2.45247e-12	9.43271e-13	1.31695e-12	1.78889e-12	1.31535e-12	2.23751e-12	1.33942e-12	1.92574e-12	1.20277e-12	6.03986e-13	5.10023e-13	2.88671e-12	2.37598e-12	2.02744e-12	2.84546e-12
Otu000979	2.61859e-14	5.27188e-14	1.12233e-13	1.08367e-13	2.48571e-14	2.18798e-13	1.53406e-14	9.04825e-14	2.21276e-14	8.31649e-14	2.27586e-14	1.08423e-13	1.15371e-13	1.70558e-13	2.42143e-13	7.57847e-14	3.18226e-13	2.10861e-13	1.61875e-13	2.13387e-13	8.90566e-14	1.20799e-13	1.56803e-13	1.19261e-13	1.9172e-13	1.21344e-13	1.71216e-13	1.21586e-13	5.86207e-14	5.07143e-14	2.83763e-13	0.0163042	2.00526e-13	0.00204795
Otu000980	1.78667e-13	6.11075e-13	1.7866e-12	2.46119e-12	0.00058919	3.55816e-12	0.00046381	2.06528e-12	0.00043217	1.82947e-12	0.000724503	1.71225e-12	2.01402e-12	2.81179e-12	3.67471e-12	1.05769e-12	4.2213e-12	3.41435e-12	2.7503e-12	3.20888e-05	1.30784e-12	1.95834e-12	2.69768e-12	1.91002e-12	3.31542e-12	2.03134e-12	2.80244e-12	1.46771e-12	7.39863e-13	5.94274e-13	3.50722e-12	3.36511e-12	2.58302e-12	3.77853e-12
Otu000981	1.80218e-14	3.40525e-14	7.12479e-14	0.0124993	1.60599e-14	1.22455e-13	1.14982e-14	5.62473e-14	1.29717e-14	5.22e-14	1.51904e-14	6.83954e-14	7.33135e-14	1.04303e-13	1.46065e-13	0.00114294	1.8632e-13	1.29288e-13	9.99686e-14	1.30606e-13	5.64216e-14	7.45418e-14	9.80372e-14	7.71722e-14	1.17252e-13	7.84777e-14	1.06072e-13	7.93954e-14	4.03286e-14	3.30176e-14	1.74686e-13	1.26081e-13	1.25538e-13	1.47367e-13
Otu000982	2.19268e-14	4.4442e-14	8.86373e-14	8.17753e-14	2.19259e-14	1.38756e-13	1.2875e-14	7.01796e-14	1.89091e-14	6.34707e-14	2.31508e-14	8.72107e-14	0.0144337	1.2439e-13	1.66035e-13	6.29441e-14	1.98352e-13	1.51889e-13	1.21396e-13	1.52264e-13	7.20197e-14	9.57484e-14	1.21334e-13	9.68787e-14	1.37276e-13	9.74055e-14	1.27137e-13	1.00017e-13	4.95446e-14	4.31235e-14	2.02481e-13	1.48279e-13	1.5605e-13	1.66708e-13
Otu000983	2.43528e-11	8.43358e-11	2.25985e-10	3.51053e-10	8.955e-05	1.46372e-05	2.67198e-05	2.84923e-10	2.44822e-05	2.4478e-10	9.72295e-05	2.20129e-10	2.81793e-10	3.46193e-10	4.70308e-10	1.37946e-10	5.94612e-10	4.29448e-10	3.51161e-10	0.0261369	1.7053e-10	2.47778e-10	3.46352e-10	2.41113e-10	4.32189e-10	2.54772e-10	3.43535e-10	1.83084e-10	1.02401e-10	8.25386e-11	4.048e-10	4.23551e-10	3.05633e-10	5.03123e-10
Otu000984	5.7713e-13	8.12303e-06	3.78916e-14	2.66474e-14	8.4726e-06	1.04435e-13	3.83724e-05	4.58499e-14	7.35657e-06	3.6423e-14	1.59063e-05	4.40563e-14	6.9396e-14	2.66735e-05	1.68974e-12	4.03899e-14	1.91221e-12	6.37216e-14	4.04647e-14	0.00138884	0.00922418	1.91365e-05	4.45993e-14	3.79071e-14	4.21096e-14	4.39952e-14	3.7274e-14	0.00349805	4.5453e-14	4.28336e-14	2.66028e-13	3.50726e-14	5.98599e-14	8.7165e-14
Otu000985	2.18248e-11	1.73656e-12	4.57741e-12	7.15574e-12	0.000615164	1.4835e-11	0.000621177	5.78119e-12	0.000663976	8.17322e-06	3.23931e-05	4.49245e-12	5.85033e-12	6.96718e-12	9.49651e-12	2.87069e-12	1.21017e-11	8.76215e-12	7.18892e-12	8.4019e-12	3.4699e-12	1.91165e-05	7.12322e-12	4.92901e-12	8.93827e-12	5.19524e-12	7.04924e-12	3.76655e-12	8.76323e-06	1.72335e-12	8.11261e-12	8.60486e-12	6.23471e-12	1.03209e-11
Otu000986	4.66972e-13	0.000145142	2.74509e-12	0.00184961	4.61735e-13	7.66983e-12	2.6398e-13	0.000149067	3.89087e-13	2.19049e-12	4.13087e-13	2.58171e-12	2.86363e-12	5.0372e-12	8.26825e-12	1.58107e-12	1.08161e-11	6.88619e-12	4.66422e-12	0.0157304	1.96678e-12	3.02731e-12	4.47885e-12	0.000969632	6.08019e-12	0.000488621	0.00138984	2.58822e-12	1.16376e-12	9.54164e-13	8.601e-12	6.65755e-12	5.23515e-12	8.42104e-12
Otu000988	1.1041e-14	2.08929e-14	4.11363e-14	4.03977e-14	0.000533864	7.00307e-14	0.000640326	3.45359e-14	0.000636241	3.14324e-14	0.000199183	3.87879e-14	4.06054e-14	5.56442e-14	7.71063e-14	2.89961e-14	8.75217e-14	6.90629e-14	5.6792e-14	6.98445e-14	3.36311e-14	4.06178e-14	5.55032e-14	4.16758e-14	6.50054e-14	4.31135e-14	5.65378e-14	4.26881e-14	2.34141e-14	1.99113e-14	8.54357e-14	6.57393e-14	6.53143e-14	7.79526e-14
Otu000989	3.96022e-14	5.95744e-14	1.21117e-13	1.1892e-13	1.07998e-05	2.32712e-13	1.39144e-14	1.02527e-13	2.3079e-14	8.89345e-14	2.85051e-14	1.14646e-13	1.21721e-13	1.80229e-13	2.49438e-13	8.18195e-14	3.21791e-13	2.21672e-13	1.71747e-13	2.22173e-13	9.38587e-14	1.2797e-13	0.0200063	1.29967e-13	2.05743e-13	1.30165e-13	1.78918e-13	1.31175e-13	6.13852e-14	5.84731e-14	2.90037e-13	2.16611e-13	2.09575e-13	2.51697e-13
Otu000990	3.82424e-13	1.30905e-12	3.43272e-12	5.15287e-12	3.92951e-05	9.14979e-12	0.000245516	4.3147e-12	0.00014587	3.46716e-12	0.000130958	3.26403e-12	4.1264e-12	5.54835e-12	7.3591e-12	2.08484e-12	9.13462e-12	6.68698e-12	5.26937e-12	6.59379e-12	2.66654e-12	3.90187e-12	5.39762e-12	3.75898e-12	6.74637e-12	4.11294e-12	5.26536e-12	2.9745e-12	8.76323e-06	1.21935e-12	6.8433e-12	6.67657e-12	5.13702e-12	7.77086e-12
Otu000992	1.33113e-14	3.16332e-14	5.56864e-14	4.9058e-14	1.44208e-14	8.52857e-14	8.26018e-15	4.55124e-14	1.04918e-14	4.22345e-14	1.10826e-14	5.40564e-14	5.60578e-14	7.71372e-14	9.99083e-14	3.5757e-14	1.20051e-13	9.19965e-14	0.0144639	9.027e-14	4.42737e-14	5.98162e-14	7.36329e-14	5.82007e-14	8.50623e-14	5.7514e-14	7.5452e-14	6.12382e-14	3.03971e-14	2.67708e-14	1.22764e-13	9.31448e-14	9.20282e-14	1.00419e-13
Otu000993	1.04391e-14	8.70553e-15	2.12022e-14	9.91603e-06	0.000527372	2.57221e-14	0.000484769	8.85503e-15	0.00103931	1.19758e-14	7.10711e-05	1.70141e-05	1.70855e-14	3.34901e-14	4.6143e-14	1.34124e-14	5.70538e-14	3.82357e-14	2.97958e-14	4.22066e-14	1.57971e-14	2.2761e-14	2.92437e-14	2.31483e-14	3.37589e-14	2.27222e-14	2.70082e-05	2.84958e-14	9.54642e-15	8.05714e-15	6.85192e-14	3.80025e-14	4.76511e-14	4.50034e-14
Otu000994	0.0020394	9.98986e-05	6.25428e-14	1.72249e-12	0.000621631	7.43701e-14	6.33945e-05	2.50002e-13	0.000216326	9.32917e-14	0.00014883	4.06774e-14	6.94801e-14	1.12075e-12	2.0133e-13	3.66986e-14	9.78364e-14	5.24827e-13	4.51634e-13	3.17692e-13	3.72791e-14	8.54656e-14	5.92214e-13	7.62975e-14	6.43532e-13	9.65263e-14	7.50404e-13	4.54052e-14	3.46063e-11	3.5662e-10	3.41723e-13	5.1348e-13	1.99694e-13	1.78212e-13
Otu000995	2.03115e-14	3.90044e-14	7.95612e-14	7.25445e-14	1.91974e-14	1.18297e-13	1.20305e-14	6.10391e-14	1.7888e-14	0.00782356	1.94033e-14	7.53581e-14	8.33866e-14	1.13839e-13	1.49372e-13	5.34425e-14	1.7859e-13	1.32642e-13	1.06458e-13	1.35034e-13	6.70089e-14	8.44572e-14	1.06838e-13	8.17711e-14	1.22106e-13	8.52805e-14	1.11844e-13	8.5127e-14	4.41937e-14	3.86202e-14	1.7674e-13	1.30483e-13	1.35238e-13	1.45429e-13
Otu000996	4.73142e-13	9.70002e-13	2.3504e-12	2.65007e-12	0.000323666	6.00794e-12	0.000868575	2.14793e-12	0.00047099	1.91762e-12	0.000402304	0.000488769	2.38636e-12	3.6999e-12	5.45091e-12	1.45488e-12	7.2784e-12	4.71228e-12	3.49754e-12	4.81973e-12	1.78487e-12	2.46906e-12	3.41346e-12	2.47713e-12	4.34517e-12	2.53411e-12	3.75205e-12	2.23646e-12	1.08677e-12	9.43648e-13	5.66973e-12	4.67532e-12	3.87706e-12	5.56428e-12
Otu000998	2.53789e-13	5.36049e-13	1.377e-12	0.00211747	0.000618218	3.24073e-12	0.000400501	1.26006e-12	0.000488412	1.09724e-12	0.000242885	1.30279e-12	1.42825e-12	2.28508e-12	3.38022e-12	8.45308e-13	4.31134e-12	2.9151e-12	2.12527e-12	2.93435e-12	1.02184e-12	1.48895e-12	2.06752e-12	1.48336e-12	2.65372e-12	1.50158e-12	2.29044e-12	1.32464e-12	6.25774e-13	5.25735e-13	3.60572e-12	2.84973e-12	2.40683e-12	3.41805e-12
Otu001000	2.43844e-13	3.98044e-12	4.59532e-12	7.12266e-13	0.000669017	2.4618e-13	0.00053315	1.42747e-12	0.00052883	1.01493e-12	0.000246459	6.72487e-12	4.97945e-12	1.47123e-12	6.31004e-13	1.46359e-11	4.63309e-13	8.16448e-13	1.52847e-12	7.65769e-13	5.34605e-12	3.25989e-12	2.33802e-12	3.85962e-12	9.63401e-13	2.30719e-12	1.32461e-12	7.29945e-12	1.08656e-11	1.86155e-11	1.67423e-12	8.90444e-13	3.9191e-12	5.85728e-13
Otu001001	6.1477e-15	7.53312e-15	1.60011e-14	1.34059e-14	3.96142e-15	2.34227e-14	2.08468e-18	1.2653e-14	6.87415e-15	1.1833e-14	3.09132e-15	1.33564e-14	1.46802e-14	2.34157e-14	3.20957e-14	1.11857e-14	3.61723e-14	2.59823e-14	2.06657e-14	2.60194e-14	1.01126e-14	1.73215e-14	2.06087e-14	1.19169e-14	2.66556e-14	1.40701e-14	2.06619e-14	0.00261519	1.12613e-14	0.00286415	3.20467e-14	2.50086e-14	2.39077e-14	3.05565e-14
Otu001002	2.74637e-14	5.66457e-14	1.3023e-13	1.30496e-13	2.69763e-14	2.18591e-13	1.81442e-14	1.07844e-13	2.45839e-14	9.73163e-14	2.62495e-14	1.23906e-13	1.35826e-13	2.00773e-13	2.72452e-13	8.4435e-14	3.23597e-13	2.41754e-13	1.88913e-13	3.20888e-05	9.91184e-14	0.00876317	1.84401e-13	1.38401e-13	0.00631129	1.41633e-13	1.99653e-13	1.36342e-13	6.42197e-14	5.61566e-14	3.23572e-13	2.40553e-13	2.30965e-13	2.73493e-13
Otu001003	1.42759e-14	3.39481e-14	5.96437e-14	5.9654e-14	1.56819e-14	9.46717e-14	9.32042e-15	4.68643e-14	1.34144e-14	4.50523e-14	1.25602e-14	6.22042e-14	6.41497e-14	8.82437e-14	1.16601e-13	4.47122e-14	1.3624e-13	1.01834e-13	7.87157e-14	1.01114e-13	4.99364e-14	6.55201e-14	8.09654e-14	0.0202013	9.83688e-14	6.60012e-14	8.76157e-14	7.14656e-14	3.84098e-14	3.02053e-14	1.40021e-13	1.04444e-13	1.09658e-13	1.13733e-13
Otu001004	1.39429e-12	4.84746e-12	1.89624e-05	1.94434e-11	0.000555076	2.53183e-11	0.000593537	1.61491e-11	8.29343e-06	1.42689e-11	0.0010164	1.38273e-11	1.61592e-11	2.23846e-11	2.83002e-11	8.34005e-12	3.17228e-11	2.676e-11	2.20608e-11	2.63114e-11	1.05255e-11	1.57138e-11	2.15471e-11	1.55078e-11	2.6416e-11	1.59835e-11	2.23489e-11	1.19065e-11	5.91957e-12	4.716e-12	2.81216e-11	2.63016e-11	2.11119e-11	2.93956e-11
Otu001005	7.51964e-13	3.50727e-13	5.62456e-13	6.13736e-13	0.000338872	1.36869e-12	0.000337078	4.95525e-13	0.000208647	4.51994e-13	0.00183764	5.55806e-13	5.85519e-13	8.72219e-13	1.2559e-12	4.05062e-13	1.66159e-12	1.09413e-12	8.23748e-13	1.09915e-12	4.59094e-13	6.07665e-13	7.94627e-13	6.03621e-13	9.92966e-13	6.17449e-13	8.67689e-13	6.20432e-13	3.61009e-13	3.66352e-13	1.32329e-12	1.06589e-12	9.36582e-13	1.27215e-12
Otu001006	2.55809e-12	9.26779e-12	2.55707e-11	9.86554e-06	5.84251e-05	3.52768e-11	0.000225248	2.80947e-11	0.000407469	2.45555e-11	3.61781e-12	2.52473e-11	2.95882e-11	3.74161e-11	4.49978e-11	1.5679e-11	4.73512e-11	4.28799e-11	3.76003e-11	4.18202e-11	1.92051e-11	2.77018e-11	3.6927e-11	2.75292e-11	4.2672e-11	2.80213e-11	3.71558e-11	2.1813e-11	1.13152e-11	9.10017e-12	4.66931e-11	4.2644e-11	3.70492e-11	4.56658e-11
Otu001007	1.57845e-15	7.53677e-13	2.3241e-13	1.62304e-13	0.000795678	2.99185e-13	0.000377596	1.40784e-13	0.000511788	1.25906e-13	0.000480157	2.00351e-13	1.90169e-13	2.15702e-13	2.90301e-13	5.74271e-13	3.57387e-13	2.59068e-13	2.07011e-13	2.56284e-13	1.97553e-13	1.84636e-13	2.09299e-13	1.90186e-13	2.42845e-13	1.82539e-13	2.21369e-13	2.88069e-13	7.5392e-13	2.16361e-09	3.11846e-13	2.48976e-13	2.5688e-13	2.95459e-13
Otu001008	4.88726e-06	7.89906e-14	1.61739e-13	1.46774e-13	0.000644321	2.44476e-13	0.000616905	1.25752e-13	0.000310051	1.16341e-13	0.000455646	1.55924e-13	1.65831e-13	2.27813e-13	2.98544e-13	1.12889e-13	3.59206e-13	2.69747e-13	2.18588e-13	2.71161e-13	1.30892e-13	1.71051e-13	2.13581e-13	1.70064e-13	2.52036e-13	1.72911e-13	2.27929e-13	1.79049e-13	9.0013e-14	7.72007e-14	3.6424e-13	2.64629e-13	2.76693e-13	3.00862e-13
Otu001009	6.01996e-14	9.91617e-14	1.28189e-13	1.38052e-13	0.00019889	2.92135e-13	3.91743e-05	1.12301e-13	2.42246e-05	1.10317e-13	0.000463371	1.31326e-13	1.32916e-13	1.83494e-13	2.59618e-13	1.13979e-13	3.31776e-13	2.31394e-13	1.77919e-13	2.32239e-13	1.08019e-13	1.40298e-13	1.72261e-13	1.29296e-13	2.17953e-13	1.44846e-13	1.84644e-13	1.52769e-13	3.43701e-13	2.36209e-09	0.00265524	2.20275e-13	2.09893e-13	2.66848e-13
Otu001010	0.00408486	1.11042e-13	1.48754e-13	4.27749e-13	3.30844e-14	2.37871e-13	1.97704e-14	1.34273e-13	2.49189e-14	1.48795e-13	4.54709e-12	1.27907e-13	1.55209e-13	8.5472e-13	4.38567e-13	8.75239e-14	3.06852e-13	9.87572e-13	7.25539e-13	1.17702e-12	1.00056e-13	1.77192e-13	6.51712e-13	1.58212e-13	8.60077e-13	1.86735e-13	7.20954e-13	1.26335e-13	9.42706e-14	1.30197e-13	2.34741e-12	1.1244e-12	5.44456e-13	4.44098e-13
Otu001011	5.24638e-13	1.09945e-12	2.66556e-12	3.12263e-12	0.000433606	7.55377e-12	0.000522109	2.43042e-12	0.000328387	4.60656e-05	0.000928684	2.5105e-12	2.74398e-12	4.30852e-12	6.66974e-12	1.67289e-12	8.85679e-12	5.60131e-12	4.0318e-12	5.69776e-12	2.01245e-12	2.85189e-12	3.9956e-12	2.85913e-12	5.05902e-12	2.8967e-12	4.33114e-12	2.6025e-12	1.26197e-12	1.04936e-12	6.59593e-12	5.45747e-12	4.51046e-12	6.74086e-12
Otu001012	1.11501e-13	2.39194e-13	6.06455e-13	0.00334258	1.14219e-13	1.74975e-12	6.70657e-14	0.000463916	9.82504e-14	0.000205866	1.04541e-13	0.00615121	6.27908e-13	1.03577e-12	1.63813e-12	3.72487e-13	2.25807e-12	1.37479e-12	9.71039e-13	1.38263e-12	4.52378e-13	6.63007e-13	9.31469e-13	6.57782e-13	1.22816e-12	6.76455e-13	1.03498e-12	5.91698e-13	1.59991e-05	2.33229e-13	1.68603e-12	1.33536e-12	1.09338e-12	1.6554e-12
Otu001013	4.61374e-15	1.0957e-14	2.14417e-14	1.9828e-14	5.64662e-15	3.36958e-14	2.61221e-15	1.72332e-14	3.91316e-15	1.58519e-14	4.97327e-15	2.08555e-14	2.21868e-14	3.12686e-14	4.00673e-14	1.44149e-14	4.97238e-14	3.58071e-14	2.98638e-14	3.66989e-14	1.8149e-14	2.26557e-14	2.93225e-14	2.2777e-14	3.4616e-14	2.32881e-14	3.16768e-14	2.35091e-14	1.32555e-14	1.05101e-14	0.0500374	3.62067e-14	3.77233e-14	4.10326e-14
Otu001014	3.79949e-16	1.45913e-13	3.99167e-13	6.82556e-13	0.000629778	1.46072e-05	0.000436263	5.48489e-13	0.000562721	4.50512e-13	0.000468676	3.86747e-13	5.01339e-13	8.98355e-05	8.92685e-13	2.34507e-13	1.14018e-12	8.11748e-13	6.46813e-13	7.81845e-13	2.88799e-05	4.39105e-13	6.35629e-13	6.9736e-05	8.13342e-13	4.59854e-13	6.33261e-13	3.08022e-13	1.56696e-13	1.29715e-13	7.35249e-13	7.98165e-13	5.49044e-13	9.47203e-13
Otu001015	8.42779e-14	1.6759e-13	3.67069e-13	3.70188e-13	7.86308e-14	6.95909e-13	4.84971e-14	3.02683e-13	7.0052e-14	2.82809e-13	7.60623e-14	3.44601e-13	3.79611e-13	5.44302e-13	7.46445e-13	2.45754e-13	9.25157e-13	6.63695e-13	5.22018e-13	6.71437e-13	2.91172e-13	3.87689e-13	5.09255e-13	3.82131e-13	6.14314e-13	3.95466e-13	5.40332e-13	3.7901e-13	8.76323e-06	0.00308529	8.37994e-13	6.54164e-13	6.08592e-13	7.55262e-13
Otu001016	1.90318e-14	2.21805e-14	4.75212e-14	9.86548e-06	1.05982e-14	1.02623e-13	7.80038e-15	4.30154e-14	9.72314e-15	4.09894e-14	3.98043e-15	4.89021e-14	4.64903e-14	6.87248e-14	9.8426e-14	3.4962e-14	1.33874e-13	8.80153e-14	7.00706e-14	9.16766e-14	3.85137e-14	5.12793e-14	6.45449e-14	4.74047e-14	7.86805e-14	5.16478e-14	7.17579e-14	4.80483e-14	2.59165e-14	0.00308274	1.07115e-13	8.39633e-14	8.48878e-14	9.93367e-14
Otu001019	3.01564e-13	6.02308e-13	1.46131e-12	1.67516e-12	0.000446414	3.89636e-12	0.000623187	1.33974e-12	0.000195319	1.20309e-12	0.000890355	1.37825e-12	1.51367e-12	2.34218e-12	3.48497e-12	9.26332e-13	4.60033e-12	2.9772e-12	2.19237e-12	3.00975e-12	1.11398e-12	1.5761e-12	2.15801e-12	1.56211e-12	2.70602e-12	1.5905e-12	2.32276e-12	1.42551e-12	7.07508e-13	5.91501e-13	3.55336e-12	2.86254e-12	2.44449e-12	3.53029e-12
Otu001020	3.15817e-14	5.84731e-14	1.18437e-13	1.161e-13	0.000540207	2.00083e-13	0.000635661	9.89096e-14	0.000516495	8.89818e-14	0.00030857	1.13663e-13	1.22419e-13	1.66027e-13	2.19958e-13	8.34269e-14	2.62576e-13	1.96912e-13	1.59709e-13	1.97084e-13	9.55915e-14	1.23011e-13	1.57072e-13	1.22955e-13	1.83408e-13	1.24451e-13	1.6795e-13	1.26565e-13	6.68803e-14	5.67532e-14	2.46306e-13	1.89678e-13	1.89228e-13	2.18909e-13
Otu001023	4.89452e-06	2.15048e-13	4.40323e-13	3.99594e-13	0.000534974	6.65598e-13	0.000459081	3.42362e-13	0.000678624	8.1673e-06	0.000433692	4.24493e-13	4.51473e-13	6.20207e-13	8.12766e-13	3.07334e-13	9.7792e-13	7.34369e-13	5.95094e-13	7.38218e-13	3.56346e-13	1.91115e-05	5.81464e-13	4.62988e-13	6.86155e-13	4.70741e-13	6.20523e-13	6.38387e-05	2.45056e-13	2.10177e-13	9.91606e-13	7.20436e-13	7.53267e-13	8.19083e-13
Otu001024	1.18235e-12	3.9149e-12	1.10679e-11	1.61775e-11	0.000490608	2.90761e-11	0.00042224	1.30767e-11	0.000318024	1.14964e-11	0.00112639	1.05881e-11	1.30866e-05	1.73575e-11	2.33704e-11	6.60329e-12	2.88244e-11	2.14588e-11	1.7218e-11	2.09035e-11	8.20954e-12	1.19516e-11	1.68005e-11	1.19668e-11	2.1238e-11	1.23175e-11	1.723e-11	9.15074e-12	4.86247e-12	3.7738e-12	2.13763e-11	2.09835e-11	1.58006e-11	2.46075e-11
Otu001025	4.89188e-12	1.65524e-11	4.91525e-11	7.38257e-11	0.000327828	0.000988649	0.00105395	5.91748e-11	7.09744e-06	5.12194e-11	0.000167445	4.759e-11	1.30866e-05	7.86411e-11	1.06873e-10	2.85849e-11	1.32716e-10	9.79067e-11	7.78336e-11	9.55558e-11	3.61374e-11	5.42398e-11	7.65053e-11	5.30093e-11	9.58702e-11	5.55187e-11	7.84892e-11	4.00213e-11	2.04619e-11	1.6313e-11	9.71442e-11	9.6477e-11	7.12806e-11	1.12976e-10
Otu001026	0.00260642	6.2185e-14	6.80927e-13	4.41991e-11	1.90213e-05	1.00083e-12	0.000368351	6.05392e-10	0.000355302	3.44173e-11	6.48534e-06	4.9391e-13	8.70878e-13	1.51748e-11	1.8916e-13	6.53947e-14	5.51439e-13	4.69001e-13	4.04554e-11	4.65909e-13	1.13492e-13	8.98116e-13	4.36248e-11	1.0989e-12	5.2188e-12	7.07314e-13	1.27617e-11	1.14495e-13	7.739e-14	7.38636e-12	5.67142e-13	8.0692e-13	3.08012e-12	2.111e-13
Otu001027	4.42401e-13	1.42076e-12	4.21123e-12	6.15928e-12	6.93689e-05	1.045e-11	0.00080304	4.89297e-12	0.000894839	4.36465e-12	1.31586e-05	3.98911e-12	4.77079e-12	6.73398e-12	9.21052e-12	2.44407e-12	1.12591e-11	8.39089e-12	6.50868e-12	8.30248e-12	3.0517e-12	4.54701e-12	6.48037e-12	1.99654e-05	8.12165e-12	4.71569e-12	6.78843e-12	3.47171e-12	1.74222e-12	1.38135e-12	8.48141e-12	8.2552e-12	6.15792e-12	9.62245e-12
Otu001030	4.88726e-06	7.89946e-14	1.61746e-13	1.46785e-13	0.000458153	2.44497e-13	0.000394227	1.25762e-13	1.56869e-05	1.1635e-13	0.00159584	1.55931e-13	1.65842e-13	2.27823e-13	2.98557e-13	1.12894e-13	3.59223e-13	2.69759e-13	2.18598e-13	2.71173e-13	1.30898e-13	1.71059e-13	2.13592e-13	1.70071e-13	2.52048e-13	1.72919e-13	2.27939e-13	1.79054e-13	9.00177e-14	7.72052e-14	3.6425e-13	2.64641e-13	2.767e-13	3.00877e-13
Otu001031	6.05549e-13	1.07587e-12	2.15713e-12	2.10292e-12	2.98481e-05	3.74889e-12	1.3292e-05	0.00638683	9.33609e-06	1.63969e-12	6.56684e-06	2.08245e-12	2.21479e-12	3.0289e-12	3.96663e-12	0.0013241	4.76958e-12	3.58331e-12	2.32577e-05	3.60322e-12	1.75529e-12	2.28284e-12	2.84036e-12	2.26887e-12	3.3489e-12	2.30404e-12	3.03037e-12	2.33404e-12	1.22027e-12	1.05229e-12	4.5125e-12	3.51615e-12	3.50343e-12	3.99079e-12
Otu001032	9.44296e-14	2.09524e-13	5.51794e-13	7.0133e-13	3.14143e-05	0.000453347	7.57837e-05	5.38089e-13	2.27418e-05	4.73772e-13	2.27768e-05	5.22743e-13	5.75114e-13	9.35567e-13	1.43399e-12	3.30015e-13	1.88669e-12	1.2238e-12	8.83988e-13	1.23174e-12	4.0336e-13	0.00561405	8.50716e-13	5.97822e-13	1.10475e-12	6.12018e-13	9.36355e-13	5.10674e-13	2.46267e-13	2.01739e-13	1.40181e-12	1.18859e-12	9.37052e-13	1.45272e-12
Otu001033	4.50989e-13	9.652e-13	2.29295e-12	2.55018e-12	0.000152182	5.41656e-12	0.000507972	2.03873e-12	0.00119576	1.82909e-12	4.26587e-13	2.18341e-12	2.36703e-12	3.62127e-12	5.30423e-12	1.45891e-12	6.8779e-12	4.61063e-12	3.43228e-12	4.62523e-12	1.74209e-12	2.46169e-12	3.32557e-12	2.4446e-12	4.1912e-12	2.49848e-12	3.64512e-12	2.27005e-12	1.11631e-12	9.33391e-13	5.60584e-12	4.47684e-12	3.90603e-12	5.36881e-12
Otu001034	6.43415e-16	1.10518e-14	2.48013e-14	3.60177e-14	0.000400038	4.36616e-14	0.000498045	3.00131e-14	0.000507614	2.56527e-14	0.000596089	1.70852e-05	2.92018e-14	4.02829e-14	5.15945e-14	1.43927e-14	5.65907e-14	4.76376e-14	3.92142e-14	4.71094e-14	1.82217e-14	2.81847e-14	3.91666e-14	2.73528e-14	4.77528e-14	2.85376e-14	4.02154e-14	2.02689e-14	1.01026e-14	7.8327e-15	5.01575e-14	4.81138e-14	0.00195202	5.22066e-14
Otu001035	5.3917e-14	1.12383e-13	2.63405e-13	9.86554e-06	5.46111e-14	5.98105e-13	3.27047e-14	0.00386596	4.67882e-14	2.00768e-13	5.04248e-14	2.48424e-13	2.69982e-13	4.12439e-13	6.0239e-13	1.6865e-13	7.92269e-13	5.20329e-13	3.90182e-13	5.27887e-13	1.99728e-13	2.81595e-13	3.7726e-13	2.78837e-13	4.7448e-13	2.84745e-13	4.12493e-13	2.65639e-13	1.2943e-13	1.09782e-13	6.56926e-13	5.08067e-13	4.54934e-13	6.13511e-13
Otu001037	4.88724e-06	5.82298e-13	1.19277e-12	1.08081e-12	2.76215e-13	1.79959e-12	1.74495e-13	9.25854e-13	2.46255e-13	8.56818e-13	2.67739e-13	1.1497e-12	1.22168e-12	1.68009e-12	2.20166e-12	0.000348648	0.000705371	1.9892e-12	1.6117e-12	1.99985e-12	9.65203e-13	1.26132e-12	1.57464e-12	1.25418e-12	1.85813e-12	1.27491e-12	1.68099e-12	1.32132e-12	6.63486e-13	0.000949301	0.00558004	0.00992028	2.04194e-12	2.21831e-12
Otu001038	6.28226e-13	1.30366e-12	3.0435e-12	3.22347e-12	6.32336e-13	6.76077e-12	3.80775e-13	0.00996943	2.36385e-06	2.34061e-12	5.84466e-13	2.90334e-12	3.14029e-12	4.78905e-12	7.0113e-12	1.95908e-12	9.12866e-12	6.07382e-12	4.5258e-12	6.11935e-12	2.34084e-12	3.27054e-12	4.38234e-12	3.24468e-12	5.52144e-12	3.31216e-12	4.79403e-12	3.0906e-12	1.50998e-12	1.27141e-12	7.70226e-12	5.90541e-12	5.3184e-12	7.10409e-12
Otu001039	4.89496e-06	5.84118e-13	1.19612e-12	1.08487e-12	2.19545e-06	1.80675e-12	3.30894e-06	9.02185e-06	2.47214e-13	8.59982e-13	2.68651e-13	1.15306e-12	1.22598e-12	1.68476e-12	2.20779e-12	8.34857e-13	2.65625e-12	1.99481e-12	1.61642e-12	2.00534e-12	9.6798e-13	1.26494e-12	1.57935e-12	1.25769e-12	1.86368e-12	1.27866e-12	1.68563e-12	1.32446e-12	6.65601e-13	5.70823e-13	2.69435e-12	0.0170081	2.04675e-12	6.28821e-05
Otu001040	3.69477e-12	3.90627e-13	9.14342e-13	1.45536e-12	0.000451268	3.03594e-12	0.000595914	8.15541e-06	0.000592827	1.02317e-12	0.000367179	8.56422e-13	5.26885e-05	1.35482e-12	1.90229e-12	5.31083e-13	2.24313e-12	1.68629e-12	1.43969e-12	1.73225e-12	6.3603e-13	6.13166e-05	1.37871e-12	9.61396e-13	1.74015e-12	9.55316e-13	1.35252e-12	7.13053e-13	8.76323e-06	2.95056e-13	1.53209e-12	1.65439e-12	1.18257e-12	1.98131e-12
Otu001041	0.000356123	5.51571e-13	7.37051e-13	8.03781e-13	2.195e-06	4.96416e-13	5.4104e-13	3.05858e-13	3.27062e-12	3.39048e-13	2.46077e-13	2.38492e-12	1.09623e-12	1.01464e-12	8.90895e-13	7.96294e-13	7.05712e-13	2.74794e-12	0.0129105	2.10314e-12	1.32174e-09	6.14667e-13	5.95296e-13	5.64004e-13	6.78482e-12	5.409e-13	8.30456e-13	1.13734e-11	2.14198e-13	2.2806e-12	1.47444e-12	2.02804e-12	6.07119e-13	9.24686e-13
Otu001043	2.92404e-13	5.55241e-13	1.134e-12	1.10228e-12	0.00127388	1.46072e-05	0.000354235	9.29145e-13	2.12012e-05	8.56232e-13	0.000291785	1.09333e-12	1.16221e-12	1.6175e-12	2.16266e-12	7.90465e-13	2.63711e-12	1.93438e-12	1.546e-12	1.94743e-12	9.16506e-13	1.20224e-12	1.50799e-12	1.19596e-12	1.79007e-12	1.21415e-12	1.61785e-12	1.2205e-12	6.31348e-13	5.43276e-13	2.45895e-12	1.89265e-12	1.86778e-12	2.16802e-12
Otu001046	6.56303e-13	1.35801e-12	3.33864e-12	3.74842e-12	0.00045761	7.81857e-12	0.000806698	3.00045e-12	0.000461152	2.71845e-12	0.00026088	3.0867e-12	3.44144e-12	5.21417e-12	7.63273e-12	2.09061e-12	9.75002e-12	6.55426e-12	4.87969e-12	6.69687e-12	2.52534e-12	3.54242e-12	4.81371e-12	3.55694e-12	5.94139e-12	3.65898e-12	5.14858e-12	3.18051e-12	1.57651e-12	1.3367e-12	7.98989e-12	6.41779e-12	5.53781e-12	7.64776e-12
Otu001047	9.69924e-14	2.99537e-13	7.96605e-13	1.18965e-12	0.000317151	2.24007e-12	0.000853105	9.23618e-13	0.000379404	8.12832e-13	0.000502026	1.70141e-05	9.48417e-13	1.24803e-12	1.67134e-12	4.88328e-13	2.12346e-12	1.52746e-12	1.25983e-12	1.49711e-12	6.06471e-13	8.85958e-13	1.23444e-12	8.76509e-13	1.54458e-12	8.97493e-13	1.26048e-12	6.9092e-13	3.59553e-13	2.97565e-13	1.57169e-12	1.54279e-12	1.17322e-12	1.83149e-12
Otu001048	6.14336e-15	1.10455e-14	2.42558e-14	2.37262e-14	1.51142e-14	3.50345e-14	2.81737e-15	1.38598e-14	3.51378e-15	2.0552e-14	5.99763e-15	1.88684e-14	2.33816e-14	3.35752e-14	5.17463e-14	1.7936e-14	5.21893e-14	3.75415e-14	3.07336e-14	4.05796e-14	1.56313e-14	3.58499e-14	3.05218e-14	2.47866e-14	3.47888e-14	2.71973e-14	2.87112e-14	2.80532e-14	0.0043769	1.23355e-14	4.78438e-14	3.70416e-14	3.37233e-14	4.25239e-14
Otu001049	0.00366278	5.24514e-14	2.04483e-12	2.8627e-12	2.19501e-06	3.17367e-13	5.54256e-10	8.32293e-12	2.15115e-14	1.17474e-12	1.99458e-14	3.76646e-13	1.90236e-12	2.76516e-12	2.86687e-13	1.3943e-13	2.80909e-13	8.98203e-13	8.58014e-12	4.72089e-13	1.91351e-13	7.28206e-13	2.60287e-12	1.13227e-12	1.18786e-12	1.54268e-12	2.1396e-12	2.34361e-13	6.12248e-14	4.95978e-14	1.01863e-12	8.47308e-13	3.10242e-12	3.01373e-13
Otu001050	1.63559e-12	3.37501e-12	8.7171e-12	1.06993e-11	7.26367e-05	1.46072e-05	0.00103242	8.30487e-12	0.000145853	7.33618e-12	0.000393071	8.26657e-12	9.07601e-12	1.44591e-11	2.17973e-11	5.30675e-12	2.88139e-11	1.87363e-11	1.3649e-11	1.88264e-11	6.46528e-12	9.44289e-12	1.31908e-11	9.36924e-12	1.70208e-11	9.60352e-12	1.44752e-11	8.1968e-12	3.97109e-12	3.28763e-12	2.16729e-11	1.82258e-11	1.47284e-11	2.22075e-11
Otu001051	1.93232e-14	3.98504e-14	8.03679e-14	7.14714e-14	1.81369e-14	1.20579e-13	1.3679e-14	6.22455e-14	1.86727e-14	5.82179e-14	1.86434e-14	7.67143e-14	8.3158e-14	1.12373e-13	1.48187e-13	5.35014e-14	1.78053e-13	1.3222e-13	1.06811e-13	1.32375e-13	6.49356e-14	0.0241048	1.06011e-13	8.42112e-14	1.26232e-13	8.53779e-14	1.11455e-13	8.821e-14	4.62891e-14	3.84066e-14	1.79138e-13	1.31468e-13	1.36492e-13	1.48628e-13
Otu001052	4.03444e-14	8.48654e-14	1.88248e-13	1.92113e-13	4.04546e-14	4.30762e-13	2.50086e-14	1.56904e-13	3.51513e-14	1.42223e-13	3.80335e-14	0.00918852	1.93513e-13	2.90724e-13	8.28019e-05	1.23901e-13	5.83981e-13	3.69747e-13	2.74084e-13	3.70231e-13	1.46511e-13	2.01176e-13	2.66938e-13	2.00361e-13	3.34553e-13	2.03527e-13	2.91086e-13	1.95785e-13	9.66143e-14	8.23537e-14	4.76209e-13	3.58177e-13	3.29015e-13	4.3359e-13
Otu001053	4.88724e-06	5.81973e-13	1.19211e-12	1.0798e-12	0.000534392	1.79762e-12	0.000633392	9.24984e-13	0.000444723	8.56065e-13	0.000374765	1.14903e-12	1.22077e-12	1.67912e-12	2.20032e-12	8.32027e-13	2.64688e-12	1.98799e-12	1.61071e-12	1.99868e-12	9.64674e-13	1.26059e-12	1.57364e-12	1.25348e-12	1.85692e-12	1.27416e-12	1.68003e-12	1.32083e-12	6.63098e-13	5.68532e-13	2.68699e-12	1.95022e-12	2.04115e-12	2.21688e-12
Otu001055	6.4219e-13	1.37822e-12	3.22734e-12	3.62513e-12	0.000492352	7.73634e-12	5.923e-05	2.89621e-12	0.00112302	2.54007e-12	0.000435905	3.01323e-12	3.29135e-12	5.03383e-12	7.26502e-12	2.0321e-12	9.51057e-12	6.30737e-12	4.71591e-12	6.40425e-12	2.41282e-12	3.40923e-12	4.66359e-12	3.3628e-12	5.86012e-12	3.45278e-12	4.97203e-12	3.13892e-12	1.5496e-12	1.32133e-12	7.59016e-12	6.16977e-12	5.27621e-12	7.42713e-12
Otu001056	7.29709e-14	4.43307e-12	1.24442e-12	1.4013e-13	0.000574604	1.19706e-13	0.000463901	1.99637e-13	0.000615182	3.9788e-13	0.00025971	1.77772e-12	1.80327e-12	2.56472e-13	1.70884e-13	1.30581e-05	1.67207e-13	1.91307e-13	2.94673e-13	1.85951e-13	4.2777e-12	9.97155e-13	3.41718e-13	1.06472e-12	2.12445e-13	8.24846e-13	2.49805e-13	3.91334e-12	1.15574e-11	3.94616e-12	3.14706e-13	1.89756e-13	6.63162e-13	1.73786e-13
Otu001057	1.79199e-14	2.07508e-13	3.9326e-13	6.29851e-13	0.000552843	1.15556e-12	0.000436861	4.3733e-13	0.000787977	8.16687e-06	0.000180695	4.11115e-13	6.10187e-13	5.91438e-13	8.76237e-13	3.23161e-13	1.12139e-12	6.94372e-13	5.76101e-13	6.99731e-13	3.11358e-13	4.3154e-13	3.29492e-05	4.48497e-13	7.34585e-13	5.25408e-13	6.01922e-13	3.67791e-13	2.03578e-13	1.8884e-13	7.08356e-13	7.71442e-13	5.56225e-13	9.14529e-13
Otu001058	7.65317e-13	2.46856e-12	6.36212e-12	9.76292e-12	0.00062981	2.06394e-11	0.000212939	9.06551e-06	0.000846465	7.03768e-12	0.000332252	6.19982e-12	8.17464e-12	9.79255e-12	1.28429e-11	3.99964e-12	1.66917e-11	1.19906e-11	1.00047e-11	1.16301e-11	1.48885e-05	6.97393e-12	2.1845e-05	6.86975e-12	1.22956e-11	7.137e-12	9.58396e-12	5.15438e-12	2.86743e-12	2.33791e-12	1.1283e-11	1.17728e-11	8.7186e-12	1.40986e-11
Otu001059	9.49566e-14	1.97893e-13	4.84657e-13	5.2714e-13	2.195e-06	0.00325386	5.69192e-14	4.20988e-13	8.18187e-14	3.73853e-13	8.73645e-14	4.60266e-13	4.96412e-13	7.85459e-13	1.18428e-12	3.03418e-13	1.54766e-12	0.00839931	7.42342e-13	1.03024e-12	3.68538e-13	5.23883e-13	7.23373e-13	5.22751e-13	9.24094e-13	5.32235e-13	7.9656e-13	4.83567e-13	2.31414e-13	1.91865e-13	1.29108e-12	9.90684e-13	8.60363e-13	1.2031e-12
Otu001060	5.38541e-14	9.98064e-14	2.22314e-13	2.35569e-13	4.3283e-14	0.00191621	2.96618e-14	1.90086e-13	4.03399e-14	0.00141158	4.05539e-14	2.14363e-13	2.31487e-13	0.000665539	0.00146751	1.44234e-13	7.58777e-13	4.67841e-13	3.40851e-13	4.69927e-13	1.73153e-13	2.40647e-13	0.00596698	2.39033e-13	4.18034e-13	2.46033e-13	3.60951e-13	2.32364e-13	1.09432e-13	0.000158359	6.04468e-13	4.55817e-13	4.04044e-13	5.58408e-13
Otu001061	2.54933e-13	5.23226e-13	1.18804e-12	1.48019e-12	0.00045284	2.93924e-12	0.000378951	1.18496e-12	0.000522687	8.18264e-06	0.000627452	1.15027e-12	1.27836e-12	1.81935e-12	2.48092e-12	7.86972e-13	3.22203e-12	2.24676e-12	1.74075e-12	2.21249e-12	9.44846e-13	1.29777e-12	1.73414e-12	1.26931e-12	2.13081e-12	1.34034e-12	1.78902e-12	1.14344e-12	6.17279e-13	6.79876e-06	2.52092e-12	2.19755e-12	1.87833e-12	2.62022e-12
Otu001062	4.88725e-06	5.81926e-13	1.19198e-12	1.07959e-12	0.000157499	1.79724e-12	0.000256513	9.24814e-13	0.00124289	8.55912e-13	7.87663e-05	1.1489e-12	1.22061e-12	1.67893e-12	2.20007e-12	8.31939e-13	2.64655e-12	1.98776e-12	1.61051e-12	1.99846e-12	9.64567e-13	1.26045e-12	1.57344e-12	1.25334e-12	1.85668e-12	1.27401e-12	1.67984e-12	1.32073e-12	6.63036e-13	5.68499e-13	2.68679e-12	1.95e-12	2.041e-12	2.2166e-12
Otu001063	1.61965e-13	5.00704e-13	1.42971e-12	2.09497e-12	0.000114553	3.74872e-12	0.000655322	1.66892e-12	0.000992971	1.45548e-12	3.2687e-05	1.36698e-12	1.62524e-12	2.28821e-12	3.13245e-12	8.44582e-13	3.81709e-12	2.8317e-12	2.23924e-12	2.78702e-12	1.48885e-05	1.5667e-12	2.19036e-12	1.53825e-12	2.7356e-12	1.6006e-12	2.28404e-12	1.18224e-12	6.0588e-13	4.89466e-13	2.83491e-12	2.79055e-12	2.07284e-12	3.25347e-12
Otu001064	2.05423e-13	4.23777e-13	9.83224e-13	1.04635e-12	2.05651e-13	2.23673e-12	1.66289e-06	8.46083e-13	1.77734e-13	7.62036e-13	1.91075e-13	9.39422e-13	1.01447e-12	1.55269e-12	2.27461e-12	6.3432e-13	3.00128e-12	1.96534e-12	1.45698e-12	1.97976e-12	7.55509e-13	1.0562e-12	1.4156e-12	1.04985e-12	1.7824e-12	1.06983e-12	1.54737e-12	0.0248095	4.91016e-13	4.13016e-13	2.47573e-12	1.91928e-12	1.7137e-12	2.3077e-12
Otu001066	1.11009e-13	2.38442e-13	5.66425e-13	6.32426e-13	0.000510471	1.52548e-12	0.000164279	5.0187e-13	0.00016905	4.51057e-13	0.00130813	5.40368e-13	5.82134e-13	9.12588e-13	1.38817e-12	3.58885e-13	1.88542e-12	1.18184e-12	8.5827e-13	1.19128e-12	4.32229e-13	6.11633e-13	8.30977e-13	6.04521e-13	1.06545e-12	6.17172e-13	9.14128e-13	5.6132e-13	2.77043e-13	2.34255e-13	1.43619e-12	1.14615e-12	9.75855e-13	1.40458e-12
Otu001068	3.10557e-12	9.65069e-12	2.60494e-11	3.63507e-11	2.1953e-06	6.43487e-11	2.48815e-12	0.00368022	3.93491e-12	2.57504e-11	2.58139e-05	2.50027e-11	2.96827e-11	4.01762e-11	5.40433e-11	1.56988e-11	6.58985e-11	4.92329e-11	3.95838e-11	4.83333e-11	1.97022e-11	2.81255e-11	3.87027e-11	2.80116e-11	4.81541e-11	2.88261e-11	4.00954e-11	2.23043e-11	1.16143e-11	6.79876e-06	5.04204e-11	4.81856e-11	3.74649e-11	5.64623e-11
Otu001070	2.38886e-14	4.88386e-14	9.87916e-14	8.92443e-14	2.34381e-14	1.48816e-13	1.31177e-14	7.52562e-14	2.13496e-14	6.88112e-14	2.03112e-14	9.42355e-14	1.0182e-13	1.38746e-13	1.82558e-13	6.92633e-14	2.18113e-13	1.64605e-13	1.32627e-13	1.63954e-13	7.84119e-14	1.04312e-13	1.29183e-13	1.02477e-13	1.53097e-13	1.07513e-13	1.39566e-13	1.06982e-13	0.0201772	4.84104e-14	2.20609e-13	1.59795e-13	1.66899e-13	1.85227e-13
Otu001071	1.25881e-12	0.0123284	5.02274e-12	5.11089e-12	1.19887e-12	9.58092e-12	1.66289e-06	4.27574e-12	1.05295e-12	8.16975e-06	1.1311e-12	4.8383e-12	5.16187e-12	7.25327e-12	9.77829e-12	3.46385e-12	1.20648e-11	8.73272e-12	6.93142e-12	8.78918e-12	4.03246e-12	5.33037e-12	6.75976e-12	5.29743e-12	8.10031e-12	5.39444e-12	7.25867e-12	5.26949e-12	2.75317e-12	2.36227e-12	1.07602e-11	8.55246e-12	8.13949e-12	9.86482e-12
Otu001072	8.04814e-13	1.66315e-12	3.91305e-12	4.42244e-12	8.21187e-13	1.00124e-11	4.87053e-13	3.53344e-12	2.36385e-06	3.17095e-12	7.48916e-13	3.71693e-12	4.046e-12	6.22623e-12	9.16707e-12	2.50074e-12	1.22083e-11	7.91233e-12	5.88256e-12	7.95245e-12	2.99935e-12	4.20023e-12	5.64856e-12	4.18105e-12	7.16947e-12	4.25906e-12	6.22246e-12	3.86128e-12	1.91681e-12	6.43462e-05	9.50423e-12	0.0163407	6.60388e-12	9.35238e-12
Otu001073	1.62255e-13	3.43255e-13	7.46122e-13	9.06338e-13	0.000502415	1.7958e-12	0.000445212	7.48238e-13	0.000488662	6.45389e-13	0.000526983	7.29885e-13	7.98673e-13	1.13516e-12	1.61022e-12	5.11246e-13	2.10682e-12	1.45131e-12	1.11084e-12	1.45671e-12	5.92722e-13	8.18317e-13	1.09592e-12	7.90238e-13	1.31065e-12	8.49456e-13	1.1835e-12	7.65456e-13	3.77425e-13	3.18326e-13	1.6452e-12	1.41228e-12	1.25738e-12	1.64365e-12
Otu001074	3.29622e-15	2.89059e-15	7.15796e-15	4.7284e-15	0.000255015	8.95619e-15	0.000513059	8.14879e-06	0.00100613	4.09008e-15	6.54624e-05	5.9705e-15	6.39974e-15	1.08207e-14	1.66848e-14	4.8029e-15	1.71648e-14	1.26772e-14	9.98495e-15	1.47557e-14	4.93056e-15	1.91185e-05	9.54687e-15	7.25716e-15	1.06589e-14	7.10347e-15	1.09395e-14	8.99312e-15	3.24101e-15	2.89059e-15	2.2565e-14	1.17919e-14	1.6125e-14	1.51022e-14
Otu001075	5.2011e-12	1.67819e-11	5.084e-11	6.97824e-11	9.05905e-12	0.00535345	4.04865e-12	0.000678124	2.36386e-06	4.97028e-11	3.24441e-06	4.8484e-11	5.71765e-11	7.98036e-11	1.03488e-10	2.94317e-11	1.18702e-10	9.51086e-11	7.90772e-11	9.49405e-11	3.69256e-11	5.56635e-11	7.67497e-11	5.5036e-11	9.42635e-11	5.62662e-11	8.01446e-11	4.22462e-11	2.077e-11	1.64686e-11	1.00783e-10	9.48103e-11	7.54858e-11	3.14548e-05
Otu001076	1.20136e-12	3.84413e-13	9.18432e-13	0.00640407	1.92707e-13	2.72225e-12	8.90462e-14	4.39593e-05	3.37326e-05	7.37046e-13	9.91e-06	8.71792e-13	9.36951e-13	1.51662e-12	2.36221e-12	5.69417e-13	3.26412e-12	1.9866e-12	1.42019e-12	2.01022e-12	6.96215e-13	9.90617e-13	1.37029e-12	9.83423e-13	1.77358e-12	0.000193081	1.5208e-12	8.93649e-13	4.34654e-13	3.59281e-13	2.39067e-12	1.93093e-12	1.59207e-12	2.38959e-12
Otu001077	6.98766e-14	1.32498e-13	2.69395e-13	2.44434e-13	6.41084e-14	4.09667e-13	4.0389e-14	2.12561e-13	5.51938e-14	1.93432e-13	6.07761e-14	2.60891e-13	2.78729e-13	3.80383e-13	5.01163e-13	1.88046e-13	6.02543e-13	4.522e-13	3.68209e-13	4.55793e-13	2.19856e-13	2.87711e-13	3.56859e-13	2.83122e-13	4.22072e-13	2.90439e-13	3.81927e-13	2.9814e-13	1.49454e-13	0.0167212	6.07825e-13	4.44513e-13	4.63007e-13	5.01539e-13
Otu001078	3.59263e-14	9.5683e-13	1.02956e-12	1.15663e-12	0.000773611	2.48095e-12	0.000345981	9.33942e-13	0.000252016	8.32593e-13	0.000624206	9.62193e-13	1.04732e-12	1.54236e-12	2.20114e-12	6.3448e-13	2.85444e-12	1.95028e-12	1.47046e-12	1.95735e-12	7.55381e-13	1.08073e-12	1.42722e-12	1.06592e-12	1.7819e-12	1.08769e-12	1.55396e-12	9.65175e-13	4.54007e-13	2.18688e-13	2.24221e-12	1.89458e-12	1.62519e-12	2.2499e-12
Otu001079	2.94878e-14	2.09807e-14	4.46341e-14	2.914e-14	0.000283725	1.4742e-05	0.000261195	8.14938e-06	4.73247e-06	2.40287e-14	0.00177112	4.20872e-14	4.03362e-14	2.66986e-05	7.72664e-14	3.09567e-14	8.71003e-14	7.1173e-14	5.77248e-14	7.18538e-14	1.48992e-05	1.91431e-05	5.62541e-14	4.6278e-14	6.5305e-14	4.59756e-14	6.12154e-14	6.03173e-14	2.38308e-14	1.95455e-14	1.25778e-13	6.95028e-14	4.94321e-05	7.53676e-14
Otu001080	1.89556e-12	5.39747e-12	1.52237e-11	2.26833e-11	6.52677e-06	4.75192e-11	3.32577e-06	1.70686e-11	2.01428e-05	1.47423e-11	0.00152893	1.45923e-11	1.69606e-11	2.54239e-11	0.00604235	8.87011e-12	4.63502e-11	3.26069e-11	2.47471e-11	3.20429e-11	1.119e-11	1.6782e-11	2.38874e-11	1.64834e-11	3.12453e-11	1.71406e-11	2.5392e-11	1.3036e-11	6.49117e-12	5.23561e-12	3.30701e-11	3.185e-11	2.3646e-11	3.80768e-11
Otu001081	2.19038e-13	8.05535e-13	2.09322e-12	2.86847e-12	0.000462872	5.40383e-12	0.000534044	2.30029e-12	0.000756915	2.10275e-12	0.000110152	1.961e-12	2.35608e-12	3.11199e-12	4.12354e-12	1.28532e-12	5.06608e-12	3.74659e-12	3.02302e-12	3.73939e-12	1.58395e-12	2.182e-12	2.96321e-12	2.16693e-12	3.80403e-12	2.2327e-12	3.13585e-12	1.73164e-12	9.90927e-13	7.99976e-13	3.70284e-12	3.75021e-12	2.84749e-12	4.40196e-12
Otu001082	6.98527e-13	2.31898e-12	6.90564e-12	1.03381e-11	0.000569535	1.88214e-11	0.00035961	8.28691e-12	0.000793799	7.12062e-12	0.000282401	6.63674e-12	8.02907e-12	2.66735e-05	1.54171e-11	3.99355e-12	1.90873e-11	1.40001e-11	1.10771e-11	1.37268e-11	5.06042e-12	7.60296e-12	1.07824e-11	7.48978e-12	1.36689e-11	7.77496e-12	1.11724e-11	5.63793e-12	2.85162e-12	7.97461e-06	1.39966e-11	1.37592e-11	1.01308e-11	1.62007e-11
Otu001083	1.94688e-13	8.64034e-13	8.49703e-13	4.79681e-13	0.000401058	5.69493e-13	0.000310745	4.92352e-13	0.000418117	5.86417e-13	2.89428e-13	8.59906e-13	7.92989e-13	7.96279e-13	7.37576e-13	2.37092e-12	8.09967e-13	6.96861e-13	8.29136e-13	7.01412e-13	1.55818e-12	9.00068e-13	6.91095e-13	9.90683e-13	7.37918e-13	1.03718e-12	7.45758e-13	3.73428e-12	1.99101e-12	9.80654e-12	1.06469e-12	7.24079e-13	1.41685e-12	7.34388e-13
Otu001084	1.8617e-14	8.12381e-06	8.36567e-14	8.90718e-14	2.08805e-14	2.03372e-13	7.84494e-32	6.88549e-14	1.65793e-14	6.7397e-14	5.96963e-15	7.89786e-14	8.86993e-14	1.31153e-13	1.99311e-13	5.15213e-14	2.6906e-13	1.67756e-13	1.23936e-13	1.70519e-13	5.83011e-14	9.10301e-14	1.19088e-13	9.66048e-14	1.51521e-13	9.32739e-14	0.00899718	7.36851e-14	1.38636e-13	0.00187183	2.16502e-13	1.67205e-13	1.41211e-13	2.01202e-13
Otu001085	3.90282e-13	1.28245e-12	3.28681e-12	4.67224e-12	0.00171625	8.80217e-12	8.90172e-05	4.05017e-12	0.000115913	3.57678e-12	1.29977e-05	3.42234e-12	3.94741e-12	4.83481e-12	6.34938e-12	2.00273e-12	7.9411e-12	6.03601e-12	4.95483e-12	5.73708e-12	2.49631e-12	3.637e-12	4.89301e-12	3.51594e-12	6.05678e-12	3.63755e-12	4.80729e-12	2.76893e-12	1.60259e-12	7.9759e-06	5.80154e-12	5.8947e-12	4.39544e-12	6.99769e-12
Otu001087	6.45045e-12	3.20869e-11	8.63838e-11	6.70239e-11	0.000694641	2.14543e-11	0.000628737	7.8328e-11	0.000128441	7.32836e-11	3.24267e-06	8.70758e-11	1.02936e-10	9.0108e-11	6.35282e-11	5.73981e-11	4.58739e-11	7.56215e-11	9.67048e-11	7.34626e-11	7.16472e-11	9.27874e-11	9.86347e-11	9.05603e-11	8.80339e-11	9.42536e-11	9.01229e-11	7.936e-11	4.04951e-11	3.14473e-11	1.03194e-10	7.88908e-11	1.11937e-10	6.53562e-11
Otu001088	9.12384e-15	1.43625e-14	2.60101e-14	2.3955e-14	7.68729e-15	3.91505e-14	4.42786e-15	2.25945e-14	4.75416e-15	1.81526e-14	5.55473e-15	2.44049e-14	2.81737e-14	3.9927e-14	4.86868e-14	1.87926e-14	6.13749e-14	4.61537e-14	3.52362e-14	4.33775e-14	2.20021e-14	0.0148559	3.43745e-14	2.92014e-14	4.4306e-14	2.77926e-14	3.97471e-14	2.78789e-14	1.51204e-14	1.40766e-14	6.16165e-14	4.1192e-14	4.50365e-14	4.98466e-14
Otu001089	7.17694e-15	8.10152e-15	1.70951e-14	1.2987e-14	0.000260825	1.99817e-14	0.000306295	1.11858e-14	0.000521085	1.04263e-14	0.000186626	1.64792e-14	1.57836e-14	2.56246e-14	3.4031e-14	1.16904e-14	4.06468e-14	3.02892e-14	2.34199e-14	3.08038e-14	1.4907e-05	1.80221e-14	2.19797e-14	1.85396e-14	2.63344e-14	1.81707e-14	2.53726e-14	2.17664e-14	8.7393e-15	6.79876e-06	4.70835e-14	2.97136e-14	3.45707e-14	3.14768e-05
Otu001090	1.18654e-14	8.51983e-15	2.02118e-14	9.86678e-06	0.000767739	1.9808e-14	0.000468327	1.16196e-14	0.000103942	8.16698e-06	0.000294475	1.77891e-14	1.65406e-14	2.73496e-14	3.60683e-14	1.22801e-14	4.01249e-14	3.28748e-14	2.53269e-14	3.28443e-14	0.000117851	2.09794e-14	2.49706e-14	2.06419e-14	2.89148e-14	2.04687e-14	2.61272e-14	2.52562e-14	9.49538e-15	8.13617e-15	5.59555e-14	3.17213e-14	4.13499e-14	3.4692e-14
Otu001091	4.44484e-14	8.38611e-14	1.8079e-13	0.000795663	3.9366e-14	2.98563e-13	2.57352e-14	1.41576e-13	3.59314e-14	1.30081e-13	3.85422e-14	1.72056e-13	1.82711e-13	2.59652e-13	3.50205e-13	1.24081e-13	4.3551e-13	3.11457e-13	2.45203e-13	3.13006e-13	1.42544e-13	1.90189e-13	2.41241e-13	1.88749e-13	2.88608e-13	0.0186021	2.5762e-13	1.95358e-13	9.78436e-14	8.31047e-14	4.16933e-13	3.04398e-13	3.07017e-13	3.52759e-13
Otu001092	1.99513e-13	4.30911e-13	1.00098e-12	1.11684e-12	0.000338367	2.20477e-12	0.000356601	9.30827e-13	0.000450057	8.56012e-13	0.000333048	9.3549e-13	1.01687e-12	1.49332e-12	2.12212e-12	6.2972e-13	2.64393e-12	1.83599e-12	1.43102e-12	1.7914e-12	7.53104e-13	1.05596e-12	1.34842e-12	1.0017e-12	1.7198e-12	1.10492e-12	1.45111e-12	9.64154e-13	4.92924e-13	4.07989e-13	2.16874e-12	1.77031e-12	1.59107e-12	2.07621e-12
Otu001093	1.597e-14	0.00376543	6.0456e-14	5.58013e-14	1.39389e-14	9.89117e-14	8.76894e-15	4.68894e-14	1.12057e-14	4.35091e-14	1.23756e-14	5.73795e-14	6.20788e-14	8.70733e-14	1.16894e-13	4.09706e-14	1.46097e-13	1.04549e-13	8.33812e-14	1.05097e-13	4.86165e-14	6.36987e-14	8.16137e-14	6.33379e-14	9.73068e-14	6.51872e-14	8.69505e-14	6.61687e-14	3.33513e-14	2.8284e-14	1.42411e-13	1.02474e-13	1.04084e-13	1.17781e-13
Otu001094	1.13878e-13	2.08993e-13	4.36082e-13	4.37999e-13	0.000636429	8.19366e-13	0.000292846	3.64252e-13	0.00035802	3.35135e-13	0.000921015	4.1945e-13	4.47626e-13	6.32775e-13	8.62729e-13	2.99167e-13	1.07442e-12	7.61892e-13	6.01858e-13	7.71472e-13	3.49873e-13	4.62294e-13	5.8613e-13	4.63281e-13	7.06533e-13	4.69518e-13	6.31831e-13	4.63136e-13	2.39196e-13	2.04269e-13	9.57945e-13	7.49561e-13	7.22113e-13	8.71143e-13
Otu001096	7.39032e-14	8.06526e-12	6.75998e-13	2.29796e-13	0.000542439	3.2466e-13	0.000414868	2.53293e-13	0.000453156	2.44115e-13	0.000510856	1.07973e-12	7.12793e-13	3.7032e-13	3.58231e-13	1.18361e-11	4.01893e-13	3.57979e-13	3.85488e-13	3.58924e-13	7.1195e-12	0.000648606	3.65232e-13	5.96305e-13	3.58037e-13	5.62046e-13	3.657e-13	7.40992e-12	9.854e-12	7.14652e-11	5.02956e-13	3.48231e-13	6.35422e-13	3.66298e-13
Otu001097	8.55493e-13	3.39569e-12	1.12086e-11	1.36749e-11	9.35328e-05	9.42453e-12	0.000600006	8.14874e-06	0.00013296	1.08003e-11	0.00094646	1.06123e-11	1.27352e-11	1.63013e-11	1.72494e-11	6.15744e-12	1.56809e-11	1.77681e-11	1.64228e-11	1.73829e-11	0.00219969	1.21763e-11	1.64162e-11	1.20041e-11	1.83025e-11	1.24441e-11	1.64029e-11	9.06605e-12	4.20916e-12	3.23031e-12	2.04409e-11	1.77565e-11	1.64702e-11	1.781e-11
Otu001098	1.92567e-13	3.92219e-13	9.47613e-13	1.13782e-12	0.000231923	6.38914e-05	0.00064734	9.52992e-13	0.000743416	8.08491e-13	0.00012118	9.26222e-13	1.02937e-12	1.51482e-12	2.20029e-12	6.34149e-13	2.93248e-12	1.87868e-12	1.47542e-12	1.93264e-12	7.55309e-13	1.04169e-12	1.46228e-12	1.02032e-12	1.74152e-12	1.05665e-12	1.51431e-12	9.46217e-13	4.64551e-13	3.90173e-13	2.16508e-12	1.87229e-12	1.57255e-12	2.27927e-12
Otu001099	8.99701e-13	2.64975e-12	6.81364e-12	9.87043e-06	4.39e-06	1.82071e-11	0.000573455	7.65051e-12	4.0379e-05	6.73643e-12	1.12074e-12	6.60716e-12	7.90717e-12	1.04984e-11	1.40742e-11	4.222e-12	1.7804e-11	1.29136e-11	1.05308e-11	1.25482e-11	5.17329e-12	7.41808e-12	1.0253e-11	7.31778e-12	1.29123e-11	7.59495e-12	1.04155e-11	5.96552e-12	3.15437e-12	2.59347e-12	1.3221e-11	1.27733e-11	9.92312e-12	1.50473e-11
Otu001100	0.00422688	8.80943e-15	3.45908e-10	1.83508e-14	3.57317e-15	8.09593e-13	6.20731e-16	6.56132e-14	5.38604e-15	9.79874e-14	1.40551e-15	1.90811e-12	4.6318e-13	3.07744e-14	3.37543e-14	3.04081e-14	2.46374e-13	2.55298e-14	4.0339e-14	2.97809e-14	1.20732e-13	4.79624e-13	3.99517e-14	9.68501e-13	2.54789e-05	1.6524e-12	3.29766e-14	9.47658e-14	1.4991e-14	0.000159382	3.62002e-14	2.65655e-14	1.18929e-13	3.6189e-14
Otu001102	1.16158e-12	4.14759e-12	1.10901e-11	1.60963e-11	0.000161829	2.7343e-11	0.000140658	1.31616e-11	0.000126776	1.15958e-11	0.000212098	1.06993e-11	1.31583e-11	1.68391e-11	2.23014e-11	6.79013e-12	2.71211e-11	2.04897e-11	1.69435e-11	2.005e-11	8.36942e-12	1.20969e-11	1.66559e-11	1.18266e-11	2.04004e-11	1.23795e-11	1.67406e-11	0.0173807	5.0052e-12	4.05318e-12	2.04374e-11	2.02729e-11	1.54662e-11	2.35061e-11
Otu001103	6.32696e-13	1.36627e-12	3.14295e-12	3.61177e-12	0.000421246	7.64535e-12	0.000425069	2.88838e-12	0.000766875	2.5996e-12	0.00038564	2.98197e-12	3.26586e-12	4.81126e-12	6.83125e-12	2.03401e-12	8.8194e-12	5.99466e-12	4.5711e-12	5.99532e-12	2.42955e-12	3.3644e-12	4.48843e-12	3.3214e-12	5.56146e-12	3.40686e-12	4.82496e-12	3.05845e-12	1.5919e-12	1.32475e-12	6.98074e-12	5.87659e-12	5.06609e-12	6.97664e-12
Otu001104	1.09743e-12	5.90134e-10	5.25148e-12	3.15145e-12	0.000402886	2.29393e-05	0.000784665	2.89455e-12	0.000525312	2.86232e-12	6.55278e-05	5.96549e-12	5.66859e-12	4.54156e-12	5.57824e-12	1.30581e-05	6.89655e-12	5.1087e-12	4.52457e-12	5.08386e-12	1.114e-11	4.89675e-12	4.49952e-12	0.000485535	4.90887e-12	4.84784e-12	4.53952e-12	2.1568e-11	3.13178e-10	9.11688e-10	6.43038e-12	0.000546376	6.49747e-12	5.71607e-12
Otu001105	3.07769e-13	4.62255e-13	7.51774e-13	0.000878973	2.195e-06	2.50063e-12	6.72005e-11	8.15341e-06	6.10591e-13	5.98139e-13	7.86843e-10	7.11031e-13	0.0124984	1.27531e-12	2.09185e-12	4.89069e-13	3.01614e-12	1.72452e-12	1.18646e-12	0.00108138	5.7163e-13	8.1144e-13	0.00213311	8.01035e-13	1.5196e-12	8.25328e-13	1.28069e-12	7.66426e-13	4.38106e-13	5.03934e-13	2.0761e-12	1.66207e-12	1.3331e-12	2.12002e-12
Otu001106	6.43172e-13	1.21004e-12	2.38487e-12	0.0111086	1.39358e-05	3.84087e-12	5.59248e-05	1.96016e-12	1.18139e-05	1.81372e-12	1.2978e-05	2.30735e-12	2.47803e-12	3.27529e-12	4.19167e-12	1.69943e-12	4.98458e-12	3.83264e-12	3.16939e-12	3.83721e-12	1.95557e-12	2.5165e-12	3.10763e-12	2.49891e-12	3.63119e-12	2.54215e-12	3.27498e-12	2.5858e-12	1.37324e-12	1.18598e-12	4.8489e-12	3.76932e-12	3.82001e-12	4.24599e-12
Otu001107	0.00195609	8.72399e-13	1.78161e-11	2.72758e-08	3.876e-13	1.54369e-10	1.66235e-06	0.00395832	2.36385e-06	1.28152e-10	3.21849e-13	1.23112e-11	2.56729e-11	1.58794e-08	7.62691e-12	1.95259e-12	4.09654e-11	1.33504e-11	5.94955e-08	1.21078e-11	3.28257e-12	4.67308e-11	7.46702e-08	5.76152e-11	8.5589e-11	4.96734e-11	2.01639e-08	4.10972e-12	1.10234e-12	1.35886e-05	3.86871e-11	1.88694e-11	3.14596e-09	7.65424e-12
Otu001109	1.79473e-13	3.71599e-13	0.0125966	9.14267e-13	1.80533e-13	1.96642e-12	1.09323e-13	7.40984e-13	1.56065e-13	6.66631e-13	3.24267e-06	8.2167e-13	8.87425e-13	1.34478e-12	1.98499e-12	5.55399e-13	2.60637e-12	1.71302e-12	1.27924e-12	1.73226e-12	6.63403e-13	9.21237e-13	1.23151e-12	9.17569e-13	1.54991e-12	9.40296e-13	1.35587e-12	8.73657e-13	4.30026e-13	3.63887e-13	2.14732e-12	1.66824e-12	1.48638e-12	2.00398e-12
Otu001110	8.46607e-14	1.71382e-13	4.32991e-13	0.00271373	8.19898e-14	1.33476e-12	4.83968e-14	0.00170642	6.93202e-14	0.00387749	7.52829e-14	4.10306e-13	4.47292e-13	7.35809e-13	1.17465e-12	2.64997e-13	1.64767e-12	9.82775e-13	6.86864e-13	9.89669e-13	3.21285e-13	4.69281e-13	6.61644e-13	4.66457e-13	8.7348e-13	4.77444e-13	7.35861e-13	4.20356e-13	8.76322e-06	1.65636e-13	1.19035e-12	9.49515e-13	7.69264e-13	0.000172584
Otu001112	5.55489e-14	1.7579e-13	3.74471e-13	4.26802e-13	0.000368573	8.77267e-13	0.000455787	3.6654e-13	0.000384307	3.17308e-13	0.000802321	3.71706e-13	4.06087e-13	5.74214e-13	8.16169e-13	2.53856e-13	1.02833e-12	6.98877e-13	5.51551e-13	7.16763e-13	2.9263e-13	3.94363e-13	5.22116e-13	4.13297e-13	6.73904e-13	4.0299e-13	5.73481e-13	3.76149e-13	1.86616e-13	1.58764e-13	8.37285e-13	6.91568e-13	6.1347e-13	8.22977e-13
Otu001114	1.31637e-14	2.86516e-14	5.36878e-14	4.93831e-14	1.34899e-14	8.04165e-14	4.4663e-15	4.25346e-14	1.01595e-14	3.85725e-14	1.34177e-14	5.32841e-14	5.35234e-14	7.35013e-14	1.0042e-13	3.75069e-14	1.21844e-13	0.0227153	7.56651e-14	8.84064e-14	4.40407e-14	5.61011e-14	6.98425e-14	5.73225e-14	8.50885e-14	5.7504e-14	7.53064e-14	6.2973e-14	3.28e-14	2.58121e-14	1.22596e-13	9.00957e-14	9.46909e-14	9.88037e-14
Otu001115	0.00306399	2.15791e-13	4.6685e-13	9.65248e-13	1.34922e-11	6.46298e-13	4.15686e-13	6.71872e-13	7.69302e-13	4.79791e-13	8.50439e-14	4.03324e-13	4.61106e-13	3.24629e-12	1.30926e-12	2.33632e-13	8.85659e-13	2.74812e-12	2.6285e-12	2.28675e-12	2.88552e-13	5.22601e-13	2.25092e-12	5.38112e-13	3.71093e-12	5.34531e-13	2.61832e-12	3.83753e-13	4.14858e-13	0.000900389	6.65695e-12	2.50917e-12	1.53616e-12	1.37646e-12
Otu001117	1.58994e-13	3.40847e-13	8.04876e-13	9.63629e-13	0.000427556	2.08076e-12	0.000585608	7.60722e-13	0.000638975	6.80637e-13	0.000113952	7.66852e-13	8.40931e-13	1.26649e-12	1.81454e-12	5.11318e-13	2.35211e-12	1.57916e-12	1.20496e-12	1.58133e-12	6.16858e-13	8.67366e-13	1.17307e-12	8.5422e-13	1.46922e-12	8.78513e-13	1.25867e-12	7.69697e-13	3.87343e-13	3.25287e-13	1.81681e-12	1.56439e-12	1.29886e-12	1.84905e-12
Otu001118	3.56132e-14	6.80441e-14	1.54423e-13	1.51731e-13	3.34717e-14	2.77487e-13	2.04907e-14	1.25928e-13	2.94496e-14	1.15457e-13	3.0242e-14	1.46328e-13	1.58624e-13	2.30783e-13	3.21296e-13	1.00168e-13	0.0175843	2.82613e-13	2.32101e-05	2.87262e-13	1.20306e-13	1.63705e-13	2.13587e-13	1.63137e-13	2.62247e-13	1.66564e-13	2.314e-13	1.6165e-13	7.98586e-14	6.77058e-14	3.70702e-13	2.79826e-13	2.66191e-13	3.2539e-13
Otu001119	5.36505e-14	2.12595e-13	6.00841e-13	8.66056e-13	0.000494489	1.51568e-12	0.000796666	7.1938e-13	0.00024457	6.16882e-13	0.000342744	5.80225e-13	6.95467e-13	9.44427e-13	1.27148e-12	3.62275e-13	1.55248e-12	1.15978e-12	9.35614e-13	1.13341e-12	4.5295e-13	6.59147e-13	9.14333e-13	6.41693e-13	1.14215e-12	1.85367e-05	9.46549e-13	4.98819e-13	2.61272e-13	2.06448e-13	1.16221e-12	1.14542e-12	8.61195e-13	1.34254e-12
Otu001120	5.31796e-14	1.14357e-13	2.83042e-13	3.33951e-13	0.000344977	7.45503e-13	0.000592184	2.6066e-13	0.000507178	2.34986e-13	0.000313247	2.68224e-13	2.91838e-13	4.54093e-13	6.82412e-13	1.71952e-13	8.97617e-13	5.90728e-13	4.31763e-13	5.91812e-13	2.12329e-13	3.06141e-13	4.18348e-13	3.01099e-13	5.34373e-13	3.08918e-13	4.58882e-13	2.68859e-13	1.32523e-13	1.10691e-13	6.89813e-13	5.74703e-13	4.73724e-13	6.9009e-13
Otu001121	4.01935e-13	8.75979e-13	1.8776e-12	2.09405e-12	0.000336147	4.05783e-12	0.000929189	1.7292e-12	0.000371399	1.56461e-12	8.42653e-05	1.81033e-12	1.95777e-12	2.75446e-12	3.7063e-12	1.2815e-12	4.66645e-12	3.31891e-12	2.64114e-12	3.31292e-12	1.48669e-12	2.00476e-12	2.57549e-12	1.97667e-12	3.12237e-12	2.02608e-12	2.72527e-12	1.87406e-12	1.00884e-12	8.57568e-13	3.85597e-12	3.24082e-12	2.91033e-12	3.80163e-12
Otu001122	1.92449e-11	2.95225e-12	3.68189e-12	4.69601e-12	0.000269097	8.35765e-12	0.00056502	4.20441e-12	0.000587453	3.604e-12	0.000384758	1.7093e-05	4.93988e-12	5.3539e-12	6.94788e-12	2.521e-12	9.82411e-12	3.0366e-05	5.59704e-12	6.14759e-12	2.88858e-12	4.00128e-12	5.57973e-12	3.97123e-12	6.83058e-12	4.25939e-12	5.08777e-12	3.36695e-12	2.36212e-12	6.79875e-06	7.40504e-12	6.58685e-12	5.22829e-12	8.21714e-12
Otu001123	6.7688e-14	1.30417e-13	2.70702e-13	2.43301e-13	6.41784e-14	4.09667e-13	4.13964e-14	2.08244e-13	5.51713e-14	1.94825e-13	6.15495e-14	2.6085e-13	2.76905e-13	3.78507e-13	5.00889e-13	1.89217e-13	5.99822e-13	4.51464e-13	3.64426e-13	4.53197e-13	2.20745e-13	2.85203e-13	3.57472e-13	2.85889e-13	4.19902e-13	2.889e-13	3.82528e-13	3.00929e-13	1.53524e-13	0.0161305	6.10286e-13	4.44211e-13	4.62411e-13	5.03995e-13
Otu001124	1.62974e-12	3.32244e-12	0.000611656	9.91828e-12	1.64327e-12	2.21385e-11	1.6629e-06	7.85234e-12	1.38578e-12	6.82695e-12	1.46899e-12	7.90037e-12	8.63156e-12	1.34427e-11	1.99629e-11	5.13204e-12	2.60767e-11	1.7261e-11	1.26915e-11	1.7321e-11	6.20808e-12	8.97165e-12	1.23083e-11	8.85978e-12	1.57867e-11	1.85506e-05	1.34513e-11	7.92188e-12	3.89601e-12	3.23834e-12	2.00344e-11	1.67432e-11	0.0351241	2.03257e-11
Otu001125	2.20302e-13	9.55855e-13	2.30003e-12	9.89113e-06	0.000582027	6.04453e-12	0.000559948	3.07252e-12	0.000402277	2.34327e-12	4.56949e-05	2.12612e-12	2.94029e-12	3.09009e-12	4.20013e-12	1.47696e-12	4.79032e-12	3.71574e-12	3.18399e-12	3.38123e-12	1.65714e-12	1.91115e-05	3.29811e-12	2.21675e-12	3.78656e-12	2.41051e-12	3.05153e-12	1.78602e-12	1.25194e-12	9.07453e-13	3.31963e-12	3.5797e-12	2.65353e-12	4.16496e-12
Otu001126	1.60198e-14	3.59076e-14	7.3377e-14	0.0070661	1.79719e-14	1.11679e-13	1.16824e-14	6.0794e-14	1.64132e-14	5.70985e-14	1.43054e-14	7.24818e-14	8.03564e-14	1.06469e-13	1.40817e-13	5.37638e-14	1.66266e-13	1.29138e-13	1.02541e-13	1.27013e-13	6.37214e-14	8.25578e-14	1.01892e-13	8.01125e-14	1.19032e-13	8.21649e-14	1.05859e-13	8.40114e-14	4.31942e-14	3.49859e-14	1.69193e-13	1.25736e-13	1.28283e-13	1.39523e-13
Otu001127	4.50585e-14	6.23153e-14	1.77954e-13	2.80604e-13	0.000473328	6.11201e-13	0.000559234	2.36662e-13	0.000301598	2.0769e-13	0.000537294	1.69765e-13	0.00015346	2.70098e-13	3.4146e-05	1.0354e-13	4.97215e-13	3.61387e-13	2.93298e-13	3.52105e-13	1.29108e-13	1.92448e-13	2.87149e-13	1.88295e-13	3.49659e-13	2.04766e-13	2.79092e-13	1.43546e-13	8.76322e-06	6.27671e-14	3.35247e-13	3.55145e-13	2.47557e-13	4.15413e-13
Otu001128	1.45422e-14	3.0694e-14	6.2719e-14	5.63055e-14	1.50261e-14	0.0129683	9.87721e-15	4.90715e-14	1.3086e-14	4.51514e-14	1.33894e-14	6.23918e-14	6.41205e-14	8.82951e-14	1.14208e-13	4.32913e-14	1.38219e-13	1.06045e-13	8.35943e-14	1.02241e-13	5.10016e-14	6.62559e-14	8.28904e-14	6.66592e-14	9.68715e-14	6.7633e-14	8.74122e-14	6.95654e-14	3.49738e-14	3.08031e-14	1.41803e-13	1.02098e-13	1.07785e-13	1.14543e-13
Otu001129	1.64607e-14	1.61595e-14	4.76292e-14	4.89331e-14	2.56692e-14	8.37298e-14	8.41396e-15	0.00350211	1.2324e-14	2.4664e-14	1.08563e-14	4.77784e-14	4.9561e-14	6.82836e-14	8.42048e-14	3.32663e-14	1.15381e-13	8.85065e-14	6.72738e-14	9.08854e-14	4.806e-14	4.96934e-14	6.24457e-14	5.17818e-14	7.71277e-14	5.74165e-14	6.16046e-14	5.4841e-14	2.71295e-14	2.9143e-14	1.10666e-13	7.60482e-14	7.99024e-14	9.01925e-14
Otu001130	1.40958e-12	4.96423e-12	1.89624e-05	1.98177e-11	0.000202942	2.20304e-11	0.000221348	1.64472e-11	9.0853e-05	1.46653e-11	0.00195369	1.42486e-11	1.6735e-11	2.30381e-11	2.81751e-11	8.58093e-12	2.999e-11	2.69493e-11	2.27217e-11	2.66428e-11	1.07988e-11	1.64079e-11	2.23992e-11	1.61475e-11	2.66752e-11	1.67856e-11	2.30508e-11	1.23795e-11	6.05235e-12	4.83423e-12	2.91286e-11	2.66111e-11	2.21585e-11	2.90596e-11
Otu001131	1.45076e-13	3.99734e-13	9.87731e-13	7.48444e-13	1.5279e-13	4.30996e-13	8.0276e-14	0.00263668	1.32515e-13	0.00147743	1.62245e-13	9.46521e-13	1.00821e-12	1.32854e-12	1.18545e-12	6.11736e-13	0.000132211	1.28896e-12	1.24639e-12	1.26521e-12	7.04388e-13	1.00133e-12	1.27899e-12	1.05336e-12	1.35943e-12	1.07398e-12	1.2945e-12	1.05368e-12	4.2097e-13	3.71091e-13	2.03294e-12	1.33975e-12	1.87139e-12	1.15373e-12
Otu001132	5.91473e-13	1.51233e-12	3.79635e-12	3.23448e-12	8.23444e-05	2.52355e-12	0.000963169	2.94892e-12	0.000483275	2.71417e-12	6.1263e-13	3.64783e-12	3.95268e-12	5.34389e-12	5.34186e-12	2.37057e-12	4.54544e-12	5.45089e-12	5.18954e-12	5.49554e-12	2.91782e-12	4.12557e-12	5.19641e-12	4.03404e-12	5.58058e-12	4.14174e-12	5.20579e-12	3.85628e-12	1.76283e-12	1.42668e-12	7.96792e-12	5.47417e-12	6.6725e-12	5.31621e-12
Otu001133	9.5833e-15	1.62666e-14	3.495e-14	2.96475e-14	8.51859e-15	4.96852e-14	4.86391e-15	2.54338e-14	6.9525e-15	2.43703e-14	9.13784e-15	3.29215e-14	3.32257e-14	4.88609e-14	6.18415e-14	0.0127522	7.76797e-14	5.69322e-14	4.55018e-14	5.59606e-14	2.71252e-14	3.45062e-14	4.6629e-14	3.46098e-14	5.33724e-14	3.49859e-14	4.8839e-14	3.70632e-14	1.81046e-14	1.51073e-14	7.6781e-14	5.53043e-14	5.74511e-14	6.31056e-14
Otu001134	4.55149e-14	9.61605e-14	1.9472e-13	0.0101295	4.82272e-14	2.94942e-13	2.80692e-14	1.53004e-13	4.18243e-14	1.40271e-13	4.47714e-14	1.88392e-13	2.00731e-13	2.75226e-13	3.60353e-13	1.37353e-13	4.36113e-13	3.25458e-13	2.64004e-13	3.27364e-13	1.56759e-13	2.05485e-13	2.58607e-13	2.05982e-13	3.0713e-13	2.10157e-13	2.76146e-13	2.16734e-13	1.09993e-13	9.20631e-14	4.40035e-13	3.19142e-13	3.34705e-13	3.64868e-13
Otu001136	2.03318e-12	0.00087625	0.0104155	2.65052e-11	3.36803e-12	3.75536e-11	4.98125e-06	2.17018e-11	2.36386e-06	1.91148e-11	2.62525e-12	1.86898e-11	2.17077e-11	3.07295e-11	3.97184e-11	1.13764e-11	4.53877e-11	3.68922e-11	2.32234e-05	3.6701e-11	1.41128e-11	2.13251e-11	2.94347e-11	2.10777e-11	3.60901e-11	2.17597e-11	3.06891e-11	1.63474e-11	7.89922e-12	6.38084e-12	3.92663e-11	3.64557e-11	2.91574e-11	4.11022e-11
Otu001137	1.45502e-13	1.14255e-13	3.79655e-05	1.87178e-13	2.20021e-06	3.35724e-13	4.99038e-06	1.50722e-13	4.74035e-06	1.5228e-05	4.62779e-14	2.6162e-13	2.22754e-13	4.43606e-13	6.14442e-13	1.84549e-13	7.2959e-13	0.0275102	3.90759e-13	5.56191e-13	4.07036e-05	3.82957e-05	3.6124e-13	3.09493e-13	4.48657e-13	2.93421e-13	4.48095e-13	3.70501e-13	1.75146e-05	6.80844e-06	8.58713e-13	5.16518e-13	6.24084e-13	5.64962e-13
Otu001138	2.67511e-13	5.47899e-13	1.29701e-12	1.52208e-12	0.0011328	3.15444e-12	0.000305405	1.21133e-12	6.45993e-05	1.08502e-12	0.000510734	1.23976e-12	1.35984e-12	2.00872e-12	2.84731e-12	8.41968e-13	3.65497e-12	2.46338e-12	1.90115e-12	2.51479e-12	9.76976e-13	1.39345e-12	1.83704e-12	1.38779e-12	2.32613e-12	1.42227e-12	2.00997e-12	1.26346e-12	6.39486e-13	5.36673e-13	2.89615e-12	2.43531e-12	2.0901e-12	2.87288e-12
Otu001139	4.98841e-05	0.00913253	2.75258e-13	2.24958e-13	7.24517e-14	7.48751e-15	5.36205e-14	1.96397e-13	7.01945e-14	1.86323e-13	7.94199e-14	2.632e-13	2.73418e-13	3.46952e-13	5.48698e-13	2.04158e-13	3.95886e-14	3.37898e-13	3.4249e-13	2.92245e-13	9.33782e-05	2.85078e-13	3.36458e-13	2.86042e-13	3.65752e-13	2.8978e-13	3.44418e-13	3.25549e-13	1.69225e-13	1.5189e-13	4.90793e-13	3.46766e-13	4.62414e-13	2.96885e-13
Otu001140	9.04592e-13	1.89314e-12	4.64621e-12	5.32244e-12	0.000291651	1.18915e-11	0.000815808	4.20192e-12	0.000556638	3.73372e-12	8.85262e-05	4.41743e-12	4.79951e-12	7.55363e-12	1.12882e-11	2.92161e-12	1.49608e-11	9.72123e-12	7.11357e-12	9.77682e-12	3.51558e-12	5.04327e-12	6.89542e-12	4.98583e-12	8.79065e-12	5.08448e-12	7.56291e-12	4.56237e-12	2.21974e-12	1.84792e-12	1.17986e-11	9.42634e-12	8.04904e-12	1.14699e-11
Otu001141	7.23097e-13	2.32662e-12	7.74295e-12	1.27255e-11	0.000698533	2.49844e-11	0.000505215	9.64595e-12	0.000323865	8.31692e-12	0.000184479	7.35279e-12	8.97536e-12	1.3084e-11	1.88829e-11	4.21029e-12	0.000372729	1.67732e-11	1.27985e-11	1.64298e-11	5.43184e-12	8.53774e-12	4.36492e-05	8.45379e-12	1.63566e-11	8.81973e-12	1.31562e-11	6.06446e-12	2.89521e-12	6.79876e-06	1.61264e-11	1.6573e-11	1.13951e-11	3.1455e-05
Otu001142	1.9406e-12	5.61783e-05	2.20083e-11	3.58626e-11	6.5066e-05	0.000226245	9.80946e-05	0.00434365	4.45826e-05	2.3865e-11	9.72352e-06	2.06445e-11	2.55865e-11	3.71607e-11	5.33901e-11	1.18416e-11	6.76861e-11	4.7303e-11	3.66386e-11	4.67279e-11	1.54699e-11	2.42806e-11	3.59473e-11	2.37198e-11	4.60025e-11	2.49318e-11	3.71101e-11	1.68842e-11	0.00011631	6.38097e-12	4.54048e-11	4.64006e-11	3.18516e-11	5.57987e-11
Otu001143	1.54916e-13	5.22366e-13	1.49444e-12	2.19304e-12	0.000641174	3.81026e-12	0.00054682	1.71884e-12	0.000264431	1.53521e-12	0.000183537	1.45561e-12	1.6916e-12	2.41017e-12	3.25664e-12	1.30581e-05	3.95991e-12	2.93656e-12	2.33097e-12	2.9056e-12	1.11338e-12	1.65505e-12	2.28268e-12	1.60527e-12	2.90199e-12	1.69384e-12	2.39573e-12	1.24036e-12	6.42192e-13	5.11939e-13	2.99993e-12	2.91549e-12	2.17457e-12	3.39877e-12
Otu001144	1.66064e-14	2.75502e-14	5.71557e-14	4.25167e-14	7.40515e-15	7.77597e-14	5.16008e-15	3.88304e-14	9.9255e-15	0.00494126	3.3189e-14	4.7311e-14	4.79219e-14	7.0557e-14	9.62879e-14	3.41261e-14	1.07254e-13	7.7036e-14	6.47864e-14	7.97208e-14	3.96582e-14	5.58123e-14	6.31647e-14	5.20022e-14	7.31063e-14	5.27767e-14	7.21021e-14	4.46492e-14	2.51726e-14	2.59776e-14	1.13537e-13	8.05368e-14	8.6329e-14	9.04535e-14
Otu001146	1.53762e-14	3.08151e-14	5.33011e-14	4.01125e-14	1.15587e-14	7.64001e-14	1.40069e-14	0.0034313	3.56331e-14	3.18177e-14	1.28848e-14	5.01631e-14	5.26214e-14	6.48142e-14	8.86779e-14	4.03773e-14	1.17771e-13	7.94131e-14	6.7507e-14	7.8021e-14	4.11319e-14	4.85285e-14	5.52132e-14	4.41073e-14	8.41003e-14	5.38315e-14	7.34252e-14	5.05126e-14	3.1541e-14	2.66142e-14	1.11841e-13	7.41577e-14	8.40808e-14	8.72674e-14
Otu001148	2.69858e-13	5.91716e-13	1.40665e-12	1.64488e-12	0.000221656	3.77545e-12	0.000375026	1.28183e-12	0.00086514	1.14188e-12	3.25024e-05	1.34405e-12	1.44792e-12	2.25514e-12	3.39658e-12	9.02247e-13	4.48757e-12	2.88684e-12	2.11785e-12	2.90632e-12	1.07094e-12	1.53257e-12	2.04599e-12	1.4991e-12	2.62484e-12	1.5291e-12	2.27034e-12	1.36254e-12	6.82823e-13	5.75887e-13	3.45674e-12	2.80056e-12	2.38995e-12	3.4321e-12
Otu001149	4.93987e-13	1.01382e-12	2.34385e-12	2.48827e-12	4.95261e-13	5.32781e-12	2.98508e-13	2.00217e-12	4.2536e-13	1.8024e-12	4.5569e-13	2.22712e-12	2.41406e-12	3.66028e-12	5.33845e-12	0.0108867	7.00432e-12	4.6293e-12	3.44748e-12	4.65248e-12	1.80021e-12	2.50817e-12	3.33434e-12	2.47959e-12	4.20532e-12	2.54028e-12	3.65629e-12	2.37231e-12	1.17341e-12	6.79876e-06	5.80139e-12	4.50604e-12	4.03548e-12	5.40343e-12
Otu001150	1.87997e-13	6.75051e-13	2.042e-12	3.22156e-12	0.000352782	6.32833e-12	0.000501109	2.51903e-12	0.000656569	2.19878e-12	0.000121325	1.97274e-12	5.27198e-05	3.32072e-12	4.60152e-12	1.17676e-12	5.82463e-12	4.17425e-12	3.26759e-12	4.06997e-12	1.47442e-12	2.22995e-12	3.25111e-12	1.99654e-05	4.0654e-12	2.28469e-12	3.30169e-12	1.608e-12	8.31122e-13	6.61933e-13	0.00026041	4.13379e-12	2.89171e-12	4.90723e-12
Otu001151	5.94041e-16	8.5936e-16	1.6935e-15	1.27691e-15	2.19381e-05	2.03714e-15	3.23244e-05	1.06298e-15	4.24019e-06	1.01298e-15	3.56517e-05	1.69715e-15	1.78704e-15	2.28726e-15	3.03189e-15	1.19626e-15	3.59134e-15	2.80543e-15	2.08793e-15	2.54698e-15	1.25645e-15	1.77931e-15	2.09601e-15	1.69817e-15	2.61931e-15	1.74922e-15	2.26822e-15	2.04934e-15	9.87242e-16	7.75622e-16	4.09451e-15	2.24142e-15	3.14406e-15	3.10908e-15
Otu001152	4.88724e-06	5.82919e-13	1.19376e-12	1.08242e-12	2.76746e-13	1.80252e-12	1.74773e-13	0.00338991	2.46648e-13	8.58061e-13	2.68077e-13	1.15075e-12	1.22331e-12	1.68145e-12	2.20343e-12	8.33206e-13	2.65092e-12	1.99086e-12	1.61317e-12	2.00141e-12	9.66061e-13	1.26243e-12	1.57615e-12	1.25522e-12	1.8599e-12	1.2761e-12	1.68233e-12	1.32203e-12	6.64222e-13	5.69599e-13	2.68941e-12	1.95306e-12	2.043e-12	2.22031e-12
Otu001153	4.72352e-13	0.000193692	2.29938e-12	2.69029e-12	0.000730328	6.09511e-12	0.00023693	2.12724e-12	0.000218879	1.9143e-12	0.000553778	2.19465e-12	2.42264e-12	3.74286e-12	5.62427e-12	1.45175e-12	7.47083e-12	4.88634e-12	3.6624e-12	4.94941e-12	1.76813e-12	2.52594e-12	3.49483e-12	2.50887e-12	4.34831e-12	2.55044e-12	3.83023e-12	2.29488e-12	1.09718e-12	9.19562e-13	5.82516e-12	4.69111e-12	4.04077e-12	5.7218e-12
Otu001154	4.4933e-15	4.60566e-15	1.04759e-14	7.31472e-15	0.000387692	1.33645e-14	0.000546964	5.67935e-15	0.000358731	8.16821e-06	0.000474506	1.05548e-14	8.73996e-15	1.60994e-14	2.25123e-14	1.30581e-05	2.72068e-14	1.73625e-14	1.41465e-14	1.97543e-14	8.22029e-15	1.02057e-14	1.01809e-14	1.15271e-14	1.59072e-14	1.11503e-14	1.55939e-14	1.35794e-14	5.35423e-15	4.43325e-15	3.1302e-14	1.87129e-14	2.25017e-14	2.18843e-14
Otu001155	6.56263e-13	1.40158e-12	3.2434e-12	3.7332e-12	0.000471713	8.14022e-12	0.000487577	2.95926e-12	0.000452431	2.66914e-12	0.000462019	3.10499e-12	3.37677e-12	5.07867e-12	7.28923e-12	2.11845e-12	9.41658e-12	6.33657e-12	4.79923e-12	6.35558e-12	2.52657e-12	3.48484e-12	4.70772e-12	3.4737e-12	5.79088e-12	3.52254e-12	5.04314e-12	3.20967e-12	1.64518e-12	1.3694e-12	7.39734e-12	6.14505e-12	5.29921e-12	7.3591e-12
Otu001156	1.20174e-21	3.49658e-13	4.40246e-14	4.43683e-14	0.000479474	6.54399e-14	0.000469899	3.48531e-14	0.000140206	2.75163e-14	0.000523951	1.7085e-05	2.87784e-14	4.23996e-14	5.92919e-14	1.20292e-14	7.1042e-14	5.41358e-14	4.20446e-14	5.33108e-14	1.64691e-14	2.74625e-14	4.07105e-14	2.69933e-14	5.3112e-14	2.86774e-14	4.25665e-14	1.64607e-14	7.03277e-15	4.85469e-15	5.09035e-14	5.28404e-14	3.50667e-14	6.30024e-14
Otu001157	1.70635e-14	2.41728e-14	4.72635e-14	4.55161e-14	1.56795e-14	7.77722e-14	4.48947e-15	4.09139e-14	1.33517e-14	3.95536e-14	1.22055e-14	5.13543e-14	5.43322e-14	7.02052e-14	8.95003e-14	3.31843e-14	1.14628e-13	7.8214e-14	6.90612e-14	8.57168e-14	0.00933054	5.99268e-14	6.69001e-14	4.70847e-14	8.38617e-14	5.6676e-14	8.45966e-14	5.79962e-14	3.2258e-14	2.70475e-14	1.28692e-13	8.13383e-14	8.58625e-14	9.10983e-14
Otu001158	3.66164e-12	7.43166e-12	1.66541e-11	0.00981011	3.74568e-12	3.9495e-11	2.24325e-12	1.51093e-11	2.36386e-06	1.36123e-11	6.48943e-06	1.59662e-11	1.72217e-11	2.53744e-11	3.59391e-11	1.10054e-11	4.60926e-11	3.15115e-11	2.41382e-11	3.17103e-11	1.30029e-11	1.78482e-11	2.34389e-11	1.76873e-11	2.89951e-11	1.80675e-11	2.5378e-11	1.65819e-11	8.5651e-12	7.25465e-12	3.70974e-11	3.07706e-11	2.6968e-11	3.64255e-11
Otu001159	2.65918e-13	5.57713e-13	1.40193e-12	1.59086e-12	0.000549309	2.71272e-12	0.000496846	1.27815e-12	0.000329433	1.12325e-12	0.000336778	1.33191e-12	1.46498e-12	2.23949e-12	3.15608e-12	8.80738e-13	3.79772e-12	2.78486e-12	2.12186e-12	2.80764e-12	1.05649e-12	1.48441e-12	2.05776e-12	1.50861e-12	2.53371e-12	1.52209e-12	2.24177e-12	1.38038e-12	6.85396e-13	5.60747e-13	3.40683e-12	2.72332e-12	2.37386e-12	3.11113e-12
Otu001160	4.10441e-13	1.45893e-12	4.06733e-12	6.04361e-12	0.000416983	1.0395e-11	0.00038162	4.6698e-12	0.000660872	4.08458e-12	0.000382815	3.92666e-12	4.66813e-12	6.36514e-12	8.70551e-12	2.41355e-12	1.061e-11	7.91217e-12	6.33515e-12	7.74188e-12	2.99511e-12	4.51008e-12	6.17512e-12	1.99654e-05	7.69886e-12	4.60051e-12	6.34144e-12	3.40451e-12	1.80169e-12	1.44872e-12	7.8812e-12	7.75132e-12	5.84342e-12	9.1186e-12
Otu001161	7.2013e-15	1.58618e-14	0.0171055	2.54369e-14	7.75927e-15	4.61297e-14	4.46745e-15	2.64963e-14	7.36444e-15	2.14135e-14	5.80825e-15	2.91096e-14	3.13619e-14	4.29216e-14	5.60722e-14	2.19139e-14	6.45043e-14	4.74552e-14	4.28317e-14	5.1828e-14	2.59845e-14	2.80524e-14	4.2639e-14	3.27863e-14	4.86931e-14	3.59137e-14	4.39699e-14	3.04614e-14	1.62973e-14	1.33525e-14	6.44144e-14	5.23967e-14	5.23933e-14	5.45822e-14
Otu001162	7.28801e-14	1.51209e-13	3.56578e-13	3.75508e-13	7.2384e-14	7.38781e-13	4.37196e-14	3.03695e-13	6.3799e-14	2.72106e-13	6.82173e-14	3.37094e-13	3.65988e-13	5.55904e-13	8.12519e-13	2.26558e-13	1.02426e-12	7.00777e-13	5.27482e-13	7.10353e-13	1.48885e-05	0.0138173	5.13239e-13	3.75788e-13	6.42698e-13	3.87358e-13	5.57621e-13	3.61617e-13	1.74661e-13	1.48656e-13	9.0322e-13	6.84065e-13	6.22509e-13	8.17259e-13
Otu001163	4.02359e-14	3.01079e-14	1.89805e-05	5.30653e-14	0.000148953	8.71181e-14	0.000647283	4.0229e-14	0.000725053	4.06038e-14	0.000127388	6.79557e-14	5.61613e-14	1.22262e-13	1.68367e-13	1.30773e-05	2.08838e-13	3.03664e-05	1.06122e-13	1.56241e-13	5.61395e-14	8.41244e-14	9.60823e-14	8.3271e-14	1.2548e-13	1.86768e-05	1.23091e-13	1.00215e-13	3.16006e-14	6.79875e-06	2.43756e-13	1.43841e-13	1.73033e-13	1.57802e-13
Otu001164	1.19506e-14	2.81931e-14	6.51695e-14	5.93066e-14	1.07826e-14	8.81111e-14	7.79462e-15	5.37417e-14	1.20185e-14	4.03937e-14	1.42203e-14	6.24417e-14	0.0120701	8.93799e-14	1.2204e-13	4.2309e-14	1.324e-13	1.02093e-13	8.10242e-14	1.0534e-13	4.95689e-14	6.43033e-14	7.50361e-14	6.27078e-14	9.35196e-14	6.3383e-14	8.45941e-14	6.48169e-14	3.77718e-14	2.71947e-14	1.38676e-13	9.97864e-14	1.06151e-13	1.19583e-13
Otu001166	1.44041e-14	2.82488e-14	5.99166e-14	5.58902e-14	1.28913e-14	9.01874e-14	1.08879e-14	4.46459e-14	1.30096e-14	4.79304e-14	1.31782e-14	5.78011e-14	0.0120432	8.82445e-14	1.13996e-13	3.82358e-14	1.34553e-13	1.07126e-13	8.15803e-14	1.0579e-13	5.25914e-14	6.72746e-14	7.9114e-14	5.88495e-14	9.29239e-14	6.62798e-14	8.93813e-14	6.46431e-14	3.67472e-14	3.11574e-14	1.35783e-13	9.99137e-14	1.05336e-13	1.12937e-13
Otu001167	8.37218e-13	1.76389e-12	4.2698e-12	4.93138e-12	0.000537458	1.13673e-11	0.000141506	3.86034e-12	0.000839748	3.46803e-12	0.000380398	4.07189e-12	4.42845e-12	6.97359e-12	1.05511e-11	2.69053e-12	1.40081e-11	9.01459e-12	6.58624e-12	9.05888e-12	3.23977e-12	4.6469e-12	6.37088e-12	4.58649e-12	8.15678e-12	4.7186e-12	6.99401e-12	4.21661e-12	2.05249e-12	1.71926e-12	1.08444e-11	8.75804e-12	7.40387e-12	1.06476e-11
Otu001168	1.99392e-13	4.34393e-13	9.78745e-13	1.0959e-12	0.000490341	2.2956e-12	0.000488081	9.08011e-13	0.000353618	8.38021e-13	0.000366222	9.41384e-13	1.0447e-12	1.48354e-12	2.00702e-12	6.3662e-13	2.57055e-12	1.8073e-12	1.38576e-12	1.79918e-12	7.79711e-13	1.03374e-12	1.3699e-12	1.02421e-12	1.71176e-12	1.07204e-12	1.44518e-12	9.63606e-13	5.08177e-13	4.41164e-13	2.05414e-12	1.75966e-12	1.52528e-12	2.07517e-12
Otu001169	1.58193e-12	8.02882e-06	2.86956e-11	4.69145e-12	0.000657356	5.67441e-12	0.00019126	6.0855e-12	0.000621558	8.01981e-12	0.000113687	3.6414e-11	3.56485e-11	8.57148e-12	0.000121241	6.12864e-10	7.29153e-12	7.12915e-12	9.45707e-12	0.00146103	1.40584e-10	2.42906e-11	9.76862e-12	2.33974e-11	7.48727e-12	2.41202e-11	8.44234e-12	0.000337312	1.82407e-09	0.000129826	1.15015e-11	7.20108e-12	2.18569e-11	6.95641e-12
Otu001170	5.599e-14	1.16141e-13	2.69013e-13	3.16006e-13	0.000469865	5.45503e-13	0.000457544	2.33121e-13	0.000397879	2.18975e-13	0.000483468	2.64986e-13	2.65531e-13	3.73778e-13	5.5676e-13	1.95799e-13	6.73717e-13	4.98209e-13	3.53573e-13	4.97331e-13	2.04199e-13	2.70346e-13	3.722e-13	2.75216e-13	4.28128e-13	2.77858e-13	3.63589e-13	2.57442e-13	1.45738e-13	1.18364e-13	5.77689e-13	5.20472e-13	4.21249e-13	5.27034e-13
Otu001171	8.18237e-14	2.32639e-11	2.37197e-13	2.5236e-13	0.000191883	5.14108e-13	4.67937e-05	1.95791e-13	0.00108755	1.77565e-13	0.000561542	2.35149e-13	2.72211e-13	3.631e-13	5.18563e-13	0.000566191	6.83008e-13	4.52207e-13	3.44549e-13	4.61093e-13	1.95733e-13	2.7386e-13	3.33168e-13	2.57167e-13	4.1178e-13	2.62889e-13	3.57698e-13	3.43576e-13	2.66674e-13	1.93101e-13	5.75881e-13	4.40823e-13	4.13041e-13	5.26727e-13
Otu001172	4.33501e-13	9.09384e-13	2.02039e-12	2.29484e-12	0.000534429	4.76649e-12	0.00033582	1.89318e-12	0.000861368	1.66999e-12	6.80585e-05	1.95365e-12	2.13543e-12	3.01214e-12	4.27199e-12	1.34262e-12	5.44868e-12	3.76495e-12	2.94306e-12	3.79334e-12	1.58459e-12	2.16571e-12	2.84265e-12	2.16494e-12	3.51907e-12	2.16907e-12	3.05456e-12	1.99018e-12	1.04996e-12	8.87008e-13	4.36883e-12	3.70474e-12	3.24179e-12	4.36179e-12
Otu001173	6.63303e-15	1.04034e-14	2.79118e-14	2.60525e-14	1.05422e-14	4.27246e-14	4.17494e-15	1.95774e-14	6.05482e-15	2.11365e-14	5.87479e-15	2.7242e-14	2.77633e-14	4.32721e-14	5.32061e-14	2.15912e-14	6.48772e-14	5.01133e-14	3.94039e-14	5.1201e-14	2.40023e-14	0.0136879	4.00223e-14	3.30829e-14	4.4145e-14	3.22241e-14	4.02132e-14	3.15439e-14	1.85034e-14	1.14865e-14	6.5627e-14	4.73608e-14	4.72096e-14	5.39575e-14
Otu001175	1.67137e-13	3.44741e-13	7.9471e-13	8.51067e-13	1.67962e-13	1.84942e-12	1.01097e-13	6.83145e-13	2.36386e-06	6.16774e-13	1.54798e-13	7.62254e-13	8.20028e-13	1.24312e-12	1.83223e-12	5.16781e-13	2.41646e-12	1.58261e-12	1.17213e-12	1.5931e-12	6.12031e-13	0.0100133	1.13814e-12	8.48125e-13	1.43523e-12	8.67062e-13	1.25e-12	8.08262e-13	3.97092e-13	3.36276e-13	1.98498e-12	1.54124e-12	1.37404e-12	1.85625e-12
Otu001176	0.00408457	1.85761e-13	1.11013e-11	3.24793e-13	7.83419e-14	1.99229e-11	1.66291e-06	1.10227e-12	4.32082e-14	2.34081e-11	5.16678e-14	6.72467e-09	9.1771e-11	5.40048e-13	7.24609e-13	1.77555e-12	6.56064e-12	5.01074e-13	6.32367e-13	4.99077e-13	1.88873e-12	8.43314e-12	7.59465e-13	9.74103e-12	4.49511e-13	3.84086e-12	4.65363e-13	3.74816e-12	2.608e-13	1.76922e-13	6.61761e-13	4.67103e-13	3.76559e-12	7.45758e-13
Otu001177	1.21021e-14	2.78822e-14	6.44536e-14	5.33666e-14	1.06663e-14	8.93245e-14	5.28397e-15	4.87374e-14	2.3511e-14	4.24757e-14	1.18398e-14	6.4528e-14	0.0119222	8.49951e-14	1.11284e-13	4.64254e-14	1.35465e-13	1.03345e-13	8.44507e-14	1.04013e-13	4.8013e-14	6.07247e-14	8.46032e-14	6.15942e-14	9.40475e-14	6.1407e-14	8.88e-14	6.86573e-14	3.37604e-14	2.86992e-14	1.37556e-13	1.01753e-13	1.06845e-13	1.10916e-13
Otu001178	4.19066e-14	3.20858e-05	1.29542e-13	1.22261e-13	3.07785e-14	2.38714e-13	2.00755e-14	1.05375e-13	2.74598e-14	9.59742e-14	3.08044e-14	1.22441e-13	1.29768e-13	1.8474e-13	2.50015e-13	8.91428e-14	3.09519e-13	2.1869e-13	1.71368e-13	3.20888e-05	1.03862e-13	1.37453e-13	1.70363e-13	1.35126e-13	2.10144e-13	1.38045e-13	0.0172199	1.38027e-13	7.14549e-14	6.21051e-14	2.78462e-13	2.18608e-13	2.13889e-13	2.51666e-13
Otu001179	1.05982e-14	2.6453e-14	4.69432e-14	4.11524e-14	1.32874e-14	7.69779e-14	9.96262e-15	4.66802e-14	5.4456e-15	4.48455e-14	4.5431e-14	0.00805192	5.49371e-14	6.6566e-14	8.87127e-14	3.65991e-14	1.21491e-13	8.10787e-14	6.08579e-14	7.30315e-14	3.6489e-14	4.97976e-14	6.19546e-14	5.36088e-14	6.96783e-14	5.01244e-14	6.84105e-14	5.6168e-14	1.87453e-14	2.00868e-14	1.12845e-13	7.80737e-14	8.50356e-14	9.20886e-14
Otu001180	4.25643e-13	8.81449e-13	2.14577e-12	2.53337e-12	0.000755355	5.64339e-12	0.000327137	1.97871e-12	0.000268504	1.76731e-12	0.00045114	2.03145e-12	2.19268e-12	3.50945e-12	5.08277e-12	1.34821e-12	6.61809e-12	4.38457e-12	3.28745e-12	4.43813e-12	1.61736e-12	2.36376e-12	3.20069e-12	2.25579e-12	3.89487e-12	2.33557e-12	3.36709e-12	2.02855e-12	1.01579e-12	8.44672e-13	5.18615e-12	4.38328e-12	3.57206e-12	0.000407284
Otu001181	3.01837e-13	6.42714e-13	1.55504e-12	1.77172e-12	0.000683282	4.1506e-12	0.00036661	1.41149e-12	0.000231585	1.2495e-12	0.000530427	1.48411e-12	1.60155e-12	2.53776e-12	3.78871e-12	9.89281e-13	5.11557e-12	3.25413e-12	2.37203e-12	3.2851e-12	1.18496e-12	1.68761e-12	2.32431e-12	1.66411e-12	2.92616e-12	1.70968e-12	2.51413e-12	1.52571e-12	7.49057e-13	6.2512e-13	3.92368e-12	3.18078e-12	2.65303e-12	3.82992e-12
Otu001182	2.26928e-14	1.84023e-14	4.42581e-14	2.99275e-14	2.19571e-06	4.68665e-14	1.6629e-06	2.57088e-14	6.80859e-15	0.00476692	7.64533e-15	4.24815e-14	3.65495e-14	6.61143e-14	6.82577e-05	2.97977e-14	0.000601861	7.95711e-14	5.98097e-14	8.21074e-14	1.49685e-05	4.68044e-14	5.72443e-14	4.74122e-14	6.86702e-14	4.57663e-14	2.70195e-05	5.88012e-14	2.12697e-14	1.69808e-14	1.36702e-13	7.69951e-14	9.61758e-14	8.73545e-14
Otu001184	1.41133e-13	2.91861e-13	6.69321e-13	7.26812e-13	2.195e-06	1.5668e-12	8.6372e-14	0.00328533	1.24164e-13	5.25704e-13	1.31891e-13	6.43457e-13	6.91035e-13	1.05232e-12	1.53249e-12	4.35499e-13	2.02154e-12	1.33015e-12	9.90212e-13	1.3329e-12	5.17483e-13	7.21663e-13	9.59902e-13	7.17073e-13	1.20858e-12	7.28382e-13	1.04882e-12	6.8163e-13	3.38574e-13	2.85433e-13	1.65365e-12	1.29165e-12	1.15456e-12	1.55444e-12
Otu001185	4.88725e-06	7.89846e-14	1.61728e-13	1.46757e-13	0.000365877	2.44445e-13	0.000463395	1.25737e-13	0.000225674	1.16329e-13	0.000798395	1.55913e-13	1.65815e-13	2.27798e-13	2.98524e-13	1.12882e-13	3.5918e-13	2.69728e-13	2.18572e-13	2.71144e-13	1.30883e-13	1.71039e-13	2.13565e-13	1.70053e-13	2.52017e-13	1.72899e-13	2.27915e-13	1.79041e-13	9.3188e-05	7.7194e-14	3.64224e-13	2.6461e-13	2.76681e-13	3.0084e-13
Otu001186	5.35667e-13	1.97503e-12	6.0195e-12	7.75888e-12	0.000254866	7.38387e-12	0.000521398	6.52722e-12	0.000688648	8.16687e-06	0.000222921	5.78475e-12	6.78949e-12	9.0132e-12	1.05572e-11	3.43979e-12	1.07771e-11	1.02817e-11	9.04857e-12	1.01542e-11	4.37042e-12	6.5505e-12	8.84562e-12	6.47321e-12	1.03321e-11	6.6982e-12	9.04579e-12	5.01033e-12	2.42166e-12	1.93033e-12	1.13404e-11	1.02624e-11	8.83255e-12	1.08933e-11
Otu001187	2.86676e-13	5.49732e-13	1.12552e-12	1.02151e-12	0.000249228	1.70147e-12	0.000176318	8.75233e-13	0.000103948	8.09716e-13	0.000184264	1.08508e-12	1.15414e-12	1.58528e-12	2.07743e-12	7.85607e-13	2.49955e-12	1.87707e-12	1.52113e-12	1.88689e-12	9.10885e-13	1.19033e-12	1.48631e-12	1.18345e-12	1.75389e-12	1.20329e-12	1.58609e-12	0.0126473	6.26446e-13	5.373e-13	2.53445e-12	1.84147e-12	1.92532e-12	2.09361e-12
Otu001188	5.40772e-14	1.39669e-13	3.25473e-13	3.58941e-13	0.000284667	7.02622e-13	0.000464434	2.96383e-13	0.000363131	2.50953e-13	0.000726155	3.12479e-13	3.32093e-13	4.67181e-13	6.61882e-13	2.06534e-13	8.42737e-13	6.02476e-13	4.37685e-13	5.88394e-13	2.41625e-13	3.39863e-13	4.48681e-13	3.30444e-13	5.42569e-13	3.36085e-13	4.71362e-13	3.09967e-13	1.66136e-13	1.36401e-13	6.9154e-13	5.78767e-13	5.01891e-13	6.67551e-13
Otu001189	7.71824e-14	1.5477e-13	3.71359e-13	0.00567347	7.35746e-14	1.05546e-12	4.50484e-14	3.3048e-13	2.36385e-06	0.000426204	6.83671e-14	3.55771e-13	3.84777e-13	6.15459e-13	9.62203e-13	2.32681e-13	1.33317e-12	8.11743e-13	5.76814e-13	8.20434e-13	2.80768e-13	4.03073e-13	5.58468e-13	3.97872e-13	7.23885e-13	4.0698e-13	6.16135e-13	3.67849e-13	1.78189e-13	0.000469142	9.93748e-13	7.84692e-13	6.57603e-13	9.74276e-13
Otu001190	3.52702e-14	3.0774e-13	6.3906e-13	4.55028e-13	0.000448739	1.78579e-13	0.000304503	9.1014e-13	0.000129865	5.8509e-13	0.00117276	7.49198e-13	9.83597e-13	6.8167e-13	3.4144e-05	4.51975e-13	3.67184e-13	6.5663e-13	7.54684e-13	6.94485e-13	7.98645e-13	8.17209e-13	1.0033e-12	8.50747e-13	6.72703e-13	6.98708e-13	6.99923e-13	6.11229e-13	3.39642e-13	2.87356e-13	8.2005e-13	6.14132e-13	9.68142e-13	4.62151e-13
Otu001191	1.53228e-13	3.46053e-13	8.66078e-13	1.01049e-12	0.000417829	2.02445e-12	0.000224542	8.02001e-13	0.000297662	7.07757e-13	0.00104331	8.2122e-13	8.96441e-13	1.39673e-12	2.02962e-12	5.36792e-13	2.56082e-12	1.77184e-12	1.32153e-12	1.78111e-12	6.5024e-13	9.32929e-13	1.28159e-12	9.2652e-13	1.61799e-12	9.51874e-13	1.40092e-12	8.30044e-13	4.04831e-13	3.35382e-13	2.11709e-12	1.72871e-12	1.46508e-12	2.06075e-12
Otu001192	4.93326e-06	1.59614e-12	3.27028e-12	2.96149e-12	7.56516e-13	4.9304e-12	4.78086e-13	2.53665e-12	2.36392e-06	2.34781e-12	7.33759e-13	3.15192e-12	3.34788e-12	4.60657e-12	6.03664e-12	2.28229e-12	7.26169e-12	5.45397e-12	4.41859e-12	5.48345e-12	0.0160694	3.45807e-12	4.31676e-12	3.43867e-12	5.09399e-12	3.49518e-12	4.60909e-12	3.62372e-12	1.8186e-12	1.55914e-12	7.37235e-12	5.35031e-12	5.60021e-12	6.08174e-12
Otu001194	2.72329e-13	5.70167e-13	1.33528e-12	1.55276e-12	8.3069e-05	3.49964e-12	0.00048576	1.20735e-12	0.000316864	1.08608e-12	0.00059498	1.27537e-12	1.38319e-12	2.13536e-12	3.11204e-12	8.5238e-13	4.08867e-12	2.70752e-12	2.02795e-12	2.7179e-12	1.0358e-12	1.43098e-12	1.96256e-12	1.43567e-12	2.46664e-12	1.44582e-12	2.12546e-12	1.3184e-12	6.66348e-13	5.4992e-13	3.18432e-12	2.6073e-12	2.24139e-12	3.20054e-12
Otu001195	5.22522e-14	1.01206e-13	2.49499e-13	2.64053e-13	0.000289702	5.98025e-13	6.29738e-05	2.37545e-13	9.06311e-05	1.92353e-13	3.29493e-05	2.60177e-13	2.40599e-13	3.27944e-13	4.69817e-13	1.60213e-13	6.39582e-13	4.40841e-13	3.15308e-13	4.24784e-13	2.00483e-13	2.43024e-13	3.31855e-13	2.48357e-13	4.06693e-13	2.76038e-13	3.44323e-13	2.45367e-13	1.23972e-13	1.17112e-13	5.48916e-13	4.75222e-13	4.04226e-13	4.99692e-13
Otu001196	1.97902e-13	4.27602e-13	9.57499e-13	1.08198e-12	0.000465318	2.2523e-12	0.000425761	8.7598e-13	0.000231505	7.86093e-13	0.000134501	9.22916e-13	9.68921e-13	1.51618e-12	2.08963e-12	6.4991e-13	2.67094e-12	1.82918e-12	1.38521e-12	1.88897e-12	7.33966e-13	1.05571e-12	1.38336e-12	1.04813e-12	1.67008e-12	1.04524e-12	1.47181e-12	9.54433e-13	4.85042e-13	4.10038e-13	2.16092e-12	1.83649e-12	1.54359e-12	2.13905e-12
Otu001197	3.83067e-14	7.25671e-14	1.50845e-13	1.34781e-13	3.13892e-14	2.33276e-13	2.3354e-14	0.00573051	3.14715e-14	1.1141e-13	3.25899e-14	1.47133e-13	1.5573e-13	2.08965e-13	2.83742e-13	1.02912e-13	3.39301e-13	2.51117e-13	2.06045e-13	2.51989e-13	1.22625e-13	1.59546e-13	2.0198e-13	1.55804e-13	2.32375e-13	1.6029e-13	2.14102e-13	1.69015e-13	8.32837e-14	7.08095e-14	3.34715e-13	2.44913e-13	2.61735e-13	2.78371e-13
Otu001198	1.67556e-13	3.42659e-13	7.93759e-13	8.79021e-13	0.000482505	1.82207e-12	0.000448414	7.0733e-13	0.000285044	6.99818e-13	0.000642779	7.6212e-13	8.31861e-13	1.20145e-12	1.65452e-12	5.0301e-13	2.13546e-12	1.48568e-12	1.15884e-12	1.49366e-12	6.28591e-13	8.3999e-13	1.13087e-12	8.21482e-13	1.35504e-12	8.40915e-13	1.22991e-12	7.96202e-13	3.98715e-13	3.55492e-13	1.75408e-12	1.51191e-12	1.29905e-12	1.74286e-12
Otu001199	7.33785e-12	7.07643e-13	1.22063e-12	1.6492e-12	0.000423853	2.58922e-12	0.000414334	1.34974e-12	0.000574851	8.17678e-06	0.000282383	1.27611e-12	1.67898e-12	1.77749e-12	2.56328e-12	8.84025e-13	3.07842e-12	2.26532e-12	1.81894e-12	2.17124e-12	1.03015e-12	1.41348e-12	1.79787e-12	1.3673e-12	2.29465e-12	1.43494e-12	1.76607e-12	1.17257e-12	7.65817e-13	6.79876e-06	2.71255e-12	2.08165e-12	1.86473e-12	2.92816e-12
Otu001200	1.55004e-14	0.00337272	6.07928e-14	5.64446e-14	1.46411e-14	1.01469e-13	8.97356e-15	4.85706e-14	1.19432e-14	4.47623e-14	1.37605e-14	5.79623e-14	6.24535e-14	8.80615e-14	1.18257e-13	4.25383e-14	1.46475e-13	1.05219e-13	8.36474e-14	1.08023e-13	4.90266e-14	6.57347e-14	8.16094e-14	6.58562e-14	9.73855e-14	6.56773e-14	8.64476e-14	6.69528e-14	3.34742e-14	2.80608e-14	1.41638e-13	1.03308e-13	1.06488e-13	1.18989e-13
Otu001201	4.14492e-13	1.40273e-12	4.03443e-12	9.86554e-06	0.000184028	1.01676e-11	0.000212334	4.79198e-12	0.00127817	4.09478e-12	0.000116048	3.8543e-12	4.55261e-12	6.38256e-12	8.74123e-12	2.36937e-12	1.06547e-11	7.99145e-12	6.24746e-12	7.89288e-12	2.9732e-12	4.42354e-12	6.20335e-12	4.36285e-12	7.73173e-12	4.53365e-12	6.38015e-12	3.32982e-12	1.67185e-12	1.34914e-12	7.9273e-12	7.7773e-12	5.86033e-12	9.09267e-12
Otu001202	1.50021e-12	6.39309e-13	1.10966e-12	1.25376e-12	0.000407166	2.78271e-12	5.21332e-06	1.01556e-12	5.38421e-06	9.10994e-13	0.0018917	1.06709e-12	1.1456e-12	1.70904e-12	2.43801e-12	7.23993e-13	3.16758e-12	2.13521e-12	1.61089e-12	2.15239e-12	8.63035e-13	1.18678e-12	1.57608e-12	1.17596e-12	1.95938e-12	1.21144e-12	1.70741e-12	1.11034e-12	5.51587e-13	4.98143e-13	2.49843e-12	2.09449e-12	1.80148e-12	2.49741e-12
Otu001203	8.70302e-13	1.75374e-12	3.9233e-12	4.43587e-12	6.585e-06	9.21834e-12	0.000865063	3.5955e-12	4.72782e-05	3.25543e-12	0.000264149	3.7497e-12	4.08349e-12	5.88872e-12	8.27786e-12	2.59062e-12	1.05403e-11	7.28437e-12	5.643e-12	7.29627e-12	3.06642e-12	4.18472e-12	5.51117e-12	4.14432e-12	6.73827e-12	4.25198e-12	5.90487e-12	3.87421e-12	2.02085e-12	1.72574e-12	8.49361e-12	7.15698e-12	6.25066e-12	8.39994e-12
Otu001205	4.36791e-13	8.19819e-13	1.76701e-12	1.85844e-12	0.00101334	0.00274126	6.61657e-05	1.52627e-12	1.88999e-05	1.38497e-12	0.000422584	1.69723e-12	1.8106e-12	2.62804e-12	3.65662e-12	1.19096e-12	4.60842e-12	3.22924e-12	2.50191e-12	3.24579e-12	1.39708e-12	1.8801e-12	2.4328e-12	1.8697e-12	2.96239e-12	1.90699e-12	2.63183e-12	1.82112e-12	9.38144e-13	8.03544e-13	3.92709e-12	3.14509e-12	2.89882e-12	3.68241e-12
Otu001206	3.7831e-14	4.17042e-14	9.91239e-14	9.97846e-06	4.39026e-06	1.34482e-13	1.66318e-06	6.47696e-14	0.00191246	6.10948e-14	1.94564e-05	9.35589e-14	8.8495e-14	1.47675e-13	2.01023e-13	6.72764e-14	2.38811e-13	1.77299e-13	1.36192e-13	1.82552e-13	7.80037e-14	1.04737e-13	1.29794e-13	1.05354e-13	1.56254e-13	1.0388e-13	1.49024e-13	1.2203e-13	4.9231e-14	3.72796e-14	2.68558e-13	1.7165e-13	1.97928e-13	1.93945e-13
Otu001207	6.32576e-14	5.42168e-13	1.23628e-12	7.14382e-13	0.000359337	1.17064e-13	0.00064408	1.24307e-12	0.000390613	6.35677e-13	0.00011667	1.18124e-12	1.8351e-12	7.49953e-13	4.79621e-13	1.13114e-12	3.26659e-13	6.23477e-13	9.39391e-13	4.72023e-13	9.28083e-13	1.29492e-12	9.13722e-13	1.33909e-12	6.87832e-13	1.18202e-12	7.69639e-13	1.12298e-12	8.92357e-13	6.76966e-13	8.35922e-13	6.94022e-13	1.24583e-12	4.93054e-13
Otu001208	4.17967e-15	1.78791e-15	2.11757e-14	1.90155e-14	3.33456e-15	2.58281e-14	5.89804e-15	0.00324557	5.79963e-15	1.36299e-14	3.19327e-15	1.76651e-14	2.12803e-14	2.47338e-14	3.67076e-14	1.75421e-13	3.91298e-14	3.06777e-14	2.38648e-14	3.37123e-14	1.17237e-14	1.8224e-14	2.25692e-14	2.21429e-14	2.83403e-14	1.84629e-14	2.87647e-14	2.37188e-14	9.7247e-15	1.23511e-14	5.07681e-14	3.27842e-14	3.33398e-14	2.66956e-14
Otu001209	2.8743e-13	6.40957e-13	1.61501e-12	1.97362e-12	0.000485106	4.48267e-12	0.000355136	1.53307e-12	0.000597786	1.35487e-12	0.000114709	1.53782e-12	1.67867e-12	2.65552e-12	3.9585e-12	9.9579e-13	5.20108e-12	3.40694e-12	2.50676e-12	3.43045e-12	1.20497e-12	1.75163e-12	2.41474e-12	1.73829e-12	3.10611e-12	1.78012e-12	2.65223e-12	1.52572e-12	4.10507e-05	6.22948e-13	3.93282e-12	3.32799e-12	2.70972e-12	4.02432e-12
Otu001210	2.20866e-14	4.75221e-14	9.25449e-14	8.16567e-14	2.20856e-14	1.36525e-13	1.16253e-14	6.78097e-14	1.77909e-14	0.00602215	2.21185e-14	8.63001e-14	9.47101e-14	1.28697e-13	1.69557e-13	6.55333e-14	2.01975e-13	1.54943e-13	1.23162e-13	1.53432e-13	7.41277e-14	9.55102e-14	1.18465e-13	9.70726e-14	1.42547e-13	9.60012e-14	1.27479e-13	1.01324e-13	5.0318e-14	4.50259e-14	2.03576e-13	1.50578e-13	1.55647e-13	1.68522e-13
Otu001211	3.61797e-15	9.31723e-15	1.76059e-14	1.75269e-14	4.90476e-15	3.24682e-14	1.69571e-15	1.40952e-14	3.06781e-16	1.58857e-14	4.26491e-15	1.70122e-14	1.82913e-14	2.61054e-14	3.42897e-14	1.48524e-14	4.57833e-14	3.22493e-14	2.67429e-14	3.38291e-14	1.68773e-14	2.27958e-14	2.79161e-14	1.99756e-14	3.11928e-14	2.14676e-14	2.9313e-14	2.52929e-14	1.22895e-14	9.48823e-15	4.31773e-14	3.23968e-14	3.49516e-14	0.0128114
Otu001212	4.88723e-06	5.82801e-13	1.19355e-12	1.08209e-12	2.76649e-13	1.80189e-12	1.74722e-13	9.27027e-13	2.46576e-13	8.57808e-13	2.68016e-13	1.15053e-12	1.22299e-12	1.68115e-12	2.20303e-12	8.33057e-13	2.6504e-12	1.99049e-12	1.61286e-12	2.00106e-12	9.65885e-13	1.2622e-12	1.57583e-12	1.25499e-12	0.0163893	1.27585e-12	1.68203e-12	1.32188e-12	6.64081e-13	5.69466e-13	2.6891e-12	1.9527e-12	2.04276e-12	2.21987e-12
Otu001213	2.07414e-14	4.80562e-14	9.74185e-14	8.76945e-14	2.49312e-14	1.45038e-13	1.38583e-14	0.00980261	1.92378e-14	7.03872e-14	2.12328e-14	9.25561e-14	9.80539e-14	1.35756e-13	1.77628e-13	6.81484e-14	2.13244e-13	1.60049e-13	1.29062e-13	1.61884e-13	7.7529e-14	9.98428e-14	1.27452e-13	1.02695e-13	1.49409e-13	1.02612e-13	1.33512e-13	1.0935e-13	5.4094e-14	4.45949e-14	2.15737e-13	1.58994e-13	1.6421e-13	1.78444e-13
Otu001214	2.65825e-13	8.76899e-13	2.65593e-12	4.20597e-12	0.000778279	8.00539e-12	0.000188746	3.32195e-12	0.000227253	2.81392e-12	0.000740685	2.56733e-12	3.01948e-12	4.37405e-12	6.12308e-12	1.53741e-12	7.69446e-12	5.52488e-12	4.3342e-12	5.44216e-12	1.9377e-12	2.96353e-12	3.29505e-05	2.86512e-12	2.54789e-05	2.97564e-12	4.41066e-12	2.14267e-12	1.08045e-12	8.79056e-13	5.44524e-12	5.38552e-12	3.87039e-12	6.47e-12
Otu001215	0.00385757	4.06512e-13	3.70152e-12	9.9256e-13	1.02556e-13	1.57855e-12	4.48717e-14	6.83603e-13	8.68498e-14	7.74815e-13	1.02094e-13	1.58672e-11	7.1282e-05	1.51736e-12	6.14482e-12	1.71528e-12	2.55366e-12	3.94716e-12	1.28312e-12	3.50206e-12	5.54779e-11	2.01292e-12	1.17155e-12	1.41652e-12	2.40894e-12	1.29391e-12	1.45007e-12	2.17454e-11	3.66513e-13	3.98524e-13	3.39997e-12	3.84626e-12	1.58307e-12	6.13224e-12
Otu001216	2.01296e-14	3.69309e-14	7.73772e-14	0.0109157	1.92502e-14	1.17696e-13	1.18236e-14	5.99788e-14	1.70155e-14	5.70569e-14	1.72162e-14	7.59598e-14	8.21991e-14	1.09334e-13	1.45472e-13	5.53399e-14	1.73289e-13	1.3209e-13	1.06329e-13	1.32221e-13	6.16516e-14	8.20144e-14	1.04276e-13	8.22924e-14	1.22971e-13	8.61635e-14	1.11828e-13	8.73155e-14	4.34699e-14	3.90371e-14	1.77872e-13	1.30374e-13	1.33549e-13	1.43571e-13
Otu001218	5.37044e-14	0.00441267	1.24156e-13	1.28605e-13	0.000223429	3.01157e-13	0.000204727	1.01151e-13	7.14772e-06	8.67584e-14	0.000378712	1.14017e-13	1.13245e-13	1.83555e-13	2.70247e-13	1.00483e-13	3.5837e-13	2.31386e-13	1.67601e-13	2.35748e-13	1.20798e-13	1.32804e-13	1.59716e-13	1.20247e-13	2.15712e-13	1.18867e-13	1.81108e-13	1.33763e-13	8.4521e-14	1.02728e-13	2.83663e-13	2.278e-13	1.94723e-13	2.74943e-13
Otu001219	0.000131919	4.04668e-05	5.28312e-13	1.02742e-12	8.92176e-14	2.27259e-12	4.98857e-06	5.38655e-13	0.000321706	4.47864e-13	6.48737e-06	4.91542e-13	5.11411e-13	1.5753e-12	6.6223e-12	2.93949e-13	3.77416e-12	4.90812e-12	1.24948e-12	4.42851e-12	3.60061e-13	5.84508e-13	1.12489e-12	0.00987783	2.64781e-12	0.00124194	1.61788e-12	4.81498e-13	2.20366e-13	1.86384e-13	5.28253e-12	3.51217e-12	1.18185e-12	7.22275e-12
Otu001220	0.0002443	0.000843831	3.36473e-13	2.7029e-13	1.2194e-13	0.000750227	4.04326e-10	1.47229e-13	1.23898e-13	0.0015702	1.07845e-12	2.47401e-12	3.18189e-12	0.00181141	3.24139e-13	2.51137e-13	3.15484e-13	5.66068e-13	0.000304454	4.60531e-13	3.79761e-10	0.00198245	2.60276e-13	2.7503e-13	2.08941e-12	3.36187e-13	4.34934e-13	6.38386e-05	2.1654e-13	2.89981e-13	7.05277e-13	0.000231922	0.000436738	3.43446e-13
Otu001221	1.87492e-13	3.88624e-13	9.01257e-13	9.61824e-13	2.195e-06	2.01509e-12	1.13773e-13	7.71626e-13	1.61385e-13	7.00242e-13	1.73986e-13	8.61348e-13	9.3397e-13	1.42539e-12	2.08965e-12	5.83502e-13	2.71202e-12	1.8073e-12	1.34656e-12	1.82124e-12	6.95925e-13	9.76347e-13	1.31129e-12	9.62064e-13	1.64218e-12	9.87252e-13	0.0172773	9.17141e-13	4.49019e-13	3.77728e-13	2.29083e-12	1.76108e-12	1.57846e-12	2.11372e-12
Otu001222	1.51957e-12	4.99171e-13	1.13192e-12	1.30352e-12	0.000431443	2.85719e-12	0.000451149	1.05896e-12	0.000506946	9.37202e-13	0.000332992	1.08883e-12	1.19308e-12	1.75331e-12	2.52295e-12	7.39152e-13	3.28419e-12	2.19582e-12	1.68743e-12	2.22407e-12	8.80648e-13	1.22239e-12	1.62599e-12	1.20355e-12	2.03965e-12	1.24591e-12	1.76822e-12	1.10848e-12	5.66602e-13	4.96526e-13	2.58651e-12	2.14287e-12	1.85607e-12	2.5616e-12
Otu001223	3.49288e-13	7.24505e-13	1.75118e-12	1.94788e-12	3.44844e-13	4.66197e-12	2.07977e-13	1.53506e-12	2.99396e-13	1.36671e-12	3.18546e-13	1.66925e-12	1.80729e-12	2.87783e-12	4.461e-12	1.09825e-12	6.09138e-12	3.77006e-12	2.70293e-12	3.79972e-12	1.32484e-12	1.89011e-12	2.59955e-12	1.87163e-12	3.3784e-12	1.91533e-12	0.00578981	1.74458e-12	1.7519e-05	7.05854e-13	4.69036e-12	3.64931e-12	3.10717e-12	0.0054497
Otu001224	1.50705e-13	4.81218e-13	1.89624e-05	1.91695e-12	0.000571206	3.60598e-12	0.000462528	1.56531e-12	0.000181072	1.3162e-12	0.000472636	1.25809e-12	1.52828e-12	1.99065e-12	2.72696e-12	7.4535e-13	3.36096e-12	2.48347e-12	2.08243e-12	2.40633e-12	9.56569e-13	1.35513e-12	1.95062e-12	1.37534e-12	2.43751e-12	1.44297e-12	1.99837e-12	1.04656e-12	5.57426e-13	4.8653e-13	2.40977e-12	2.4537e-12	1.78447e-12	2.8681e-12
Otu001225	2.05841e-13	6.25985e-13	1.88234e-12	2.92024e-12	0.000311968	5.84213e-12	0.000119414	2.20536e-12	0.00110854	0.000576651	0.000148389	1.79209e-12	2.1221e-12	3.1955e-12	4.4683e-12	1.06773e-12	5.57697e-12	4.04473e-12	3.13265e-12	3.96488e-12	1.35163e-12	2.08078e-12	3.03934e-12	1.99654e-05	3.95292e-12	2.12296e-12	3.17897e-12	1.56308e-12	7.61364e-13	6.10376e-13	4.02703e-12	3.98408e-12	2.87772e-12	4.75443e-12
Otu001226	2.27969e-14	2.77358e-14	6.33285e-14	0.00369744	8.74622e-15	1.02193e-13	1.61069e-14	0.00194222	1.03268e-14	0.000839769	1.53208e-14	5.50658e-14	5.57362e-14	8.63118e-14	1.15977e-13	4.19416e-14	1.46004e-13	1.05405e-13	7.92645e-14	1.02169e-13	5.27502e-14	6.70144e-14	8.26819e-14	6.10042e-14	1.05501e-13	5.76588e-14	8.89237e-14	6.42829e-14	3.35115e-14	2.65773e-14	1.42756e-13	9.76742e-14	1.02258e-13	1.15333e-13
Otu001227	3.64638e-14	6.78261e-14	1.32624e-13	1.3169e-13	0.000562791	2.29249e-13	0.000482349	1.12854e-13	0.000218904	1.03614e-13	0.000427791	1.29358e-13	5.26634e-05	1.82735e-13	2.32231e-13	9.54621e-14	2.80934e-13	2.13516e-13	1.78259e-13	2.12728e-13	1.0924e-13	1.42109e-13	1.72871e-13	1.39009e-13	2.02951e-13	1.42279e-13	1.81397e-13	1.41851e-13	7.68128e-14	6.68123e-14	2.63433e-13	2.12612e-13	2.10354e-13	2.38088e-13
Otu001228	4.35937e-14	1.90608e-13	4.38909e-13	6.29172e-13	0.000359515	2.3744e-13	0.000205014	5.28388e-13	0.000294184	3.57976e-13	0.00114004	4.11281e-13	3.87358e-13	4.99657e-13	4.51925e-13	2.73983e-13	5.32265e-13	5.20776e-13	6.03539e-13	4.18984e-13	3.46436e-13	3.85034e-13	4.9091e-13	4.00112e-13	5.30121e-13	5.17432e-13	5.019e-13	4.63505e-13	2.60514e-13	1.50052e-13	6.09934e-13	4.37631e-13	4.99628e-13	4.43876e-13
Otu001229	0.000823251	1.53101e-11	2.47948e-12	0.00248188	4.45677e-12	3.17692e-12	1.15757e-13	4.96188e-05	2.68426e-13	0.00348174	2.37498e-13	2.16663e-12	2.79143e-12	4.8326e-12	3.01777e-12	2.20691e-12	3.53576e-12	2.80176e-12	7.20664e-12	2.80224e-12	1.29013e-12	3.69685e-12	7.75967e-12	3.7257e-12	3.08787e-12	3.85398e-12	4.80104e-12	1.89229e-12	7.40451e-11	1.77173e-12	4.03983e-12	2.80664e-12	1.05327e-11	3.04905e-12
Otu001230	5.11701e-14	1.05727e-13	2.42199e-13	2.57399e-13	5.23892e-14	5.59071e-13	1.66289e-06	2.08039e-13	4.53322e-14	1.89244e-13	4.78924e-14	2.31623e-13	2.49683e-13	3.76572e-13	5.42145e-13	1.56004e-13	7.10463e-13	4.74228e-13	3.55238e-13	4.76428e-13	1.88227e-13	2.56709e-13	3.4071e-13	2.58064e-13	4.22609e-13	2.63873e-13	3.74664e-13	2.44861e-13	1.21555e-13	0.00248842	5.86899e-13	4.6216e-13	4.09784e-13	5.49107e-13
Otu001231	1.04882e-13	2.04855e-13	4.46403e-13	4.4256e-13	9.84764e-14	2.29434e-05	6.07306e-14	3.64181e-13	8.61072e-14	3.34604e-13	9.4512e-14	4.28402e-13	4.5824e-13	6.71056e-13	9.54359e-13	2.98987e-13	1.22645e-12	8.31952e-13	6.36792e-13	8.37255e-13	3.50973e-13	4.75396e-13	0.00929321	4.72383e-13	7.5941e-13	4.82695e-13	6.70578e-13	4.719e-13	2.3377e-13	1.99624e-13	1.08423e-12	8.08534e-13	7.75335e-13	9.59892e-13
Otu001232	7.88515e-15	1.03118e-13	1.49044e-13	1.67202e-13	0.000202353	3.97117e-13	0.000451579	1.38017e-13	0.000549413	1.17716e-13	5.27268e-05	0.00290128	1.52291e-13	2.30508e-13	3.40607e-13	9.39503e-14	4.50636e-13	2.93814e-13	2.19771e-13	2.95841e-13	1.11077e-13	1.575e-13	2.15453e-13	1.57142e-13	2.67771e-13	1.61778e-13	2.32131e-13	1.40198e-13	7.03309e-14	6.21993e-14	3.42877e-13	2.92977e-13	2.40731e-13	3.48811e-13
Otu001233	6.91703e-15	1.31973e-14	3.05651e-14	2.54723e-14	7.45259e-15	4.52156e-14	1.20295e-15	2.19009e-14	7.40944e-15	2.11251e-14	6.80928e-15	2.51969e-14	3.1463e-14	4.26709e-14	5.60279e-14	2.07635e-14	6.41333e-14	4.83989e-14	3.99661e-14	4.89635e-14	2.76926e-14	3.15626e-14	4.21761e-14	0.0165742	4.40019e-14	3.27036e-14	4.16702e-14	3.80215e-14	1.52181e-14	1.51725e-14	6.36408e-14	4.82083e-14	4.90201e-14	5.6348e-14
Otu001234	9.53325e-14	1.94544e-13	4.79734e-13	5.6693e-13	0.000407207	1.07306e-12	0.000587435	4.47324e-13	0.0002194	4.12221e-13	0.000267032	4.74076e-13	5.02992e-13	7.80625e-13	1.11249e-12	3.06031e-13	1.36607e-12	9.75553e-13	7.52144e-13	9.72038e-13	3.73774e-13	5.37993e-13	7.23444e-13	5.36102e-13	9.18519e-13	5.2637e-13	7.96438e-13	4.70455e-13	2.38336e-13	1.889e-13	1.19435e-12	9.54936e-13	8.34551e-13	1.14653e-12
Otu001238	1.04773e-13	2.13399e-13	0.00147382	6.12912e-13	1.03733e-13	1.5096e-12	6.13738e-14	4.74995e-13	2.36385e-06	4.19032e-13	9.51365e-14	5.07765e-13	5.52527e-13	8.9866e-13	1.41084e-12	3.27983e-13	1.9568e-12	0.00140433	8.35999e-13	1.19532e-12	3.99749e-13	5.7939e-13	0.0138537	5.71495e-13	1.05594e-12	5.88539e-13	8.96498e-13	5.27109e-13	2.50105e-13	2.09311e-13	1.47131e-12	1.14711e-12	9.57145e-13	1.42755e-12
Otu001239	6.02931e-13	1.25077e-12	2.93904e-12	3.31931e-12	0.000466942	7.32939e-12	0.000344002	2.61471e-12	0.000284473	2.37821e-12	0.000762009	2.8234e-12	3.04838e-12	4.71122e-12	6.83598e-12	1.85868e-12	9.01449e-12	5.9418e-12	4.50312e-12	6.06367e-12	2.25792e-12	3.20504e-12	4.35466e-12	3.1715e-12	5.5148e-12	3.31782e-12	4.69029e-12	2.89939e-12	1.42484e-12	1.18272e-12	7.14847e-12	5.84461e-12	5.06202e-12	7.06776e-12
Otu001242	2.61417e-13	5.42923e-13	1.28129e-12	1.45319e-12	0.000445719	3.31395e-12	0.000215972	1.15978e-12	6.09429e-05	1.04226e-12	0.00123256	1.20901e-12	1.31715e-12	2.02236e-12	2.97561e-12	8.19614e-13	3.93249e-12	2.54824e-12	1.91282e-12	2.59295e-12	9.6255e-13	1.36484e-12	1.83695e-12	1.36044e-12	2.32535e-12	1.3831e-12	2.02019e-12	1.24567e-12	6.21379e-13	5.25591e-13	3.02602e-12	2.48771e-12	2.11845e-12	3.03253e-12
Otu001243	6.38083e-13	1.42744e-12	3.31683e-12	3.79566e-12	0.000937088	8.42938e-12	2.33971e-05	3.0362e-12	2.35507e-05	2.7271e-12	0.000761651	3.16723e-12	3.45718e-12	5.19177e-12	7.54796e-12	2.14527e-12	9.87281e-12	6.54182e-12	4.93074e-12	6.59097e-12	2.55509e-12	3.56427e-12	4.77754e-12	3.53495e-12	6.01e-12	3.6205e-12	5.18847e-12	3.25095e-12	1.64545e-12	1.38279e-12	7.69358e-12	6.38613e-12	5.44931e-12	7.65195e-12
Otu001244	3.62272e-14	6.95678e-14	1.49886e-13	1.42965e-13	3.26597e-14	2.76762e-13	2.10978e-14	1.19379e-13	2.90491e-14	1.08593e-13	3.15978e-14	1.43529e-13	1.55607e-13	2.19936e-13	3.09341e-13	1.01753e-13	3.92922e-13	2.6507e-13	2.09517e-13	2.70756e-13	1.1828e-13	1.6025e-13	2.03088e-13	1.55328e-13	2.42103e-13	1.58511e-13	2.1851e-13	1.62463e-13	8.12072e-14	0.00247104	3.66431e-13	2.63637e-13	2.61097e-13	3.08477e-13
Otu001245	1.74021e-13	3.60154e-13	8.32992e-13	8.95429e-13	1.74279e-13	1.92764e-12	1.66289e-06	7.18038e-13	1.51551e-13	6.46283e-13	1.62578e-13	7.96346e-13	8.58564e-13	1.31027e-12	1.92431e-12	5.39782e-13	2.52545e-12	1.65932e-12	1.23922e-12	1.67975e-12	6.44513e-13	0.00949402	1.198e-12	8.91941e-13	1.51253e-12	9.06972e-13	1.31357e-12	8.47751e-13	4.15651e-13	3.51689e-13	2.08229e-12	1.6137e-12	1.44642e-12	1.94104e-12
Otu001246	3.30933e-13	7.10163e-13	1.6565e-12	1.76271e-12	3.42796e-13	3.76605e-12	0.00021052	1.41323e-12	0.00137115	1.27905e-12	3.18099e-13	1.57946e-12	1.70942e-12	2.61075e-12	3.8523e-12	1.06645e-12	5.04957e-12	3.3255e-12	2.46326e-12	3.33394e-12	1.27069e-12	1.77534e-12	2.39346e-12	1.76854e-12	3.00974e-12	1.80265e-12	2.61326e-12	1.67964e-12	8.23469e-13	6.93841e-13	4.20067e-12	3.2207e-12	2.89286e-12	3.89633e-12
Otu001247	4.06614e-12	1.32936e-11	3.60478e-11	4.80739e-11	2.195e-06	6.99935e-11	3.39125e-12	3.97977e-11	5.30878e-12	3.51498e-11	3.58874e-05	3.46126e-11	4.11082e-11	5.50114e-11	7.0811e-11	2.19089e-11	8.21131e-11	6.58242e-11	5.44307e-11	6.48176e-11	0.00851871	3.96033e-11	5.32427e-11	1.997e-05	6.47479e-11	4.01151e-11	5.4679e-11	3.09628e-11	1.58183e-11	1.29624e-11	6.95757e-11	6.50332e-11	5.27186e-11	7.40429e-11
[truncated: 10,894 more rows]
