# Supplementary material for: Tardigrade Community Microbiomes in North American Orchards Include Putative Endosymbionts and Plant Pathogens
Source: Front Microbiol. 2022 Jul 18;13:866930. doi: 10.3389/fmicb.2022.866930 (PMC9340075; doi:10.3389/fmicb.2022.866930)
Supplement: Supplementary Table S7 — Relative abundance of each OTU in tardigrades and in their lichen substrate (i.e., at each level of Contrast 3). [file Table_7.XLSX]

## Sheet: Table S7
	Tardigrades	Substrate
Otu000001	0.0937292	0.000697339
Otu000002	0.00219679	2.44052e-05
Otu000004	0.00412837	8.36593e-06
Otu000008	0.0908359	1.17369e-05
Otu000010	0.0102099	1.78841e-05
Otu000012	4.81945e-06	4.46511e-06
Otu000013	0.0078092	1.22929e-05
Otu000016	0.0212203	1.15566e-05
Otu000018	4.81944e-06	0.0142714
Otu000019	1.20486e-05	0.014495
Otu000020	0.00918288	3.35502e-06
Otu000022	0.0216095	3.89714e-05
Otu000025	1.20486e-05	0.0121246
Otu000028	0.00877144	5.81357e-05
Otu000029	4.81944e-06	0.0114091
Otu000031	0.00303826	5.59018e-06
Otu000033	0.0312707	1.6775e-06
Otu000036	8.73492e-05	2.23668e-06
Otu000037	0.0143343	2.23668e-06
Otu000039	9.63888e-06	3.46849e-06
Otu000040	0.0112219	5.59017e-06
Otu000042	2.40972e-06	0.00889964
Otu000043	4.81944e-06	0.00790776
Otu000044	0.0155115	2.23668e-06
Otu000045	0.00113456	0.00422413
Otu000046	2.40972e-06	0.0078146
Otu000047	0.00605249	0.00601846
Otu000049	2.40972e-06	0.00794093
Otu000050	0.000193878	4.24839e-06
Otu000051	0.000319423	1.92231e-05
Otu000052	0.0013834	5.59169e-07
Otu000053	0.00964616	2.79357e-06
Otu000054	0.000133932	0.0059059
Otu000056	0.00448513	1.46362e-05
Otu000057	9.63888e-06	0.00618462
Otu000058	2.40972e-06	0.00634066
Otu000059	4.81944e-06	0.00605096
Otu000060	0.000292097	0.00552925
Otu000062	0.00325083	1.79169e-05
Otu000064	0.000512213	0.00564821
Otu000065	0.000178218	0.00621397
Otu000067	1.2845e-11	0.00562457
Otu000068	9.61132e-11	0.00591186
Otu000070	2.40972e-06	0.00555061
Otu000071	0.00042474	0.00550647
Otu000073	0.000877055	0.00123148
Otu000074	2.40972e-06	0.0059544
Otu000075	0.00395643	4.49495e-05
Otu000076	2.40972e-06	0.00590479
Otu000078	0.00126522	2.51509e-05
Otu000080	4.81974e-06	5.59925e-07
Otu000081	0.000161588	0.00524434
Otu000082	2.95677e-10	0.000118568
Otu000083	2.40972e-06	0.00512613
Otu000086	0.00506197	3.91419e-06
Otu000087	7.22916e-06	0.00492796
Otu000088	0.0009452	1.11834e-06
Otu000089	0.000133789	0.000263317
Otu000090	1.44558e-05	0.00463005
Otu000092	0.000602733	0.000151689
Otu000094	5.74434e-16	5.60776e-07
Otu000095	7.22916e-06	0.00394339
Otu000096	7.48759e-16	0.00346544
Otu000100	0.00685846	0.000378941
Otu000101	2.40972e-06	0.00426443
Otu000102	0.00219926	7.818e-06
Otu000105	2.40972e-06	0.00336368
Otu000106	4.81944e-06	0.00302026
Otu000107	5.95858e-13	1.53991e-05
Otu000108	2.40973e-06	1.6778e-06
Otu000109	0.00025288	0.00392009
Otu000110	3.1935e-05	0.000111637
Otu000112	0.00471074	1.11834e-06
Otu000113	5.71403e-06	0.00373453
Otu000116	2.40971e-06	1.11902e-06
Otu000117	7.22916e-06	0.00274634
Otu000118	2.40972e-06	0.00350196
Otu000120	1.0187e-15	1.1186e-06
Otu000121	0.00100979	1.11834e-06
Otu000127	0.00158692	5.59169e-07
Otu000128	0.00254841	4.50173e-05
Otu000129	0.00252346	1.6775e-06
Otu000130	2.40972e-06	0.00320441
Otu000131	2.12202e-05	7.34303e-15
Otu000132	2.40972e-06	0.00319079
Otu000134	2.04404e-11	0.00308127
Otu000135	2.38347e-16	5.59688e-07
Otu000138	0.000157965	3.01411e-13
Otu000140	1.71194e-10	0.00276554
Otu000141	2.91796e-10	0.00226508
Otu000142	0.000552347	0.00258179
Otu000143	8.10348e-12	2.90115e-05
Otu000144	7.22916e-06	2.14543e-13
Otu000147	3.97225e-12	0.00277184
Otu000153	0.00779414	2.79585e-06
Otu000154	2.40972e-06	0.00322519
Otu000156	1.11747e-10	0.00263688
Otu000158	7.84294e-11	0.00123641
Otu000160	2.40972e-06	0.00257124
Otu000162	0.00185547	1.23484e-06
Otu000164	0.000153906	0.00271218
Otu000165	5.79318e-11	0.00163969
Otu000169	0.00216475	7.95473e-14
Otu000171	2.40972e-06	0.00251764
Otu000172	2.45009e-05	0.00241072
Otu000173	0.00227881	0.00039227
Otu000174	0.00444704	1.67751e-06
Otu000175	3.49805e-06	0.00171457
Otu000176	3.43128e-10	0.00232752
Otu000178	3.95977e-10	0.00255359
Otu000179	6.49247e-12	0.00183863
Otu000180	0.00877607	1.18475e-05
Otu000182	0.00155323	1.11834e-06
Otu000183	2.41088e-06	5.59149e-07
Otu000184	1.04293e-10	0.00190709
Otu000185	0.000332836	0.000427052
Otu000186	2.40972e-06	0.00221203
Otu000187	5.29184e-16	1.67751e-06
Otu000188	0.00232258	2.26466e-06
Otu000196	4.92174e-11	0.00127682
Otu000197	3.08528e-15	5.60841e-07
Otu000198	2.40972e-06	2.23232e-13
Otu000199	2.40972e-06	0.00188944
Otu000200	0.00326756	1.37055e-05
Otu000201	2.40972e-06	0.00216032
Otu000202	4.81944e-06	0.00220509
Otu000203	4.44197e-12	0.00057541
Otu000204	0.00225175	5.59169e-07
Otu000205	0.00053387	0.00071607
Otu000206	2.40972e-06	1.7321e-05
Otu000207	3.05502e-10	0.00203061
Otu000208	0.000457247	4.39291e-05
Otu000209	2.40972e-06	0.00187264
Otu000210	0.00409327	1.23748e-05
Otu000211	2.43964e-12	0.00205676
Otu000212	0.00134146	5.59169e-07
Otu000215	3.06188e-11	0.00202456
Otu000216	1.1486e-10	0.00177218
Otu000217	0.00361668	1.11834e-06
Otu000218	0.00035883	0.00212922
Otu000219	0.00463041	5.57268e-13
Otu000220	2.19232e-15	0.00220338
Otu000221	2.41189e-06	3.35287e-06
Otu000222	3.20711e-15	5.75661e-07
Otu000224	0.00672434	1.11834e-06
Otu000227	0.00124589	0.00018928
Otu000228	2.50678e-05	0.00202896
Otu000229	7.22916e-06	0.00174765
Otu000231	2.40972e-06	0.00195007
Otu000233	1.12925e-11	0.00186162
Otu000234	0.00106506	0.000136935
Otu000235	0.000800492	0.000129621
Otu000236	0.000804883	0.000997806
Otu000237	2.25368e-11	0.0018102
Otu000238	2.40972e-06	5.27835e-14
Otu000241	2.40972e-06	0.00156145
Otu000243	7.22916e-06	0.00170777
Otu000245	0.00179488	6.10492e-06
Otu000246	2.40972e-06	0.00179329
Otu000248	0.00318469	1.11834e-06
Otu000250	4.81943e-06	0.00169861
Otu000252	3.57181e-11	0.00203505
Otu000256	3.22994e-11	0.00185797
Otu000257	3.18504e-10	0.00170321
Otu000260	7.46285e-11	0.00192451
Otu000261	0.000188236	1.67751e-06
Otu000262	0.00100204	5.5917e-07
Otu000263	2.40972e-06	0.00167539
Otu000265	2.40972e-06	0.00159382
Otu000266	0.0047454	1.11834e-06
Otu000268	4.81944e-06	0.00185108
Otu000269	2.40972e-06	0.00158068
Otu000271	7.22916e-06	0.000446213
Otu000272	2.62743e-15	1.12156e-06
Otu000273	4.81944e-06	0.000879407
Otu000274	2.40972e-06	5.59566e-07
Otu000275	2.79301e-10	0.000776066
Otu000276	8.10373e-11	0.00125427
Otu000277	0.00272751	2.56079e-13
Otu000279	0.00362851	3.93656e-06
Otu000280	0.000880555	2.09636e-13
Otu000281	2.14415e-11	0.0016877
Otu000283	0.000964531	7.32294e-14
Otu000284	0.000249827	2.42471e-06
Otu000285	0.000110748	0.00185003
Otu000286	2.40972e-06	0.00163295
Otu000287	7.94947e-06	0.00160106
Otu000288	0.000465934	0.00142554
Otu000291	7.22916e-06	0.000909823
Otu000292	3.58684e-10	0.00161205
Otu000293	3.5887e-11	0.00163143
Otu000294	0.00010073	1.11834e-06
Otu000295	0.000176084	0.000361033
Otu000296	2.30547e-11	0.00169182
Otu000299	6.05119e-12	0.0015715
Otu000300	3.49642e-10	0.00112215
Otu000301	4.81944e-06	0.00158989
Otu000302	2.02815e-11	0.00166561
Otu000303	7.27372e-15	4.03329e-06
Otu000305	8.40059e-11	0.00113856
Otu000306	0.00108716	5.28763e-14
Otu000308	3.43507e-11	0.00151778
Otu000309	3.57133e-15	0.0015958
Otu000310	6.47213e-15	8.72817e-05
Otu000311	1.08235e-11	0.00142944
Otu000315	2.40972e-06	0.00161119
Otu000317	3.27995e-15	5.6651e-07
Otu000318	0.00181977	1.67521e-06
Otu000320	2.40972e-06	0.000955275
Otu000321	2.01145e-11	0.00136699
Otu000323	8.23969e-14	1.24186e-05
Otu000324	0.0024905	5.59169e-07
Otu000325	0.00384044	2.28705e-13
Otu000326	6.96976e-05	0.0013714
Otu000327	1.80662e-16	5.5917e-07
Otu000328	1.76598e-11	0.00146161
Otu000329	2.62044e-05	0.000337002
Otu000330	4.81944e-06	3.91505e-06
Otu000333	3.63218e-11	0.00155809
Otu000335	1.39744e-05	0.00126746
Otu000336	3.14838e-11	0.00123078
Otu000337	5.74434e-16	5.60776e-07
Otu000338	3.34365e-11	0.00129761
Otu000340	0.00167796	1.14692e-13
Otu000342	3.21982e-12	0.00134025
Otu000343	8.61569e-12	0.00108224
Otu000344	8.60806e-16	1.69854e-06
Otu000349	4.81944e-06	0.00153178
Otu000351	3.14711e-10	0.00115668
Otu000352	2.40972e-06	5.59781e-07
Otu000353	6.41474e-12	0.00131036
Otu000356	0.00157667	3.39658e-06
Otu000357	2.40972e-06	2.47986e-05
Otu000358	2.40972e-06	5.5955e-07
Otu000360	2.4809e-15	1.14899e-06
Otu000361	0.000104636	3.38747e-05
Otu000362	1.61373e-11	0.00101128
Otu000363	3.18003e-11	0.00125803
Otu000364	0.00286776	5.59169e-07
Otu000365	0.00341106	3.16786e-13
Otu000366	1.1453e-10	0.00119594
Otu000369	5.78012e-12	0.000654399
Otu000370	0.000841138	3.51104e-06
Otu000371	5.61135e-12	0.00126099
Otu000374	1.31685e-05	2.22898e-05
Otu000375	0.00190264	5.1667e-14
Otu000376	0.00112303	5.59169e-07
Otu000377	2.50466e-15	5.76068e-07
Otu000379	3.43754e-11	0.00128194
Otu000381	2.40972e-06	0.00132213
Otu000382	0.00476779	1.88573e-05
Otu000383	7.44684e-05	2.21612e-05
Otu000384	2.40972e-06	0.00100959
Otu000385	0.000352313	6.21376e-06
Otu000388	7.2046e-11	0.00130324
Otu000389	2.4934e-12	0.0010277
Otu000390	0.00346013	5.5917e-07
Otu000391	0.00256856	4.49049e-06
Otu000393	5.26423e-15	7.25931e-06
Otu000394	0.0045543	6.13377e-13
Otu000395	1.31302e-11	0.00130056
Otu000397	0.00115617	4.22315e-06
Otu000398	4.53236e-11	0.00124096
Otu000399	9.44887e-06	0.00110537
Otu000401	2.46253e-05	0.00101408
Otu000404	2.40972e-06	0.00116937
Otu000405	0.000622555	0.000901584
Otu000406	0.000579151	1.1134e-05
Otu000407	4.3053e-05	0.00120033
Otu000408	2.56495e-06	0.000419512
Otu000409	0.0054923	5.59169e-07
Otu000410	0.000153344	1.58694e-06
Otu000411	0.000969023	1.39457e-13
Otu000413	3.48112e-10	0.00116744
Otu000414	2.40972e-06	0.00117801
Otu000415	3.41343e-12	0.00114801
Otu000416	3.01974e-11	0.00102747
Otu000417	3.51136e-11	0.00104413
Otu000418	1.95885e-05	1.60198e-05
Otu000421	0.000690082	0.00106693
Otu000422	4.90956e-11	0.00085591
Otu000423	2.88142e-10	0.00117724
Otu000425	3.28537e-11	0.00112239
Otu000427	2.84391e-06	0.000930211
Otu000428	2.40972e-06	0.0010968
Otu000429	3.60179e-11	0.000396219
Otu000430	1.08895e-15	5.5917e-07
Otu000431	2.64186e-11	0.00113961
Otu000432	4.81944e-06	0.00110619
Otu000434	3.45191e-10	0.00113434
Otu000435	0.00343244	2.02301e-05
Otu000436	1.33716e-13	0.00107279
Otu000437	1.17898e-12	0.000314841
Otu000438	0.00142131	8.68344e-14
Otu000440	6.24778e-12	0.00100889
Otu000442	2.40972e-06	0.00108664
Otu000444	2.40972e-06	0.001049
Otu000445	1.80662e-16	5.5917e-07
Otu000446	0.000384426	0.001026
Otu000448	4.81944e-06	0.00103361
Otu000450	0.00132174	0.000175651
Otu000453	5.71403e-06	0.00062534
Otu000456	2.74919e-12	0.00106474
Otu000458	1.03507e-12	1.76251e-06
Otu000460	3.04331e-05	0.00100269
Otu000461	0.000858391	0.000903842
Otu000464	2.9345e-10	0.00100342
Otu000467	0.00169088	0.000618786
Otu000468	1.80662e-16	5.5917e-07
Otu000469	2.41065e-06	2.81998e-06
Otu000470	0.000978158	3.16102e-13
Otu000471	8.72786e-11	0.00117244
Otu000472	1.01678e-11	0.00109688
Otu000475	7.03465e-12	0.000823904
Otu000477	3.74963e-12	0.00105306
Otu000478	3.1277e-11	0.000827117
Otu000481	5.28174e-12	0.000921485
Otu000483	8.06611e-16	5.59169e-07
Otu000484	0.000380962	5.59169e-07
Otu000485	7.65272e-05	0.000145378
Otu000487	7.67085e-11	0.00110664
Otu000488	2.58026e-10	0.00110089
Otu000489	8.86134e-05	5.59169e-07
Otu000490	0.000143349	1.11834e-06
Otu000491	2.40972e-06	0.0010362
Otu000492	0.00125633	5.35732e-14
Otu000494	1.85412e-15	1.78155e-06
Otu000495	0.0003427	0.000733233
Otu000496	3.53869e-11	0.00103566
Otu000497	8.3716e-12	0.00102887
Otu000498	0.00134716	7.20079e-14
Otu000499	0.00229836	1.11834e-06
Otu000502	2.40972e-06	0.000337628
Otu000503	1.6059e-05	3.72001e-06
Otu000504	7.594e-11	0.00103475
Otu000506	0.000501003	1.67751e-06
Otu000507	2.81278e-11	0.00101895
Otu000508	1.11742e-15	1.11834e-06
Otu000509	1.80318e-11	0.00101456
Otu000510	5.11914e-11	0.00032537
Otu000512	2.40972e-06	0.000856774
Otu000513	0.00177836	0.000280303
Otu000514	2.71166e-11	0.0010195
Otu000516	2.40972e-06	0.000923634
Otu000517	0.00212231	5.59169e-07
Otu000519	4.81944e-06	0.000957944
Otu000520	3.22573e-12	0.00095415
Otu000524	0.00435666	1.24387e-13
Otu000525	0.000968943	8.60902e-14
Otu000526	3.25855e-12	0.000921884
Otu000527	0.00173166	5.59169e-07
Otu000531	2.50466e-15	5.76068e-07
Otu000532	0.00235712	1.11834e-06
Otu000533	1.11045e-10	0.000833035
Otu000534	0.000456604	1.11834e-06
Otu000536	0.00147568	5.59169e-07
Otu000537	6.64554e-12	0.000456553
Otu000538	4.45742e-12	0.000916727
Otu000539	6.19124e-12	0.00088729
Otu000540	2.40972e-06	0.00092138
Otu000541	2.40972e-06	0.000975713
Otu000545	0.00270929	5.59169e-07
Otu000547	4.65044e-12	0.000792064
Otu000548	0.00349178	2.1528e-13
Otu000549	2.37921e-11	0.000786583
Otu000550	3.38085e-11	0.00106474
Otu000551	0.00156585	3.5923e-05
Otu000552	2.35614e-15	1.04779e-05
Otu000554	5.65262e-12	0.00091279
Otu000557	1.6773e-10	0.000227591
Otu000558	0.00275487	5.5917e-07
Otu000559	0.00629304	5.59169e-07
Otu000560	0.00226421	4.57198e-13
Otu000561	0.00213842	6.36337e-05
Otu000565	3.58397e-15	5.73322e-07
Otu000568	1.11834e-11	0.000842218
Otu000569	2.85871e-12	0.000681573
Otu000570	0.00225154	2.95117e-13
Otu000574	1.2446e-11	0.000909465
Otu000575	1.55146e-11	0.000889681
Otu000576	3.59718e-12	0.000730179
Otu000579	1.07944e-11	0.000875794
Otu000580	8.21839e-11	0.000970226
Otu000581	2.40972e-06	0.000787011
Otu000582	2.44889e-10	0.000841372
Otu000585	5.26243e-12	0.000855535
Otu000586	0.000674484	1.30578e-13
Otu000587	1.99658e-12	0.000910757
Otu000588	2.40972e-06	0.000811237
Otu000595	0.000233501	0.000485429
Otu000596	1.7714e-11	9.09038e-05
Otu000597	3.69837e-11	0.000344073
Otu000600	2.40972e-06	0.000823883
Otu000603	2.84391e-06	0.000826356
Otu000606	1.103e-11	0.000473103
Otu000607	9.10158e-11	0.000872261
Otu000609	2.72757e-10	0.000899226
Otu000613	2.40972e-06	5.5964e-07
Otu000614	3.3337e-15	1.62297e-06
Otu000615	6.80572e-11	0.000789715
Otu000616	1.05439e-11	0.000759975
Otu000617	2.03146e-15	1.83383e-06
Otu000618	2.40972e-06	5.598e-07
Otu000619	2.69392e-11	0.000772586
Otu000620	0.000300429	0.000134749
Otu000621	4.78804e-15	2.01094e-05
Otu000622	1.24273e-11	0.000762373
Otu000624	2.11467e-11	0.00064404
Otu000625	0.00207987	5.59169e-07
Otu000626	0.00123236	5.59147e-07
Otu000627	4.3576e-11	0.000797336
Otu000629	2.40972e-06	0.000367599
Otu000630	2.6432e-12	0.000606112
Otu000631	1.82755e-13	5.80361e-06
Otu000634	2.59267e-10	0.000819168
Otu000635	4.81944e-06	5.59801e-07
Otu000636	3.20711e-15	5.75661e-07
Otu000637	8.91372e-14	0.00078259
Otu000638	2.40972e-06	0.00077814
Otu000641	1.22465e-11	0.000750772
Otu000642	4.81944e-06	0.000720346
Otu000643	1.79211e-11	0.000799866
Otu000644	0.000304175	0.000433694
Otu000646	1.00541e-10	0.000559718
Otu000648	0.00156118	5.5917e-07
Otu000649	0.00253231	5.2506e-13
Otu000650	2.41038e-06	5.5917e-07
Otu000651	8.06611e-16	5.59169e-07
Otu000652	6.64478e-12	0.000697786
Otu000653	0.000139117	0.00016129
Otu000657	1.84017e-10	0.000194801
Otu000658	2.40972e-06	0.000898263
Otu000659	1.91953e-11	0.000787844
Otu000660	8.71683e-05	0.000698235
Otu000662	2.30766e-11	0.000789193
Otu000664	2.40972e-06	0.00080126
Otu000665	2.40972e-06	0.00075833
Otu000667	2.56495e-06	0.000887901
Otu000671	1.80662e-16	5.5917e-07
Otu000672	4.81944e-06	0.000688908
Otu000673	4.81944e-06	0.000725795
Otu000674	1.33577e-11	0.000744798
Otu000675	2.40972e-06	0.000815714
Otu000676	4.90525e-06	2.49319e-14
Otu000678	0.000829155	5.59171e-07
Otu000679	2.40972e-06	0.000658495
Otu000681	2.95659e-11	0.000631742
Otu000682	3.26439e-11	0.000714521
Otu000685	7.51916e-12	0.000688746
Otu000686	2.03812e-13	4.24435e-06
Otu000687	5.06662e-15	0.000734386
Otu000690	0.000911334	5.56803e-05
Otu000693	2.66696e-12	0.000594862
Otu000694	2.40972e-06	2.15134e-13
Otu000695	0.00143548	6.6152e-14
Otu000697	0.00106207	6.24289e-06
Otu000698	2.53327e-15	5.66651e-07
Otu000702	5.74958e-12	0.000502316
Otu000703	0.00178534	0.000226799
Otu000706	0.003229	1.98519e-13
Otu000707	0.00101065	1.82105e-13
Otu000708	2.40972e-06	0.000812709
Otu000709	0.000632679	4.67508e-14
Otu000710	7.12273e-12	0.000712853
Otu000711	2.04376e-10	0.000728556
Otu000712	2.97445e-12	0.000689508
Otu000714	3.15176e-11	0.000752575
Otu000715	3.08528e-15	5.60841e-07
Otu000716	0.00013285	0.000658679
Otu000718	2.80347e-12	0.000598736
Otu000719	2.40972e-06	5.81393e-13
Otu000720	0.000347426	0.00046736
Otu000722	3.93163e-11	0.000448605
Otu000723	3.84074e-10	0.00086069
Otu000724	4.31622e-15	0.000610416
Otu000725	1.27563e-12	1.22177e-06
Otu000726	0.00167406	2.77325e-06
Otu000728	1.08362e-11	0.000773952
Otu000730	0.00242182	2.34888e-13
Otu000731	1.03685e-11	0.000682116
Otu000733	2.73825e-11	0.00055331
Otu000734	2.40972e-06	2.20387e-13
Otu000737	8.50273e-05	1.53891e-05
Otu000739	1.11841e-11	0.000776911
Otu000742	3.84696e-10	0.000722995
Otu000743	0.00180822	1.89457e-13
Otu000744	2.56495e-06	0.000528641
Otu000746	3.15057e-11	2.98182e-06
Otu000748	9.78555e-11	0.000631543
Otu000749	0.000168934	0.000651224
Otu000750	6.3742e-05	0.00076306
Otu000751	1.17577e-11	0.00076982
Otu000752	3.64724e-11	0.000286038
Otu000753	4.8853e-12	0.000638224
Otu000754	0.00112674	0.000358305
Otu000755	7.88546e-12	0.000721462
Otu000757	2.40972e-06	0.000209673
Otu000759	0.000411973	0.000296593
Otu000761	2.83175e-10	0.000645442
Otu000762	1.90018e-11	0.000650597
Otu000763	0.00173379	6.83884e-14
Otu000764	2.56495e-06	0.000532249
Otu000765	2.33244e-11	0.000660277
Otu000767	6.00053e-12	0.000686216
Otu000768	4.81944e-06	0.000724634
Otu000770	0.000185948	0.000597615
Otu000771	8.2797e-05	0.000653904
Otu000772	6.86047e-06	0.000149336
Otu000773	5.25642e-13	0.000650676
Otu000774	3.60759e-12	2.4325e-06
Otu000775	0.000723595	5.59169e-07
Otu000776	1.11303e-15	4.87385e-05
Otu000777	2.20089e-11	0.000687793
Otu000778	3.56773e-11	0.000397324
Otu000779	9.58481e-11	0.000324947
Otu000780	1.03626e-11	0.000699614
Otu000781	2.40972e-06	2.14424e-13
Otu000784	1.09933e-10	0.000586963
Otu000785	2.40971e-06	5.60151e-07
Otu000787	1.79103e-11	0.000503013
Otu000789	2.40972e-06	0.000586109
Otu000792	1.96689e-11	0.000615725
Otu000793	0.00399782	2.27787e-13
Otu000794	1.22222e-05	0.000495942
Otu000795	3.47022e-11	0.000398245
Otu000796	1.90848e-11	0.000624401
Otu000797	2.1129e-11	0.000647321
Otu000799	1.82862e-11	0.000627109
Otu000801	1.15117e-11	0.00071405
Otu000802	0.00150406	1.67751e-06
Otu000803	2.40972e-06	0.000644187
Otu000805	2.19257e-11	0.000632842
Otu000806	1.34955e-11	0.000625897
Otu000807	2.40972e-06	2.23232e-13
Otu000808	0.000303556	0.000148053
Otu000809	0.00168657	6.88312e-14
Otu000810	1.8553e-13	0.000696497
Otu000812	3.51507e-10	0.000681868
Otu000814	3.41261e-10	0.000680904
Otu000815	0.000938016	2.07985e-13
Otu000817	2.61698e-12	0.000639296
Otu000818	2.28234e-11	0.000126584
Otu000819	0.00167516	7.05564e-14
Otu000820	0.000426654	0.000249904
Otu000821	0.00255921	5.59169e-07
Otu000823	2.86112e-12	0.000539861
Otu000824	2.40972e-06	0.000552541
Otu000825	2.59464e-12	0.000599341
Otu000827	1.07935e-11	0.000645681
Otu000829	0.00151472	8.04714e-14
Otu000830	7.21961e-12	0.000622221
Otu000831	3.30084e-10	0.000416063
Otu000832	5.0627e-12	0.000629399
Otu000833	0.00144424	5.59169e-07
Otu000834	1.50865e-11	0.000566157
Otu000836	3.42444e-15	1.15426e-06
Otu000838	5.2414e-05	0.000309251
Otu000840	0.00177248	2.00538e-13
Otu000841	3.8461e-10	0.000227211
Otu000842	8.06611e-16	5.59169e-07
Otu000844	1.79902e-11	0.000633239
Otu000845	0.0011891	0.000196764
Otu000846	5.71612e-05	2.32723e-05
Otu000847	0.00245985	2.40106e-13
Otu000849	6.159e-12	0.000629757
Otu000851	7.83975e-13	0.00061412
Otu000853	0.00175478	5.59169e-07
Otu000854	6.73563e-12	0.00060107
Otu000855	5.83386e-06	4.98745e-14
Otu000856	4.06742e-11	0.000279447
Otu000857	1.87812e-14	5.15172e-06
Otu000859	3.6717e-10	0.000686452
Otu000861	0.00246774	5.59169e-07
Otu000862	1.046e-11	0.000613211
Otu000864	2.40972e-06	5.59234e-07
Otu000865	5.71403e-06	0.000545924
Otu000867	3.56028e-12	0.000304953
Otu000868	1.91129e-10	0.000168475
Otu000870	2.40972e-06	0.000490667
Otu000871	1.02401e-11	0.000630146
Otu000872	1.02645e-11	0.000585926
Otu000876	5.36213e-10	0.000628619
Otu000879	3.34629e-11	0.000456453
Otu000880	1.55032e-13	0.000597421
Otu000882	1.87311e-16	4.1837e-05
Otu000883	0.000877336	1.11834e-06
Otu000884	2.96126e-12	0.000630505
Otu000885	6.11258e-13	9.12142e-06
Otu000886	1.54354e-12	0.000453038
Otu000887	0.000847324	5.59169e-07
Otu000889	0.00166292	2.05768e-13
Otu000894	1.00446e-11	0.00059328
Otu000895	0.00113314	7.9924e-14
Otu000896	6.96996e-12	0.000618348
Otu000897	6.07803e-13	0.000405106
Otu000900	1.92243e-11	0.000597508
Otu000902	9.88063e-12	0.000540123
Otu000903	2.40972e-06	0.000375197
Otu000904	2.38347e-16	5.59688e-07
Otu000907	4.12697e-15	2.14731e-05
Otu000909	1.11613e-11	0.000634788
Otu000910	6.38524e-12	0.000568022
Otu000911	2.46979e-12	0.000551012
Otu000913	2.40972e-06	0.000460406
Otu000914	2.59123e-12	0.00057845
Otu000915	3.12932e-10	0.000649468
Otu000917	1.31529e-12	0.000575948
Otu000918	1.88085e-11	0.000610944
Otu000923	0.00214158	2.18599e-13
Otu000924	2.40972e-06	2.47643e-06
Otu000925	0.002349	5.59169e-07
Otu000926	4.35385e-11	0.000674011
Otu000929	1.05163e-11	0.000612693
Otu000931	5.0784e-12	0.000463713
Otu000934	3.51042e-11	0.000209746
Otu000935	3.20467e-10	0.000619462
Otu000938	2.63324e-12	0.000572718
Otu000939	1.54676e-11	0.000578272
Otu000940	1.26636e-11	0.000507264
Otu000942	0.00108774	3.61215e-06
Otu000943	2.40972e-06	0.000600056
Otu000944	3.65877e-11	0.000495634
Otu000945	3.51333e-11	0.000457218
Otu000947	0.00263512	2.61235e-13
Otu000948	1.38546e-11	0.000537792
Otu000949	5.73694e-12	0.000510444
Otu000953	0.000829928	5.59169e-07
Otu000954	3.70017e-12	0.000553863
Otu000955	3.34339e-11	0.000495755
Otu000958	7.75345e-12	0.000155179
Otu000959	0.00120511	5.59169e-07
Otu000960	6.01553e-15	1.0045e-05
Otu000961	0.00183083	8.40088e-14
Otu000963	3.07859e-12	0.000488593
Otu000966	2.40972e-06	0.000596802
Otu000967	3.70103e-11	0.00052811
Otu000969	0.00147762	7.26812e-14
Otu000970	2.94248e-10	0.000613611
Otu000971	6.32744e-12	0.000433697
Otu000976	7.46568e-06	5.59169e-07
Otu000977	1.11348e-11	0.00058321
Otu000978	6.06422e-12	0.000532617
Otu000980	7.38707e-12	0.000545155
Otu000981	0.00304641	1.14742e-13
Otu000983	2.40972e-06	5.81161e-05
Otu000984	1.00186e-13	1.78941e-05
Otu000985	2.40972e-06	0.000512386
Otu000986	0.00050555	2.26928e-14
Otu000988	1.81594e-10	0.000518955
Otu000989	5.14e-15	2.88638e-06
Otu000990	1.85104e-10	0.000136174
Otu000993	2.56495e-06	0.000553436
Otu000994	1.1428e-10	0.000285667
Otu000995	0.00192924	8.80568e-14
Otu000996	2.33876e-12	0.00051391
Otu000998	0.000527274	0.000456365
Otu001000	1.30648e-12	0.000517091
Otu001004	1.08747e-11	0.00051958
Otu001005	1.69382e-11	0.000605153
Otu001006	2.40972e-06	0.000176037
Otu001007	6.52231e-12	0.000555966
Otu001008	6.64938e-12	0.000515366
Otu001009	2.58748e-10	0.000167215
Otu001011	1.18423e-05	0.000528212
Otu001012	0.00103072	2.9998e-13
Otu001014	2.40972e-06	0.000531001
Otu001016	2.40972e-06	2.15421e-13
Otu001019	2.75091e-12	0.000516897
Otu001020	4.12482e-12	0.000511241
Otu001023	2.40972e-06	0.000531193
Otu001024	2.6042e-12	0.000557278
Otu001025	0.000246318	0.00039741
Otu001026	9.57539e-11	0.00018915
Otu001027	8.9782e-12	0.000448286
Otu001030	4.1081e-12	0.000558364
Otu001031	0.00158468	1.55351e-05
Otu001032	0.000112793	3.90074e-05
Otu001033	9.89066e-12	0.000472452
Otu001034	6.69194e-12	0.000489717
Otu001035	0.000999819	8.3744e-14
Otu001038	0.00244754	5.59169e-07
Otu001039	2.40972e-06	1.67629e-06
Otu001040	2.40972e-06	0.000506335
Otu001041	3.27995e-15	5.6651e-07
Otu001043	2.40972e-06	0.000534096
Otu001046	2.65693e-12	0.000507222
Otu001047	2.51403e-12	0.000503954
Otu001049	3.08528e-15	5.60841e-07
Otu001050	2.40972e-06	0.000396154
Otu001053	3.64075e-11	0.000504867
Otu001055	1.17469e-11	0.000530382
Otu001056	3.65828e-11	0.000493787
Otu001057	2.40972e-06	0.000507521
Otu001058	2.40972e-06	0.00051972
Otu001059	0.000802648	5.59169e-07
Otu001060	0.000829486	1.40476e-13
Otu001061	2.40972e-06	0.000486344
Otu001062	9.40785e-12	0.000438733
Otu001063	9.84695e-11	0.000455377
Otu001064	5.74434e-16	5.60776e-07
Otu001066	4.1991e-11	0.000497977
Otu001068	0.000916227	5.51291e-06
Otu001071	2.40972e-06	5.59497e-07
Otu001072	2.81761e-15	5.58888e-07
Otu001073	1.26669e-12	0.000489549
Otu001074	2.40972e-06	0.000470107
Otu001075	0.00154622	1.11834e-06
Otu001076	0.00169994	1.03867e-05
Otu001078	1.68425e-11	0.000505758
Otu001079	4.81944e-06	0.00050689
Otu001080	4.40278e-10	0.000313716
Otu001081	1.51572e-11	0.000482614
Otu001082	3.90375e-11	0.000515642
Otu001083	3.91122e-11	0.000302493
Otu001085	4.67153e-12	0.00057012
Otu001087	9.79398e-12	0.000398841
Otu001089	2.77781e-15	0.000322718
Otu001090	4.81944e-06	0.000432117
Otu001091	0.000198623	4.90028e-14
Otu001092	7.8658e-15	0.000369373
Otu001094	7.39788e-12	0.000538042
Otu001096	1.1146e-10	0.000481277
Otu001097	2.40972e-06	0.000400636
Otu001098	1.58129e-05	0.00044311
Otu001099	2.40972e-06	0.000155565
Otu001102	8.1909e-15	0.00015615
Otu001103	7.04458e-12	0.00050036
Otu001104	5.71403e-06	0.000461935
Otu001105	0.000223023	5.59169e-07
Otu001106	0.00279219	2.44641e-05
Otu001107	0.000978687	1.11834e-06
Otu001109	3.20711e-15	5.75661e-07
Otu001110	0.00209678	1.23699e-13
Otu001112	6.3948e-12	0.000480697
Otu001117	2.61937e-12	0.000456584
Otu001119	1.73312e-11	0.000478673
Otu001120	5.35004e-12	0.000441539
Otu001121	2.50753e-12	0.000444035
Otu001122	2.5614e-12	0.000446187
Otu001124	1.80662e-16	5.5917e-07
Otu001125	2.56495e-06	0.000426598
Otu001126	0.00173749	9.65208e-14
Otu001127	4.96551e-12	0.000464764
Otu001128	0.00311253	1.25742e-13
Otu001129	0.000869034	1.61594e-13
Otu001130	1.1926e-11	0.000529627
Otu001131	0.0010296	8.32676e-14
Otu001132	2.43571e-11	0.00038632
Otu001134	0.00247787	2.64769e-13
Otu001136	7.508e-15	2.14454e-06
Otu001137	4.2087e-06	3.35502e-06
Otu001138	4.26886e-11	0.000535245
Otu001140	1.08458e-11	0.00044915
Otu001141	4.06472e-12	0.0004536
Otu001142	0.00114648	5.74656e-05
Otu001143	2.13529e-12	0.000431701
Otu001144	0.00122423	7.66855e-14
Otu001146	0.000851607	1.56728e-13
Otu001148	1.00228e-11	0.000383217
Otu001150	7.50801e-13	0.000419153
Otu001151	7.62529e-16	2.31088e-05
Otu001152	0.000842875	1.59032e-13
Otu001153	4.17239e-11	0.000443383
Otu001154	2.40972e-06	0.000438865
Otu001155	6.88721e-12	0.00046871
Otu001156	8.72233e-13	0.000401203
Otu001158	0.00240992	1.67751e-06
Otu001159	2.46176e-12	0.000438767
Otu001160	7.47834e-12	0.000462284
Otu001163	9.79073e-11	0.000413636
Otu001167	1.16363e-11	0.000482567
Otu001168	1.48704e-10	0.000430176
Otu001169	1.13587e-10	0.000423084
Otu001170	1.63395e-11	0.000452045
Otu001171	2.61941e-13	0.000453236
Otu001172	3.74932e-11	0.00047347
Otu001175	8.06611e-16	5.59169e-07
Otu001176	1.80662e-16	5.5917e-07
Otu001180	1.02888e-12	0.000466193
Otu001181	3.888e-11	0.000460565
Otu001182	0.00118052	1.11834e-06
Otu001184	0.000815654	5.59169e-07
Otu001185	6.29878e-12	0.000442413
Otu001186	2.40972e-06	0.000423933
Otu001187	7.58996e-12	0.000182235
Otu001188	4.56877e-12	0.000436734
Otu001189	0.00152924	5.59169e-07
Otu001190	2.86022e-12	0.000477347
Otu001191	3.98341e-11	0.000464046
Otu001192	3.36655e-15	5.63029e-07
Otu001194	9.11281e-11	0.000344882
Otu001195	6.0931e-13	0.000133476
Otu001196	8.30425e-13	0.00033204
Otu001197	0.00141646	8.53206e-14
Otu001198	5.00729e-12	0.000458216
Otu001199	2.40972e-06	0.000430522
Otu001201	2.40972e-06	0.000450869
Otu001202	4.54662e-10	0.000503377
Otu001203	8.15585e-12	0.000285035
Otu001205	0.000683695	0.000409638
Otu001206	2.40972e-06	0.00048612
Otu001207	6.5869e-13	0.000391017
Otu001208	0.000805872	1.64612e-13
Otu001209	4.06542e-11	0.000406681
Otu001210	0.00148975	9.3969e-14
Otu001213	0.00240867	3.41826e-13
Otu001214	2.82108e-12	0.000484629
Otu001216	0.00266794	3.59094e-13
Otu001218	1.04031e-10	0.000195792
Otu001219	1.35495e-11	8.30176e-05
Otu001220	0.000580618	1.28594e-13
Otu001221	3.27995e-15	5.6651e-07
Otu001222	7.87636e-12	0.000436203
Otu001224	7.75631e-12	0.000427196
Otu001225	0.000144532	0.000430783
Otu001226	0.00163798	3.09986e-13
Otu001227	4.95066e-12	0.000429921
Otu001228	2.27514e-11	0.000456335
Otu001229	0.00153088	4.66771e-14
Otu001230	2.53327e-15	5.66651e-07
Otu001231	5.71403e-06	1.74983e-14
Otu001232	8.82846e-13	0.000321189
Otu001234	8.74199e-13	0.000377672
Otu001238	2.81761e-15	5.58888e-07
Otu001239	2.76228e-12	0.000449893
Otu001242	4.13282e-11	0.000448802
Otu001243	1.15132e-11	0.000444999
Otu001245	6.31916e-17	5.59169e-07
Otu001246	7.75352e-11	0.000395804
Otu001247	4.02857e-10	7.73628e-06
Otu001248	4.03077e-12	0.000425523
Otu001249	7.41261e-16	1.11862e-06
Otu001250	2.40972e-06	0.000315017
Otu001252	3.86146e-11	0.000404341
Otu001254	0.000212206	3.67487e-14
Otu001257	0.000252561	0.000345375
Otu001259	1.08895e-15	5.5917e-07
Otu001260	2.40972e-06	0.000405424
Otu001261	3.36134e-11	1.69168e-05
Otu001263	8.08171e-12	0.000436254
Otu001266	3.2683e-10	0.000436016
Otu001269	0.000284608	1.11834e-06
Otu001271	3.20336e-10	0.0004249
Otu001272	0.00223497	3.39325e-13
Otu001273	1.06006e-11	0.000416505
Otu001274	2.40972e-06	5.81393e-13
Otu001275	3.57362e-12	0.000365102
Otu001276	5.47185e-12	6.03852e-06
Otu001277	2.77036e-12	0.000416852
Otu001279	4.12881e-11	0.000440771
Otu001280	1.3218e-10	0.000415044
Otu001281	2.78885e-12	0.000400868
Otu001283	1.5555e-11	2.91008e-05
Otu001284	1.29854e-14	5.62499e-06
Otu001285	1.22269e-11	0.00027829
Otu001286	0.00115944	2.03947e-13
Otu001287	1.35437e-12	0.000412707
Otu001288	9.75176e-11	0.000331985
Otu001292	3.87506e-12	0.000396767
Otu001293	6.51781e-12	0.0004043
Otu001294	3.39444e-14	5.71311e-05
Otu001297	2.56798e-12	0.000397235
Otu001298	0.00114772	2.00228e-13
Otu001302	2.79283e-10	0.00040544
Otu001303	1.18902e-10	0.000426191
Otu001304	0.00034377	2.53659e-14
Otu001307	2.52584e-12	0.000421977
Otu001308	2.40972e-06	5.83357e-13
Otu001310	1.02731e-12	0.000323567
Otu001312	2.21298e-13	0.000365629
Otu001313	2.40972e-06	2.62756e-05
Otu001314	3.17094e-15	0.000365612
Otu001315	1.07889e-10	0.000401298
Otu001316	4.29552e-12	0.000315449
Otu001317	2.31372e-12	0.00035616
Otu001318	0.000511775	5.45404e-14
Otu001319	2.60866e-12	0.000369214
Otu001320	6.07831e-14	0.00036227
Otu001321	3.65902e-11	0.000347445
Otu001322	5.48281e-15	4.4715e-06
Otu001323	3.2313e-11	0.000356252
Otu001327	5.97134e-11	4.0857e-06
Otu001328	0.00103051	3.35254e-06
Otu001329	1.13271e-10	0.000377802
Otu001330	2.55232e-12	0.000365789
Otu001331	0.00140341	5.59169e-07
Otu001333	0.00123941	9.04883e-14
Otu001335	4.32304e-12	0.000394935
Otu001337	3.00734e-15	1.6688e-05
Otu001341	3.31799e-11	0.000413378
Otu001344	2.84391e-06	0.000170347
Otu001346	2.84391e-06	0.000384189
Otu001347	8.84991e-13	0.000385071
Otu001349	1.85259e-11	7.5114e-05
Otu001350	0.00129396	8.76762e-14
Otu001351	0.000144458	5.59169e-07
Otu001354	5.46336e-15	0.000355513
Otu001355	0.000584042	1.96414e-05
Otu001356	3.79753e-13	0.000346021
Otu001358	9.00037e-12	0.000149024
Otu001359	2.56495e-06	0.000281053
Otu001360	2.77046e-12	0.000417342
Otu001361	3.89743e-11	0.000383061
Otu001362	2.26064e-12	0.000364754
Otu001363	1.06206e-10	0.000400644
Otu001364	2.40154e-12	0.000342719
Otu001365	4.80262e-14	0.000376595
Otu001366	0.00356731	1.66218e-13
Otu001367	2.50635e-12	0.000394984
Otu001368	3.87392e-11	0.000369161
Otu001369	2.87629e-14	0.000362226
Otu001370	0.00213131	5.59165e-07
Otu001371	8.45198e-13	0.000315803
Otu001373	8.80116e-13	0.000282046
Otu001375	0.00139676	2.07564e-13
Otu001378	2.38347e-16	5.59688e-07
Otu001379	0.000199482	0.000130501
Otu001380	0.00184142	1.12763e-13
Otu001381	8.8588e-12	0.000271416
Otu001382	2.40972e-06	0.000352697
Otu001385	4.30464e-12	0.000301722
Otu001386	0.000692541	7.35661e-14
Otu001387	8.6888e-13	0.00038008
Otu001388	4.27429e-11	0.00038395
Otu001389	2.40972e-06	0.000371332
Otu001390	0.00137937	9.69961e-14
Otu001392	1.23661e-15	1.13016e-06
Otu001395	7.22916e-06	0.000355886
Otu001396	9.66335e-16	5.44401e-05
Otu001398	7.64344e-13	0.000357661
Otu001399	0.000974969	1.353e-13
Otu001400	0.00156914	7.43459e-14
Otu001401	9.37686e-11	0.000341497
Otu001402	4.02803e-11	0.000370876
Otu001403	3.31722e-10	0.000408825
Otu001405	4.29486e-11	0.000406714
Otu001406	1.02276e-10	0.000159386
Otu001407	2.50466e-15	5.76068e-07
Otu001408	2.40972e-06	0.000364842
Otu001409	3.16859e-10	0.000389955
Otu001410	2.388e-12	0.000326828
Otu001411	2.40972e-06	0.000314551
Otu001412	1.02788e-11	0.000352065
Otu001413	7.46383e-16	5.42674e-05
Otu001414	2.40972e-06	0.000331647
Otu001417	9.52388e-12	0.000309636
Otu001418	4.68123e-13	0.000365074
Otu001419	4.81944e-06	0.000362056
Otu001420	5.73531e-11	0.000202055
Otu001421	2.74353e-16	0.000343763
Otu001422	3.81067e-15	0.000322362
Otu001423	5.55426e-06	0.000361563
Otu001424	2.40972e-06	0.000357965
Otu001425	1.01184e-10	0.000356187
Otu001426	7.71373e-13	0.000335346
Otu001427	2.3168e-12	0.000331418
Otu001428	9.62263e-11	0.000322874
Otu001429	2.29882e-12	0.000316333
Otu001430	0.000976691	5.59169e-07
Otu001431	9.67657e-17	0.000338994
Otu001432	0.00100903	7.32986e-14
Otu001433	3.58397e-15	5.73322e-07
Otu001435	4.65442e-13	1.54255e-06
Otu001436	1.09026e-11	0.000366516
Otu001437	6.6066e-15	0.000271699
Otu001438	0.000683149	1.95869e-06
Otu001440	8.90856e-11	0.000311672
Otu001441	2.40972e-06	0.000404478
Otu001442	9.27076e-13	0.000361488
Otu001443	3.70739e-11	0.000315766
Otu001444	1.16475e-10	0.000320421
Otu001445	2.84887e-13	0.000348487
Otu001446	1.89513e-10	7.19718e-05
Otu001447	8.988e-13	0.000362328
Otu001448	0.000850433	1.27893e-13
Otu001449	1.0422e-11	0.000336396
Otu001451	0.00051367	1.67751e-06
Otu001452	2.16027e-15	0.000341751
Otu001453	9.28324e-12	0.000298801
Otu001454	0.000760213	7.20478e-05
Otu001455	9.6534e-11	0.000333739
Otu001457	0.00129593	2.185e-06
Otu001459	0.00114785	5.5917e-07
Otu001460	0.0012261	2.24955e-13
Otu001463	9.95951e-11	0.000316805
Otu001464	5.09704e-05	0.000324419
Otu001465	2.40972e-06	0.000321368
Otu001467	0.00053329	2.90673e-14
Otu001468	2.40972e-06	0.000331539
Otu001469	0.00100078	2.06276e-13
Otu001471	4.45874e-11	0.000335205
Otu001472	0.000313516	4.6241e-14
Otu001473	9.00135e-13	0.000344367
Otu001474	0.0020935	5.20195e-14
Otu001475	4.09075e-11	0.000347263
Otu001476	2.40972e-06	0.000117099
Otu001477	9.35909e-11	0.000313216
Otu001480	4.27819e-15	0.000360631
Otu001481	0.000935042	8.78693e-07
Otu001484	6.85425e-12	0.000157576
Otu001485	1.01437e-11	0.000322488
Otu001491	3.90866e-11	0.000323626
Otu001492	0.00112517	2.08829e-13
Otu001494	8.12203e-13	0.000351985
Otu001495	2.40972e-06	0.000333286
Otu001496	0.000920342	2.03976e-13
Otu001497	5.71403e-06	0.000307187
Otu001498	3.11324e-12	0.000180474
Otu001499	1.04007e-12	0.00033659
Otu001500	2.86344e-10	0.00014343
Otu001503	2.42464e-12	0.000348718
Otu001504	3.92968e-12	0.000337802
Otu001505	0.00195524	1.21258e-13
Otu001507	2.71244e-12	0.00035717
Otu001508	4.44147e-12	0.000384476
Otu001510	9.60433e-13	0.000324277
Otu001511	1.91399e-10	0.000191812
Otu001512	0.00168661	1.11684e-13
Otu001513	8.11784e-11	0.000248768
Otu001516	1.79723e-16	1.82388e-06
Otu001517	2.49807e-11	7.3127e-05
Otu001519	0.00125338	2.94153e-13
Otu001521	5.68877e-16	0.000289286
Otu001522	3.37362e-16	0.000326654
Otu001523	4.40631e-11	0.000372248
Otu001524	3.4782e-15	5.5235e-07
Otu001525	1.03697e-10	0.00025161
Otu001527	0.00104084	1.78155e-06
Otu001528	0.000963098	1.5859e-06
Otu001529	1.90282e-14	1.35927e-05
Otu001530	1.07425e-10	0.000340301
Otu001531	9.06722e-11	0.000310834
Otu001532	0.00109967	2.07858e-13
Otu001533	0.000339471	4.01191e-14
Otu001534	4.42655e-10	0.000370568
Otu001536	7.37249e-13	0.00033818
Otu001537	0.00121467	1.67751e-06
Otu001538	0.000460032	2.04978e-14
Otu001539	1.57053e-10	0.000218631
Otu001540	2.17875e-15	0.000306121
Otu001541	0.000854224	9.46776e-05
Otu001542	4.78661e-12	3.68696e-05
Otu001544	2.40972e-06	0.000313941
Otu001546	2.74522e-10	0.000240908
Otu001547	0.000614508	2.54207e-14
Otu001550	8.06611e-16	5.59169e-07
Otu001551	2.40972e-06	0.000298577
Otu001552	8.4268e-13	0.000310876
Otu001553	0.00189952	1.21832e-13
Otu001555	2.44154e-12	0.00015139
Otu001557	1.17134e-13	2.37461e-05
Otu001558	4.14939e-11	0.000348839
Otu001559	1.38459e-12	0.000101567
Otu001560	9.44526e-11	0.000294457
Otu001561	2.40972e-06	1.67768e-06
Otu001563	2.80778e-12	0.000344745
Otu001564	1.45478e-12	0.00032755
Otu001565	1.17396e-10	0.000342114
Otu001567	4.53231e-15	3.19528e-06
Otu001569	1.13022e-10	0.000340389
Otu001572	1.17259e-11	0.000298363
Otu001573	3.44645e-11	0.000288669
Otu001575	1.0187e-10	0.000323299
Otu001579	1.74262e-12	0.000348265
Otu001580	6.31713e-17	5.59168e-07
Otu001581	9.62248e-11	0.000299898
Otu001582	4.26127e-19	0.000324049
Otu001583	2.58678e-12	0.000314426
Otu001584	5.71403e-06	1.51189e-06
Otu001585	9.60413e-11	0.000303393
Otu001586	1.06527e-15	0.000298572
Otu001589	1.18708e-10	0.000337408
Otu001590	0.00153706	1.06597e-13
Otu001592	1.80662e-16	5.5917e-07
Otu001593	9.61558e-12	0.000279757
Otu001595	2.0332e-10	0.000199236
Otu001596	8.71089e-11	0.000296904
Otu001597	4.46458e-11	0.000348253
Otu001599	1.08596e-10	0.000291701
Otu001600	3.86133e-11	0.000293878
Otu001601	1.1321e-13	0.000309253
Otu001603	2.54051e-10	0.000112367
Otu001605	1.50468e-10	0.000238494
Otu001610	9.25301e-11	0.000272889
Otu001611	1.97736e-16	0.000305423
Otu001613	1.1482e-13	0.000302568
Otu001614	2.03353e-10	0.000165572
Otu001616	3.96498e-11	0.000301204
Otu001617	1.25804e-12	0.000327311
Otu001618	0.000394832	9.53334e-14
Otu001619	4.04665e-12	0.000314073
Otu001620	2.40972e-06	2.17451e-06
Otu001623	0.000910904	7.50135e-14
Otu001625	9.02073e-11	0.00029331
Otu001627	6.17925e-13	1.85832e-06
Otu001628	3.11594e-11	0.000312926
Otu001630	0.000835451	1.1243e-13
Otu001631	1.0936e-15	5.64297e-07
Otu001633	9.59897e-11	0.000293763
Otu001635	2.4097e-06	1.1195e-06
Otu001636	8.43027e-13	0.000283282
Otu001637	1.19377e-11	0.000342364
Otu001638	0.000139198	5.59169e-07
Otu001639	3.992e-11	0.000291894
Otu001640	3.58397e-15	5.73322e-07
Otu001641	0.000216362	0.000264093
Otu001644	3.51159e-15	4.72265e-06
Otu001645	1.44379e-13	0.000320754
Otu001647	0.000411173	0.000213915
Otu001648	0.00118037	2.99981e-06
Otu001649	8.21333e-15	6.06075e-06
Otu001650	2.28746e-13	8.78693e-07
Otu001651	2.99248e-10	0.000299859
Otu001652	1.78979e-10	0.000325128
Otu001653	2.8103e-12	0.000181336
Otu001654	5.78762e-15	7.20721e-06
Otu001657	3.14276e-11	0.000300548
Otu001658	1.00299e-11	0.00028241
Otu001659	3.66453e-12	0.000277486
Otu001660	3.60505e-12	0.000272921
Otu001661	3.27995e-15	5.6651e-07
Otu001662	0.000422003	0.000229454
Otu001663	1.10538e-11	0.000313889
Otu001665	9.6144e-11	0.000284316
Otu001666	9.21671e-11	0.00030803
Otu001667	2.40972e-06	2.20387e-13
Otu001668	8.45296e-11	0.000245576
Otu001669	0.000388712	0.000251443
Otu001670	1.15561e-10	0.000308624
Otu001674	3.22247e-11	0.000296961
Otu001675	4.90525e-06	0.000213366
Otu001676	4.01259e-16	0.000270057
Otu001677	6.61017e-15	5.28966e-06
Otu001678	2.1725e-11	0.000218891
Otu001680	1.44706e-15	0.00027012
Otu001681	9.48893e-13	0.000291985
Otu001683	8.26235e-11	0.000188199
Otu001684	3.45685e-11	0.000301249
Otu001686	9.75069e-11	0.000295686
Otu001687	4.10978e-12	0.000298308
Otu001688	5.3139e-14	0.000267206
Otu001689	2.79261e-11	0.000268535
Otu001690	3.05633e-11	0.000274895
Otu001691	6.74633e-11	0.000287347
Otu001692	9.32168e-11	0.000283588
Otu001693	1.36071e-10	0.00035635
Otu001694	3.50857e-12	0.000252445
Otu001696	9.32912e-12	0.00024012
Otu001697	2.40972e-06	0.000238984
Otu001698	2.40972e-06	0.000247603
Otu001699	8.62083e-11	0.000262264
Otu001700	0.00107421	2.09078e-14
Otu001701	1.3548e-10	0.000160754
Otu001703	2.0364e-12	0.000287839
Otu001705	3.88687e-11	0.000277503
Otu001707	5.74434e-16	5.60776e-07
Otu001708	3.61396e-11	0.000285067
Otu001710	4.17151e-11	0.00029389
Otu001711	3.74619e-05	0.000296897
Otu001712	9.66097e-11	0.000241571
Otu001713	1.01951e-11	0.00027581
Otu001716	0.000782851	7.77815e-14
Otu001717	2.07518e-11	0.000265229
Otu001718	3.48327e-10	0.00024678
Otu001719	2.66882e-12	0.000252587
Otu001720	2.25415e-12	0.000218443
Otu001721	9.69731e-11	0.000263008
Otu001723	1.00228e-10	0.00027669
Otu001724	2.40972e-06	6.81057e-05
Otu001728	3.21267e-10	0.00031828
Otu001729	5.3934e-05	2.62847e-06
Otu001731	2.83495e-15	0.000241919
Otu001732	4.05021e-06	0.00028907
Otu001733	0.00081354	1.19723e-13
Otu001734	4.49829e-11	0.000189977
Otu001736	0.0010202	8.02354e-14
Otu001737	4.01596e-11	0.000275529
Otu001738	0.00160516	1.11631e-13
Otu001739	4.76553e-11	0.000225067
Otu001740	1.78175e-11	2.42642e-05
Otu001741	4.57474e-11	0.000312487
Otu001742	5.33312e-05	2.26212e-06
Otu001744	0.00084054	8.3085e-14
Otu001746	1.72271e-10	0.000292264
Otu001747	1.58872e-10	0.000270006
Otu001748	4.09443e-12	0.000276462
Otu001750	4.81944e-06	5.10571e-14
Otu001751	0.000670346	1.03594e-06
Otu001752	2.40972e-06	0.000281164
Otu001753	8.56372e-11	0.000252889
Otu001754	8.23617e-16	3.73457e-05
Otu001755	1.17157e-10	0.00024732
Otu001756	0.00123294	2.36001e-13
Otu001757	4.24979e-11	0.000280545
Otu001758	2.40972e-06	0.00028698
Otu001759	3.99663e-12	0.000147456
Otu001760	9.53465e-05	1.28159e-05
Otu001761	7.87516e-05	3.93966e-05
Otu001762	1.1978e-12	0.000278759
Otu001763	2.40972e-06	0.000260858
Otu001766	0.000578795	5.59169e-07
Otu001767	0.000902097	1.15318e-13
Otu001768	2.40972e-06	0.000340101
Otu001772	3.11666e-12	0.000253086
Otu001773	0.00105022	8.51523e-14
Otu001775	0.000436209	1.01186e-13
Otu001777	5.32484e-11	0.000188979
Otu001778	1.02171e-11	0.000182372
Otu001780	2.5844e-15	8.4624e-05
Otu001783	1.83203e-10	0.00027762
Otu001786	1.53119e-15	1.82823e-06
Otu001787	0.000823777	4.80898e-05
Otu001788	8.06611e-16	5.59169e-07
Otu001790	2.40966e-06	5.6763e-07
Otu001791	9.28204e-11	0.000215917
Otu001792	0.000370943	6.22039e-06
Otu001795	2.62743e-15	1.12156e-06
Otu001796	0.000104254	0.000157507
Otu001797	6.96052e-12	0.000168564
Otu001798	2.40972e-06	6.56192e-05
Otu001799	0.000731961	2.64724e-14
Otu001800	3.60903e-12	0.000233221
Otu001801	1.10598e-12	0.000259248
Otu001803	3.24134e-11	0.000260044
Otu001804	0.00177857	1.18108e-13
Otu001805	1.0127e-12	0.000271483
Otu001806	1.19239e-12	0.000266821
Otu001807	1.86319e-15	0.000261848
Otu001808	0.00107517	1.15528e-13
Otu001809	0.00116273	7.10744e-14
Otu001810	0.000299154	4.07821e-14
Otu001811	2.77686e-15	0.000237459
Otu001812	1.08895e-15	5.5917e-07
Otu001813	3.54371e-11	0.000216078
Otu001815	1.21937e-11	0.000252675
Otu001816	2.78985e-12	0.000269846
Otu001817	3.58397e-15	5.73322e-07
Otu001819	4.09382e-16	6.21305e-05
Otu001820	2.72335e-11	0.000249214
Otu001821	9.23136e-11	7.54507e-05
Otu001822	0.000731981	7.42545e-14
Otu001826	8.30029e-12	0.000184854
Otu001828	1.8276e-10	0.000250244
Otu001831	1.39602e-11	0.00025805
Otu001832	1.33693e-15	0.000265495
Otu001834	0.000854386	5.5917e-07
Otu001835	0.00314004	1.58123e-13
Otu001836	0.000167961	9.37094e-07
Otu001838	1.76076e-10	0.000247192
Otu001839	1.01951e-13	1.14904e-05
Otu001840	3.3927e-11	6.2491e-06
Otu001841	2.40972e-06	2.16003e-13
Otu001842	4.19984e-11	0.000252423
Otu001843	8.15912e-15	1.59313e-05
Otu001844	0.000243091	0.000136953
Otu001845	4.58065e-12	0.000297899
Otu001847	2.40972e-06	0.000232328
Otu001848	0.000696825	7.71654e-14
Otu001850	3.97751e-12	0.000252935
Otu001851	5.64571e-12	0.000191469
Otu001853	0.000362912	4.68003e-14
Otu001854	1.80662e-16	5.5917e-07
Otu001856	2.81761e-15	5.58888e-07
Otu001857	1.04525e-10	0.000230163
Otu001858	8.30205e-13	0.000288362
Otu001859	6.33649e-12	0.000271457
Otu001860	5.53214e-12	8.42512e-06
Otu001861	1.12542e-10	0.000235391
Otu001862	2.40972e-06	0.000242768
Otu001863	1.77591e-11	0.000115979
Otu001864	2.55493e-06	5.59168e-07
Otu001865	1.01538e-14	2.41043e-05
Otu001866	4.4031e-12	0.000274405
Otu001867	4.16139e-06	0.00026368
Otu001868	0.000903383	8.06339e-14
Otu001869	1.05212e-11	0.000269707
Otu001870	7.19426e-11	0.00024679
Otu001871	1.02619e-10	0.000213229
Otu001873	1.58078e-15	0.000255289
Otu001874	0.000640746	1.43259e-05
Otu001876	4.58042e-11	0.000225245
Otu001877	0.00308095	1.58217e-13
Otu001879	5.05842e-11	0.000252007
Otu001880	1.25248e-10	0.000273106
Otu001881	1.10405e-11	0.000275655
Otu001882	2.40972e-06	0.00026356
Otu001884	1.16244e-11	0.00026464
Otu001885	4.81944e-06	0.000235869
Otu001886	1.11462e-12	0.000239251
Otu001888	7.76264e-11	0.000242113
Otu001891	8.67269e-11	0.000218753
Otu001892	4.0642e-15	2.20545e-06
Otu001894	1.7138e-11	0.00026377
Otu001896	0.000171877	5.5917e-07
Otu001897	3.27995e-15	5.6651e-07
Otu001898	0.000728926	7.9064e-14
Otu001899	9.18188e-11	0.000184789
Otu001900	4.40797e-12	0.000210063
Otu001901	1.62431e-10	0.00023992
Otu001903	2.40972e-06	0.00025269
Otu001905	3.64218e-15	1.14437e-06
Otu001907	6.81289e-12	0.000277866
Otu001908	3.28551e-11	0.000224339
Otu001909	0.000663755	3.18294e-14
Otu001910	0.000426654	1.5399e-06
Otu001911	2.37583e-15	4.83804e-05
Otu001912	1.1093e-10	0.000251638
Otu001915	4.37522e-11	0.000236222
Otu001918	8.47523e-11	0.000191887
Otu001919	1.7873e-11	0.000240762
Otu001921	1.20059e-11	0.000174302
Otu001922	3.67328e-11	0.000244009
Otu001923	0.000889134	2.26941e-13
Otu001926	2.24926e-11	0.000252623
Otu001928	1.62681e-13	0.000127999
Otu001929	0.000555833	1.08793e-05
Otu001930	0.000595673	2.38039e-14
Otu001931	1.06732e-10	0.000237418
Otu001932	1.94279e-11	0.000232233
Otu001933	4.02703e-15	0.00024653
Otu001934	2.40972e-06	0.000248136
Otu001935	1.08895e-15	5.5917e-07
Otu001936	0.000326663	1.96891e-14
Otu001939	8.54783e-15	1.26203e-06
Otu001940	1.05222e-10	0.000239128
Otu001941	1.35654e-10	0.00021392
Otu001943	7.43577e-12	0.000222899
Otu001945	2.06738e-11	0.000208847
Otu001946	3.16357e-11	4.85943e-06
Otu001947	1.10978e-11	0.000236999
Otu001948	0.000151761	2.63177e-14
Otu001950	9.4427e-13	0.000169271
Otu001951	0.000810149	8.27078e-14
Otu001952	3.08803e-12	0.000256559
Otu001954	1.26897e-12	0.000182586
Otu001958	5.04118e-11	0.000233895
Otu001960	2.84511e-10	0.000217159
Otu001961	1.81043e-10	0.000237154
Otu001963	2.40972e-06	2.16003e-13
Otu001964	3.08528e-15	5.60841e-07
Otu001966	1.17351e-10	0.000253258
Otu001968	1.15525e-11	0.000250293
Otu001969	1.31656e-12	0.000201582
Otu001971	1.7279e-10	0.00024255
Otu001972	8.58918e-15	0.000231829
Otu001973	1.58757e-10	0.000217052
Otu001975	0.000828109	8.25765e-14
Otu001977	4.73569e-11	0.000261631
Otu001978	1.50518e-10	0.000219797
Otu001980	9.9039e-17	1.6773e-06
Otu001981	9.52209e-11	0.000198649
Otu001982	0.000439068	1.06621e-14
Otu001983	2.40972e-06	2.15134e-13
Otu001985	2.84391e-06	0.000226776
Otu001986	8.46048e-11	0.000178366
Otu001987	8.09384e-12	0.000229375
Otu001988	1.96273e-10	0.000240898
Otu001990	1.60927e-10	0.000219467
Otu001991	2.90207e-11	5.19135e-05
Otu001992	1.10522e-11	0.000259593
Otu001993	1.80508e-10	0.000220256
Otu001994	9.48152e-11	0.000186228
Otu001995	1.70908e-10	0.000247216
Otu001996	4.85733e-10	0.000103218
Otu001997	8.3297e-16	1.11839e-06
Otu001998	5.71403e-06	0.000240956
Otu001999	0.000846749	8.22298e-14
Otu002000	7.18656e-05	1.40973e-14
Otu002001	1.34813e-12	0.000172555
Otu002002	5.98283e-11	0.000227715
Otu002005	0.00167165	1.88403e-14
Otu002007	1.72426e-10	0.000211215
Otu002008	9.76929e-12	0.000183532
Otu002010	7.2539e-11	0.000220226
Otu002011	0.000723435	3.78809e-14
Otu002012	1.26382e-10	0.000249259
Otu002013	0.000433898	1.51205e-14
Otu002014	3.26214e-12	0.0002482
Otu002015	1.11717e-11	6.70731e-05
Otu002016	2.40972e-06	0.000253972
Otu002017	4.68063e-11	0.000253275
Otu002018	0.000857615	5.86062e-06
Otu002019	4.04426e-11	0.000238274
Otu002020	2.83451e-12	0.00022233
Otu002021	8.46888e-12	0.000243669
Otu002024	0.000831264	8.4498e-14
Otu002026	0.000763314	5.59169e-07
Otu002027	4.87838e-11	0.000250629
Otu002028	0.000883856	8.81947e-14
Otu002029	0.000838442	1.25107e-05
Otu002031	1.72192e-10	0.00021079
Otu002032	5.55949e-13	0.000189826
Otu002034	0.00114186	5.5917e-07
Otu002035	6.5985e-11	0.000234202
Otu002037	9.08286e-12	0.000249096
Otu002038	0.00164734	2.48369e-06
Otu002041	1.62125e-10	0.000193871
Otu002042	2.56495e-06	0.000239192
Otu002043	4.97323e-12	0.000202015
Otu002044	8.40463e-11	0.000175825
Otu002045	1.76805e-10	0.000202402
Otu002046	4.51874e-12	0.000252932
Otu002047	0.000756952	8.23218e-06
Otu002048	0.00163878	1.11834e-06
Otu002050	6.91186e-11	0.00023391
Otu002051	1.74731e-10	0.000217758
Otu002052	1.72121e-10	0.000209678
Otu002055	0.000338457	0.000117615
Otu002057	0.000514642	6.95799e-13
Otu002058	0.00074733	8.39262e-14
Otu002060	4.34891e-12	0.000229438
Otu002061	2.40972e-06	0.00021227
Otu002062	0.00128081	3.70417e-14
Otu002063	1.63827e-10	0.00017737
Otu002064	0.000277855	4.53576e-14
Otu002065	0.000543536	1.24159e-13
Otu002066	1.2719e-11	0.00010403
Otu002068	6.19286e-06	5.59169e-07
Otu002069	3.14328e-11	0.000205653
Otu002070	1.65244e-12	0.000222982
Otu002072	1.09084e-10	0.000203809
Otu002073	3.71966e-12	0.00019569
Otu002074	7.1714e-12	0.000210158
Otu002075	0.00147903	3.9624e-14
Otu002076	0.000117038	3.53182e-06
Otu002077	1.25435e-11	0.000244324
Otu002079	1.11269e-11	8.6929e-06
Otu002080	8.28215e-12	0.000221207
Otu002081	4.6702e-05	6.40283e-15
Otu002082	9.97428e-12	0.00018455
Otu002084	6.36632e-11	0.000214476
Otu002086	3.7091e-13	0.000133093
Otu002087	2.50002e-12	0.000183124
Otu002088	2.4856e-12	0.000226916
Otu002089	4.30961e-11	0.00021694
Otu002090	9.51733e-11	0.000178894
Otu002093	7.08474e-11	0.00020429
Otu002095	1.64991e-10	0.000185184
Otu002096	5.58666e-12	0.000205495
Otu002097	2.13481e-10	0.000227552
Otu002098	0.000591737	3.80783e-14
Otu002102	4.13919e-12	0.00021385
Otu002103	8.26224e-12	0.000215403
Otu002104	6.89583e-11	0.000192098
Otu002105	1.48414e-12	0.000209189
Otu002106	0.00064185	1.11834e-06
Otu002107	4.48998e-11	0.000225636
Otu002108	9.26775e-12	0.000229116
Otu002109	5.02392e-16	5.59169e-07
Otu002110	4.29143e-11	0.000210381
Otu002111	2.40972e-06	0.000202143
Otu002112	1.04735e-11	0.000221824
Otu002114	0.000702405	3.21396e-05
Otu002117	1.11384e-10	0.000195543
Otu002118	9.16692e-11	0.000157581
Otu002120	1.75164e-10	0.000187004
Otu002121	2.15231e-10	0.000172402
Otu002123	1.14505e-10	0.000221565
Otu002124	2.57784e-10	0.000180351
Otu002127	2.01126e-10	9.10538e-05
Otu002128	0.000712963	1.76553e-13
Otu002129	0.000469736	9.97531e-14
Otu002130	1.3406e-10	0.000238849
Otu002131	0.00127996	3.63249e-14
Otu002132	4.81283e-13	1.09162e-05
Otu002133	3.0839e-12	0.000143711
Otu002135	1.9188e-10	0.00021362
Otu002137	2.40972e-06	0.000205657
Otu002139	3.64763e-11	0.000173195
Otu002140	1.70335e-15	0.000215603
Otu002141	0.000238049	8.36659e-05
Otu002143	1.04407e-10	0.000187736
Otu002144	5.68549e-11	0.000205028
Otu002145	1.88329e-10	0.000225122
Otu002146	3.7165e-11	0.000201962
Otu002148	4.59697e-11	0.00025056
Otu002149	1.27183e-11	0.00024347
Otu002150	1.91749e-10	0.000199268
Otu002151	1.90702e-10	0.0002052
Otu002152	9.98418e-05	0.000185855
Otu002153	4.199e-12	0.00021043
Otu002154	8.99927e-11	0.000233203
Otu002155	0.000750863	8.36573e-14
Otu002157	6.31713e-17	5.59168e-07
Otu002158	2.84391e-06	0.000212227
Otu002159	1.77094e-19	0.000192105
Otu002160	4.45892e-11	0.000219528
Otu002161	0.000741469	1.38796e-13
Otu002162	3.67371e-12	0.000179563
Otu002163	2.57007e-12	4.60179e-05
Otu002164	8.57161e-12	0.000206022
Otu002167	0.000644101	3.19668e-13
Otu002168	2.40972e-06	0.000227099
Otu002169	2.40972e-06	2.57939e-06
Otu002170	2.00343e-10	0.00021489
Otu002171	9.367e-13	0.00019295
Otu002172	4.50777e-12	0.000190573
Otu002174	0.000386153	5.93884e-13
Otu002175	2.30431e-10	0.00021569
Otu002177	8.07784e-05	0.000220216
Otu002179	3.58474e-11	0.000194212
Otu002181	9.29268e-11	0.000173535
Otu002182	0.000783713	3.82675e-14
Otu002185	2.45847e-11	8.20668e-05
Otu002187	1.96868e-11	0.000115814
Otu002188	1.72546e-10	0.000208339
Otu002189	1.19649e-12	0.00020181
Otu002191	1.58715e-12	0.000203228
Otu002192	5.42608e-12	0.00018175
Otu002193	0.000584578	3.94904e-14
Otu002196	2.38731e-10	0.000178369
Otu002197	2.50466e-15	5.76068e-07
Otu002198	4.16425e-12	0.000191185
Otu002199	1.22165e-10	0.000215534
Otu002200	1.87542e-10	0.000195567
Otu002201	8.36559e-12	0.000198982
Otu002202	9.69155e-13	0.000194841
Otu002203	2.05071e-10	0.00019352
Otu002205	0.000864298	1.55543e-13
Otu002206	1.75359e-10	0.000182083
Otu002207	1.90316e-10	0.00020564
Otu002208	1.77151e-10	0.000171008
Otu002209	3.92509e-12	0.000215726
Otu002210	2.40972e-06	0.000199393
Otu002211	1.06127e-11	0.000202326
Otu002212	4.16625e-11	0.000184414
Otu002213	8.11457e-11	0.000196693
Otu002214	0.000179322	2.11233e-14
Otu002215	4.42503e-12	0.000122556
Otu002216	2.06356e-15	6.92849e-05
Otu002217	0.000601704	2.74288e-14
Otu002218	8.98356e-12	0.000195436
Otu002220	1.94614e-10	0.000202854
Otu002221	0.000890215	2.02451e-14
Otu002222	1.87238e-10	0.000190665
Otu002223	3.16999e-12	0.000203367
Otu002224	5.42705e-13	0.00015956
Otu002225	4.85866e-11	0.000136193
Otu002226	1.6203e-10	0.000172909
Otu002228	4.24242e-12	0.000182915
Otu002229	4.51208e-12	0.000186602
Otu002230	4.51697e-11	0.000205986
Otu002231	3.57523e-10	0.000216935
Otu002232	4.76236e-11	0.000214888
Otu002233	1.51534e-16	3.30961e-05
Otu002236	1.97867e-10	0.000190812
Otu002237	4.4302e-14	0.000116594
Otu002238	3.20904e-10	8.78691e-05
Otu002239	4.38659e-11	0.000195606
Otu002241	3.62102e-12	0.000164006
Otu002242	3.08218e-11	0.000190248
Otu002243	1.96956e-15	0.000132586
Otu002244	0.000676355	1.3852e-13
Otu002246	0.000168413	0.00011164
Otu002248	9.69615e-11	0.000160738
Otu002250	9.7836e-11	0.000169147
Otu002251	0.000581743	1.00199e-13
Otu002252	1.82548e-10	0.000173036
Otu002254	1.85517e-10	0.000188936
Otu002258	1.95036e-10	0.000171045
Otu002259	3.98349e-11	0.000192016
Otu002260	5.32035e-12	0.000167625
Otu002261	7.87253e-06	2.23668e-06
Otu002262	7.52052e-12	0.000212545
Otu002264	3.66849e-13	0.000185368
Otu002265	8.0872e-11	0.000186032
Otu002267	4.57103e-12	0.000195116
Otu002268	0.000250126	0.000117406
Otu002269	6.19564e-12	0.000191662
Otu002270	1.17021e-12	0.000184776
Otu002271	2.32523e-10	0.000149152
Otu002273	6.94674e-12	0.000152181
Otu002274	9.63838e-11	0.000160017
Otu002275	9.84048e-13	0.000189262
Otu002276	2.72461e-10	0.000198359
Otu002277	4.04591e-10	0.000210297
Otu002278	6.27565e-12	0.000189
Otu002280	2.32204e-10	0.00019251
Otu002281	1.83412e-10	0.000173081
Otu002282	2.2882e-10	0.000193773
Otu002283	7.78459e-11	0.000181685
Otu002286	2.40972e-06	0.000133596
Otu002288	1.89136e-11	0.000105329
Otu002289	1.77527e-10	0.000164749
Otu002291	5.71403e-06	0.0001852
Otu002292	0.000764316	5.59163e-07
Otu002293	6.04867e-12	0.000183339
Otu002294	1.3053e-12	0.000180492
Otu002296	4.31964e-12	0.000182437
Otu002297	0.000503528	1.11834e-06
Otu002298	8.578e-11	0.000196245
Otu002299	3.27995e-15	5.6651e-07
Otu002300	1.84926e-10	0.000170218
Otu002301	2.2886e-15	6.22562e-05
Otu002302	4.67058e-12	3.97831e-05
Otu002303	1.81272e-11	0.000177641
Otu002304	2.73215e-12	0.000164019
Otu002305	0.000711016	7.25006e-14
Otu002306	0.000123323	1.38671e-14
Otu002308	3.92571e-12	0.000184423
Otu002311	3.13957e-10	0.000101485
Otu002312	1.46356e-12	0.000192266
Otu002313	8.93422e-11	0.000198776
Otu002314	0.000349593	9.07783e-14
Otu002315	8.75924e-11	0.000119153
Otu002317	1.51037e-11	0.000180944
Otu002318	0.000592147	1.25152e-13
Otu002319	2.08744e-10	0.000185325
Otu002320	9.21602e-12	0.000188083
Otu002321	2.15253e-10	0.00018325
Otu002322	3.18322e-12	0.000181067
Otu002323	0.000230674	1.9793e-15
Otu002325	2.17823e-10	0.000181322
Otu002329	4.3406e-12	0.000193867
Otu002330	1.18068e-12	0.000182137
Otu002331	8.85473e-11	0.000138745
Otu002332	8.06611e-16	5.59169e-07
Otu002335	0.000531234	1.01113e-13
Otu002337	0.000786615	1.39607e-13
Otu002338	4.81944e-06	8.78545e-07
Otu002339	1.33274e-14	0.000113399
Otu002341	0.000504014	1.17354e-13
Otu002343	2.40972e-06	0.000185872
Otu002345	4.71473e-11	0.000193372
Otu002346	1.13437e-10	0.000158045
Otu002347	1.18445e-10	0.000183583
Otu002349	2.94663e-10	0.000199663
Otu002352	9.17896e-11	0.000178644
Otu002353	3.46878e-12	0.000186804
Otu002355	5.55639e-13	0.000186628
Otu002356	2.20781e-10	0.00010682
Otu002358	4.69127e-05	8.39526e-06
Otu002360	1.78009e-05	5.5917e-07
Otu002361	1.11435e-10	0.000166165
Otu002362	8.56636e-11	0.00012516
Otu002368	3.57222e-12	0.000194076
Otu002369	9.56395e-12	0.0001898
Otu002370	2.40972e-06	0.000179005
Otu002371	7.15405e-12	0.000100603
Otu002372	2.40972e-06	0.000100886
Otu002373	1.28898e-05	3.23082e-14
Otu002375	1.77273e-12	0.000117694
Otu002376	8.04607e-13	2.01624e-05
Otu002377	6.73035e-11	0.000171924
Otu002378	0.000901014	1.11834e-06
Otu002379	4.77767e-12	0.000202622
Otu002381	0.000425761	3.29083e-14
Otu002383	0.000325873	4.01307e-05
Otu002384	1.89069e-12	0.000132367
Otu002385	2.92695e-12	0.000167337
Otu002386	0.000325482	1.6272e-12
Otu002387	9.49797e-11	0.000139427
Otu002388	4.34291e-13	0.000163927
Otu002391	5.12516e-13	0.000172548
Otu002392	4.71877e-12	0.000153285
Otu002393	2.40972e-06	0.000165142
Otu002396	1.21924e-10	0.000178786
Otu002397	4.45046e-11	0.000164556
Otu002398	2.38209e-11	8.48458e-05
Otu002399	1.95813e-10	0.000171504
Otu002400	1.50814e-12	0.000164641
Otu002402	6.10445e-05	0.000170197
Otu002403	2.49731e-05	1.06727e-05
Otu002404	5.71403e-06	0.000136862
Otu002405	0.00028552	6.41951e-14
Otu002406	4.21889e-06	5.59169e-07
Otu002407	1.32093e-12	0.000163808
Otu002408	0.0008421	1.71528e-06
Otu002410	1.91723e-10	0.000108984
Otu002412	5.3692e-13	0.00017287
Otu002413	1.0189e-13	0.000162236
Otu002415	2.40972e-06	0.000178143
Otu002416	1.91113e-10	0.000158896
Otu002420	9.50329e-11	0.000137402
Otu002421	4.60591e-11	0.00016002
Otu002422	1.56583e-12	0.000166176
Otu002423	1.15327e-11	0.000181588
Otu002424	0.000862835	1.50553e-13
Otu002425	1.10204e-11	0.000159463
Otu002427	9.68708e-12	0.000174137
Otu002428	2.50466e-15	5.76068e-07
Otu002429	2.53327e-15	5.66651e-07
Otu002430	3.69033e-12	0.000147425
Otu002431	8.99463e-11	0.000181622
Otu002432	0.00048322	5.59169e-07
Otu002433	1.21934e-14	1.23485e-06
Otu002434	1.97705e-10	0.000158305
Otu002435	5.78639e-10	0.000156332
Otu002436	4.50727e-11	0.000166965
Otu002437	2.82244e-12	0.000121026
Otu002438	4.38924e-11	0.000168951
Otu002440	4.7035e-10	0.000183773
Otu002443	1.27723e-12	0.000157879
Otu002444	4.46484e-11	0.000170334
Otu002446	6.62434e-12	0.000129312
Otu002447	5.49736e-11	0.000211484
Otu002448	2.57926e-11	0.000149574
Otu002449	1.11023e-10	0.000152302
Otu002450	1.17296e-10	0.000146844
Otu002451	2.23673e-11	0.000153117
Otu002452	0.0023749	1.93935e-14
Otu002454	1.98753e-10	0.000149015
Otu002456	1.788e-11	0.000183265
Otu002458	7.61458e-12	0.000182185
Otu002459	0.000823185	1.97807e-14
Otu002460	2.80318e-15	6.97096e-05
Otu002462	0.000150161	1.248e-06
Otu002463	1.48391e-12	0.000164352
Otu002465	7.96994e-14	0.00015701
Otu002466	0.000588614	1.08377e-13
Otu002467	1.36505e-12	0.000153278
Otu002469	0.000635416	5.59169e-07
Otu002472	8.4485e-12	0.000127676
Otu002473	1.25543e-10	0.000152652
Otu002475	0.00011089	5.5917e-07
Otu002476	1.89383e-10	0.000139676
Otu002477	2.40972e-06	0.000148526
Otu002478	8.73358e-11	0.0001725
Otu002479	0.00025793	2.47375e-05
Otu002480	1.99631e-10	0.00014557
Otu002481	4.77794e-12	0.000156421
Otu002482	3.05819e-11	3.26357e-05
Otu002483	0.00174876	1.44555e-13
Otu002484	3.77194e-11	0.000136172
Otu002486	2.11083e-12	0.00014009
Otu002487	5.51518e-13	0.000153006
Otu002488	8.78683e-11	0.000154178
Otu002489	1.36855e-12	0.000155191
Otu002490	9.2883e-11	0.000166077
Otu002491	1.34122e-10	0.000154399
Otu002492	1.70041e-12	0.000161501
Otu002494	8.00428e-11	0.000142404
Otu002495	2.2157e-10	0.000106859
Otu002496	0.000574741	1.08544e-13
Otu002498	2.38078e-12	0.000152494
Otu002499	1.01628e-10	0.000136489
Otu002501	1.57699e-11	4.9802e-05
Otu002503	1.64211e-15	0.00013207
Otu002505	3.131e-12	9.52599e-05
Otu002506	2.94933e-12	0.000160861
Otu002509	9.78087e-11	0.000171306
Otu002510	1.0562e-11	0.000158301
Otu002511	1.62304e-12	0.000157372
Otu002512	4.35341e-13	0.000149404
Otu002513	6.86047e-06	0.000168349
Otu002514	0.000293594	4.15097e-14
Otu002516	0.000381812	4.29533e-14
Otu002517	8.15064e-13	0.000146521
Otu002518	1.98089e-10	0.000142317
Otu002519	1.91287e-11	0.000108496
Otu002521	0.000431624	1.01372e-13
Otu002522	1.26483e-10	0.000143706
Otu002523	4.41301e-13	0.000139169
Otu002524	0.000710135	8.27338e-14
Otu002525	6.34915e-12	0.000153861
Otu002526	1.18773e-10	0.00015853
Otu002527	9.4801e-12	0.000130393
Otu002528	2.51525e-12	0.000161691
Otu002529	1.26131e-10	0.00014405
Otu002530	4.61011e-11	0.000146803
Otu002531	5.35476e-13	0.00015974
Otu002532	2.0745e-10	0.000144002
Otu002534	3.07094e-10	0.000169362
Otu002535	0.000849539	4.50724e-14
Otu002536	2.0513e-10	0.000143319
Otu002537	6.54463e-15	3.75789e-06
Otu002539	5.70662e-13	0.00015718
Otu002540	5.50572e-13	0.000160635
Otu002542	0.000447043	2.67537e-05
Otu002543	1.76855e-10	0.000122784
Otu002544	5.02689e-15	0.000142641
Otu002545	5.7372e-13	0.000154128
Otu002546	9.99519e-14	0.000150687
Otu002548	5.71403e-06	1.74983e-14
Otu002549	5.2957e-13	0.000146514
Otu002550	2.67639e-11	0.000153039
Otu002551	3.6744e-05	1.16259e-14
Otu002552	5.22848e-13	0.000129383
Otu002553	0.000763362	1.87192e-06
Otu002555	0.000703316	1.56894e-13
Otu002556	0.00058655	1.82829e-06
Otu002557	1.06997e-10	0.000137734
Otu002558	1.32583e-11	0.000108014
Otu002559	4.22449e-13	0.000141416
Otu002560	2.40972e-06	0.000149865
Otu002561	7.31409e-12	0.000159409
Otu002563	0.000692829	9.22553e-14
Otu002564	2.24591e-10	0.000145505
Otu002565	3.23608e-10	0.000151222
Otu002566	5.58169e-13	0.000152717
Otu002567	2.43984e-12	0.000149205
Otu002569	8.04621e-11	0.000155654
Otu002570	1.66605e-10	0.000112797
Otu002571	6.44867e-12	0.000147928
Otu002572	1.95369e-10	0.000122822
Otu002575	7.40605e-12	0.000127715
Otu002576	1.15585e-11	0.000163455
Otu002577	4.41284e-13	0.000140944
Otu002578	3.72692e-13	0.000125732
Otu002579	1.92992e-10	0.000126503
Otu002580	3.11616e-17	0.000141729
Otu002581	2.51831e-12	5.67392e-05
Otu002582	3.06902e-11	9.42336e-05
Otu002583	2.40972e-06	0.000137117
Otu002584	0.000580157	1.1283e-13
Otu002585	1.55713e-11	0.000160524
Otu002587	1.32311e-12	0.000150095
Otu002589	2.48582e-12	0.000149535
Otu002590	1.55847e-11	9.58874e-05
Otu002592	1.59871e-11	0.000125008
Otu002593	1.66884e-12	0.000156077
Otu002595	1.88201e-10	0.000120331
Otu002596	0.00042311	7.06157e-14
Otu002597	1.04175e-10	0.000130449
Otu002598	1.15887e-10	6.82057e-05
Otu002599	1.87589e-12	0.000151354
Otu002600	2.27469e-12	3.9152e-06
Otu002601	4.93534e-13	0.000144486
Otu002602	1.69054e-12	0.000140096
Otu002604	7.1676e-12	0.000154722
Otu002605	3.19147e-13	2.89472e-06
Otu002606	3.56538e-11	0.000122738
Otu002607	5.41235e-11	0.000150938
Otu002608	1.99184e-10	0.000127631
Otu002610	5.61538e-10	0.000134683
Otu002611	3.23864e-12	0.000112216
Otu002613	9.59579e-11	0.000145739
Otu002615	1.49252e-10	0.000148721
Otu002616	5.59396e-10	0.000135624
Otu002617	0.000440372	5.5917e-07
Otu002618	1.63342e-10	0.000163227
Otu002619	4.29824e-11	8.79427e-05
Otu002621	2.11951e-15	5.38305e-05
Otu002622	1.90845e-15	0.000141873
Otu002623	4.04505e-12	0.000118525
Otu002624	6.81907e-12	0.000143414
Otu002625	3.30371e-11	0.000102198
Otu002626	2.40972e-06	0.000154489
Otu002627	4.8306e-11	0.000156311
Otu002628	4.88363e-13	0.00014364
Otu002629	1.53813e-14	0.000139722
Otu002630	4.7316e-11	0.000123974
Otu002633	0.00065728	1.62453e-13
Otu002634	5.3367e-12	0.000123791
Otu002636	4.37065e-12	0.000154411
Otu002637	3.48436e-12	0.000153831
Otu002638	5.36978e-10	0.000127123
Otu002639	1.01814e-10	0.000154242
Otu002640	1.98529e-15	2.29874e-06
Otu002641	7.91641e-05	0.000101112
Otu002643	2.40972e-06	5.83357e-13
Otu002644	1.88725e-12	0.000145606
Otu002647	0.000509256	1.11236e-13
Otu002648	6.97583e-12	0.000145228
Otu002650	7.5069e-12	0.000150233
Otu002651	2.47335e-10	0.000142211
Otu002652	5.08489e-11	0.000161776
Otu002653	6.11799e-13	0.000154411
Otu002655	4.05021e-06	2.02345e-14
Otu002656	3.23946e-14	0.000132866
Otu002657	9.11696e-11	0.000105295
Otu002658	1.64672e-11	0.000124268
Otu002659	1.46919e-10	0.00014605
Otu002660	1.77844e-15	0.000136729
Otu002662	3.78642e-11	0.000119269
Otu002663	0.000417076	1.11834e-06
Otu002664	4.44977e-11	0.000143253
Otu002666	2.2885e-14	0.000119822
Otu002667	1.99679e-11	0.000143468
Otu002668	9.24692e-12	0.00012492
Otu002669	7.87731e-12	0.000161098
Otu002670	0.000275217	3.676e-14
Otu002671	0.000635334	1.63453e-13
Otu002672	4.37116e-12	0.000149682
Otu002673	7.44521e-12	0.000127713
Otu002676	1.71771e-11	0.000129317
Otu002679	1.19139e-11	0.000158329
Otu002680	5.54831e-13	0.000140163
Otu002681	1.8829e-11	0.000140717
Otu002682	8.6614e-11	0.000100859
Otu002683	5.79814e-16	0.000140082
Otu002684	1.63124e-15	0.000142047
Otu002685	5.32006e-13	0.00013434
Otu002686	2.01502e-11	0.00014873
Otu002687	1.43847e-10	0.000144597
Otu002688	4.30355e-11	0.000134383
Otu002689	6.41341e-12	0.000131491
Otu002690	2.34324e-16	0.000138506
Otu002691	2.72164e-12	0.000151053
Otu002692	6.42009e-11	0.000117872
Otu002693	2.59778e-10	0.000144533
Otu002695	5.02464e-11	0.000159501
Otu002696	1.73139e-15	0.000138837
Otu002699	2.36326e-11	8.20443e-05
Otu002700	7.41153e-11	0.000120707
Otu002701	6.74308e-12	8.99456e-05
Otu002702	1.37149e-15	0.000135753
Otu002704	0.000283309	4.81616e-05
Otu002705	7.69985e-12	0.000150367
Otu002706	1.49467e-10	0.000143386
Otu002707	9.3267e-12	0.000121889
Otu002710	3.76755e-11	0.000114047
Otu002711	6.08975e-13	0.000145278
Otu002714	7.82406e-12	8.62954e-05
Otu002715	4.45575e-11	0.000125134
Otu002717	4.52172e-12	0.000148595
Otu002718	3.98131e-16	0.000133333
Otu002719	4.86162e-11	0.000150268
Otu002720	4.69138e-12	0.00015415
Otu002722	4.36476e-05	0.000115331
Otu002723	2.10325e-11	0.000136175
Otu002724	2.5347e-12	0.000139766
Otu002725	1.4074e-10	0.000125575
Otu002730	2.36018e-14	0.000135613
Otu002732	5.19523e-11	0.000140702
Otu002733	5.2513e-13	0.000128874
Otu002734	1.85611e-10	0.000113801
Otu002735	1.99513e-15	0.000122386
Otu002737	5.19321e-13	0.00013158
Otu002738	2.21026e-11	9.73294e-05
Otu002741	7.83944e-12	0.000150739
Otu002742	5.29101e-13	0.000131288
Otu002743	2.50466e-15	5.76068e-07
Otu002744	5.62906e-13	0.000143965
Otu002745	5.04021e-11	0.000100651
Otu002746	1.29778e-10	0.000126837
Otu002747	4.56425e-13	0.000117529
Otu002748	4.59112e-11	0.00013224
Otu002750	5.72431e-13	0.000141215
Otu002751	1.26649e-11	0.000107846
Otu002752	1.35906e-05	0.000134
Otu002754	7.96366e-11	0.000123867
Otu002755	9.42154e-11	0.000139992
Otu002756	4.70548e-12	0.00015258
Otu002757	5.01646e-05	8.86973e-14
Otu002758	1.9275e-10	0.000109601
Otu002759	2.07255e-11	0.000145493
Otu002760	5.9296e-13	0.000147918
Otu002761	8.41661e-11	8.92926e-05
Otu002762	2.38296e-10	0.000117922
Otu002763	1.31558e-10	0.000146279
Otu002764	4.7723e-14	0.000128889
Otu002766	5.60208e-13	0.000141341
Otu002767	5.75251e-16	0.000130408
Otu002769	1.66522e-10	0.000106119
Otu002770	1.03631e-11	0.000144763
Otu002771	7.8712e-12	0.00011868
Otu002772	0.000790966	3.81945e-14
Otu002773	5.96709e-13	0.000132058
Otu002774	9.16509e-11	0.000131011
Otu002775	6.63926e-12	0.000130205
Otu002776	2.21576e-11	0.000140818
Otu002777	3.03467e-16	0.000126043
Otu002778	4.95806e-12	0.000107586
Otu002779	1.70292e-11	0.000113598
Otu002780	5.25475e-13	0.000134539
Otu002781	4.44235e-11	0.000120391
Otu002782	8.8397e-12	0.000111806
Otu002783	5.38919e-12	0.000112058
Otu002784	2.11126e-12	3.42583e-05
Otu002785	9.95109e-12	0.00014123
Otu002786	5.14142e-15	0.000127865
Otu002788	5.73841e-13	0.000131101
Otu002789	7.67466e-12	0.00014133
Otu002790	2.22872e-15	0.000126509
Otu002791	2.62163e-12	0.000146625
Otu002794	5.2005e-10	0.000116659
Otu002795	5.54976e-13	0.000133069
Otu002796	1.39426e-11	2.88225e-05
Otu002797	1.26189e-10	0.000111832
Otu002798	5.45282e-13	0.00013377
Otu002799	6.47385e-13	3.9175e-05
Otu002800	0.00100786	1.78475e-14
Otu002801	1.0227e-11	0.000139874
Otu002802	1.32647e-15	0.000128472
Otu002803	1.83292e-10	0.000102968
Otu002804	2.40972e-06	0.000127637
Otu002805	1.05143e-15	2.42491e-05
Otu002806	5.3007e-11	0.000135772
Otu002807	0.000693699	4.82103e-14
Otu002808	7.2334e-12	0.000135155
Otu002809	5.48514e-16	0.000126888
Otu002810	4.81944e-06	5.97821e-05
Otu002811	9.6363e-11	0.000104236
Otu002813	1.3758e-11	0.000122902
Otu002814	7.20756e-12	0.000136436
Otu002815	4.81944e-06	0.000114301
Otu002816	4.37893e-12	0.000137577
Otu002817	5.15164e-11	0.000134131
Otu002818	4.8192e-11	0.000128733
Otu002819	2.36728e-10	0.000133192
Otu002820	5.29314e-13	0.000125708
Otu002821	4.96439e-11	0.000130396
Otu002822	3.58897e-12	0.000120374
Otu002824	0.000648722	3.08254e-14
Otu002825	5.7557e-11	0.000135484
Otu002826	5.81147e-15	9.57845e-05
Otu002828	7.88537e-11	9.31621e-05
Otu002830	1.09353e-10	0.000146963
[truncated: 8,767 more rows]
